# Supplementary material for: Unraveling the impact of marine heatwaves on the Eukaryome of the emblematic Mediterranean red coral Corallium rubrum
Source: ISME Commun. 2025 Feb 21;5(1):ycaf035. doi: 10.1093/ismeco/ycaf035 (PMC11894933; doi:10.1093/ismeco/ycaf035)
Supplement: Supp_file_1_Sequence_alignment_ycaf035 [file supp_file_1_sequence_alignment_ycaf035.zip › Supp_file_1_Sequence alignment_ycaf035.fas]

>DQ779990.398.2201_U_Dinophyceae_Gymnodinium+catenatum
------------------------------------------------------------
--------------AACCTGGTTGATCCTGCCAGTAGTC-ATATGCTTGTCTCAAAG-AT
TAAGCCATGCATGT-CTCAGTATAAGCTTC-------TACACGG-CG-----AAACTGCG
AATGGCTCATTAAAACAGTTATCGTTTATTTGGTGGTCA-------------TTCAGTAC
A--TGGA-TAACCA-TGGTA-ATTCTAGAG-CTAATACATGCGCCC----------AGAC
CCAACTTTGTGGAAG------------------------------------GGTTGTGTT
TATTAGGTAC---------------AGAA----------CCAACCCAGGC----------
TCTG----------------------CCTGGTCTTTTGGTGATTCATGATA-ACC-----
-GAACGAATCGCA----------TGGCATCA------------------GCTGG---CGA
TGAATCAT--TCAAGTTTCTGACCTATCA--GCTTCCG-ACGGTAGGGTATTGGCC-TAC
C-GTGGCAA-TGACGGGTAAC-GGAGAAT-TAGGGTT-CGATTC-CGGAGAGGGAGCCTG
AG-AAACGGCTACCACATCTAAGGA-AGGCAGCAGGCGCG-CAAATTACCCAATCCTGA-
--CACAGG-GAGGTAG----TGACAAGAAATAACAATACAGGG---CATCCATG------
-----TCTTGTAATTGGAATGAATAGAATTTAA--ATC-CCTTTATGAGTATCAAT----
TGGAGGGC----------------------------------------------------
----------------------------------AAGTCT-GGTG-CCAGCAGC-CGCGG
T-AATTCCAG----CTCC---AAT-AGCGTA-----------TATTAAA-GTTGTTGCGG
-TTAAAAAGC-TCGTAGTTGGATTTCTGT---TGAGGA----------------------
----------------------------------------CGATCGGTCCGCCCTCTGGG
------------------TGAGTATC-TGGTTCGGCC--------------------TTG
GCATCT----TCTTGGAGAACGT-ATCTGCA-CTTGACTGTGTGGCG--------CGGTA
TCC-----------------------------------------------AGGACTTTTA
CTT---TGAGGAAATT--AGAGTGTT-TCAAGCAGGCGCAC-------------------
---------GCCTTGAATACATTA--------GCA-----TGGAATAATAAGATAGGACC
-----------------------------------TTGGTTCTAT---------------
--------------------------------------------TTT-GTTGGTTTCT--
--------------------AGAGCTG---AGGTAATGA--------------TTAATA-
------GGGATAGT---TGGGGG-CATTC--GTATTT-AACTGTCAGAGGTGAA-----A
TT-CTTGGATTTGTTAAAGA--------CGGACTACTG--CGAAA-GCATTT-G------
------CCAAGG-ATGTTTTCA------------TTGATCAA-GAACGAAAGTTAGGGG-
ATC----------GAAGACGAT--CAGATACCGTCCT--AGTCTTAACC-ATAAAC----
----------CATGCC-GACTAGAGATTGGAGGCCGTTAACTATA---------------
------------------------------------------------------------
-----------------------CGACTCCTT-CAGCACCTTAT--------GAGAAA-T
CAC-AAGTTTCTGGGTTC-------CGGGGGG-AGTATGG-TCGCAAGG--CTGAAACTT
AAAG-G-AATTGACGGAAGGGCACCACCAG-GAGTGGAGCCTG-CGGCTTAATTTGACTC
AACACGGG-GAAACTTACCAGGTCCAGA-CATAGTAAGGATTGACAGAT-TGAT--AGC-
TCTTTCTTGATTCTA-TGGGTGGTGGTGCATGGCCGTT-CTTAGTTGGTGGA-GTGATTT
GTCTG--GTTAATTCCGTTAACGAACGAGACCTTA-------------GCCTGCTAAA-T
A-----------------------------------------------------------
--GTTACGCAT-AACATCTGTT--------------------------------------
------------------------------------------------------------
----------ATGCGGGCAACTTCTTAGAGGGACTTTGT----GTG---------TCTAA
CGCAAGGAAGTTTGAGGCAATAACAGGTCTGTGATGCCCTT-AGATG---TTCTGGGCTG
CACGCGCGCTACACTGATGCACTCAACGAGTTTACG------------------------
------------------------------------------------------------
----------ACCTTGTCCGA-----------CAGGAT-TG-------------------
------------------------------------------------GG-TAATCTTTT
AAAAA-TGCATCGTGATGGGGATAGAT-TATTGCAATTATTAA-----------------
---TCTTCAA-CGAGGAATTCCT--AGTAAGCGCGAGTCA-TCAGCTCGTGCTGATTAC-
GTCCCTGCCCTTTGTAC-ACAC-CGCCCGTCGCTCC-TACCGATT--GAGTGATT-CGGT
GAATAATTCGGA-CTGCAGCAATGTTTGG-------ATCCCGAACGTTGCA--GCGGA--
---------------------------------------AAGTTTAGTGAACCTCATCAC
TT-AGAGGAA----GGAGAAGTC-GTAACAAGGTTTCCGTAGGTGAACCTGCGGAAGGAT
CATTC-------------------------------------------------------
-------------------------------------
>AF352819.1.1680_U_Dinophyceae_Karenia+brevis
------------------------------------------------------------
------------------------------------------------------------
----------------------------------------------G-----AAACTGCG
AATGGCTCATTAAAACAGTTATAGTTTATTTGATGGTCA-------------TTCATTAC
A--TGGA-TAACTT-TGGAA-ATTCTAGAG-CTAATACATGCGCCC----------AAAC
CCGACTTCTTGGAAG------------------------------------GGTTGTGTT
TATTAGATAC---------------AGAA----------CCAACCCAGGC----------
CCTG----------------------CCTGGTCTTGTGGTGATTCATAATA-ACC-----
-GAACGAATCGCA----------TTGCATCA------------------GCTGG---CGA
TAGATCAT--TCAAGTTTCTGACCTATCA--GTTTCCG-ACGGTAGGGTATTGGCC-TAC
C-GTGGCAT-TGACGGGTAAC-GGAGAAT-TAGGGTT-CGATTC-CGGAGAGGGAGCCTG
AG-AAACGGCTACCACATCTAAGGA-AGGCAGCAGGCGCG-CAAATTACCCAATCCTGA-
--CACAGG-GAGGTAG----TGACAAGAAATAACAATACAGGG---CATCCATG------
-----TCTTGTAATTGGAATGAGTAGAATTTAA--ATC-CCTTTGCGAGTATCAAT----
TGGAGGGC----------------------------------------------------
----------------------------------AAGTCT-GGTG-CCAGCAGC-CGCGG
T-AATTCCAG----CTCC---AAT-AGCGTA-----------TATTAAA-GTTGTTGCGG
-TTAAAAAGC-TCGTAGTTGGATTTCTGC---CGAGGA----------------------
----------------------------------------CGACCGGTCCGCCCTCTGGG
------------------TGAGTATC-TGGCTCGGCT--------------------TGG
GCATCT----TCTTGGAGAACGT-AGCTGCA-CTTGACTGTGTGGTG--------CGGTA
TCC-----------------------------------------------AGGACTTTTA
CTT---TGAGGAAATT--AGAGTGTT-TCAAGCAGGCATAC-------------------
---------GCCTTGAATACATTA--------GCA-----TGGAATAATAAGATAGGACC
-----------------------------------TCGGTTCTAT---------------
--------------------------------------------TTT-GTTGGTTTCT--
--------------------AGAGCTG---AGGTAATGA--------------TTAATA-
------GGGATAGT---TGGGGG-CATTC--GTATTT-AACTGTCAGAGGTGAA-----A
TT-CTTGGATTTGTTAAAGA--------CGGACTACTG--TGAAA-GCATTT-G------
------CCAAGG-ATGTTTTCA------------TTGATCAA-GAACGAAAGTTAGGGG-
ATC----------GAAGACGAT--CAGATACCGTCCT--AGTCTTAACC-ATAAAC----
----------CATGCC-GACTAGAGATTGGAGGTCGTTACTTATA---------------
------------------------------------------------------------
-----------------------CGACTCCTT-CAGCACCTTAT--------GAGAAA-T
CA--AAGTCTTTGGGTTC-------CGGGGGG-AGTATGG-TCGCAAGG--CTGAAACTT
AAAG-G-AATTGACGGAAGGGCACCACCAG-GAGTGGAGCCTG-CGGCTTAATTTGACTC
AACACGTG-GAAACTTACCAGGTCCAGA-CATAGTAAGGATTGACAGAT-TGAT--AGC-
TCTTTCTTGATTCTA-TGGGTGGTGGTGCATGGCCGTT-CTTAGTTGGTGGA-GTGATTT
GTCTG--GTTAATTCCGTTAACGAACGAGACCTTA-------------ACCTGCTAAA-T
A-----------------------------------------------------------
--GTTACACGT-AACTTCGGTT--------------------------------------
------------------------------------------------------------
----------ACGTGGGCAACTTCTTAGAGGGACTTTGC----GTG---------TCTAA
CGCAAGGAAGTTTGAGGCAATAACAGGTCTGTGATGCCCTT-AGATG---TTCTGGGCTG
CACGCGCGCTACACTGATGCGCTCAACGAGTTTTCG------------------------
------------------------------------------------------------
----------ACCTTGCCCGG-----------AAGGGT-TG-------------------
------------------------------------------------GG-TAATCTTTT
TAAAA-CGCATCGTGATGGGGATAGAT-TATTGCAATTATTAA-----------------
---TCTTCAA-CGAGGAATTCCT--AGTAAGCGCGAGTCA-TCAGCTCGTGCTGATTAC-
GTCCCTGCCCTTTGTAC-ACAC-CGCCCGTCGCTCC-TACCGATT--GAGTGATC-CGGT
GAATAATTCGGA-CTGCCGCAGTGTTCAG-------ATCCTGAACGTTGCA--G-GGA--
---------------------------------------AAGTTTAGTGAACCTTATCAC
TT-AGAGGAA----GGAGAAGTC-------------------------------------
------------------------------------------------------------
-------------------------------------
>AF022155.1.1790_U_Dinophyceae_Gonyaulax+spinifera
------------------------------------------------------------
-------------------GGTTGATCCTGCCAGTAGTC-ATATGCTTGTCTCAAAG-AT
TAAGCCATGCATGT-CTCAGAATAAGCTTT-------TC-ATGG-CA-----AGTCTGCG
AATGGCTCATTAAACCAGTTATAGTTTCATTGGTTGTTG-------------GTGCTTAC
A--TGGA-TACCTG-TGGTA-ATTCTATAG-CTAATACATGATTGC----------ATAC
CCGACTTTCCGGAAG------------------------------------GGTTGTGCT
TATCAGCTCC---------------AGAA----------CCATTCCTGGC----------
ATTG----------------------CCAGGTTCTTTGGTGATCTATGGTA-AGT-----
-GTGCGGATCACA----------TGGCTGCT------------------GCTGG---TGA
TTTGTCTT--TTAAGTTTCTGACCTATCA--GCTTTCG-ACGGGAAGGTATTGGCT-TCC
C-GTGGCAA-TGACGGGTAAC-GGAGAAT-TAGGGTT-TGATTC-CGGAGAGGGAGCCTG
AG-GAATGGCTACCACATCTAAGGA-AGGCAGCAGGCGCG-CAAATTACCCAATCTTGA-
--TACGAG-GAGGTAG----TGACAAGAAATAACAATACAGGG---CATCCATG------
-----TCTTGTAATTGGAATGGGCTGAATTTAA--ATA-TTTCTGCGAGTATCAAT----
TGGAGGGC----------------------------------------------------
----------------------------------AAGTCT-GGTG-CCAGCAGC-CGCGG
T-AATTCCAG----CTCC---AAC-AGCGTA-----------TATTAAA-GTTGTTGCGG
-TTAAAAAGC-TCGTAGTTGGACTTCTGC---TGAGGA----------------------
----------------------------------------TGACCGGTCCGCCCTCTGGG
------------------TGAGAATC-TGGCTTTGCC--------------------TTG
GCATCT----TCTTGGGCAGCAC-TATTGCA-CTTGACTGTGTGGTG--------TGGTG
TCC-----------------------------------------------AAGTCTTTTA
CTT---TGAGGAAATC--AGAGTGCT-TCCAGCAGGCAAAT-------------------
---------GTCTTGAATACATTA--------GCA-----TGGAATAATGAGATAAGACC
-----------------------------------CCGGTTTTAT---------------
--------------------------------------------TTT-GTTGGTTTTT--
--------------------AGAAGCG---AGGTAATGA--------------TTGATA-
------GGGATAGT---TGGGGG-CATTT--GTATTT-AACTGTCAGAGGTGAA-----A
TT-CTTGGATTTGTTAAAGA--------CAAACTATTG--CGAAA-GCATTT-G------
------CCAAGG-ATGTTTTCT------------TTGATCAA-GAACGAAAGTTAGGGG-
ATC----------GAAGACGAT--CAGATACCGTCCT--AGTCTTAACC-ATAAAC----
----------TATGCC-GACTAGAAATTGGAGGTCGTTATGCACA---------------
------------------------------------------------------------
-----------------------TGATTCCTT-CAGCATCTTAT--------GAGAAA-T
CA--AAGTCTTTGGGTTC-------CGGGGGG-AGTATGG-TCGCAAGG--CTGAAACTT
AAAG-G-AATTGACGGAAGGGCACCACCAG-GAGTGGAGCCTG-CGGCTTAATTTGACTC
AACACGGG-GAAACTCACCAGGTCCAGA-CATAGTAAGGATTGACAGAT-TGAT--AGC-
TCTTTCTTGATTTTA-TGGGTGGTGGTGCATGGCCGTT-CTTAGTTGGTGGA-GTGATTT
GTCTG--GTTAATTCCGTTAACGAACGAGACCTTA-------------ACTTGCTAAA-T
A-----------------------------------------------------------
--GTTACATGT-AATTCCGGTT--------------------------------------
------------------------------------------------------------
----------ATGTGGGCAACTTCTTAGAGGGACTTTGT----GTG---------TCTAA
CGCAAGGAAGTTTGAGGCAATAACAGGTCTGTGATGCCCTT-AGATG---TTCTGGGCTG
CACGCGCGCTACACTGATGTGCTCAACAAG-CTCTG------------------------
------------------------------------------------------------
----------ACCTTGCTTGG-----------AAAGGC-TG-------------------
------------------------------------------------GG-TAATCTTTT
GAAAT-CACATCGTGATGGGGGTCGAT-TATTGCAATTATTAA-----------------
---TCTTGAA-CGAGGAATTCCT--AGTAAACTCGAGTCA-TCAGCTCGTGTTGATTAC-
GTCCCTGCCCTTTGTAC-ACAC-CGCCCGTCGCTCC-TACCGATT--GAATGATC-CGGT
GAATAGTTTGGA-CTGTAGCAGTGCCCAGC------TTGCTGGATGCGGCC--TTGGA--
---------------------------------------AAATTTTATGAACCTTATCAC
TT-AGAGGAA----GGAGAAGTC-GTAACAAGGTTTCCGTAGGTGAACCTGCAGAAGG--
------------------------------------------------------------
-------------------------------------
>FJ587220.1.1705_U_Dinophyceae_Karenia+mikimotoi
------------------------------------------------------------
------------------------------------------------------------
----------ATGT-CTCAGTATAAGCTTC-------TATACGG-CG-----AAACTGCG
AATGGCTCATTAAAACAGTTATAGTTTATTTGATGGTCA-------------TTCTTTAC
A--TGGA-TAACTT-TGGAA-ATTCTAGAG-CTAATACATGCGCCC----------AAAC
CCGACTTCTTGGAAG------------------------------------GGTTGTGTT
TATTAGATAC---------------AGAA----------CCAACCCAGGC----------
TCTG----------------------CCTGGTCTCGTGGTGATTCATAATA-ACC-----
-GAACGAATCGCA----------TTGCATCA------------------GCTGG---CGA
TAGATCAT--TCAAGTTTCTGACCTATCA--GTTTCCG-ACGGTAGGGTATTGGCC-TAC
C-GTGGCAT-TGACGGGTAAC-GGAGAAT-TAGGGTT-CGATTC-CGGAGAGGGAGCCTG
AG-AAACGGCTACCACATCTAAGGA-AGGCAGCAGGCGCG-CAAATTACCCAATCCTGA-
--CACAGG-GAGGTAG----TGACAAGAAATAACAATACAGGG---CATCCATG------
-----TCTTGTAATTGGAATGAGTAGAATTTAA--ATC-CCTTTGCGAGTATCAAT----
TGGAGGGC----------------------------------------------------
----------------------------------AAGTCT-GGTG-CCAGCAGC-CGCGG
T-AATTCCAG----CTCC---AAT-AGCGTA-----------TATTAAA-GTTGTTGCGG
-TTAAAAAGC-TCGTAGTTGGATTTCTGC---CGAGGA----------------------
----------------------------------------CGACCGGTCCGCCCTCTGGG
------------------TGAGTATC-TGGCTCGGCT--------------------TGG
GCATCT----TCTTGGAGAACGT-AGCTGCA-CTTGACTGTGTGGTG--------CGGTA
TCC-----------------------------------------------AGGACTTTTA
CTT---TGAGGAAATT--AGAGTGTT-TCAAGCAGGCATAC-------------------
---------GCCTTGAATACATTA--------GCA-----TGGAATAATAAGATAGGACC
-----------------------------------TCGGTTCTAT---------------
--------------------------------------------TTT-GTTGGTTTCT--
--------------------AGAGCTG---AGGTAATGA--------------TTAATA-
------GGGATAGT---TGGGGG-CATTC--GTATTT-AACTGTCAGAGGTGAA-----A
TT-CTTGGATTTGTTAAAGA--------CGGACTACTG--TGAAA-GCATTT-G------
------CCAAGG-ATGTTTTCA------------TTGATCAA-GAACGAAAGTTAGGGG-
ATC----------GAAGACGAT--CAGATACCGTCCT--AGTCTTAACC-ATAAAC----
----------CATGCC-GACTAGAGATTGGAGGTCGTTACTTATA---------------
------------------------------------------------------------
-----------------------CGACTCCTT-CAGCACCTTAT--------GAGAAA-T
CA--AAGTCTTTGGGTTC-------CGGGGGG-AGTATGG-TCGCAAGG--CTGAAACTT
AAAG-G-AATTGACGGAAGGGCACCACCAG-GAGTGGAGCCTG-CGGCTTAATTTGACTC
AACACGGG-GAAACTTACCAGGTCCAGA-CATAGTAAGGATTGACAGAT-TGAT--AGC-
TCTTTCTTGATTCTA-TGGGTGGTGGTGCATGGCCGTT-CTTAGTTGGTGGA-GTGATTT
GTCTG--GTTAATTCCGTTAACGAACGAGACCTTA-------------ACCTGCTAAA-T
A-----------------------------------------------------------
--GTTACACGT-AACTTCGGTT--------------------------------------
------------------------------------------------------------
----------ACGTGGGCAACTTCTTAGAGGGACTTTGC----GTG---------TCTAA
CGCAAGGAAGTTTGAGGCAATAACAGGTCTGTGATGCCCTT-AGATG---TTCTGGGCTG
CACGCGCGCTACACTGATGCGCTCAACGAGTTTTCG------------------------
------------------------------------------------------------
----------ACCTTGCCCGG-----------AAGGGT-TG-------------------
------------------------------------------------GG-TAATCTTTT
TAAAA-CGCATCGTGATGGGGATAGAT-TATTGCAATTATTAA-----------------
---TCTTCAA-CGAGGAATTCCT--AGTAAGCGCGAGTCA-TCAGCTCGTGCTGATTAC-
GTCCCTGCCCTTTGTAC-ACAC-CGCCCGTCGCTCC-TACCGATT--GAGTGATC-CGGT
GAATAATTCGGA-CTGCCGCAGTGTTCAG-------TTCCTGAACGTTGCA--GTGGA--
---------------------------------------AAGTTTAGTGAACCTTATCAC
TT-AGAGGAA----GGAGAA----------------------------------------
------------------------------------------------------------
-------------------------------------
>HM853789.1.1222_U_Dinophyceae_Phalacroma+porodictyum
------------------------------------------------------------
------------------------------------------------------------
------------------------------------------------------------
------------------------------------------------------------
------------------------------------------------------------
------------------------------------------------------------
------------------------------------------------------------
------------------------------------------------------------
------------------------------------------------------------
------------------------------------------------------------
------------------------------------------------------------
------------------------------------------------------------
------------------------------------------------------------
--------------------------AGATTTA--ATC-CCTTTACGAGTATCAAT----
TGGAGGGC----------------------------------------------------
----------------------------------AAGTCT-GGTG-CCAGCAGC-CGCGG
T-AATTCCAG----CTCC---AAT-AGCGTA-----------TATTAAA-GTTGTTGCGG
-TTAAAAAGC-TCGTAGTTGGATTTCTGT---TGAGGA----------------------
----------------------------------------CGACCGGTCCGCCCTCTGGG
------------------TGAGTATC-TGGCTTGGCC--------------------TTG
GCATCT----TCTTGGAGCACGT-AGCTGCA-CTTGACTGTGTGGTG--------CGGTA
TCC-----------------------------------------------AGGACTTTTA
CTT---TGAGGAAATT--AGAGTGTT-TCAAGCAGGCATAC-------------------
---------GCCTTGAATACATTA--------GCA-----TGGAATAATAAGATAGGGCC
-----------------------------------TTGGTTCTAT---------------
--------------------------------------------TTT-GTTGGCTTCT--
--------------------AGAGCCG---AGGTAATGA--------------TTAATA-
------GGGATAGT---TGGGGG-CATTT--GAATTT-AACTGTCAGAGGTGAA-----A
TT-CTTGGATTTGTTAAAGA--------CAGACTACTG--CGAAA-GCATTT-G------
------CCATGG-ATGTTTTCA------------TTGATCAA-GAACGAAAGTTAGGGG-
ATC----------GAAGACGAT--CAGATACCGTCCT--AGTCTTAACC-ATAAAC----
----------CATGCC-GACTAGAGATTGGAGGTCGTTATCTATA---------------
------------------------------------------------------------
-----------------------CGACTCCTT-CAGCACCTTAT--------GAGAAA-T
CA--AAGTCTTTGGGTTC-------CGGGGGG-AGTATGG-TCGCAAGG--CTGAAACTT
AAAG-G-AATTGACGGAAGGGCACCACCAG-GAGTGGAGCCTG-CGGCTTAATTTGACTC
AACACGGG-GAAACTTACCAGGTCCAGA-CATAGTAAGGATTGACAGAT-TGAT--AGC-
TCTTTCTTGATTCTA-TGGGTGGTGGTGCATGGCCGTT-CTTAGTTGGTGGA-GTGATTT
GTCTG--GTTAATTCCGTTAACGAACGAGATCTTA-------------CCTTGCTAAA-T
A-----------------------------------------------------------
--GTTACGCGT-AACTCCGGTT--------------------------------------
------------------------------------------------------------
----------ACATGGGCAGCTTCTTAGAGGGACTTTGC----GTG---------TCTAA
CGCAAGGAAGTTTGAGGCAATAACAGGTCTGTGATGCCCTT-AGATG---TTCTGGGCTG
CACGCGCGCTACACTGATGCGCTCAACGAGTTTATG------------------------
------------------------------------------------------------
----------ACCTTGCCTGG-----------AAAGGT-TG-------------------
------------------------------------------------GG-TAATCTTTT
AAAAT-CACATCGTGATGGGGATAGAT-TATTGCAATTATTAA-----------------
---TCTTCAA-CGAGGAATTCCT--AGTAAGCGCGAGTCA-TCAGCTCGTGCTGATTAC-
GTCCCTGCCCTTTGTAC-ACAC-CGCCCGTCGCTCC-TACCGATT--GAGTGATC-CGGT
GAATAATTCGGA-CTGCAGCAGTGTTTAG-------TTCCTGAGCGTTGCC--GTGGA--
---------------------------------------AAGTTTAGTGAACCT-ATC--
------------------------------------------------------------
------------------------------------------------------------
-------------------------------------
>AF231804.1.1795_U_Dinophyceae_Peridinium+foliaceum
------------------------------------------------------------
--------------TACCTGGTTGATCCTGCCAGTAGTC-ATATGCTCGTCTTAAAG-AT
TAAGCCATGCATGT-CTAGATATAAGCTTC-------TGTATAG-CG-----AAACTGCG
AATGGCTCATTACAACAGTTATAACTTATTTGATGATCA-------------TGC-TTAC
A--TGGA-TAACTG-TGGTA-ATTCTAGAG-CTAATACACGCATAA----------CCGC
CCAACTTCTCGGAAG------------------------------------GGCTATGTT
TATTAGTTAC---------------AGAA----------CCAACGCAGGC----------
TCTG----------------------CCTGATGCTTTGGTGAGTGATAGTA-AAA-----
-CAATGAATTGCA----------CAGCATTA------------------GCTGG---CGA
TGAATCAT--TCAAGTTTCTGACCTATCA--GCTTTCG-ACGGTAGGATATAGGCT-TAC
C-GTGGCGA-TGACGGGTAAC-GGAGAAT-TAGGGTT-CGATTC-CGGAGAGGGAGCCTG
CG-AAACGGGTACCACATCTAAGGA-AGGCAGCAGGCGCG-CAAATTACCCAATCCTGA-
--CATAGG-GAGGTAG----TGACAAGAAATAACAATACAGGG---CATCCATG------
-----TCTTGTAATTGGAATGAATGTGATTTAA--ACC-CCTTTGTGAGTATCAAT----
TGGAGGGC----------------------------------------------------
----------------------------------AAGTCT-GGTG-CCAGCAGC-CGCGG
T-AATTCCAG----CTCC---AAT-AGCGTA-----------TATTAAA-GTTGTTGCGG
-TTAAAAAGC-TCGTAGTTGGATTTCTGC---CGGGGA----------------------
----------------------------------------CGACCAGTCCACCTTTCGGG
------------------TGAGCATC-TGGTTCGGCC--------------------TTG
GCATAT----TTTTGGCAAACGC-TTCTGCA-CTTGACTGTGCGGTG--------CGGTG
GTC-----------------------------------------------AAGAGCTTTA
CTT---TGAGGAAATT--AGAGTGTT-CTAAGCAGGCATCT-------------------
---------GCCTTGAATACATTA--------GCA-----TGGAATAATGATATAGGACT
-----------------------------------TCGGTTCTAT---------------
--------------------------------------------TTT-GTTGGTTTCT--
--------------------AGAGCTG---AGGTAATGA--------------TTAATA-
------GGGATGGT---CGGGGG-CATTC--GTATTT-AATTGTCAGAGGTGAA-----A
TT-CTTGGATTCGTTAAAGA--------CGGACGACTG--CGATA-GCATTT-G------
------CCAAGG-ATGTTTTCA------------TTGATCAA-GAACGAAAGTTAGGGG-
ATC----------GAAGACGAT--CAGATACCGTCGT--AGTCTTAACC-ATAAAC----
----------CATGCC-GACTAGAGATTGGAGGTCGTTTTCCACA---------------
------------------------------------------------------------
-----------------------CGACCCCTT-CAGCACCTTAT--------GAGAAA-T
CA--AAGTCTTTGGGTTC-------CGGGGGG-AGTATGG-TCGCAAGG--CTGAAACTT
AAAG-G-AATTGACGGAAGGGCACCACCAG-GAGTGGAGCCTG-CGGCTTAATTTGACTC
AACACGCG-AAAACTTACCAGGTCCAGA-CATAGCAAGGATTGACAGAT-TGAT--AGC-
TCTTTCTTGATTCTA-TGGGTGGTGGTGCATGGCCGTT-CTTAGTTGGTGGA-GTGATTT
GTCTG--GTTAATTCCGTTAACGAACGAGACCTTA-------------ACCTATTAAA-T
A-----------------------------------------------------------
--GCTACTCGT-AACCTCGGTT--------------------------------------
------------------------------------------------------------
----------ACGAGGGCAACTTCTTAGAGGGACTTTGT----GTG---------TCTAA
CGCAAGGAAGTTTGAGGCAATAACAGGTCTGTGATGCCCTT-AGATG---TTCTGGGCTG
CACGCGCGCTACACTGATGCGCTCAACGAGTTCTTG------------------------
------------------------------------------------------------
----------ACCTTGCCCGA-----------GAGGGT-TG-------------------
------------------------------------------------GG-TAATCTTGT
TAAAA-CGCATCGTGATAGGGATAGAT-TATTGTAATTATTAA-----------------
---TCTTCAA-CGAGGAATTCCT--AGTAAGCGCGAGTCA-TCAGCTCGTGCTGATTGC-
GTCCCTGCCCTTTGTAC-ACAC-CGCCCGTCGCTCC-TACCGATT--GAGTGATC-CGGT
GAATAATACGGA-CTGCAGCATTTACCAG-------TTCCTGGAAGGTGCA--GCAGG--
---------------------------------------AAGTTTGGTGAACCTTATCAC
TT-AGAGGAA----GGAGAAGTC-GTAACAAGGTTTCCGTAGGTGAACCTGCGGATGG--
------------------------------------------------------------
-------------------------------------
>FJ824911.1.1193_U_Dinophyceae_Neoceratium+platycorne
------------------------------------------------------------
------------------------------------------------------------
------------------------------------------------------------
------------------------------------------------------------
------------------------------------------------------------
------------------------------------------------------------
------------------------------------------------------------
------------------------------------------------------------
------------------------------------------------------------
------------------------------------------------------------
------------------------------------------------------------
------------------------------------------------------------
------------------------------------------------------------
----------------------------TGTTA--CCT-TCTCTGTGAGTATCAAT----
TGGAGGGC----------------------------------------------------
----------------------------------AAGTCT-GGTG-CCAGCAGC-CGCGG
T-AATTCCAG----CTCC---AAT-AGCGTA-----------TATTAAA-GTTGTTGCGG
-TTAAAAAGC-TCGTAGTTGGATTTCTGC---TGAAGC----------------------
----------------------------------------AAACCGGTCCGCCCTCTGGG
------------------TGAGCATC-TGGTTTTGCT--------------------TTG
GCATAT----GCTTAGACTTTGC-AGCTGCA-CTTGACTGTGTGGTG--------TAAAG
GCT-----------------------------------------------GAGCCTTTTA
CTT---TGAGGAAATC--AGAGTGTT-TCAAGCAGGCCATC-------------------
---------GCCTTGAATACACTA--------GCA-----TGGAATAATATGATATGACT
-----------------------------------GTGGTTTTAT---------------
--------------------------------------------TTT-GTTGGCTTTT--
--------------------AGAATTA---GAGTAATGG--------------TTAATA-
------GGGATAGT---TGGGGG-CATTC--ATATTT-AACTGTCAGAGGTGAA-----A
TT-CTTGGATTTGTTAAGGA--------TGAACGACTG--CGAAA-GCATTT-G------
------CCAAGG-ATGCTTTCA------------TTGATCAA-GAACGAAAGTTAGGGG-
ATC----------GAAGACGAT--TAGATACCGTCCT--AGTCTTAACC-ATAAAC----
----------CATGCC-AACTAGAGATTGGAGATTGTTATGTGCA---------------
------------------------------------------------------------
-----------------------TGACTCCTT-CAGCACCTTAT--------GATAAA-T
CA--AAGTCTTTGGGTTC-------CGGGGGG-AGTATGG-TCGCAAGG--CTGAAACTT
AAAG-G-AATTGACGGAAGGGCACCACCAG-GAGTGGAGCCTG-CGGCTTAATTTGACTC
AACACGGG-GAAACTTACCAGGTCCAGA-CATAGTAAGGATTGACAGAT-TGAT--AGC-
TCTTTCTTGATTCTA-TGGGTGGTGGTGCATGGCCGTT-CTTAGTTGGTGGA-GTGATTT
GTCTG--GTTAATTCCGTTAACGAACGAGACCTTA-------------ACCTGCTAAA-T
A-----------------------------------------------------------
--GTTACACTT-AACTTCGGTT--------------------------------------
------------------------------------------------------------
----------ATGTGGGCAACTTCTTAGAGGGACTTTGT----GTG---------TTTAA
CGCAAGGAAGTTTGAGGCAATAACAGGTCTGTGATGCCCTT-AGATG---TTCTGGGCTG
CACGCGCGCTACACTGATGCGGTCAATGAGTCTTTA------------------------
------------------------------------------------------------
----------ACCTGTCCTGG-----------GAAGGT-TT-------------------
------------------------------------------------GG-TAATCTTGT
CAAAG-CGCATCGTGATGGGGATAGAT-TATTGCAATTATTAA-----------------
---TCTTCAA-CGAGGAATTCCT--AGTAAGCGTGAGTCA-TCAGCTCATGTTGATTAC-
GTCCCTGCCCTTTGTAC-ACAC-CGCCCGTCGCTCC-TACCGATT--GAGTGATC-CGGT
GAATAATTTGGA-CTGCTGCATTGCTCAG-------TTACTGACATT-------------
------------------------------------------------------------
------------------------------------------------------------
------------------------------------------------------------
-------------------------------------
>EF065718.1.1772_U_Syndiniales_Hematodinium+perezi
------------------------------------------------------------
----------------------------------------------TTGTCTCAAAG-AT
TAAGCCATGCATGT-CTCAGTATAAGTTTA-------TACACGG-CG-----AAACTGCG
AAAGGCTCATTAAAACAGTTATAGTTTATTTGATGATCA-------------CCCACTAC
T--TGGA-TACCCG-TAGTA-ATTATAGAG-CTAATACATGCATCA----------ATGC
CCACCTTTCC-GGAG------------------------------------GGTAGTGTT
TATTAGATAC---------------AGAA----------CCGAACCAAGC----------
TCTG----------------------CTTGGCCTTTTGGTGATTCAGAATA-ACC-----
-GTACGAAGCGCA----------TGGTCAAT------------------C-CGG---CGC
TAGATCAT--TCAAGTTTCTGACCTATCA--GCTTCCG-ACGGTAGGGTATTGGCC-TAC
C-GTGGCAT-TGACGGGTAAC-GGAGAAT-TAGGGTT-CGATTC-CGGAGAGGGAGCCTG
AG-AAACGGCTACCACATCTAAGGA-AGGCAGCAGGCGCG-CAAATTACCCAATTCTGA-
--CACAGG-GAGGTAG----TGACAAGAAATAACAATGCAGGG---CATTAATG------
-----TCTTGCACTTGGAATGAGTTAAATTTAA--ACC-CCTTTACGAGTAACAAT----
TGGAGGGC----------------------------------------------------
----------------------------------AAGTCT-GGTG-CCAGCAGC-CGCGG
T-AATTCCAG----CTCC---AAT-AGCGTA-----------TATTAAA-GTTGTTGCGG
-TTAAAAAGC-TCGTAGTTGGATTTCTGC---TTGAAG----------------------
----------------------------------------CGATCGGTGCACCCTTTGGG
------------------TGATCATC-TGGTGTGCTT--------------------CGG
GCATCC----TCCTGGGGAACGT-TCCTGCA-CTTGACTGTGTGGTG--------CGGAA
TCT-----------------------------------------------AGGACTTTTA
CTT---TGAGGAAATT--AGAGTGTT-CACTGCAGGCATAC-------------------
---------GCCTTGAATACATTA--------GCA-----TGGAATAATAAGATAGGACC
-----------------------------------TCGGTTCTAT---------------
--------------------------------------------TTT-TTCGGTTTCT--
--------------------AGAGCTG---AGGTAATGA--------------TTAACA-
------GGGATAGT---TGGGGG-CATTC--GTATTT-AACTGTCAGAGGTGAA-----A
TT-CTTGGATTTGTTAAAGA--------CGAACTACTG--CGAAA-GCATTT-G------
------CCAAGG-ATGTTTTCA------------TTGATCAA-GAACGAAAGTTAGGGG-
ATC----------GAAGACGAT--CAGATACCGTCCT--AGTCTTAACC-ATAAAC----
----------CATGCC-GACTAGAGATTGGAGGCCGTTTTTTTGA---------------
------------------------------------------------------------
-----------------------CGACACCTT-CAGCACCTTAT--------GAGAAA-T
CA--AAGTCTTTGGGTTC-------CGGGGGG-AGTATGG-TCGCAAGG--CTGAAACTT
AAAG-G-AATTGACGGAAGGGCACCACCAG-GAGTGGAGCCTG-CGGCTTAATTTGACTC
AACACGGG-AAAACTTACCAGGTCCAGA-CATAGTAAGGATTGACAGAT-TGAT--AGC-
TCTTTCTTGATTCTA-TGGGTGGTGGTGCATGGCCGTT-CTTAGTTGGTGGA-GTGATTT
GTCTG--GTTAATTCCGTTAACGAACGAGACCTTA-------------ACCTGCTAAA-T
A-----------------------------------------------------------
--GTTACACGT-AACTTCGGAT--------------------------------------
------------------------------------------------------------
----------ACGTGGGAAACTTCTTAGAGGGACTTTGC----GTGAA-------TCTAG
CGCAAGGAAGTTTGAGGCAATAACAGGTCTGTGATGCCCTT-AGATG---TTCTGGGCTG
CACGCGCGCTACACTGATGCGTTCAACGAGTTTATA------------------------
------------------------------------------------------------
----------ACCTGGCTCGA-----------TAGAGT-TG-------------------
------------------------------------------------GG-TAATCTTCT
GAAAA-CGCATCGTGATGGGGATAGAT-TATTGGAATTATTAA-----------------
---TCTTCAA-CGAGGAATTCCT--AGTAAGCGCGAGTCA-TCAGCTCGTGCTGATTAC-
GTCCCTGCCCTTTGTAC-ACAC-CGCCCGTCGCTCC-TACCGATT--GAGTGATC-CGGT
GAATAATTCGGA-CGGCAGCCTTTTCCAG-------TTTCTGGAAGCGGCA--GCTGG--
---------------------------------------AAGTTTAGTGAACCTTATCAC
TT-AGAGGAA----GGAGAAGTC-GTAACAAGGTTTCCGTAGGTGAACCTGCGGAAGGAT
CATTC-------------------------------------------------------
-------------------------------------
>FJ844413.1.1757_U_Syndiniales_Hematodinium+sp.
------------------------------------------------------------
------------------------------------------------------------
----CCATGCATGT-CTCAGTATAAGTTTA-------TACACGG-CG-----AAACTGCG
AAAGGCTCATTAAAACAGTTATAGTTTATTTGATGATCA-------------CCCTCTAC
T--TGGA-TACCCG-TAGTA-ATTATAGAG-CTAATACATGCATCA----------ATGC
CCACCTTTTT-GGGG------------------------------------GGTAGTGTT
TATTAGATAC---------------AGAA----------CCGAACCAAGC----------
TCTG----------------------CTTGGCCTTTTGGTGATTCAGAATA-ACC-----
-GTACGAAGCGCA----------TGGTTAAT------------------C-CGG---CGC
TAGATCAT--TCAAGTTTCTGACCTATCA--GCTTCCG-ACGGTAGGGTATTGGCC-TAC
C-GTGGCAT-TGACGGGTAAC-GGAGAAT-TAGGGTT-CGATTC-CGGAGAGGGAGCCTG
AG-AAACGGCTACCACATCTAAGGA-AGGCAGCAGGCGCG-CAAATTACCCAATTCTGA-
--CACAGG-GAGGTAG----TGACAAGAAATAACAATGCAGGG---CATTAATG------
-----TCTTGCACTTGGAATGAGTTAAATTTAA--ACC-CCTTTACGAGTAACAAT----
TGGAGGGC----------------------------------------------------
----------------------------------AAGTCT-GGTG-CCAGCAGC-CGCGG
T-AATTCCAG----CTCC---AAT-AGCGTA-----------TATTAAA-GTTGTTGCGG
-TTAAAAAGC-TCGTAGTTGGATTTCTGT---TTGAAG----------------------
----------------------------------------CGATCGGTGCACCCTTTGGG
------------------TGATCATC-TGGTGTGCTT--------------------TGG
GCATCC----TCCTGGGGAACGT-TCCTGCA-CTTGACTGTGTGGTG--------CGGAA
TCT-----------------------------------------------AGGACTTTTA
CTT---TGAGGAAATT--AGAGTGTT-CACTGCAGGCATAC-------------------
---------GCCTTGAATACATTA--------GCA-----TGGAATAATAATATAGGACC
-----------------------------------TCGGTTCTAT---------------
--------------------------------------------TTT-TTCGGTTTCT--
--------------------AGAGCTG---AGGTAATGA--------------TTAACA-
------GGGATAGT---TGGGGG-CATTC--GTATTT-AACTGTCAGAGGTGAA-----A
TT-CTTGGATTTGTTAAAGA--------CGAACTACTG--CGAAA-GCATTT-G------
------CCAAGG-ATGTTTTCA------------TTGATCAA-GAACGAAAGTTAGGGG-
ATC----------GAAGACGAT--CAGATACCGTCCT--AGTCTTAACC-ATAAAC----
----------CATGCC-GACTAGAGATTGGAGGCCGTTTTTTTGA---------------
------------------------------------------------------------
-----------------------CGACACCTT-CAGCACCTTAT--------GAGAAA-T
CA--AAGTCTTTGGGTTC-------CGGGGGG-AGTATGG-TCGCAAGG--CTGAAACTT
AAAG-G-AATTGACGGAAGGGCACCACCAG-GAGTGGAGCCTG-CGGCTTAATTTGACTC
AACACGGG-AAAACTTACCAGGTCCAGA-CATAGTAAGGATTGACAGAT-TGAT--AGC-
TCTTTCTTGATTCTA-TGGGTGGTGGTGCATGGCCGTT-CTTAGTTGGTGGA-GTGATTT
GTCTG--GTTAATTCCGTTAACGAACGAGACCTTA-------------ACCTGCTAAA-T
A-----------------------------------------------------------
--GTTACACGT-AACTCCGGAT--------------------------------------
------------------------------------------------------------
----------ACGTGGGAAACTTCTTAGAGGGACTTTGC----GTGAA-------TCTAG
CGCAAGGAAGTTTGAGGCAATAACAGGTCTGTGATGCCCTT-AGATG---TTCTGGGCTG
CACGCGCGCTACACTGATGCGTTCAACGAGTTTATA------------------------
------------------------------------------------------------
----------ACCTGGCTCGA-----------TAGAGT-TG-------------------
------------------------------------------------GG-TAATCTTCT
GAAAA-CGCATCGTGATGGGGATAGAT-TATTGGAATTATTAA-----------------
---TCTTCAA-CGAGGAATTCCT--AGTAAGCGCGAGTCA-TCAGCTCGTGCTGATTAC-
GTCCCTGCCCTTTGTAC-ACAC-CGCCCGTCGCTCC-TACCGATT--GAGTGATC-CGGT
GAATAATTCGGA-CGGCAGCCTTTTCCAG-------TTTCTGGAAGTGGCA--GCTGG--
---------------------------------------AAGTTTAGTGAACCTTATCAC
TT-AGAGGAA----GGAGAAGTC-GTAACAAGGTTTCCGTAGGTGAACCTGCGGAAGGAT
CATTCGC-----------------------------------------------------
-------------------------------------
>DQ146406.1.1792_U_Syndiniales_Syndinium+sp.
------------------------------------------------------------
--------------AACCTGGTTGATCCTGCCAGTAGTC-ATATGCTTGTCTCAAAG-AT
TAAGCCATGCATGT-CTCAGTATAAGTTTA-------TACACGA-CG-----AAACTGCG
AAAGGCTCATTAAAACAGTTATAGTTTATTTGATGATCA-------------CTCATTAC
T--TGGA-TACCCG-TAGTA-ATTCTAGAG-CTAATACATGCATAA----------ACGG
TCGACTTTT--GAAG------------------------------------ACCTGTGTT
TATTAGACAC---------------AAAA----------CCGAAC---------------
TCTT----------------------CGGAGAATTCTGTTGATTCACAATA-ACT-----
-GTACGCAGCGCA----------TATCTTAC------------------GATGG---CGC
GAGATCAT--TCAAGTTTCTGACCTATCA--GCTTCCG-ACGGTAGGGTATTGGCC-TAC
C-GTGGCAT-TGACGGGTAAC-GGAGAAT-TAGGGTT-CGATTC-CGGAGAGGGAGCCTG
AG-AAACGGCTACCACATCTAAGGA-AGGCAGCAGGCGCG-CAAATTACCCAATCCTGA-
--CACAGG-GAGGTAG----TGACAAGAAATAACAGTACAGGG---CATTAATG------
-----TCTTGTCATTGGAATGAGTTAAATTTAA--ACC-CCTTGACGAGTAACAAT----
TGGAGGGC----------------------------------------------------
----------------------------------AAGTCT-GGTG-CCAGCAGC-CGCGG
T-AATTCCAG----CTCC---AAT-AGCGTA-----------TATTAAA-GTTGTTGCGG
-TTAAAAAGC-TCGTAGTTGGATTTCTGT---CTGGGG----------------------
----------------------------------------CGACCGGTCCACTTTCTGAG
------------------TGAGTATC-TGGTCCGCTT--------------------TGG
GCATCC----TTCTGGGGAAC-T-TGTTAGA-CTTCATCGTCTGGCT--------TGGTA
CCC-----------------------------------------------AGAACTTTTA
CTT---TGAGGAAATT--AGAGTGTT-CACTGCAGGCAATC-------------------
---------GCCTTGAATACATTA--------GCA-----TGGAATAATAAGATAGGACC
-----------------------------------TGAGTTCTAT---------------
--------------------------------------------TTT-GTCGGTTTCT--
--------------------AGAGCTT---AGGTAATGA--------------TTAACA-
------GGGATAGT---TGGGGG-CATTC--GTATTT-AACTGTCAGAGGTGAA-----A
TT-CTTGGATTTGTTAAAGA--------CGAACTACTG--CGAAA-GCATTT-G------
------CCAAGG-ATGTTTTCA------------TTGATCAA-GAACGAAAGTTAGGGG-
ATC----------GAAGACGAT--CAGATACCGTCCT--AGTCTTAACC-ATAAAC----
----------CATGCC-GACTAGAGATTGGAGGCCGTTTCTTTTA---------------
------------------------------------------------------------
-----------------------CGACACCTT-CAGCACCTTAC--------GAGAAA-T
CA--AAGTCTTTGGGTTC-------CGGGGGG-AGTATGG-TCGCAAGG--CTGAAACTT
AAAG-G-AATTGACGGAAGGGCACCACCAG-GAGTGGAGCCTG-CGGCTTAATTTGACTC
AACACGGG-GAAACTTACCAGGTCCAGA-CATAATAAGGATTGACAGAT-TGAT--AGC-
TCTTTCTTGATTCTA-TGGGTGGTGGTGCATGGCCGTT-CTTAGTTGGTGGA-GTGATTT
GTCTG--GTTAATTCCGTTAACGAACGAGACCTTA-------------ACCTGCTAAA-T
A-----------------------------------------------------------
--GTTACGTGT-AACTTTCGAT--------------------------------------
------------------------------------------------------------
----------ACACGGGAAACTTCTTAGAGGGACTTTGC----GCG---------CCTAG
CGCAAGGAAGTTTGAGGCAATAACAGGTCTGTGATGCCCTT-AGATG---TTCTGGGCTG
CACGCGCGCTACACTGATGCGTTCAACGAGTTTATA------------------------
------------------------------------------------------------
----------ACCTGGCTCGA-----------CAGAGT-TG-------------------
------------------------------------------------GG-TAATCTTCT
GAAAA-CGCATCGTGATGGGGATAGAT-TATTGGAATTATTAA-----------------
---TCTTCAA-CGAGGAATTCCT--AGTAAGCGCGATTCA-TCAGATCGTGCTGATTAC-
GTCCCTGCCCTTTGTAC-ACAC-CGCCCGTCGCTCC-TACCGATT--GAGTGATC-CGGT
GAATAATTCGGA-CGGCACCTTTTGGCAG-------TTTCTGCCATGAGGA--GCTGG--
---------------------------------------AAGTTTAGTGAACCTTATCAC
TT-AGAGGAA----GGAGAAGTC-GTAACAAGGTTTCTGTAGGTGAACCTGCGGAAGGAT
CA----------------------------------------------------------
-------------------------------------
>DQ146405.1.1779_U_Syndiniales_Syndinium+turbo
------------------------------------------------------------
---------------------------CTGCCAGTAGTC-ATATGCTTGTCTCAAAG-AT
TAAGCCATGCATGT-CTCAGTATAAGTTTA-------TACACGA-CG-----AAACTGCG
AAAGGCTCATTAAAACAGTTATAGTTTATTTGATGATCA-------------CTCATTAC
T--TGGA-TACCCG-TAGTA-ATTCTAGAG-CTAATACATGCATAA----------ATGG
TCGACTTTT--GAAG------------------------------------ACCTGTGTT
TATTAGACAC---------------AAAA----------CCGAAC---------------
TCTT----------------------CGGAGAATTCTGTTGATTCACAATA-ACT-----
-GTACGCAGCGCA----------TATCTTAC------------------GATGG---CGC
GAGATCAT--TCAAGTTTCTGACCTATCA--GCTTCCG-ACGGTAGGGTATTGGCC-TAC
C-GTGGCAT-TGACGGGTAAC-GGAGAAT-TAGGGTT-CGATTC-CGGAGAGGGAGCCTG
AG-AAACGGCTACCACATCTAAGGA-AGGCAGCAGGCGCG-CAAATTACCCAATCCTGA-
--CACAGG-GAGGTAG----TGACAAGAAATAACAGTACAGGG---CATTCATG------
-----TCTTGTCATTGGAATGAGTTAAATTTAA--ACC-CCTTGACGAGTAACAAT----
TGGAGGGC----------------------------------------------------
----------------------------------AAGTCT-GGTG-CCAGCAGC-CGCGG
T-AATTCCAG----CTCC---AAT-AGCGTA-----------TATTAAA-GTTGTTGCGG
-TTAAAAAGC-TCGTAGTTGGATTTCTGT---CTGGGG----------------------
----------------------------------------CGACCGGTCCACTTTCTGAG
------------------TGAGTATC-TGGTCCGCTT--------------------TGG
GCATCC----TTCTGGGGAAC-T-TGTTAGA-CTTCATCGTCTGGCT--------TGGTA
CCC-----------------------------------------------AGAACTTTTA
CTT---TGAGGAAATT--AGAGTGTT-CACTGCAGGCAATC-------------------
---------GCCTTGAATACATTA--------GCA-----TGGAATAATAAGATAGGACC
-----------------------------------TGAGTTCTAT---------------
--------------------------------------------TTT-GTCGGTTTCT--
--------------------AGAGCTT---AGGTAATGA--------------TTAACA-
------GGGATAGT---TGGGGG-CATTC--GTATTT-AACTGTCAGAGGTGAA-----A
TT-CTTGGATTTGTTAAAGA--------CGAACTACTG--CGAAA-GCATTT-G------
------CCAAGG-ATGTTTTCA------------TTGATCAA-GAACGAAAGTTAGGGG-
ATC----------GAAGACGAT--CAGATACCGTCCT--AGTCTTAACC-ATAAAC----
----------CATGCC-GACTAGAGATTGGAGGCCGTTTCTTTTA---------------
------------------------------------------------------------
-----------------------CGACACCTT-CAGCACCTTAC--------GAGAAA-T
CA--AAGTCTTTGGGTTC-------CGGGGGG-AGTATGG-TCGCAAGG--CTGAAACTT
AAAG-G-AATTGACGGAAGGGCACCACCAG-GAGTGGAGCCTG-CGGCTTAATTTGACTC
AACACGGG-GAAACTTACCAGGTCCAGA-CATAATAAGGATTGACAGAT-TGAT--AGC-
TCTTTCTTGATTCTA-TGGGTGGTGGTGCATGGCCGTT-CTTAGTTGGTGGA-GTGATTT
GTCTG--GTTAATTCCGTTAACGAACGAGACCTTA-------------ACCTGCTAAA-T
A-----------------------------------------------------------
--GTTACGTGT-AACTTTCGAT--------------------------------------
------------------------------------------------------------
----------ACACGGGAAACTTCTTAGAGGGACTTTGC----GCG---------CCTAG
CGCAAGGAAGTTTGAGGCAATAACAGGTCTGTGATGCCCTT-AGATG---TTCTGGGCTG
CACGCGCGCTACACTGATGCGTTCAACGAGTTTATA------------------------
------------------------------------------------------------
----------ACCTGGCTCGA-----------CAGAGT-TG-------------------
------------------------------------------------GG-TAATCTTCT
GAAAA-CGCATCGTGATGGGGATAGAT-TATTGGAATTATTAA-----------------
---TCTTCAA-CGAGGAATTCCT--AGTAAGCGCGATTCA-TCAGATCGTGCTGATTAC-
GTCCCTGCCCTTTGTAC-ACAC-CGCCCGTCGCTCC-TACCGATT--GAGTGATC-CGGT
GAATAATTCGGA-CGGCACCTTTTGGCAG-------TTTCTGCCATAAGGA--GCTGG--
---------------------------------------AAGTTTAGTGAACCTTATCAC
TT-AGAGGAA----GGAGAAGTC-GTAACAAGGTTTCTGTAGGTGAACCTGCGGAAGGAT
CA----------------------------------------------------------
-------------------------------------
>AY443013.1.1753_U_Dinophyceae_Gonyaulax+verior
------------------------------------------------------------
-----------------------------------AGTT-ATATGCTTGTCTCAAAG-AT
TAAGCCATGCATGT-CTTAGTATGTGCTTC-------TCTACGG-CG-----AAACTGCG
ACTGGCTCATTAAAACAGTTTTTGTTTCCTTGGTTATCA-------------ATTTGTAA
A--TGGG-TATATG-TGGAA-ATCCTGCTT-CTATTACGTGCTCAC----------TAAC
CCAACTTCGTGGAAG------------------------------------GGTTGTGTT
TAGTAGAACT---------------AAAA----------CCAACACAGGT----------
TCTG----------------------CCTGTCCTTTTGGTGACTCATAGTA-AGT-----
-GCATGAATCGCG----------TTGCGTCA------------------GCTGG---CGA
TGAAGCAT--TTAAGTTTCTGACCTATCA--GCTTCCG-TCGGTAGGGTATTGGCC-TAC
C-GTGGCAA-TGACGGGTAAC-GGAGAAT-TAGGGTT-CGATTC-CGGAGAGGGAGCCTG
AG-AAATGGCTACCACATCTAAGGA-AGGCAGCAGGCGCG-CAAATTACCCAATCCTGA-
--CACAGG-GAGGTAG----TGACAAGAAATAACAATACAGGG---CATCCATG------
-----TCTTGTAATTGGAATGAGTATATTATAA--ATT-CCTGTATGAGTATCAAT----
TGGAGGGC----------------------------------------------------
----------------------------------AAGTCTTGGTG-CCAGCAAC-CCCGG
T-AATTCCAG----CTCC---AAT-AGCGTA-----------TATTAAA-GTTGCTGCGG
-TTAAAAAGC-TCGTAGTTGGACTTCTGT---TCAGGA----------------------
----------------------------------------TGGTTGGTCTGCCCTCTGGG
------------------TGAGTATC-TGACTTGGCC--------------------TGG
ACATCT----TTGTGGGAATCGC-ACTTGCA-CTTGACTGTGTGGGT--------CGGTG
CCC-----------------------------------------------ATGATTTTTA
CTT---TGAGGAAATC--AGAGTGTT-TCAAGCAGGCATCT-------------------
---------GCCTTGAATACATTA--------GCA-----TGGAATATTAAGATGGGACC
-----------------------------------TTTGTTCTGT---------------
--------------------------------------------TTT-GTTGGTTTCT--
--------------------GGAATTT---GGGTAATGA--------------TTGACA-
------GGGATAGT---TGGGGG-TATTC--GTATTT-AACTGTCAGAGGTGAA-----A
TT-CTTGGATTTGTTAAAGA--------CGGACTACTG--CGAAA-GCATTT-G------
------CCAAGG-ATGTTTTCA------------TTGATCAA-GAACGAAAGTTAGGGG-
ATC----------GAAGACGAT--CAGATACCGTCCT--AGTCTTAACC-ATAAAC----
----------TATGCC-AACTAGAGATTGGAGGTCGTTATTCATA---------------
------------------------------------------------------------
-----------------------TGACTCCCT-CAGCACCTTTT--------GAGAAA-T
CA--AAGTCTTTGGGTTC-------CGGGGGG-AGTATGG-TCGCAAGG--CTGAAACTT
AAAG-G-AATTGACGGAAGGGCACCACCAG-GAGTGGAGCCTG-CGGCTTAATTTGACTC
AACACGGG-GAAACTTACCAGGTCCAGA-CATAGTAAGGATGGACAGAT-TGAT--AGC-
TCTTTCTTGATTCTA-TGGGTGGTGGTGCATGGCCGTT-CTTAGTTGGTGGA-GTGATTT
GTCTG--GTTAATTCCGTTAACCAACGAGACCTTA-------------ACCTGCTAAA-T
A-----------------------------------------------------------
--GTTACATGT-AACTTCGGTT--------------------------------------
------------------------------------------------------------
----------ATGTGGGCAGCTTCTTAGAGGGACTTTGT----GTG---------TCTAA
TGCAAGGAAGTTTGAGGCAATAACAGGTCTGTGATGCCCTT-AGATG---TTCTGGGCTG
CACGCSCGCTACACTGATGTGCTCAACAAG---TTC------------------------
------------------------------------------------------------
----------TCCCTGCCTGA-----------AAAGGC-TT-------------------
------------------------------------------------GG-TAATCTTTT
GACACATGCATCGTGATGGGGATAKAT-KATTGCAAWTATTAA-----------------
---TCTTCAA-CGAGGAATTCCT--AGTAAGCACGAGTCA-TCAGCTCGTGCTGATTAC-
GTCCCTGCCCTTTGTAC-ACAC-CGCCCGTCGCTCC-TACCGATT--GAGTGATC-CGGT
GAATATTTCGGA-CTTTAGTGTAGCTCAG-------TATCTGGGTTATGMT--TCGGA--
---------------------------------------AAGTCTTGTAAACCAAATTAC
TT-AGAGGAA----GGAGAAGTC-GTAACAAGGTTTC-----------------------
------------------------------------------------------------
-------------------------------------
>EU099914.1.916_U_Chromera_group_Chromera+velia
------------------------------------------------------------
------------------------------------------------------------
------------------------------------------------------------
------------------------------------------------------------
------------------------------------------------------------
------------------------------------------------------------
------------------------------------------------------------
------------------------------------------------------------
------------------------------------------------------------
------------------------------------------------------------
------------------------------------------------------------
------------------------------------------------------------
------------------------------------------------------------
------------------------------------------------------------
------------------------------------------------------------
------------------------------------------------------------
------------------------------------------------------------
------------------------------------------------------------
------------------------------------------------------------
------------------------------------------------------------
------------------------------------------------------------
------------------------------------------------------------
------------------------------------------------------------
------------------------------------------------------------
----------------------------------------TTTAT---------------
--------------------------------------------TT--GTTGGTTTCT--
--------------------ACGACTG---AAGTAATGA--------------TTAATA-
------GGGATAGT---TGGGGG-CATTC--GTATTT-AACTGTCAGAGGTGAA-----A
TT-CTTGGATTTGTTAAAGA--------CGAACTACTG--CGAAA-GCATTT-G------
------CCAGGG-ATGTTTTCA------------TTAATCAA-GAACGAAAGTTAGGGG-
ATC----------GAAGACGAT--CAGATACCGTCCT--AGTCTTAACC-ATAAAC----
----------TATGCC-GACTAGAGATTGGCGGTCGTTCCATT-A---------------
------------------------------------------------------------
-----------------------CGACACCTT-CAGCACCTTAT--------GAGAAA-T
CA--AAGTCTTTGGGTTC-------TGGGGGG-AGTATGG-TCGCAAGG--CTGAAACTT
AAAG-G-AATTGACGGAAGGGCACCACCAG-GAGTGGAGCCTG-CGGCTTAATTTGACTC
AACACGGG-AAAACTCACCAGGTCCAGA-CATAGTGAGGATTGACAGAT-TGAT--AGC-
TCTTTCTTGATTCTA-TGGGTGGTGGTGCATGGCCGTT-CTTAGTTGGTGGA-GTGATTT
GTCTA--CTTAATTGTGATAACGAACGAGACCTTA-------------ACCTGCTAAA-T
A-----------------------------------------------------------
--GTCGGTCGA-ATCTTTCGAT--------------------------------------
------------------------------------------------------------
----------TCGGCATGGGCTTCTTAGAGGGACTTTGC----GTG---------TCTAA
CGCAAGGAAGTTTGAGGCAATAACAGGTCTGTGATGCCCTT-AGATG---TTCTGGGCTG
CACGCGCGCTACACTGATGCAGTCAGCGAGTTTCT-------------------------
------------------------------------------------------------
-----------CCTGTTCCGG-----------AAGGAT-CG-------------------
------------------------------------------------GG-TCATCTTCT
GAAAC-TGCATCGTGATGGGGATAGAT-TATTGCAATTATTAA-----------------
---TCTTGAA-CGAGGAATTCCT--AGTAAGTGCAAGTCA-TCAGCTTGTACTGATTAC-
GTCCCTGCCCTATGTAC-ACAC-CGCCCGTCGCTCC-TACCGATT--GAATGATC-CGGT
GAATTATTTGGA-CCGTGCTCGAT------------TCTCTTGAAGAGAGC--GTGCG--
---------------------------------------AAATTTTGTGAACCTTATCAT
TT-AGAGGA---------------------------------------------------
------------------------------------------------------------
-------------------------------------
>EU099910.1.972_U_Chromera_group_Chromera+velia
------------------------------------------------------------
------------------------------------------------------------
------------------------------------------------------------
------------------------------------------------------------
------------------------------------------------------------
------------------------------------------------------------
------------------------------------------------------------
------------------------------------------------------------
------------------------------------------------------------
------------------------------------------------------------
------------------------------------------------------------
------------------------------------------------------------
------------------------------------------------------------
------------------------------------------------------------
------------------------------------------------------------
------------------------------------------------------------
------------------------------------------------------------
------------------------------------------------------------
------------------------------------------------------------
------------------------------------------------------------
------------------------------------------------------------
------------------------------------------------------------
----------------------------CAAGCAAGCCCTT-------------------
---------GCTTTGAATACTGCA--------GCA-----TGGAATAATACGATAAGACT
-----------------------------------TCGGTTTTAT---------------
--------------------------------------------TT--GTTGGTTTCT--
--------------------ACGACTG---AAGTAATGA--------------TTAATA-
------GGGATAGT---TGGGGG-CATTC--GTATTT-AACTGTCAGAGGTGAA-----A
TT-CTTGGATTTGTTAAAGA--------CGAACTACTG--CGAAA-GCATTT-G------
------CCAGGG-ATGTTTTCA------------TTAATCAA-GAACGAAAGTTAGGGG-
ATC----------GAAGACGAT--CAGATACCGTCCT--AGTCTTAACC-ATAAAC----
----------TATGCC-GACTAGAGATTGGCGGTCGTTCCATT-A---------------
------------------------------------------------------------
-----------------------CGACACCTT-CAGCACCTTAT--------GAGAAA-T
CA--AAGTCTTTGGGTTC-------TGGGGGG-AGTATGG-TCGCAAGG--CTGAAACTT
AAAG-G-AATTGACGGAAGGGCACCACCAG-GAGTGGAGCCTG-CGGCTTAATTTGACTC
AACACGGG-AAAACTCACCAGGTCCAGA-CATAGTGAGGATTGACAGAT-TGAT--AGC-
TCTTTCTTGATTCTA-TGGGTGGTGGTGCATGGCCGTT-CTTAGTTGGTGGA-GTGATTT
GTCTA--CTTAATTGTGATAACGAACGAGACCTTA-------------ACCTGCTAAA-T
A-----------------------------------------------------------
--GTCGGTCGA-ATCTTTCGAT--------------------------------------
------------------------------------------------------------
----------TCGGCATGGACTTCTTAGAGGGACTTTGC----GTG---------TCTAA
CGCAAGGAAGTTTGAGGCAATAACAGGTCTGTGATGCCCTT-AGATG---TTCTGGGCTG
CACGCGCGCTACACTGATGCAGTCAGCGAGTTTCT-------------------------
------------------------------------------------------------
-----------CCTGTTCCGG-----------AAGGAT-CG-------------------
------------------------------------------------GG-TCATCTTCT
GAAAC-TGCATCGTGATGGGGATAGAT-TATTGCAATTATTAA-----------------
---TCTTGAA-CGAGGAATTCCT--AGTAAGTGCAAGTCA-TCAGCTTGTACTGATTAC-
GTCCCTGCCCTATGTAC-ACAC-CGCCCGTCGCTCC-TACCGATT--GAATGATC-CGGT
GAATTATTTGGA-CCGTGCTCGAT------------TCTCTTGAAGAGAGC--GTGCG--
---------------------------------------AAATTTTGTGAACCTTATCAT
TT-AGAGGA---------------------------------------------------
------------------------------------------------------------
-------------------------------------
>AF494058.1.1756_U_Apicomplexa_X_Adelina+bambarooniae
------------------------------------------------------------
----------------------------------TAGTC-ATATGCTTGTCTTAAAG-AT
TAAGCCATGCATGT-CTAAGTATAAGCTTC-------CATACGG-TG-----AAACTGCG
AATGGCTCATTACAACAGTTATAGTTTATTTGATAATA---------------CAACTAC
A--TGGA-TAACCG-TGGTA-ATTCTAGAG-CTAATACATGCGCAA----------AAAC
CTGACT-TTTTGGAA-----------------------------------GGGTTGCATT
TATTAGATAA---------------AAAG----------CCAATGCACAC----------
TCC----------------------GGTGTGGATTCTGGTGATTCATAATA-ACT-----
-TAGCGAATCGCA----------TAGCGCAA------------------GCTGG---CGA
TAAATCAT--TCAAGTTTCTGACCTATCA--GCTTTCG-ACGGTAGGGTATTGGTC-TAC
C-GTGGCAA-TGACGGGTAAC-GGGGGAT-TAGGGTT-CGATTC-CGGAGAGGGAGCCTG
AG-AAACGGCTACCACATCTAAGGA-AGGCAGCAAGCGCG-CAAATTACCCAATCCTAAC
ACTATAGG-GAGGTAG----TGACAAGAAATAACAATACAGGG---CATTTTAAATG---
-----CCTTGTAATTGGAATGATAGGAATTTAC--ATC-CTTTCTAGAGTATCAAT----
TGGAGGGC----------------------------------------------------
----------------------------------AAGTCT-GGTG-CCAGCAGC-CGCGG
T-AATTCCAG----CTCC---AAT-AGCGTA-----------TATTAAA-GTTGTTGCAG
-CTAAAAAGC-TCGTAGTTGAATTTCTGC---TAAAGA----------------------
----------------------------------------TAACCGGTCCGCTTTTC---
----------------AAGTGGTATCTTGGTGTGCCT--------------------TCA
GCATCA----TCCTGGAGAACGTTATCTGTA-CTTGATTGTGCGGAG--------CGGTA
TCC-----------------------------------------------AGGACTTTTA
CTT---TGAGAAAATT--AGAGTGTT-TCAAGCAGGCTAAC-------------------
---------GTCTTGAATACTGCA--------GCA-----TGGAATAATAAGATAGGATT
-----------------------------------TCGGTTCTAC---------------
--------------------------------------------TTT-ATTGGTTTTA--
--------------------GGAACTG---AATTAATGA--------------TTAATA-
------GGGACAGT---TGGGGG-CATTC--GTATTT-AACTGTCAGAGGTGAA-----A
TT-CTTAGATTTGTTAAAGA--------CGAACTACTG--CGAAA-GCATTT-G------
------CCAAAG-ATGTTTTCA------------TTAATCAA-GAACGAGAGTTAGGGG-
ATC----------GAAGACGAT--CAGATACCGTCGT--AGTCTTAACT-ATAAAC----
----------TATGCC-GACTAGAGATTGGAGGTCGTCTTTTTTAT--------------
------------------------------------------------------------
-----------------------CGACTCCTT-CAGCACCTTAC--------GAGAAA-T
CA--AAGTCTTTGGGTTC-------TGGGGGG-AGTATGG-TCGCAAGG--CTGAAACTT
AAAG-G-AATTGACGGAAGGGCACCACCAG-GCGTGGAGCCTG-CGGCTTAATTTGACTC
AACACGGG-AAAACTTACCAGGTCCAGA-CATGGGAAGGATTGACAGAT-TGAT--AGT-
TCTTTCTTGATTCTA-TGGGTGGTGGTGCATGGCCGTT-CTTAGTTGGTGGA-GTGATTT
GTCTG--GTTAATTCCGTTAACGAACGAGACCTTA-------------ACCTGCTAAA-T
A-----------------------------------------------------------
--GGGTCAAGAACTTTAGT-----------------------------------------
------------------------------------------------------------
----------TCTTGAATCACTTCTTAGAGGGACTTTGC----GTG---------TCTAA
CGCAAGGAGGTTTGAGGCAATAACAGGTCTGTGATGCCCTT-AGATG---CTCTGGGCTG
CACGCGCGCTACACTGATGCATCCAACGAGTTTATA------------------------
------------------------------------------------------------
----------ACCTTGGCCGG-----------TAGGCT-TA-------------------
------------------------------------------------GG-TAATCTTGT
AAGTA-TGCATCGTGATGGGGATAGAT-TATTGTAATTATTAA-----------------
---TCTTCAA-CGAGGAATGCCT--AGTAAGCGCGAGTCA-TCAACTTGCGCTGATTAC-
GTCCCTGCCCTTTGTAC-ACAC-CGCCCGTCGCTCC-TACCGATT--GAGTGATC-CGGT
GAATTATTTGGA-CCGTA-TTTATTGCAG-------TTTCTGCGTTAAATA---TGGA--
---------------------------------------AAGTTTTGTAAACCTTATCAC
TT-AGAGGAA----GGAGAAGTC-GTAACAAGGTTT------------------------
------------------------------------------------------------
-------------------------------------
>FJ719818.1.1741_U_Apicomplexa_X_Hepatozoon+sp.
------------------------------------------------------------
-------------------GGTTGATCCTGCCAGTAGTC-ATATGCTTGTCTTAAAG-AT
TAAGCCATGCACGT-CTAAGTATAAACAAA-------AATACAG-TA-----AAACTGCA
AATGGCTCATTACAACAGTTATAGTTTCTTTGATAACAA-------------ATATTTAC
A--TGGA-TAACCG-TAGTA-ATTCTAGAG-CTAATACATGAGCAC----------ATTC
TCAACTATTTTAGAA-----------------------------------GAGAAGCATT
TATTAGATAA---------------AAAA----------CCAATATATGT----------
TTTTAA-------------------AGCATAAAATTTGGTGATTTACAATA-ACT-----
-AAGCAAATCGCA----------CAGTGCAA------------------ACTGG---CGA
TAAATCAT--TCAAGTTTCTGACCTATCA--GCTTTCG-ACGGTAAGGTATTGGCT-TAC
C-GTGGCAG-TGACGGTTAAC-GGGGAAT-TAGGGTT-CAATTC-CGGAGAGGGAGCCTG
AG-AAACGGCTACCACATCTAAGGA-AGGCAGCAGGCGCG-CAAATTACCCAATTCTAAC
AGCATAAGAGAGGTAG----TGACAAGAAATAACAGTACAAGG---CAGTTAAAATG---
-----CTTTGTAATTGGAATGATAGAAATTTAA--ATA-CTTTTTAAAGTATCAAT----
TGGAGGGC----------------------------------------------------
----------------------------------AAGTCT-GGTG-CCAGCAGC-CGCGG
T-AATTCCAG----CTCC---AAT-AGCGTA-----------TATTAAA-ATTGTTGCAG
-TTAAAAAGC-TCGTAGTTGAATTTTTGC---TAAAAA----------------------
----------------------------------------TAACCGGTCTGCTTTTATTA
AT------------AAAAGTGGTATCTTGGTGTGTTT--------------------TTA
GCAATAAT-GTCCTTTGAAATGT--TTTTTA-CTTTAATGTAAAAAA--------CAATT
TTC-----------------------------------------------AGGATTTTTA
CTT---TGAGAAAATT--AGAGTGTT-TCAAGCAGGCTAAC-------------------
---------GTTTTGAATACTGCA--------GCA-----TGGAATAATAAAATAGGATT
-----------------------------------TTAGTTCTAC---------------
--------------------------------------------GTT-ATTGGTTTTA--
--------------------AGAACTA---AATTAATGA--------------TTGATA-
------GGAGCAGT---TGGGGG-CATTT--GTATTT-AACTGTCAGAGGTGAA-----A
TT-CTTAGATTTGTTAAAGA--------CACACTACTG--CGAAA-GCATTT-G------
------CCAAAG-ATGTTTTCA------------TTAATCAA-GAACGAAAGTTAGGGG-
ATC----------GAAGACGAT--CAGATACCGTCGT--AGTCTTAACT-ATAAAC----
----------TATGCC-GACTAGAGATTGGAGGTCGTCTTTATAAA--------------
------------------------------------------------------------
-----------------------CGACCCCTT-CAGCACCTTAC--------GAGAAA-T
CA--AAGTCTTTGGGTTC-------TGGGGGG-AGTATGG-TCGCAAGG--CTGAAACTT
AAAG-G-AATTGACGGAAGGGCACCACCAG-GCGTGGAGCCTG-CGGCTTAATTTGACTC
AACACGGG-AAAACTCACCAGGTCCAGA-CATAGAAAGGATTGACAGAT-TGAC--AGC-
TCTTTCTTAATTCTA-TGGGTGGTGGTGCATGGCCGTT-CTTAGTTGGTGGA-GTGATTT
GTCTG--GTTAATTCCGTTAACGAACGAGACCTTA-------------ACCTGCTAAA-T
A-----------------------------------------------------------
--GGGTTAAAAACTTTTGT-----------------------------------------
------------------------------------------------------------
----------TTTTAAATTACTTCTTAGAAGGACTTTGC----GTG---------TCTAA
CGCAAGGAAGTTTGAGGCAATAACAGGTCTGTGATGCCCTT-AGATG---TTCTGGGCTG
CACGCGCGCTACAATAATGCATCCAACAAGTTTATA------------------------
------------------------------------------------------------
----------ACCTTGGCTGG-----------TAAGCT-TA-------------------
------------------------------------------------GG-TAATCTTTT
GAATG-TGCATTGTGATGGGGATAGAT-TATTGTAATTATTAG-----------------
---TCTTTAA-CGAGGAATGCCT--AGTAAGCGCAAGTCA-TCAGCTTGCGCTGATTAC-
GTCCCTGCCCTTTGTAC-ACAC-CGCCCGTCGCTCC-TACCGATT--GAGTGATC-CGGT
AAATTATTTGGA-CTGTA-TTTATAGCAG-------TATTTGTATTAGATA---TAGA--
---------------------------------------AAGTTT---------------
------------------------------------------------------------
------------------------------------------------------------
-------------------------------------
>FJ440623.1.1788_U_Syndiniales_Ichthyodinium+chabelardi
------------------------------------------------------------
--------------AACCTGGTTGATCCTGCCAGTAGTC-ATATGCTTGTCTCAAAG-AT
TAAGCCATGCATGT-CTCAGTATAAGCTT--------TTCACTG-CA-----AAACTGCG
AATGGCTCATTAAAACAGTTATTGTTTACTTGGCGGTTA-------------TTCTCTAT
A--AGGA-TACCTA-TGGTA-ATTCTAGAG-CTAATACATGCTTCC----------AAGC
TCGACTTTTCGGAAG------------------------------------AGCTGCAGT
TATTAGATCC---------------CGAA----------CTGACCCAGGG----------
TTTC----------------------CCTGGACTCAAGTTGATTCATACTA-ACC-----
-GAGCGAATCGTG----------TT--------------------------TCA---CGA
TTGGCCAA--TCAAGTTTCTGACCTATCA--GCTTCCG-ACGGTAGGGTATTGGCC-TAC
C-GTGGCTT-TGACGGGTAAC-GGAGAAT-TAGGGTT-CGATTC-CGGAGAGGGAGCCTG
AG-AAACGGCTACCACATCTAAGGA-AGGCAGCAGGCGCG-TAAATTACCCAATCCTGA-
--TACAGG-GAGGTAG----TGACAAGAAATACCAATACAAGG---CTTTAATG------
-----TTTTGTAATTGGGATGAGTAGAATTTAA--ACC-GCGATACAAGTATCAAT----
TGGAGGGC----------------------------------------------------
----------------------------------AAGTCT-GGTG-CCAGCAGC-CGCGG
T-AATTCCAG----CTCC---AAT-AGCGTA-----------TATTAAA-ATTGTTGCGG
-TTAAAACGC-TCGTAGTTGAATATTTGC---TGAAAA----------------------
----------------------------------------TAGCTGGTCCATCCTAGTGA
------------------TGAGCACC-TGGCAC-GTT--------------------TTC
AGCTCT---TCGTTGGGGATTTT-GTTTGCA-CTTTACTGTGTGGCA--------TACGA
ACC-----------------------------------------------AATTCTTTTA
CTT---TGAGGAAATG--AGAGTGTT-TCAAGCAGGCGTTT-------------------
---------GTCGTGAATACGTTA--------GCA-----TGGAATAATAACACAGGACC
-----------------------------------TTGTTCCGAA---------------
--------------------------------------------GTT-GTTGGTTTTT--
--------------------GGAGC-G---AGGTAATCA--------------A-AATA-
------GGGATAGT---TGGGGG-CATTC--GTATTT-AACTGTCAGAGGTGAA-----A
TT-CTTGGATTTTTTAAAGA--------CGAACTACTG--CGAAA-GCATCT-G------
------CCCAGG-ATGTTTTTA------------TTAATCAA-GAACGAAAGTTAGGGG-
ATC----------GAAGACGAT--CAGATACCGTCCT--AGTCTTAACC-ATAAAC----
----------TATGCC-GACTAGAGATTGG-GGACGTCA-TTTCT---------------
------------------------------------------------------------
-----------------------TGACGTCCT-CAGCACCTTAT--------GAGAAA-T
CA--AAGTCTTTGGGTTC-------CGGGGGG-AGTATGG-TCGCAAGG--CTGAAACTT
AAAG-G-AATTGACGGAAGGGCACCACCAG-GAGTGGAGCCTG-CGGCTTAATTTGACTC
AACACGGG-AAAACTTACCAGGTCCAGA-CATAGGTAGGATTGACAGAC-TGAT--AGC-
TCTTTCTTGATTCTA-TGGGTGGTGGTGCATGGCCGTT-CTTAGTTGGTGGA-GTGATTT
GTCTG--GTTAATTCCGTTAACGAACGAGACCTTA-------------GCCTGCTAAA-T
A-----------------------------------------------------------
--ATTGCCGGA-ACCTTAGGGT--------------------------------------
------------------------------------------------------------
----------CTCGGGGTAATTTCTTAGAGGGACTTTGT----GTG---------TGTAA
CACAAGGAAGTGTGAGGCAATAACAGGTCTGTGATGCCCTT-AGATG---TTCTGGGCTG
CACGCGCGCTACACTGATGCGTCCAACAAGTGCCTA------------------------
------------------------------------------------------------
----------ACCTAGTCCGA-----------CAGGAA-CG-------------------
------------------------------------------------GG-TAATCTTGT
CAACG-CGCATCGTGATGGGGATAGAT-TATTGCAATTATTGA-----------------
---TCTTGAA-CGAGGAATTCCT--AGTAAGCGTAAGTCA-TTACCTTGCGCTGATTAC-
GTCCCTGCCCTTTGTAC-ACAC-CGCCCGTCGCTCC-TACCGATT--GAGTGGTC-CGGT
GAATAATTCGGA-CGGTGGTTTGGTTC---------AGACTGAACCGAGCT--GCTGA--
---------------------------------------AAGTCTAGTAAACCTTATCAC
TT-AGAGGAA----GGAGAAGTC-GTAACAAGGTTTCCGTAGGTGAACCTGCGGAAGGAT
CATTC-------------------------------------------------------
-------------------------------------
>FJ940898.1.955_U_Syndiniales_Ichthyodinium+sp.
------------------------------------------------------------
------------------------------------------------------------
------------------------------------------------------------
------------------------------------------------------------
------------------------------------------------------------
------------------------------------------------------------
------------------------------------------------------------
------------------------------------------------------------
------------------------------------------------------------
------------------------------------------------------------
------------------------------------------------------------
------------------------------------------------------------
------------------------------------------------------------
------------------------------------------------------------
------------------------------------------------------------
------------------------------------------------------------
------------------------------------------------------------
------------------------------------------------------------
------------------------------------------------------------
------------------------------------------------------------
------------------------------------------------------------
------------------------------------------------------------
----------------------TGTT-TCA-GCAGGCGTTT-------------------
---------GTCGTGAATACGTTA--------GCA-----TGGAATAATAACACAGGACC
-----------------------------------TTGTTCCGAA---------------
--------------------------------------------GTT-GTTGGTTTTT--
--------------------GGAGC-G---AGGTAATCA--------------A-AATA-
------GGGATAGT---TGGGGG-CATTC--GTATTT-AACTGTCAGAGGTGAA-----A
TT-CTTGGATTTTTTAAAGA--------CGAACTACTG--CGAAA-GCATCT-G------
------CCCAGG-ATGTTTTTA------------TTAATCAA-GAACGAAAGTTAGGGG-
ATC----------GAAGACGAT--CAGATACCGTCCT--AGTCTTAACC-ATAAAC----
----------TATGCC-GACTAGAGATTGG-GGACGTCA-TTTCT---------------
------------------------------------------------------------
-----------------------TGACGTCCT-CAGCACCTTAT--------GAGAAA-T
CA--AAGTCTTTGGGTTC-------CGGGGGG-AGTATGG-TCGCAAGG--CTGAAACTT
AAAG-G-AATTGACGGAAGGGCACCACCAG-GAGTGGAGCCTG-CGGCTTAATTTGACTC
AACACGGG-AAAACTTACCAGGTCCAGA-CATAGGTAGGATTGACAGAC-TGAT--AGC-
TCTTTCTTGATTCTA-TGGGTGGTGGTGCATGGCCGTT-CTTAGTTGGTGGA-GTGATTT
GTCTG--GTTAATTCCGTTAACGAACGAGACCTTA-------------GCCTGCTAAA-T
A-----------------------------------------------------------
--ATTGCCGGA-ACCTTAGGGT--------------------------------------
------------------------------------------------------------
----------CTCGGGGTAATTTCTTAGAGGGACTTTGT----GTG---------TGTAA
CACAAGGAAGTGTGAGGCAATAACAGGTCTGTGATGCCCTT-AGATG---TTCTGGGCTG
CACGCGCGCTACACTGATGCGTCCAACAAGTGCCTA------------------------
------------------------------------------------------------
----------ACCTAGTCCGA-----------CAGGAA-CG-------------------
------------------------------------------------GG-TAATCTTGT
CAACG-CGCATCGTGATGGGGATAGAT-TATTGCAATTATTGA-----------------
---TCTTGAA-CGAGGAATTCCT--AGTAAGCGTAAGTCA-TTACCTTGCGCTGATTAC-
GTCCCTGCCCTTTGTAC-ACACTCGCCCGTCGCTCC-TACCGATT--GAGTGGTC-CGGT
GAATAATTCGGA-CGGTGGTTTGGTTC---------AGACTGAACCGAGCT--GCTGA--
---------------------------------------AATC-----------------
------------------------------------------------------------
------------------------------------------------------------
-------------------------------------
>AB276368.1.1746_U_Syndiniales_Ichthyodinium+chabelardi
------------------------------------------------------------
-----------------------------------AGTC-ATATGCTTGTCTCAAAG-AT
TAAGCCATGCATGT-CTCAGTATAAGCTT--------TTCACTG-CA-----AAACTGCG
AATGGCTCATTAAAACAGTTCTTGTTCACTTGGCGGTTA-------------TTCTCTAC
A--AGGA-TACCTA-TGGTA-ATTCTAGAG-CTAATACATGCTTCC----------AAGC
TCGACTTTCCGGAAG------------------------------------AGCTGCAGT
TATTAGATTC---------------CGAA----------CTGACCCAGGG----------
TTTC----------------------CCTGGACTCAAGTTGATTCATACTA-ACC-----
-GAACGAATCGTG----------TC--------------------------TCA---CGA
TTGGTCAA--TCAAGTTTCTGACCTATCA--GCTTCCG-ACGGTAGGGTATTGGCC-TAC
C-GTGGCAT-TGACGGGTAAC-GGGGAAT-TAGGGTT-CGATTC-CGGAGAGGGAGCCTG
AG-AAACGGCTACCACATCTAAGGA-AGGCAGCAGGCGCG-TAAATTACCCAATCCTGA-
--CACAGG-GAGGTAG----TGACAAGAAATACCAATACAAGG---CTTCAAAG------
-----TTTTGTAATTGGGATGAGTAGAATTTAA--ACC-GCGATACAAGTATCAAT----
TGGAGGGC----------------------------------------------------
----------------------------------AAGTCT-GGTG-CCAGCAGC-CGCGG
T-AATTCCAG----CTCC---AAT-AGCGTA-----------TATTAAA-ATTGTTGCGG
-TTAAAACGC-TCGTAGTTGAATATTTGC---TGAAAA----------------------
----------------------------------------TAGCTGGTCCATCCTAGTGA
------------------TGAGCACC-TGGCAC-GTT--------------------TTC
AGCTCT---TTTTTGGGGATTCT-GTTTGCA-CTTCACTGTGTTGCA--------TACGA
ACC-----------------------------------------------ATTTTTTTTA
CTT---TGAGGAAATG--AGAGTGTT-TCAAGCAGGCGTTT-------------------
---------GTCGTGAATACGTTA--------GCA-----TGGAATAATGACACAGGACC
-----------------------------------TTGCTCCGAA---------------
--------------------------------------------GTT-GTTGGTTTTT--
--------------------GGAGC-G---AGGTAATCA--------------A-AATG-
------GGGATAGT---TGGGGG-CATTC--GTATTT-AACTGTCAGAGGTGAA-----A
TT-CTTGGATTTTTTAAAGA--------CGAACTACTG--CGAAA-GCATCT-G------
------CCCAGG-ATGTTTTTA------------TTAATCAA-GAACGAAAGTTAGGGG-
ATC----------GAAGACGAT--CAGATACCGTCCT--AGTCTTAACC-ATAAAC----
----------TATGCC-GACTAGAGATTGG-GGACGTCA-TTTCT---------------
------------------------------------------------------------
-----------------------TGACGTCGT-CAGCACCTTAT--------GAGAAA-T
CA--AAGTCTTTGGGTTC-------CGGGGGG-AGTATGG-TCGCAAGG--CTGAAACTT
AAAG-G-AATTGACGGAAGGGCACCACCAG-GAGTGGAGCCTG-CGGCTTAATTTGACTC
AACACGGG-AAAACTTACCAGGTCCAGA-CATAGGTAGGATTGACAGAC-TGAT--AGC-
TCTTTCTTGATTCTA-TGGGTGGTGGTGCATGGCCGTT-CTTAGTTGGTGGA-GTGATTT
GTCTG--GTTAATTCCGTTAACGAACGAGACCTTA-------------GCCTGCTAAA-T
A-----------------------------------------------------------
--ATTGCCGGA-ACTTTAGAGT--------------------------------------
------------------------------------------------------------
----------ATCGGGTTAATTTCTTAGAGGGACTTTGT----GTG---------TGTAA
CACAAGGAAGTGTGAGGCAATAACAGGTCTGTGATGCCCTT-AGATG---TTCTGGGCTG
CACGCGCGCTACACTGATGCGTCCAACAAGCGCCCA------------------------
------------------------------------------------------------
----------ACCTAGTCCGA-----------CAGGAA-CG-------------------
------------------------------------------------GG-TAATCTTGT
CAACG-CGCATCGTGATGGGGATAGAT-TATTGCAATTATTGA-----------------
---TCTTGAA-CGAGGAATTCCT--AGTAAGCGTAAGTCA-TTAGCTTGCGCTGATTAC-
GTCCCTGCCCTTTGTAC-ACAC-CGCCCGTCGCTCC-TACCGATT--GAGTGGTC-CGGT
GAATAATTCGGA-CGGCAGCTTGGTTC---------AGTCTGAACCGATCT--GCTGA--
---------------------------------------AAGTCTAGTAAACCTTATCAC
TT-AGAGGAA----GGAGAAGTC-GTAACAAGGTTTCCGTAGGT----------------
------------------------------------------------------------
-------------------------------------
>AB295041.1.1728_U_Syndiniales_Duboscquella+sp.
------------------------------------------------------------
------------------------------------------------------------
-----CATGCATGT-CTAAGTATAAGTTT--------TGTACAG-CG-----AAACTGTG
AATGGCTCATTATAACAGTTATTATTTCCTAGCCGGTCC-------------GTTGTTCC
T--TGGA-TACCCA-TGGTA-ATTCTAGAG-CTAATACATGCTTGC----------AAAC
CTAACTTTACGGAAG------------------------------------GGTTGCGCT
TATTAGATAC---------------CGAA----------CCAACCCAGGT----------
TCTG----------------------CC-TGGTTTGTGTGGATTCATAGTA-TTT-----
-CAGCGAATCGAC----------TCAATAG---------------------AGT---TGA
TGAGGCTA--TCAAGTTTCTGACCTATCA--GCTTCCG-ACGGTAGGGTATTGGCC-TAC
C-GTGGCTT-TGACGGGTAAC-GGAGAAT-TAGGGTT-CGATTC-CGGAGAGGGAGCCTG
AG-AAACGGCTACCACATCTAAGGA-AGGCAGCAGGCGCG-TAAATTACCCAATCCTGA-
--CACAGG-GAGGTAG----TGACAAGAAATATCAATATAAGA---CGTTTGTG------
-----TCTTGTAATTGGGATGAGCGAAACATAA--ATC-GCTTCTCGAGTATCAAT----
TGGAGGGC----------------------------------------------------
----------------------------------AAGTCT-GGTG-CCAGCAGC-CGCGG
T-AATTCCAG----CTCC---AAT-AGCGTA-----------TATTAAA-ATTGTTGCAG
-TTAAAAAGC-TCGTAGTTGGATTTCTGC---CTCGGG----------------------
----------------------------------------GCCCCGGTCCTTCCCAGTGA
------------------AGAATACG-CGGGGTTCTC--------------------CTT
GGCGCT---TGTTCAGGAAACGT-GTTTGCA-CTTCATTGTGTGTCG--------CGTGA
CTT-----------------------------------------------GAATCTTT-A
CTT---TGAGGAAATG--AGAGTGTT-TCAAGCAGGCTTTT-------------------
---------GCCGTGAATATGATA--------GCA-----TGGAATAATAGCATAGGACC
-----------------------------------CCTTTCCAAA---------------
--------------------------------------------GCT-GTTGGTTTTT--
--------------------GGAAC-G---AGGTAATCA--------------G-AATA-
------AGGATAGT---TGGGGG-TATTC--GTATTT-AACTGTCAGAGGTGAA-----A
TT-CTTGGATTTTTTAAAGA--------CGAACTATTG--CGAAG-GCATCT-G------
------CCCAGG-ATGTTTTTG------------TTGATCAA-GAACGAAAGTTAGGGG-
ATC----------GAAGACGAT--CAGATACCGTCCT--AGTCTTAACC-ATAAAC----
----------TATGCC-GACTGGAGATCGG-AGTTGTCAGCTTTT---------------
------------------------------------------------------------
-----------------------TGACTTCTT-CGGCATCTTGA--------GAGAAA-T
CG--AAGTCTTTGGGTTC-------CGGGGGG-AGTATGG-TCGCAAGG--CTGAAACTT
AAAG-G-AATTGACGGAAGGGCACCACCAG-GAGTGGAGCCTG-CGGCTTAATTTGACTC
AACACGGG-AAAACTCACCAG-TCCAGA-CATAGATAGGATTGACAGAC-TGAT--AGC-
TCTTTCTTAATTCTA-TGGGTGGTGGTGCATGGCCGTT-CTTAGTTGGTGGA-GTGATTT
GTCAG--GTTAATTCCGTTAACGAACGAGACCTTA-------------ACCTGCTAAA-T
A-----------------------------------------------------------
--GTTTCCAGA-AC-TTAGGTT--------------------------------------
------------------------------------------------------------
----------CTCGGGTTA-CTTCTTAGAGGGACTTCGT----GTG---------TTTAA
CGCGAGGAAGTTTGAGGCAATAACAGGTCTGTGATGCCCTT-AGATG---TCCTGGGCTG
CACGCGCGCTACACTGATGTGTCCAATAAGCTCCTA------------------------
------------------------------------------------------------
----------ACCTACTCCGA-----------AGGGAT-TG-------------------
------------------------------------------------GG-TAACCTTAG
CAAAG-CACATCGTGATGGGGATAGAC-TCTTGCAATTTTTAG-----------------
---TCTTGAA-CGAGGAATTCCT--AGTAAGCATAAGTCA-TCAGCTTATGTTGATTAC-
GTCCCTGCCCTTTGTAC-ACAC-CGCCCGTCGCTCC-TACCGATT--GAGTGATC-CGGT
GAATACTTCGGAGTGCTGGGTTTGCG-----------GTTTCCGTAGGCCTTCGCGCA--
---------------------------------------AAGTTGAATAAACCTTATCAC
TT-TGAGGAA----GGAGAAGTC-GTAACAAGGATTCCGTATGTGAACCTG---------
------------------------------------------------------------
-------------------------------------
>JN934988.1.1833_U_Syndiniales_Euduboscquella+cachoni
------------------------------------------------------------
--------------AACCTGGTTGATCCTGCCAGTAGTC-ATATGCTTGTCTCAAAG-AT
TAAGCCATGCATGT-CTAAGTATAAGTTC--------TGTACGG-CG-----AAACTGTG
AATGGCTCATTAAAACAGTTATCATTTCCTAGCCGGTCC-------------GTTGTTCC
G--TGGA-TATCCA-TGGTA-ATTCTAGAG-CTAATACATGCTTGC----------AAAC
CCCACTCTACGATAGCAATATCATGGATTCTTGCTCATATTGAGCAGGCGGGGTTGCGCT
TATTAGATAC---------------AGAA----------CCAACCCAGGC----------
TTTG----------------------CCCTGGTTTGTGTGGATTCATAGTA-TTT-----
-CAGCGAATCGAC----------C--ATTA---------------------CGT---CGA
TGAGGCTA--TCAAGTTTCTGACCTATCA--GCTTCCG-ACGGTAGGGTATTGGCC-TAC
C-GTGGCTT-TGACGGGTAAC-GGAGAAT-TGGGGTT-CGATTC-CGGAGAGGGAGCCTG
AG-AAACGGCTACCACATCTAAGGA-AGGCAGCAGGCGCG-TAAATTACCCAATCCTGA-
--CACAGG-GAGGTAG----TGACAAGAAATATCAATATAGGA---CATTTGTG------
-----TCTTGTAATTGGGATGAGCGAAACATAA--ATC-GCTTCTCGAGTATCAAT----
TGGAGGGC----------------------------------------------------
----------------------------------AAGTCT-GGTG-CCAGCAGC-CGCGG
T-AATTCCAG----CTCC---AAT-AGCGTA-----------TATTAAA-ATTGTTGCGG
-TTAAAACGC-TCGTAGTTGGATACCTGC---CAAGGG----------------------
----------------------------------------TGGTCGGTCCTCCTCAGTGG
------------------AGAGTACC-GGGGTTAGCC--------------------CTT
GGCGCT---AGTTCAGGAAACGT-G--TGCG-CTTAATTGTGTGCCG--------CGTGA
CTT-----------------------------------------------GAACTTTT-A
CTT---TGAGGAAATG--AGAGTGTT-TCAAGCAGGCGTTT-------------------
---------GCCGTGAATATGATA--------GCA-----TGGAATAATAGCATCGGGCC
-----------------------------------CCTTTCCAAA---------------
--------------------------------------------GCT-GTTGGTTTTT--
--------------------GGAAC-G---AGGTAATCG--------------A-AATA-
------AGGATAGT---TGGGGG-TATTC--GTATTT-AACTGTCAGAGGTGAA-----A
TT-CTTGGATTTTTTAAAGA--------CGAACTATTG--CGAAG-GCATCT-A------
------CCCAGG-ATGTTTTTG------------TTGATCAA-GAACGAAAGTTAGGGG-
ATC----------GAAGATGAT--TAGATACCATCCT--AGTCTTAACC-ATAAAC----
----------TATGCC-GACTGGAGATCGG-AGTCGTCAGGTTAC---------------
------------------------------------------------------------
-----------------------TGACTTCTT-CGGCATCTTGA--------GAGAAA-T
CG--AAGTCTTTGGGTTC-------CGGGGGG-AGTATGG-TCGCAAGG--CTGAAACTT
AAAG-G-AATTGACGGAAGGGCACCACCAG-GAGTGGAGCCTG-CGGCTTAATTTGACTC
AACACGGG-AAAACTCACCAGGTCCAGA-CATAGATAGGATTGACAGAC-TGAT--AGC-
TCTTTCTTAATTCTA-TGGGTGGTGGTGCATGGCCGTT-CTTAGTTGGTGGA-GTGATTT
GTCAG--GTTAATTCCGTTAACGAACGAGACCTTA-------------ACCTGCTAAA-T
A-----------------------------------------------------------
--GTTCCCAGA-AC-TTAGGTT--------------------------------------
------------------------------------------------------------
----------CTCGGGCTA-CTTCTTAGAGGGACTTCGT----GTG---------TTTAA
CGCGAGGAGGTTTGAGGCAATAACAGGTCTGTGATGCCCTT-AGATG---TCCTGGGCTG
CACGCGCGCTACACTGATGTGTCCAATAAGCTCCTC------------------------
------------------------------------------------------------
----------ACCTACTCCGA-----------AGGGAC-TA-------------------
------------------------------------------------GG-TAACCTTAG
CAAAG-CACATCGTGATGGGGATAGAC-TCTTGCAATTTTTAG-----------------
---TCTTGAA-CGAGGAATTCCT--AGTAAGCATAAGTCA-TCAGCTTATGTTGATTAC-
GTCTCTGCCCTTTGTAC-ACAC-CGCCCGTCGCTCC-TACCGATT--GAGTGATC-CGGT
GAATTTTTCGGAGTGCTGGTCCCTCGTTGCT---CTAGTCTCCGTGGGTCCAAGCGCA--
---------------------------------------AAGTTGAATAAACCTTATCAC
TT-AGAGGAA----GGAGAAGTC-GTAACAAGGTTTCCGTAGGTGAACCTGCGGAAGGAT
CATTC-------------------------------------------------------
-------------------------------------
>DQ836340.1.811_U_Apicomplexa_X_Cryptosporidium+felis
------------------------------------------------------------
------------------------------------------------------------
------------------------------------------------------------
------------------------------------------------------------
------------------------------------------------------------
------------------------------------------------------------
--------------------------CAA----------TATTTTTTT------------
-----------------------------------TTGGTGACTCATAATA-ACT-----
-TTACGGATCACA----------ATAATTTA------------------TTTTG---TGA
CATATCAT--TCAAGTTTCTGACCTATCA--GCTTTAG-ACGGTAGGGTATTGGCC-TAC
C-GTGGCTA-TGACGGGTAAC-GGGGAAT-TAGGGTT-CGATTC-CGGAGAGGGAGCCTG
AG-AAACGGCTACCACATCTAAGGA-AGGCAGCAGGCGCG-CAAATTACCCAATCCTAA-
--TACAGG-GAGGTAG----TGACAAGAAATAACAATACAGGA---CTTTACG---G---
-----TTTTGTAATTGGAATGAGTTAAGTATAA--ACC-CCTTTACAAGTATCAAT----
TGGAGGGC----------------------------------------------------
----------------------------------AAGTCT-GGTG-CCAGCAGC-CGCGG
T-AATTCCAG----CTCC---AAT-AGCGTA-----------TATTAAA-GTTGTTGCAG
-TTAAAAAGC-TCGTAGTTGGATTTCTGT---TAATAC----------------------
----------------------------------------CTTATATATAATATTTTTTT
-----------------TTAAATATTATTATGTAAGA--------------------TTA
ACATAA-------TTCATATTTT--TTAAGA-CTGAATTTTTAGTTT--------TGATA
ATA-----------------------------------------------TGAAATTTTA
CTT---TGAGAAAATT--AGAGTGCT-TAAAGCAGGCTTTT-------------------
---------GCCTTGAATACTCCA--------GCA-----TGGAATAATAATAAAAGATT
-----------------------------------TTTATCTTTT---------------
--------------------------------------------TTTTATTGGTTCTA--
--------------------AGA-TAA---AAATAATGA--------------TTAATA-
------GGGACAGT---TGGGGG-CATTT--GTATTT-AACAGTCAGAGGTGAT-----A
TT-CTTAGATTTGTTAAAGA--------CAAACTAATG--CGAAA-GCATTT-G------
------CCAAGG-ATGTTTTCA------------TTAATCAA-GAACGAAAGTTAGGGG-
ATC----------GAAGACGAT--CAGATACCGTCGT--AGTCTTAACC-ATAAAC----
----------TATGCC-AACTAGAG-----------------------------------
------------------------------------------------------------
------------------------------------------------------------
------------------------------------------------------------
------------------------------------------------------------
------------------------------------------------------------
------------------------------------------------------------
------------------------------------------------------------
------------------------------------------------------------
------------------------------------------------------------
------------------------------------------------------------
------------------------------------------------------------
------------------------------------------------------------
------------------------------------------------------------
------------------------------------------------------------
------------------------------------------------------------
------------------------------------------------------------
------------------------------------------------------------
------------------------------------------------------------
------------------------------------------------------------
------------------------------------------------------------
------------------------------------------------------------
------------------------------------------------------------
------------------------------------------------------------
-------------------------------------
>AB513863.1.1629_U_Apicomplexa_X_Cryptosporidium+parvum
------------------------------------------------------------
------------------------------------------------------------
------------------------------------------------------------
--TGGCTCATTATAACAGTTATAGTTTACTTGATAATCT-------------TTACTTAC
A--TGGA-TAACCG-TGGTA-ATTCTAGAG-CTAATACATGCGAAA----------AAAC
TCGACT-TTATGGAA-----------------------------------GGGTTGTATT
TATTAGATAA---------------AGAA----------CCAATATAA------------
-----------------------------------TTGGTGACTCATAATA-ACT-----
-TTACGGATCACA----------TTAAAT------------------------G---TGA
CATATCAT--TCAAGTTTCTGACCTATCA--GCTTTAG-ACGGTAGGGTATTGGCC-TAC
C-GTGGCAA-TGACGGGTAAC-GGGGAAT-TAGGGTT-CGATTC-CGGAGAGGGAGCCTG
AG-AAACGGCTACCACATCTAAGGA-AGGCAGCAGGCGCG-CAAATTACCCAATCCTAA-
--TACAGG-GAGGTAG----TGACAAGAAATAACAATACAGGA---CTTTTTG---G---
-----TTTTGTAATTGGAATGAGTTAAGTATAA--ACC-CCTTTACAAGTATCAAT----
TGGAGGGC----------------------------------------------------
----------------------------------AAGTCT-GGTG-CCAGCAGC-CGCGG
T-AATTCCAG----CTCC---AAT-AGCGTA-----------TATTAAA-GTTGTTGCAG
-TTAAAAAGC-TCGTAGTTGGATTTCTGT---TAATAA----------------------
----------------------------------------TTTATATAAAATATTTTGA-
------------------TGAATAT--TTATATAATA--------------------TTA
ACATAA-------TTCATATTAC--TATATA-------TTTTAGT---------------
ATA-----------------------------------------------TGAAATTTTA
CTT---TGAGAAAATT--AGAGTGCT-TAAAGCAGGCATAT-------------------
---------GCCTTGAATACTCCA--------GCA-----TGGAATAATATTAAA-GATT
-----------------------------------TTTATCTTTC---------------
--------------------------------------------TT--ATTGGTTCTA--
--------------------AGA-TAA---GAATAATGA--------------TTAATA-
------GGGACAGT---TGGGGG-CATTT--GTATTT-AACAGTCAGAGGTGAA-----A
TT-CTTAGATTTGTTAAAGA--------CAAACTAATG--CGAAA-GCATTT-G------
------CCAAGG-ATGTTTTCA------------TTAATCAA-GAACGAAAGTTAGGGG-
ATC----------GAAGACGAT--CAGATACCGTCGT--AGTCTTAACC-ATAAAC----
----------TATGCC-AACTAGAGATTGGAGGTTGTTCCTT------------------
------------------------------------------------------------
-------------------------ACTCCTT-CAGCACCTTAT--------GAGAAA-T
CA--AAGTCTTTGGGTTC-------TGGGGGG-AGTATGG-TCGCAAGG--CTGAAACTT
AAAG-G-AATTGACGGAAGGGCACCACCAG-GAGTGGAGCCTG-CGGCTTAATTTGACTC
AACACGGG-AAAACTCACCAGGTCCAGA-CATAGGAAGGATTGACAGAT-TGAT--AGC-
TCTTTCTTGATTCTA-TGGGTGGTGGTGCATGGCCGTT-CTTAGTTGGTGGA-GTGATTT
GTCTG--GTTAATTCCGTTAACGAACGAGACCTTA-------------ACCTGCTAAA-T
A-----------------------------------------------------------
--GACATAAGAAATATTATATT--------------------------------------
------------------------------------------------------------
----------TTTTATCTGTCTTCTTAGAGGGACTTTGT----ATG---------TTTAA
TACAGGGAAGTTTTAGGCAATAACAGGTCTGTGATGCCCTT-AGATG---TCCTGGGCCG
CGCGCGCGCTACACTGATGCATCCATCAAGTATATA------------------------
------------------------------------------------------------
----------TTCCTGTTTCG-----------AAGGAAATG-------------------
------------------------------------------------GG-TAATCTTTT
GAATA-TGCATCGTGATGGGGATAGAT-CATTGCAATTATTGA-----------------
---TCTTGAA-CGAGGAATTCCT--AGTAAGCGCAAGTCA-TCAGCTTGCGCTGATTAC-
GTCCCTGCCCTTTGTAC-ACAC-CGCCCGTCGCTCC-TACCGATT--GAATGATC-CGGT
GAATTATTCGGA-CCATACTTTGTAGCAA-------TACATG-------TA---AGGA--
---------------------------------------AAGTTTCGTAAACCTTATCAT
TT-AGAGGAA----GGAGAAGTC-GTAACAAGGTTTC-----------------------
------------------------------------------------------------
-------------------------------------
>AF239260.1.1699_U_Syndiniales_Amoebophrya+ceratii
------------------------------------------------------------
------------------------------------------------------------
-----------------CAGTATAAGTCTT-------CACACGG-CG-----AAACTGCG
AATGGCTCATTAAAACAGTTATAGTCTACACCGTAGTCA-------------ATGGTTAT
A--TGGA-TAACTG-CACGA-ATTGTGGAG-CTAATACATGCGCAA----------AAAG
CCGACTTCTGGGAAG------------------------------------GCTTGTATT
TATTAGATAC---------------AGAA----------CCAATA---------------
CCTT----------------------CGGGTTTTTTGGATGATTCATAATA-AAC-----
-GTATGGAGCCCA----------TGGCGTGA------------------GTCGG---GGC
TGTACGGT--TCGAGTTTCTGACCTATCA--GCTTTCG-TCGGTAGGGTATTGGCC-TAC
C-GAGGCAT-TGACGGGTAAC-GGAGTAT-TAGGGTA-CGATTC-CGGAGAGGGAGCCCG
AG-AAACGGCTACCACATCTAAGGA-AGGCAGCAGGCGCG-TAAATTACCCAATCCTGA-
--CACAGG-GAGGTAG----TGACAAGAAATAACAGAGGAGGA---CCTTAACGG-----
-----TTTTCCGTTTGGAATGAGCAGAATTTAA--ATC-TCTTTTCGACTATCAAT----
TGGAGGGC----------------------------------------------------
----------------------------------AAGTCT-GGTG-CCAGCAGC-CGCGG
T-AATTCCAG----CTCC---AAT-AGCGTA-----------TGTTAAA-GTTGTTGCGG
-CTAAAAAGC-TCGTAGTTGGATTTCTGT---TGAGGA----------------------
----------------------------------------CATCTGGTCCGCTCTATGAG
------------------CGTGCATC-TAGTTTGGCC--------------------TCG
GCATCCG--CTCTTGCATACCGT-GTCTGCG-CTTGATTGCGTGGCG--------TGGAG
GTA-----------------------------------------------GGGCCTTTTA
CTT---TGAGGAAATT--AGAGTGTT-CACGGCAGGCAGTC-------------------
---------GCCTTGAATATATTA--------GCA-----TGGAATAATAATATAGGATC
-----------------------------------TTGGTTCTAT---------------
--------------------------------------------TTT-GTTGGTTTCT--
--------------------AGAGCTA---GGATAATGA--------------TTAATA-
------GGGACAAT---TGGGGG-CATTC--GTATTG-CGGTGTCAGAGGTGGA-----A
TT-CTTGGATTACTGCACGA--------CGAACTACTG--CGAAA-GCATTT-G------
------CCAAGG-ATGTTTTCA------------TTGATCAA-GAACGAAAGTAAGGGG-
ATC----------GAAGACGAT--TAGATACCGTCGT--AGTCTTTACC-ATAAAC----
----------TATGCC-AACTAGAGATGGGGCGTCGTT-CTTACA---------------
------------------------------------------------------------
-----------------------TGACTCGCT-CTGCACCTTAT--------GAGAAA-T
CA--AAGTTTTTGGGTTC-------CGGGGGG-AGTATGG-TCGCAAGG--CTGAAACTT
AAAG-G-AATTGACGGAAGGGCACCACCAG-GAGTGGAGCCTG-CGGCTTAATTTGACTC
AACACGGG-AAAACTCACCAGGTCCAGA-CATAGTAAGGATTGACAGAT-TGAT--AGC-
TCTTTCTTGATTCTA-TGGGTGGTGGTGCATGGCCGTT-CTTAGTTGGTGGA-GTGATTT
GTCTG--CTTAATTGCGTTAACGAACGAGACCTTA-------------ACCTGCTAAA-T
A-----------------------------------------------------------
--GTCCTATTTTATCTTCGGAT--------------------------------------
------------------------------------------------------------
----------AAATGGCTGACTTCTTAGAGGGACTTTGT----GTAT--------TTAAG
CGCAAGGAAGTTTGAGGCAAAAACAGGTCTGTGATGCCCTT-AGATG---TTCTGGGCTG
CACGCGCGCTACACTGATGCGTTCAACGAGTGTACA------------------------
------------------------------------------------------------
----------ACCTTGGCCGT-----------TAGGCT-TG-------------------
------------------------------------------------GG-TAATCTTTT
GAACA-CGCATCGTGATGGGGATTGAT-TATTGCAATTATTAA-----------------
---TCATCAA-CGAGGAATTCCT--AGTAATGGCGAATCA-TCAGTTCGTCGTGATTAC-
GTCCCTGCCCTTTGTAC-ACAC-CGCCCGTCGCTCC-TACCGATT--GAGCAATC-CGGT
GAATAATTCGGA-CCGAGAGCCTAGTGGGT------TCGCCTGCTTAGTTT--TTGGA--
---------------------------------------AAGTCTAGTGAACCTTATTGC
TT-AGAGGAA----GGAGAA----------------------------------------
------------------------------------------------------------
-------------------------------------
>FN546182.1.1627_U_Apicomplexa_X_Apicystis+bombi
------------------------------------------------------------
------------------------------------------------------------
----------------TAAGTATAAGTTTT-------TATACAA-CG-----AAACTGCG
AATGGCTCATTAAAACAGTTATAGTTTACGTGAAAATAA-------------CTACC-AC
A--CGGA-TAACCG-TGGTA-ATTCTGGAG-CTAATACGTGCAAAA----------ACAC
TTGACT-GCAAAGAA-----------------------------------AAGTGGCATT
TATTAGATTA---------------AGAA----------TCAACCTATAC----------
TTCGGT-------------------ATAGTTAA--TTGGTGATCCATAATA-ATT-----
-TTGTGAATCGCG----------TAGCTTCG------------------GCAGG---CGA
TAGTTCAC--TTAAGTTTCTGACCTATCA--GCTTTAG-ACGGTAGGGTATTGGCC-TAC
C-GTGGCAA-TGACGGGTAAC-GGGGAAT-TAGGGTT-TGATTC-CGGAGAGGGAGCCTG
AG-AAACGGCTACCACATCTAAGGA-AGGCAGCAGGCGCG-CAAATTACCCAATCCTGA-
--CATAGG-GAGGTAG----TGACAAGAAATATCAATGCAGAA---CATTTAG-------
-----TTTTGCAATTGGAATGAGTTTGATGTAC--AAC-CCCATGCAAGTATCAAT----
TGGAGGGC----------------------------------------------------
----------------------------------AAGTCT-GGTG-CCAGCAGC-CGCGG
T-AATTCCAG----CTCC---AAT-AGCGTA-----------TATTAAA-GTTGTTGCAG
-TTAAAAAGC-TCGTAGTTGAATTTTTGTCGTTAAAAA----------------------
----------------------------------------CAAACATAGCACTATGT---
---------------------GTATTGTATTGTTTTTA-------------------TTG
ACAATT-------CTCTTAATAT--TTTATT-TTAGCTTGCTAAAAT--------AAAAT
GTT-----------------------------------------------AGAGGTGTTA
CTT---TGAGAAAATT--AGAGTGCT-TCAAGCAGGCGTACT------------------
---------GCCCTGAATACTCCA--------GCA-----TGGAATAACATGTAAGGACT
-----------------------------------ATGGTTCTTC---------------
--------------------------------------------TT--GTTGGTTTAA--
--------------------GGA--CC---AAGTAATGA--------------TTAATA-
------GGGACAGT---TGGGGG-CATTC--GTATTT-AGTAGCTAGAGGTGAA-----A
TT-CTTAGACCTACTAAAGA--------CGAACTACTG--CGAAA-GCATCT-G------
------CCAAGG-ATGTTTTCA------------TTAATCAA-GAACGAAAGTTAAGGG-
ATC----------GAAGACGAT--CAGATACCGTCGT--AGTCTTAACC-ATAAAC----
----------GATGCC-GACTAGAGATTGGAAGCTGTCATGTATA---------------
------------------------------------------------------------
-----------------------CGCCGCTTT-CAGCACCTTAA--------GAGAAA-T
CA--AAGTCTTTGGGTTC-------TGGGGGG-AGTATGG-TCGCAAGG--CTGAAACTT
AAAG-G-AATTGACGGAAGGGCACCACCAG-GAGTGGAGCCTG-CGGCTTAATTTGACTC
AACACGGG-AAAACTCACCAGGTCCAGA-CATAGGAAGGATTGACAGAT-TGAG--AGC-
TCTTTCTTAATTCTA-TGGGTGGTGGTGCATGGCCGTT-CTTAGTTGGTGGA-GTGATTT
GTCTG--GTTAATTCCGTTAACGAACGAGACCTTA-------------ACCTGCTAAA-T
A-----------------------------------------------------------
--GCTATCTAAGTTTTTAC-----------------------------------------
------------------------------------------------------------
----------TTAGAATGGGCTTCTTAGAGGGACTTTGC----GTG---------TATAA
CGCAAGGAAGTTTAAGGCAATAACAGGTCTGTGATGCCCTT-AGATG---TCCTGGGCTG
CACGCGCGCTACACTGATACACACAACAAGTTT---------------------------
------------------------------------------------------------
-----------TCCTAACTTG-----------AAAGGGTCG-------------------
------------------------------------------------GG-TAATCTTTT
GAAAG-TGTATCGTGATGGGGATAGAC-GATTGCAATTATTCG-----------------
---TCTTGAA-CGAGGAATTCCT--AGTAAGCGCAAGTCA-TTAGCTTGTGCTGATTAC-
GTCCCTGCCCTTTGTAC-ACAC-CGCCCGTCGCCTC-AATCGACT--GGATGCTC-CGGT
GAACAATACGGA-CAATGAATAACT-----------------------------------
------------------------------------------------------------
------------------------------------------------------------
------------------------------------------------------------
-------------------------------------
>HQ246324.1.1589_U_Chlorophyceae_Bracteacoccus+pseudominor
------------------------------------------------------------
------------------------------------------------------------
------------------------------------------------------------
------------------TTATAGTTTATTTGATGGTACACT-------------ACTAC
T--CGGA-TAACCG-TAGTA-ATTCTAGGG-CTAATACGTGCG-T---------AA-ATC
CCGACTTCT-------------------------------------GGAAGGGACGTATT
TATTAGATAA---------------AAGG----------CCGAC-CG-------------
GACTTTG----------------TCCGAC----CCGCGGTGAACCATGATA-ACT-----
-TCACGAATCGCATG----------GCCT----------------T-GCGCCGG---CGA
TGTTTCAT--TCAAATTTCTGCCCTATCA--ACTTTCG-ATGGTAGGATAGAGGCC-TAC
C-ATGGTGG-TAACGGGTGAC-GGAGGAT-TAGGGTT-CGATTC-CGGAGAGGGAGCCTG
AG-AAACGGCTACCACATCCAAGGA-AGGCAGCAGGCGCG-CAAATTACCC-AATCCTGA
--TACGGG-GAGGTAG----TGACAATAAATAACAATACCGG---G-CATTTAATG----
-----TCTGGTAATTGGAATGAGTACAATCTAA--ATC-CCTTAACGAGGATCCAT----
TGGAGGGC----------------------------------------------------
----------------------------------AAGT-CTGGTG-CCAGCAGC-CGCGG
T-AATTCCAG----CTCC---AAT-AGCGTA-----------TATTTAA-GTTGTTGCAG
-TTAAAAAGC-TCGTAGTTGGATTTCGGGTGGGT--------------TGCAGC------
----------GGTCCGC-C--TCT-------------------GGTGAGTACTGCT----
----------------GCGGCCTACC---TTTCTGCCGGGG--------------ACGGG
CTTC--------------------T---GGG-CTTCACTGTCCGGA------ACTCGGAG
-----------------------------------------------TCGGC-GATGTTA
CTT---TGAGTAAATT--AGAGTGTT-CAAAGCAGGC-----------------------
-----CTACGCTCTGAATACTTTA--------GCA-----TGGAATAACACGATAGGACT
----------------------------------CT-GG-CCTATC--------------
--------------------------------------------TT--GTTGGTCT----
-----------------GTAGGACCGG----AGTAATGA--------------TTAAGA-
------GGGACAGT---CGGGGG-CATTC--GTATTT-CATTGTCAGAGGTGAA-----A
TT-CTTGGATTTATGAAAGA--------CGAACTACTG--CGAAA-GCATTT-G------
------CCAAGG-ATGTTTTCA------------TTAATCAA-GAACGAAAGTTGGGGG-
CTC----------GAAGACGAT--TAGATACCGTCGT--AGTCTCAACC-ATAAAC----
----------GATGCC-GACTAGGGATTGGCGGATGTTTATTC-----------------
------------------------------------------------------------
---------------------AATGACTCCGC-CAGCACCTTAT--------GAGAAA-T
CA--AAGTTTTTGGGTTC-------CGGGGGG-AGTATGG-TCGCAAGG--CTGAAACTT
AAAG-G-AATTGACGGAAGGGCACCACCAG-GCGTGG-AGCCTGCGGCTTAATTTGACTC
AACACGGG-AAAACTTACCAGGTCCAGA-CATAGTGAGGATTGACAGAT-TGAG--AGC-
TCTTTCTTGATT-CTATGGGTGGTGGTGCATGGCCGTT-CTTAGTTGGTGGG-TTGCCTT
GTCAG--GTTGATTCCGGTAACGAACGAGACCTCA-------------GCCTGCTAAA-T
A-----------------------------------------------------------
--GTCCTAGTCGCTTTC-------------TGCGG-------------------------
------------------------------CTAGCT------------------------
------------------GACTTCTTAGAGGGACTATT----GGCG-T-------TTAGT
CAATGG-AAGTATGAGGCAATAACAGGTCTGTGATGCCCTT-AGATG---TTCTGGGCCG
CACGCGCGCTACACTGATGCATTCAACGAGC-------CTAT------------------
------------------------------------------------------------
-----------CCTTGGC-CG-----------AGAGGTCCG-------------------
------------------------------------------------GG-TAATCTT-T
GAAACTGCA-TCGTGATGGGGATAGAT-TATTGCAATTATTAG-----------------
---TCTTAAA-CGAGGAATGCCT--AGTAAGCGCGAGTCA-TCAGCTCGCGTTGATTAC-
GTCCCTGCCCTTTGTAC-ACAC-CGCCCGTCGCTCC-TACCGATT--GGGTGTGC-TGGT
GAAAAGTTTGGA-TTG-GCGACAGCGGGCG---GTT------------------------
------------------------------------------------------------
------------------------------------------------------------
------------------------------------------------------------
-------------------------------------
>M74497.1.1789_U_Chlorophyceae_Hydrodictyon+reticulatum
------------------------------------------------------------
-----------------CTGGTTGATCCTGCCAGTAGTC-ATATGCTTGTCTCAAAG-AT
TAAGCCATGCATGT-CTAAGTATAAACTGC------TTATACTG-TG-----AAACTGCG
AATGGCTCATTAAATCAGTTATAGTTTATTTGATGGTAC-CT-------------TCTAC
T--CGGA-TACCCG-TAGTA-ATTCTAGAG-CTAATACGTGCG-T---------AA-AAC
CCGACTTCT-------------------------------------GGAAGGGTCGTATA
TATTAGATAA---------------AAGG----------CCGAC-CG-------------
GACTTTG----------------TCCGAC----CCGCGGTGAATCATGATA-TCT-----
-TCACGAATCGCATG----------GCCT----------------T-GCGCCGG---CGA
TGTTTCAT--TCAAATTTCTGCCCTATCA--ACTTTCG-ATGGTAGGATAGAGGCC-TAC
C-ATGGTGG-TAACGGGTGAC-GGAGGAT-TAGGGTT-CGATTC-CGGAGAGGGAGCCTG
AG-AAACGGCTACCACATCCAAGGA-AGGCAGCAGGCGCG-CAAATTACCC-AATCCTGA
--TTCGGG-GAGGTAG----TGACAATAAATAACAATACTGG---G-CACTTCGTG----
-----TCTGGTAATTGGAATGAGTACAATCTAA--ATC-CCTTAACGAGTATCCAT----
TGGAGGGC----------------------------------------------------
----------------------------------AAGT-CTGGTG-CCAGCAGC-CGCGG
T-AATTCCAG----CTCC---AAT-AGCGTA-----------TATTTAA-GTTGTTGCAG
-TTAAAAAGC-TCGTAGTTGGATTTCGGGTGGGT--------------TCTAGC------
----------GGTCCGC-C--TAT-------------------GGTGAGTACTGCT----
----------------ATGGCCCTCC---TTTCTGCCGGGG--------------ACGAG
TTGC--------------------T---GGG-CTTCACTGTCCGGT------GCTTGGAG
-----------------------------------------------TCGGC-GTTGTTA
CTT---TGAGTAAATT--AGAGTGTT-CAAAGCAGGC-----------------------
-----ATACGCCCTGAATACTTTA--------GCA-----TGGAATAACACGATAGGACT
----------------------------------CT-GG-CCTATC--------------
--------------------------------------------TT--GTTGGTCT----
-----------------GTAGGACCGG----AGTAATGA--------------TTAAGA-
------GGGACAGT---CGGGGG-CATTC--GTATTT-CATTGTCAGAGGTGAA-----A
TT-CTTGGATTTATGAAAGA--------CGAACTACTG--CGAAA-GCATTT-G------
------CCAAGG-ATGTTTTCA------------TTAATCAA-GAACGAAAGTTGGGGG-
CTC----------GAAGACGAT--TAGATACCGTCGT--AGTCTCAACC-ATAAAC----
----------GATGCC-GACTAGGGATTGGCGGATGTTTTTTT-----------------
------------------------------------------------------------
---------------------GATGACTCCGC-CAGCACCTTAT--------GAGAAA-T
CA--AAGTTTTTGGGTTC-------CGGGGGG-AGTATGG-TCGCAAGG--CTGAAACTT
AAAG-G-AATTGACGGAAGGGCACCACCAG-GCGTGG-AGCNTGCGGCTTAATTTGACTC
AACACGGG-AAAACTTACCAGGTCCAGA-CATAGTGAGGATTGACAGAT-TGAG--AGC-
TCTTTCTTGATT-CTATGGGTGGTGGTGCATGGCCGTT-CTTAGTTGGTGGG-TTGCCTT
GTCAG--GTTGATTCCGGTAACGAACGAGACCTCA-------------GCCTGCTAAA-T
A-----------------------------------------------------------
--GTCACGGTCGCTTTT-------------TGCGG-------------------------
------------------------------CCGGTT------------------------
------------------GACTTCTTAGAGGGACTATT----GGCG-T-------TTAGT
CAATGG-AAGTATGAGGCAATAACAGGTCTGTGATGCCCTT-AGATG---TTCTGGGCCG
CACGCGCGCTACACTGATGCATTCAACGAGC-------CTAT------------------
------------------------------------------------------------
-----------CCTTGAC-CG-----------AGAGGTCCG-------------------
------------------------------------------------GG-TAATCTT-T
GAAACTGCA-TCGTGATGGGGATAGAT-TATTGCAATTATTAG-----------------
---TCTTCAA-CGAGGAATGCCT--AGTAAGCGCGAGTCA-TCAGCTCGCGTTGATTAC-
GTCCCTGCCCTTTGTAC-ACAC-CGCCCGTCGCTCC-TACCGATT--GGGTGTGC-TGGT
GAAGTGTTCGGA-TTG-GCAGAAGCGGGTG---G--CAACACCTAC-TAC-TGCCGA---
--------------------------------------GAAGTTCATTAAACCCTCCCAC
CT-AGAGGAA----GGAGAAGTC-GTAACAAGGTTTCCGT-AGGTGAACCTGCGGAAGGA
TCA---------------------------------------------------------
-------------------------------------
>AY780671.1.1694_U_Chlorophyceae_Tetraedron+pentaedricum
------------------------------------------------------------
------------------------------------------------------------
----CCATGCATGT-CTAAGTATAAACTGC------TTATACTG-TG-----AAACTGCG
AATGGCTCATTAAATCAGTTATAGTTTATTTGATGGTAC-TT-------------CTTAC
T--CGGA-TAACCG-TAAGA-AATTTAGAG-CTAATACGTGCG-T---------AA-AAC
CCGACTTCT-------------------------------------GGAAGGGTCGTATA
TATTAGATAA---------------AAGG----------CCGAC-CG-------------
GACTCTG----------------TCCGAC----CCGCGGTGAATCATGATA-TCT-----
-TCACGAATCGCATA----------GCCT----------------T-GCGCTGG---CGA
TGTTTCAT--TCAAATTTCTGCCCTATCA--ACTTTCG-ATGGTAGGATAGAGGCC-TAC
C-ATGGTGG-TAACGGGTGAC-GGAGGAT-TAGGGTT-CGATTC-CGGAGAGGGAGCCTG
AG-AAACGGCTACCACATCCAAGGA-AGGCAGCAGGCGCG-CAAATTACCC-AATCCTGA
--TACGGG-GAGGTAG----TGACAATAAATAACAATACTGG---G-CACTTCGTG----
-----TCTGGTAATTGGAATGAGTACAATTTAA--ATC-CCTTAACGAGTATCCAT----
TGGAGGGC----------------------------------------------------
----------------------------------AAGT-CTGGTG-CCAGCAGC-CGCGG
T-AATTCCAG----CTCC---AAT-AGCGTA-----------TATTTAA-GTTGTTGCAG
-TTAAAAAGC-TCGTAGTTGGATTTCGGGTGGGT--------------TCTAGC------
----------GGTCCGC-C--TAT-------------------GGTGAGTACTGCT----
----------------ATGGCCTATC---TTTCTGCCGGGG--------------ACGGG
CTCC--------------------T---GGG-CTTCACTGTCCGGG------ACTCGGAG
-----------------------------------------------TCGGC-GTTGTTA
CTT---TGAGTAAATT--AGAGTGTT-CAAAGCAGGC-----------------------
-----ATACGCCCTGAATACTTTA--------GCA-----TGGAATAACACGATAGGACT
----------------------------------CT-GG-CCTATC--------------
--------------------------------------------TT--GTTGGTCT----
-----------------GTAGGACCGG----AGTAATGA--------------TTAAGA-
------GGGACAGT---CGGGGG-CATTC--GTATTT-CATTGTCAGAGGTGAA-----A
TT-CTTGGATTTATGAAAGA--------CGAACTACTG--CGAAA-GCATTT-G------
------CCAAGG-ATGTTTTCA------------TTAATCAA-GAACGAAAGTTGGGGG-
CTC----------GAAGACGAT--TAGATACCGTCGT--AGTCTCAACC-ATAAAC----
----------GATGCC-GACTAGGGATTGGCGGATGTTTTTTT-----------------
------------------------------------------------------------
---------------------GATGACTCCGC-CAGCACCTTAT--------GAGAAA-T
CA--AAGTTTTTGGGTTC-------CGGGGGG-AGTATGG-TCGCAAGG--CTGAAACTT
AAAG-G-AATTGACGGAAGGGCACCACCAG-GCGTGGGAGCCTGCGGCTTAATTTGACTC
AACACGGG-AAAACTTACCAGGTCCAGA-CATAGTGAGGATTGACAGAT-TGAG--AGC-
TCTTTCTTGATT-CTATGGGTGGTGGTGCATGGCCGTT-CTTAGTTGGTGGG-TTGCCTT
GTCAG--GTTGATTCCGGTAACGAACGAGACCTCA-------------GCCTGCTAAA-T
A-----------------------------------------------------------
--GTTACGTTCGCTTTT-------------TGCGG-------------------------
------------------------------ATAGTT------------------------
------------------GACTTCTTAGAGGGACTATT----GGCG-T-------TTAGT
CAATGG-AAGTATGAGGCAATAACAGGTCTGTGATGCCCTT-AGATG---TTCTGGGCCG
CACGCGCGCTACACTGATGCATTCAACGAGC-------CTAT------------------
------------------------------------------------------------
-----------CCTTGAC-CG-----------AGAGGTCCG-------------------
------------------------------------------------GG-TAATCTT-T
GAAACTGCA-TCGTGATGGGGATAGAT-TATTGCAATTATTAG-----------------
---TCTTCAA-CGAGGAATGCCT--AGTAAGCGCGAGTCA-TCAGCTCGCGTTGATTAC-
GTCCCTGCCCTTTGTAC-ACAC-CGCCCGTCGCTCC-TACCGATT--GGGTGTGC-TGGT
GAAGTGTTCGGA-TTG-GCAGAAGCGGCCG---GTTCGCCGTCTGC-TAC-CGCCGA---
--------------------------------------GAAGTTCATTAAACCCTCCCAC
CT-A--------------------------------------------------------
------------------------------------------------------------
-------------------------------------
>AY510462.1.1737_U_Chlorophyceae_Scenedesmus+deserticola
------------------------------------------------------------
---------------------------------------------------TCAAAG-AT
TAAGCCATGCATGT-CTAAGTATAAACTGC------TTATACTG-TG-----AAACTGCG
AATGGCTCATTAAATCAGTTATAGTTTATTTGGTGGTACCTT-------------ACTAC
T--CGGA-TAACCG-TAGTA-ATTCTAGAG-CTAATACGTGCG-T---------AA-ATC
CCGACTTCT-------------------------------------GGAAGGGACGTATA
TATTAGATAA---------------AAGG----------CCGAC-CG-------------
AGCTTTG----------------CTCGAC----CCGCGGTGAATCATGATA-TCT-----
-TCACGAAGCGCATG----------GCCT----------------T-GTGCCGG---CGC
TGTTCCAT--TCAAATTTCTGCCCTATCA--ACTTTCG-ATGGTAGGATAGAGGCC-TAC
C-ATGGTGG-TAACGGGTGAC-GGAGGAT-TAGGGTT-CGATTC-CGGAGAGGGAGCCTG
AG-AAACGGCTACCACATCCAAGGA-AGGCAGCAGGCGCG-CAAATTACCC-AATCCTGA
--TACGGG-GAGGTAG----TGACAATAAATAACAATACCGG---G-CATTTCATG----
-----TCTGGTAATTGGAATGAGTACAATCTAA--ATC-CCTTAACGAGGATCCAT----
TGGAGGGC----------------------------------------------------
----------------------------------AAGT-CTGGTG-CCAGCAGC-CGCGG
T-AATTCCAG----CTCC---AAT-AGCGTA-----------TATTTAA-GTTGTTGCAG
-TTAAAAAGC-TCGTAGTTGGATTTCGGGTGGGT--------------TCTAGC------
----------GGTCCGC-C--TAT-------------------GGTGAGTACTGCT----
----------------ATGGCCTTCC---TTTCTGTCGGGG--------------ACGGG
CTTC--------------------T---GGG-CTTCACTGTCCGGG------ACTCGGAG
-----------------------------------------------TCGAC-GTGGTTA
CTT---TGAGTAAATT--AGAGTGTT-CAAAGCAGGC-----------------------
-----TTACGC-CAGAATACTTTA--------GCA-----TGGAATAACACGATAGGACT
----------------------------------CT-GG-CCTATC--------------
--------------------------------------------TT--GTTGGTCT----
-----------------GTAGGACCGG----AGTAATGA--------------TTAAGA-
------GGGACAGT---CGGGGG-CATTC--GTATTT-CATTGTCAGAGGTGAA-----A
TT-CTTGGATTTATGAAAGA--------CGAACTACTG--CGAAA-GCATTT-G------
------CCAAGG-ATGTTTTCA------------TTAATCAA-GAACGAAAGTTGGGGG-
CTC----------GAAGACGAT--TAGATACCGTCGT--AGTCTCAACC-ATAAAC----
----------GATGCC-GACTAGGGATTGGCGAATGTTTTTTT-----------------
------------------------------------------------------------
---------------------AATGACTTCGC-CAGCACCTTAT--------GAGAAA-T
CA--AAGTTTTTGGGTTC-------CGGGGGG-AGTATGG-TCGCAAGG--CTGAAACTT
AAAG-G-AATTGACGGAAGGGCACCACCAG-GCGTGG-AGCCTGCGGCTTAATTTGACTC
AACACGGG-AAAACTTACCAGGTCCAGA-CATAGTGAGGATTGACAGAT-TGAG--AGC-
TCTTTCTTGATT-CTATGGGTGGTGGTGCATGGCCGTT-CTTAGTTGGTGGG-TTGCCTT
GTCAG--GTTGATTCCGGTAACGAACGAGACCTCA-------------GCCTGCTAAA-T
A-----------------------------------------------------------
--GTCTCAGTTGGTTTT-------------TGCAG-------------------------
------------------------------CTGGCT------------------------
------------------GACTTCTTAGAGGGACTATT----GGCG-T-------TTAGT
CAATGG-AAGTATGAGGCAATAACAGGTCTGTGATGCCCTT-AGATG---TTCTGGGCCG
CACGCGCGCTACACTGATGCATTCAACAAGC-------CTAT------------------
------------------------------------------------------------
-----------CCTTGAC-CG-----------AAGGGTCTG-------------------
------------------------------------------------GG-TAATCTT-T
GAAACTGCA-TCGTGATGGGGATAGAT-TATTGCAATTATTAG-----------------
---TCTTCAA-CGAGGAATGCCT--AGTAAGCGCAAGTCA-TCAGCTTGCGTTGATTAC-
GTCCCTGCCCTTTGTAC-ACAC-CGCCCGTCGCTCC-TACCGATT--GGGTGTGC-TGGT
GAAGTGTTCGGA-TTG-GCAGCTTAGGGTG---GCAACACCTCAGG-T-C-TGCCGA---
--------------------------------------GAAGTTCATTAAACCCTCCCAC
CT-AGAGGAA----GGAGAAGTC-GTAACAAGGTTTCCGT-AG-----------------
------------------------------------------------------------
-------------------------------------
>JF343796.1.1634_U_Trebouxiophyceae_Micractinium+sp.
------------------------------------------------------------
------------------------------------------------------------
--------------------------CTGC-----TTTATACTG-TG-----AAACTGCG
AATGGCTCATTAAATCAGTTATAGTTTATTTGATGGTAC-CT-------------ACTAC
T--CGGA-TACCCG-TAGTA-AATCTAGAG-CTAATACGTGCG-T---------AA-ATC
CCGACTTCT-------------------------------------GGAAGGGACGTATT
TATTAGATAA---------------AAGG----------CCGAC-CG-------------
GGCTTTG----------------CCCGAC----TCGCGGTGAATCATGATA-ACT-----
-TTACGAATCGCATG----------GCCT----------------T-GTGCCGG---CGA
TGTTTCAT--TCAAATTTCTGCCCTATCA--ACTTTCG-ATGGTAGGATAGAGGCC-TAC
C-ATGGTGG-TAACGGGTGAC-GGAGGAT-TAGGGTT-CGATTC-CGGAGAGGGAGCCTG
AG-AAACGGCTACCACATCCAAGGA-AGGCAGCAGGCGCG-CAAATTACCC-AATCCTGA
--CACAGG-GAGGTAG----TGACAATAAATAACAATACTGG---GCCTTTTCAGG----
-----TCTGGTAATTGGAATGAGTACAATCTAA--ACC-CCTTAACGAGGATCAAT----
TGGAGGGC----------------------------------------------------
----------------------------------AAGT-CTGGTG-CCAGCAGC-CGCGG
T-AATTCCAG----CTCC---AAT-AGCGTA-----------TATTTAA-GTTGCTGCAG
-TTAAAAAGC-TCGTAGTTGGATTTCGGGTGGGG--------------CCCGCC------
----------GGTCCGC-CGTTTC-------------------GGTGTGCACTGGC----
----------------AGGGCCCACC---TTGTTGTCGGGG--------------ACGGG
CTCC--------------------T---GGG-CTTCACTGTCCGGG------ACTCGGAG
-----------------------------------------------TCGGC-GATGTTA
CTT---TGAGTAAATT--AGAGTGTT-CAAAGCAGGC-----------------------
-----CTACGCTCTGAATACATTA--------GCA-----TGGAATAACGCGATAGGACT
----------------------------------CT-GG-CCTATC--------------
--------------------------------------------CT--GTTGGTCT----
-----------------GTAGGACCGG----AGTAATGA--------------TTAAGA-
------GGGACAGT---CGGGGG-CATTC--GTATTT-CATTGTCAGAGGTGAA-----A
TT-CTTGGATTTATGAAAGA--------CGAACTACTG--CGAAA-GCATTT-G------
------CCAAGGGATGTTTTCA------------TTAATCAA-GAACGAAAGTTGGGGG-
CTC----------GAAGACGAT--TAGATACCGTCCT--AGTCTCAACC-ATAAAC----
----------GATGCC-GACTAGGGATCGGCGGATGTTTCTTC-----------------
------------------------------------------------------------
---------------------GATGACTCCGC-CGGCACCTTAT--------GAGAAA-T
CA--AAGTTTTTGGGTTC-------CGGGGGG-AGTATGG-TCGCAAGG--CTGAAACTT
AAAG-G-AATTGACGGAAGGGCACCACCAG-GCGTGG-AGCCTGCGGCTTAATTTGACTC
AACACGGG-AAAACTTACCAGGTCCAGA-CATAGTGAGGATTGACAGAT-TGAG--AGC-
TCTTTCTTGATT-CTATGGGTGGTGGTGCATGGCCGTT-CTTAGTTGGTGGG-TTGCCTT
GTCAG--GTTGATTCCGGTAACGAACGAGACCTCA-------------GCCTGCTAAA-T
A-----------------------------------------------------------
--GTCACGGTTGG-CTC-------------GCCAG-------------------------
------------------------------CCGGCG------------------------
------------------GACTTCTTAGAGGGACTATT----GGCG-A-------CTAGC
CAATGG-AAGCATGAGGCAATAACAGGTCTGTGATGCCCTT-AGATG---TTCTGGGCCG
CACGCGCGCTACACTGATGCATTCAACGAGC-------CTAG------------------
------------------------------------------------------------
-----------CCTTGGC-CG-----------AGAGGCCCG-------------------
------------------------------------------------GG-TAATCTT-T
GAAACTGCA-TCGTGATGGGGATAGAT-TATTGCAATTATTAA-----------------
---TCTTCAA-CGAGGAATGCCT--AGTAAGCGCAAGTCA-TCAGCTTGCGTTGATTAC-
GTCCCTGCCCTTTGTAC-ACAC-CGCCCGTCGCTCC-TACCGATT--GGGTGTGC-TGGT
GAAGTGTTCGGA-TTG-GCGACCGGGGGCG---GTCT-C---------------------
------------------------------------------------------------
------------------------------------------------------------
------------------------------------------------------------
-------------------------------------
>AB017435.1.1786_U_Trebouxiophyceae_Coenocystis+inconstans
------------------------------------------------------------
-----------------------GATCCTGCCCGTAGTC-ATATGCTTGTCTCAAAG-AT
TAAGCCATGCATGT-CTAAGTATAAACTGC-----TTTATACTG-TG-----AAACTGCG
AATGGCTCATTAAATCAGTTATAGTTTATTTGATGGTACCTT-------------ACTAC
T--CGGA-TAACCG-TAGTA-ATTCTAGAG-CTAATACGTGCG-T---------AA-ATC
CCGACTTCT-------------------------------------GGAAGGGACGTATT
TATTAGATAA---------------AAGG----------CCGAC-CG-------------
GGGTTTC----------------CCCGAC----TCGCGGTGAATCATGATA-ACT-----
-TCACGAATCGCATG----------GCCT----------------T-GTGCCGG---CGA
TGTTTCAT--TCAAATTTCTGCCCTATCA--ACTTTCG-ATGGTAGGATAGAGGCC-TAC
C-ATGGTGG-TAACGGGTGAC-GGAGGAT-TAGGGTT-CGATTC-CGGAGAGGGAGCCTG
AG-AAACGGCTACCACATCCAAGGA-AGGCAGCAGGCGCG-CAAATTACCC-AATCCTGA
--CACAGG-GAGGTAG----TGACAATAAATAACAATACCGG---G-CTTTTCAAG----
-----TCTGGTAATTGGAATGAGTACAATCTAA--ATC-CCTTAACGAGGATCAAT----
TGGAGGGC----------------------------------------------------
----------------------------------AAGT-CTGGTG-CCAGCAGC-CGCGG
T-AATTCCAG----CTCC---AAT-AGCGTA-----------TATTTAA-GTTGTTGCAG
-TTAAAAAGC-TCGTAGTTGGATTTCGGGTGGGT--------------GCCGTC------
----------GGTCCGC-C-TTTG-------------------GGTGTGCACTGAC----
----------------GGCGCCCACC---TTGCTGCCGGGG--------------ACGGG
CTCC--------------------T---GGG-CTTCACTGTCCGGG------ACTCGGAG
-----------------------------------------------TCGGC-GAGGTTA
CTT---TGAGTAAATT--AGAGTGTT-CAAAGCAGGC-----------------------
-----CTACGCTCTGAATACATTA--------GCA-----TGGAATAACACGATAGGACT
----------------------------------CT-GG-CCTATC--------------
--------------------------------------------TT--GTTGGTCT----
-----------------GTAGGACCGG----AGTAATGA--------------TTAAGA-
------GGGACAGT---CGGGGG-CATTC--GTATTT-CATTGTCAGAGGTGAA-----A
TT-CTTGGATTTATGAAAGA--------CGAACTACTG--CGAAA-GCATTT-G------
------CCAAGG-ATGTTTTCA------------TTAATCAA-GAACGAAAGTTGGGGG-
CTC----------GAAGACGAT--TAGATACCGTCCT--AGTCTCAACC-ATAAAC----
----------GATGCC-GACTAGGGATTGGCGGATGTTTTTTC-----------------
------------------------------------------------------------
---------------------GATGACTCCGC-CAGCACCTTAT--------GAGAAA-T
CA--AAGTTTTTGGGTTC-------CGGGGGG-AGTATGG-TCGCAAGG--CTGAAACTT
AAAG-G-AATTGACGGAAGGGCACCACCAG-GCGTGG-AGCCTGCGGCTTAATTTGACTC
AACACGGG-AAAACTTACCAGGTCCAGA-CATAGTGAGGATTGACAGAT-TGAG--AGC-
TCTTTCTTGATT-CTATGGGTGGTGGTGCATGGCCGTT-CTTAGTTGGTGGG-TTGCCTT
GTCAG--GTTGATTCCGGTAACGAACGAGACCTCA-------------GCCTGCTAAA-T
A-----------------------------------------------------------
--GTCACGGTCGGTTTT-------------TCCGG-------------------------
------------------------------CTGGCG------------------------
------------------GACTTCTTAGAGGGACTATT----GGCG-A-------CTAGC
CAATGG-AAGTGTGAGGCAATAACAGGTCTGTGATGCCCTT-AGATG---TTCTGGGCCG
CACGCGCGCTACACTGATGCATTCAACGAGC-------CTAT------------------
------------------------------------------------------------
-----------CCTTGGC-CG-----------AGAGGCCCG-------------------
------------------------------------------------GG-TAATCTT-T
GAAACTGCA-TCGTGATGGGGATAGAT-TATTGCAATTATTAA-----------------
---TCTTCAA-CGAGGAATGCCT--AGTAAGCGCGAGTCA-TCAGCTCGCGTTGATTAC-
GTCCCTGCCCTTTGTAC-ACAC-CGCCCGTCGCTCC-TACCGATT--GGATGTGC-TGGT
GAGGTGTTCGGA-TTG-CCGGTAGGCAGCG---GTTT-CCGCCGTC-TGC-TGGCGA---
--------------------------------------GAAGTTCATCAAACCCTCCCAT
CT-AGAGGAA----GGAGAAGTC-GTAACAAGGTCTCCGT-AGGTGAACCTGCGGAAGGA
TA----------------------------------------------------------
-------------------------------------
>GQ487217.1.3037_R_Trebouxiophyceae_Mucidosphaerium+palustre
------------------------------------------------------------
------------------------------------------------------------
------------------GTAATAAACTGC----CTTTATACTG-TG-----AAACTGCG
AATGGCTCATTAAATCAGT-ATAGTT-ATTTGATGGTAC-CT-------------ACTAC
---CGGA-TAACCG-TAGTA-ATTCTAGAG-CTAATACGTGCG-T---------AA-ATC
CCGACTTCT-------------------------------------GGAAGGGACGTATT
TATTAGATTT---------------AAGG----------CCGAC-CC-------------
GGCTCTG----------------CCGGTC----TCGCGGTGAATCATGATA-ACT-----
-TCACGAATCGCATG----------GCCT----------------T-GTGCCGG---CGA
TGTTTCAT--TCAAATTTCTGCCCTATCA--ACTTTCG-ATGGTAGGATAGAGGCC-TAC
C-ATGGTGG-TAACGGGTGAC-GGAGGAT-TAGGGTT-CGATTC-CGGAGAGGGAGCCTG
AG-AAACGGCTACCACATCCAAGGA-AGGCAGCAGGCGCG-CAAATTACCC-AATCCTGA
--CACAGG-GAGGTAG----TGACAATAAATAACAATACCGG---GCCTTTTCAGG----
-----TCTGGTAATTGGAATGAGTACAATCTAA--ACC-CCTTAACGAGGATCAAT----
TGGAGGGC----------------------------------------------------
----------------------------------AAGTTCTGGTG-GCAGCAGC-CGCGG
T-AATTCCAG----CTCC---AATTAGCGTA-----------TATTTAA-GTTGCTGCAG
-TTAAAAAGC-TCGTAGTTGGATTTCGGGCGGGG--------------CCTGCC------
----------GGTCCGC-CGTTTC-------------------GGAGTGCACTGGC----
----------------AGGGCCCGCC---TTGTTGCCGGGG--------------ACGGG
CTCC--------------------T---GGG-CTTTACTGTCCGGG------ACTCGGAG
-----------------------------------------------TCGGC-GCTGTTA
CTT---TGAGTAAATT--AGAGTGTT-CAAAGCAGGC-----------------------
-----CTACGCTCTGAATACATTA--------GCA-----TGGAATAACACGATAGGACT
----------------------------------CT-GG-CCTATC--------------
--------------------------------------------CT--GTTGGTCT----
-----------------GTAGGACCGG----AGTAATGA--------------TTAAGA-
------GGGACAGT---CGGGGG-CATTC--GTATTT-CGATGTCAGAGGTGAA-----A
TT-CTTGGATTTTCGAAAGA--------CGAACTACTG--CGAAA-GCATTT-G------
------CCAAGG-ATGTTTTCA------------TTAATCAA-GAACGAAAGTTGGGGG-
CTC----------GAAGACGAT--TAGATACCGTCCT--AGTCTCAACC-ATAAAC----
----------GATGCC-GACTAGGGATCGGCGGATGTTTCTTC-----------------
------------------------------------------------------------
---------------------GATGACTCCGC-CGGCACCTTAT--------GAGAAA-T
CA--AAGTTTTTGGGTTC-------CGGGGGG-AGTATGG-TCGCAAGG--CTGAAACTT
AAAG-G-AATTGACGGAAGGGCACCACCAG-GCGTGG-AGCCTGCGGCTTAATTTGACTC
AACACGGG-AAAACTTCCCAGGTCCAGA-CATAGTGAGGATTGACAGAT-TGAG--AGC-
TCTTTCTTGATT-CTATGGGTGGTGGTGCATGGCCGTT-CTTAGTTGGTGGG-TTGCCTT
GTCAG--GTTGATTCCGGTAACGAACGAGACCTCAA------------GCCTGCTAAA-T
A-----------------------------------------------------------
--GTCACGGCCTC-CTC-------------GGGGG-------------------------
------------------------------CCGGCA------------------------
------------------GACTTCTTAGAGGGACTATT----GGCG-A-------CTAGC
CAATGG-AAGCATGAGGCAATAACAGGTCTGTGATGCCCTT-AGATG---TTCTGGGCCG
CACGCGCGCTACACTGATGCAATCAACGAGC-------CTAG------------------
------------------------------------------------------------
-----------CCTTGGC-CG-----------AGAGGCCCG-------------------
------------------------------------------------GG-TAATCTT-T
GAACCTGCA-TCGTGATGGGGATAGAT-TATTGCAATTATTAA-----------------
---TCTTCAA-CGAGGAATGCCT--AGTAAGCGCAAGTCA-TCAGCTTGCGTTGATTAC-
GTCCCTGCCCTTTGTAC-ACAC-CGCCCGTCGCTCC-TACCGATT--GGGTGTGC-TGGT
GAAGTGTTCGGA-TTG-GCAACCCGGGGCG---GTTT-CCGCTCTG-GGC-TGCCGA---
--------------------------------------AAAGTTCATTAAACCCTCCCAC
CT-AGAGGAA----GGAGAAGTC-GTAACAAGGTTTCCGT-AGGTGAACCTGCGGAAGGA
TCATTG------------------------------------------------------
-------------------------------------
>FR865533.2.1768_U_Chlorophyceae_Chlamydomonas+sp.
------------------------------------------------------------
-----------------------------------AGTC-ATATGCTTGTCTCAAAG-AT
TAAGCCATGCATGT-CTAAGTATAAACTGC-----TTTATACTG-TG-----AAACTGCG
AATGGCTCATTAAATCAGTTATAGTTTATTTGATGGTACCTA--------------CTAC
T--CGGA-TAACCG-TAGTA-ATTCTAGAG-CTAATACGTGCG-T---------AA-ATC
CCGACTTCT-------------------------------------GGAAGGGACGTATT
TATTAGATAA---------------AAGG----------CCAGC-CG-------------
GGCTCTG----------------CCCGAC----CTGCGGTGAATCATGATA-ACT-----
-TCACGAATCGCATG----------GCCT----------------T-GTGCCGG---CGA
TGTTTCAT--TCAAATTTCTGCCCTATCA--ACTTTCG-ATGGTAGGATAGAGGCC-TAC
C-ATGGTGG-TAACGGGTGAC-GGAGGAT-TAGGGTT-CGATTC-CGGAGAGGGAGCCTG
AG-AGATGGCTACCACATCCAAGGA-AGGCAGCAGGCGCG-CAAATTACCC-AATCCCAA
--CACGGG-GAGGTAG----TGACAATAAATAACAATACCGG---G-CATATCATG----
-----TCTGGTAATTGGAATGAGTACAATCTAA--ATC-CCTTAACGAGGATCCAT----
TGGAGGGC----------------------------------------------------
----------------------------------AAGT-CTGGTG-CCAGCAGC-CGCGG
T-AATTCCAG----CTCC---AAT-AGCGTA-----------TATTTAA-GTTGTTGCAG
-TTAAAAAGC-TCGTAGTTGGATTTCGGGTGGGT--------------CTTTGC------
----------GGTCCGC-C--TCT-------------------GGTGAGTACTGCT----
----------------AAGGCCCATC---TTTCTGTCGGGG--------------ACGGG
CTCC--------------------T---GGG-CTTCACTGTCTGGG------ACTCGGAG
-----------------------------------------------TCGAC-GTTGTGA
CTT---TGAGTAAATT--AGAGTGTT-CAAAGCAAGC-----------------------
-----CTACGCTCTGAATACATTA--------GCA-----TGGAATCACATGATAGGACT
----------------------------------CT-GG-CCTATC--------------
--------------------------------------------TT--GTTGGTCT----
-----------------GTAGGACTGG----AGTAATGA--------------TTAAGA-
------GGGACAGT---CGGGGG-CATTC--GTATTT-CATTGTCAGAGGTGAA-----A
TT-CTTGGATTTATGAAAGA--------CGAACTTCTG--CGAAA-GCATTT-G------
------CCAAGG-ATGTTTTCA------------TTAATCAA-GAACGAAAGTTGGGGG-
CTC----------GAAGACGAT--TAGATACCGTCGT--AGTCTCAACC-ATAAAC----
----------GATGCC-GACTAGGGATTGGCAGATGTTTCATT-----------------
------------------------------------------------------------
---------------------GATGACTCTGC-CAGCACCTTAT--------GAGAAA-T
CA--AAGTTTTTGGGTTC-------CGGGGGG-AGTATGG-TCGCAAGG--CTGAAACTT
AAAG-G-AATTGACGGAAGGGCACCACCAG-GCGTGG-AGCCTGCGGCTTAATTTGACTC
AACACGGG-GAAACTTACCAGGTCCAGA-CACGGGAAGGATTGACAGAT-TGAG--AGC-
TCTTTCTTGATT-CTGTGGGTGGTGGTGCATGGCCGTT-CTTAGTTGGTGGG-TTGCCTT
GTCAG--GTTGATTCCGGTAACGAACGAGACCTCA-------------GCCTGCTAAA-T
A-----------------------------------------------------------
--GTCACGATTGCCTTT-------------GGCAG-------------------------
------------------------------TTGGCC------------------------
------------------GACTTCTTAGAGGGACTATT----GTCG-T-------TTAGG
CAATGG-AAGTATGAGGCGATAACAGGTCTGTGATGCCCTT-AGATG---TTCTGGGCCG
CACGCGCGCTACACTGACGCATTCAACAAGC-------CTAT------------------
------------------------------------------------------------
-----------CCTTGGC-CG-----------AGAGGCCCG-------------------
------------------------------------------------GG-TAATCTT-C
GAAACTGCG-TCGTGATGGGGATAGAT-TATTGCAATTATTAG-----------------
---TCTTCAA-CGAGGAATGCCT--AGTAAGCGCGAGTCA-TCAGCTCGCGTTGATTAC-
GTCCCTGCCCTTTGTAC-ACAC-CGCCCGTCGCTCC-TACCGATT--GGGTGTGC-TGGT
GAAGTGTTCGGA-TCG-GCTTTAGGTGATG---GCGA--CATCTCC-TAT-TGCTGA---
--------------------------------------GAAGTTCATTAAACCCTCCCAC
CT-AGAGGAA----GGAGAAGTC-GTAACAAGGTTTCCGTAGGTGAACCTGCGGAAG---
------------------------------------------------------------
-------------------------------------
>AB278607.1.1687_U_Chlorophyceae_Chlorogonium+euchlorum
------------------------------------------------------------
------------------------------------------------------------
----CCATGCATGT-CTAAGTATAAACTGC-----TT-ATACGG-TG-----AAACTGCG
AATGGCTCATTAAATCAGTTATAGTTTATTTGATGGTACCC---------------TTAC
T--CGGA-TAACCG-TAGTA-ATTCTAGAG-CTAATACGTGCG-T---------AA-ACC
CCGACTTCT-------------------------------------GGAAGGGGCGTATT
TATTAGATAA---------------AAGG----------CCAGC-CG-------------
GGCT-TG----------------CCCGAC----TCTAGGCGAATCATGATA-ACT-----
-TCACGAATCGCACG----------GCCT----------------T-GTGCCGG---CGA
TGTTTCAT--TCAAATTTCTGCCCTATCA--ACTTTCG-ATGGTAGGATAGAGGCC-TAC
C-ATGGTGG-TAACGGGTGAC-GGAGGAT-TAGGGTT-CGATTC-CGGAGAGGGAGCCTG
AG-AAACGGCTACCACATCCAAGGA-AGGCAGCAGGCGCG-CAAATTACCC-AATCCCGA
--CACGGG-GAGGTAG----TGACAATAAATAACAATACCGG---G-CTTTT--TG----
-----TCTGGTAATTGGAATGAGTACAATTTAA--ATC-CCTTAACGAGTATCCAT----
TGGAGGGC----------------------------------------------------
----------------------------------AAGT-CTGGTG-CCAGCAGC-CGCGG
T-AATTCCAG----CTCC---AAT-AGCGTA-----------TATTTAA-GTTGTTGCAG
-TTAAAAAGC-TCGTAGTTGGATTTCGGGTGGGT--------------TCCAGC------
----------GGTCTGC-C--TCT-------------------GGTATGTACTGCT----
----------------GTGGCTCACC---TTTCTGCCGGGG--------------ACGGG
CTCC--------------------T---GGG-CTTCACTGTCCGGG------ACTCGGAA
-----------------------------------------------TCGGC-GAGGTTA
CTT---TGAGTAAAAT--AGAGTGTT-CAAAGCAAGC-----------------------
-----CTACGCTCTGAATACATTA--------GCA-----TGGAATAACACGATAGGACT
----------------------------------CT-GG-CCTATC--------------
--------------------------------------------TT--GTTGGTCT----
-----------------GTAGGACCGG----AGTAATGA--------------TTAAGA-
------GGGACAGT---CGGGGG-CATTC--GTATTT-CATTGTCAGAGGTGAA-----A
TT-CTTGGATTTATGAAAGA--------CGAACTTCTG--CGAAA-GCATTT-G------
------CCAAGG-ATGTTTTCA------------TTAATCAA-GAACGAAAGTTGGGGG-
CTC----------GAAGACGAT--TAGATACCGTCGT--AGTCTCAACC-ATAAAC----
----------GATGCC-GACTAGGGATTGGCAGGTGTTTTATT-----------------
------------------------------------------------------------
---------------------GATGACCCTGC-CAGCACCTTAT--------GAGAAA-T
CA--AAGTTTTTGGGTTC-------CGGGGGG-AGTATGG-TCGCAAGG--CTGAAACTT
AAAG-G-AATTGACGGAAGGGCACCACCAG-GCGTGG-AGCCTGCGGCTTAATTTGACTC
AACACGGG-AAAACTTACCAGGTCCAGA-CACGGGAAGGATTGACAGAT-TGAG--AGC-
TCTTTCTTGATT-CTGTGGGTGGTGGTGCATGGCCGTT-CTTAGTTGGTGGG-TTGCCTT
GTCAG--GTTGATTCCGGTAACGAACGAGACCTCA-------------GCCTGCTAAA-T
A-----------------------------------------------------------
--GTCAAGCGTACCTTT-------------GGTAC-------------------------
------------------------------GCGCCT------------------------
------------------GACTTCTTAGAGGGACTATT----GGCG-T-------TTAGC
CAATGG-AAGTGTGAGGCGATAACAGGTCTGTGATGCCCTT-AGATG---TTCTGGGCCG
CACGCGCGCTACACTGATGCATTCAACGAGC-------CTAT------------------
------------------------------------------------------------
-----------CCTTGGC-CG-----------AGAGGTCCG-------------------
------------------------------------------------GG-TAATCTT-T
GAATCTGCA-TCGTGATGGGGATAGAT-TATTGCAATTATTAG-----------------
---TCTTCAA-CGAGGAATGCCT--AGTAAGCGCAAGTCA-TCAGCTTGCGTTGATTAC-
GTCCCTGCCCTTTGTAC-ACAC-CGCCCGTCGCTCC-TACCGATT--GGGTGTGC-TGGT
GAAGTGTTCGGA-TTG-GCTCCAGCAGTTG---GCAA--CTTCTGC-TGT-TGCTGA---
--------------------------------------GAAGATCATTAAACCCTCCCAC
CT-A--------------------------------------------------------
------------------------------------------------------------
-------------------------------------
>HQ287290.1.1317_U_Trebouxiophyceae_Coccomyxa+sp.
------------------------------------------------------------
------------------------------------------------------------
------------------------------------------------------------
------------------------------------------------------------
------------------------------------------------------------
------------------------------------------------------------
------------------------------------------------------------
------------------------------------------------------------
------------------------------------------------------------
------------------------------------------------------------
------------------------------------------------------------
-------------------------------GCAGGCGCG-CAAATTACCC-AATCTTGA
--CACAAG-GAGGTAG----TGACAATAAATAACAATACCGG---GGTTTTTCAAC----
-----TCTGGTAATTGGAATGAGTACAATCTAA--ACC-CCTTAACGAGGATCAAT----
TGGAGGGC----------------------------------------------------
----------------------------------AAGT-CTGGTG-CCAGCAGC-CGCGG
T-AATTCCAG----CTCC---AAT-AGCGTA-----------TATTTAA-GTTGTTGCAG
-TTAAAAAGC-TCGTAGTTGGATTTCGGGCGGGC--------------CCGGCC------
----------GGTCCGC-C-TCAC-------------------GGTGTGCACTGAC----
----------------CGGGCCCGTC---CTGCTGCCGGGG--------------ACGGG
CTCC--------------------T---GGG-CTTCACTGTCCGGG------ACTCGGAG
-----------------------------------------------TCGGC-GAGGTTA
CTT---TGAGTAAATT--AGAGTGTT-CAAAGCAGGC-----------------------
-----ATCCGCCTTGAATACGTTA--------GCA-----TGGAATAACACGATAGGACT
----------------------------------CT-GG-CCTATC--------------
--------------------------------------------TT--GTTGGTCT----
-----------------GTGGGACCGG----AGTAATGA--------------TTAAGA-
------GGGACAGT---CGGGGG-CATTC--GTATTT-CATTGTCAGAGGTGAA-----A
TT-CTTGGATTTATGAAAGA--------CGAACTACTG--CGAAA-GCATTT-G------
------CCAAGG-ATGTTTTCA------------TTAATCAA-GAACGAAAGTTGGGGG-
CTC----------GAAGACGAT--TAGATACCGTCCT--AGTCTCAACC-ATAAAC----
----------GATGCC-GACTAGGGATTGGCGGGCGTTCTATT-----------------
------------------------------------------------------------
---------------------GATGACCCCGC-CAGCACCTTAT--------GAGAAA-T
CA--AAGTTTTTGGGTTC-------CGGGGGG-AGTATGG-TCGCAAGG--CTGAAACTT
AAAG-G-AATTGACGGAAGGGCACCACCAG-GCGTGG-AGCCTGCGGCTTAATTTGACTC
AACACGGG-AAAACTTACCAGGTCCAGA-CATAGTGAGGATTGACAGAT-TGAG--AGC-
TCTTTCTTGATT-CTATGGGTGGTGGTGCATGGCCGTT-CTTAGTTGGTGGG-TTGCCTT
GTCAG--GTTGATTCCGGTAACGAACGAGACCTCA-------------GCCTGCTAAC-T
A-----------------------------------------------------------
--GTCACGCCTGGGCTC-------------CCCAG-------------------------
------------------------------GCGGCG------------------------
------------------GACTTCTTAGAGGGACTATT----GGCG-A-------CTAGC
CAATGG-AAGTGTGAGGCAATAACAGGTCTGTGATGCCCTT-AGATG---TTCTGGGCCG
CACGCGCGCTACACTGATGCGATCAACGAGC-------CTAG------------------
------------------------------------------------------------
-----------CCTTGGC-CG-----------ACAGGTCCG-------------------
------------------------------------------------GG-TAATCTT-G
CAAACCGCA-TCGTGATGGGGATAGAT-TATTGCAATTATTAA-----------------
---TCTTCAA-CGAGGAATGCCT--AGTAGGCGCGAGTCA-TCAGCTCGCGTCGATTAC-
GTCCCTGCCCTTTGTAC-ACAC-CGCCCGTCGCTCC-TACCGATT--GGGTGTGC-TGGT
GAAGCGTTCGGA-TTG-GCGGCCTCCGGCG---GTTCGCCGCTGGG-AGC-AGCCGA---
--------------------------------------GAAGTTCGTTAAACCCTCCCAC
C-----------------------------------------------------------
------------------------------------------------------------
-------------------------------------
>AF387150.1.1692_U_Chlorophyta_X_Geminella+minor
------------------------------------------------------------
------------------------------------------------------------
----CCATGCATGT-CTAAGTATAAACTGC-----TTTATACGG-TG-----AAACTGCG
AATGGCTCATTAAATCAGTTATAGTTTATTTGATGGTAT-AC--------------TTAC
T--CGGA-TACCCG-TAGTA-ATTCTAGAG-CTAATACGTGCG-T---------AC-AGC
CCGACTTCT-------------------------------------GGAAGGGCCGCATA
TATTAGATTC---------------AAGG----------CCAGC-CG-------------
GGCTCTG----------------CCCGCC----TCGCGGTGAGTCATGATA-TTT-----
-TCACGAATCGCATG----------GCCT----------------T-GTGCCGG---CGA
TGTTTCAT--TCAAATTTCTGCCCTATCA--ACTTTCG-ATGGTAGGATAGAGGCC-TAC
C-ATGGTGG-TAACGGGTGAC-GGAGGAT-TAGGGTT-CGATTC-CGGAGAGGGAGCCTG
AG-AAACGGCTACCACATCCAAGGA-AGGCAGCAGGCGCG-CAAATTACCC-AATCCTGA
--TTCAGG-GAGGTAG----TGACAATAAATAACAATACCGG---G-CTTTTCAAG----
-----TCTGGTAATTGGAATGAGTACAATCTAA--ACC-CCTTAACGAGGATCCAT----
TGGAGGGC----------------------------------------------------
----------------------------------AAGT-CTGGTG-CCAGCAGC-CGCGG
T-AATTCCAG----CTCC---AAT-AGCGTA-----------TATTTAA-GTTGTTGCAG
-TTAAAAAGC-TCGTAGTTGGATTTCGGGTGGGG--------------TGTGCC------
----------GTTCCGC-CGTTTC-------------------GGTGTGCACTGGC----
----------------CCGCCCCATC---TTGTTGGCGGGG--------------ACGGG
CTCC--------------------T---GGG-CTTGACTGTCCGGG------ACCCGGAG
-----------------------------------------------TCGCC-GAGGCTA
CTT---TGAGTAAATT--AGAGTGTT-CAAAGCAGGC-----------------------
-----ATACGCTCTGAATATTTCA--------GCA-----TGGGATAGCATGATAGGACT
----------------------------------CT-GG-TCCATC--------------
--------------------------------------------TT--GCTGGTCT----
-----------------GTGGCGCCGG----AGTAATGA--------------TTAAGA-
------GGGACAGT---CGGGGG-CATTC--GTATTT-CATTGTCAGAGGTGAA-----A
TT-CTTGGATTTATGAAAGA--------CGAACTTCTG--CGAAA-GCATTT-G------
------CCAAGG-ATGTTTTCA------------TTAATCAA-GAACGAAAGTTGGGGG-
CTC----------GAAGACGAT--TAGATACCGTCCT--AGTCTCAACC-ATAAAC----
----------GATGCC-GACTAGGGATTGGCGGATGTTTCTTC-----------------
------------------------------------------------------------
---------------------GATGACTCCGC-CAGCACCTTAT--------GAGAAA-T
CA--AAGTGTTTGGGTTC-------CGGGGGG-AGTATGG-TCGCAAGG--CTGAAACTT
AAAG-G-AATTGACGGAAGGGCACCACCAG-GCGTGG-AGCCTGCGGCTTAATTTGACTC
AACACGGG-GAAACTTACCAGGTCCAGA-CATAGTGAGGATTGACAGAT-TGAG--AGC-
TCTTTCTTGATT-CTATGGGTGGTGGTGCATGGCCGTT-CTTAGTTGGTGGG-TTGCCTT
GTCAG--GTTGATTCCGGTAACGAACGAGACCTCC-------------GCCTGCTAAC-T
A-----------------------------------------------------------
--GTCACGGTTGG-TTC-------------TCCAG-------------------------
------------------------------CCGGCG------------------------
------------------GATTTCTTAGAGGGACTATT----GGCG-A-------TTAGC
CAGTGG-AAGTTGGAGGCAATAACAGGTCTGTGATGCCCTT-AGATG---TTCTGGGCCG
CACGCGCGCTACACTGATGCAATCAGCGAGC-------CTAC------------------
------------------------------------------------------------
-----------CCTTGGC-CG-----------GCAGGTCCG-------------------
------------------------------------------------GG-TAATCTT-G
CAAACTGCA-TCGTGATGGGGATAGAT-TATTGCAATTATTAA-----------------
---TCTTCAA-CGANGAATGCCT--AGTAAGCGCGATTCA-TCAGATCGCGTTGATTAC-
GTCCCTGCCCTTTGTAC-ACAC-CGCCCGTCGCTCC-TACCGATT--GGATGTGC-TGGT
GAAGTGTTCGGA-TCG-GCGGCTGGGGGCG---GTT--TCGCCACC-AGC-TGCTGA---
--------------------------------------GAAGTTCATTAAACCCTCCCAT
CT-A--------------------------------------------------------
------------------------------------------------------------
-------------------------------------
>AJ249514.1.1617_U_Chlorophyceae_Desmodesmus+subspicatus
------------------------------------------------------------
---------------------------CTGCCAGTAGTC-ATATGCTTGTCTCAAAG-AT
TAAGCCATGCATGT-CTAAGTATAAACTGC-----TT-ATACTG-TG-----AAACTGCG
AATGGCTCATTAAATCAGTTATAGTTTATTTGGTGGTACCTT-------------CTTAC
T--CGGAATAACCG-TAAGA-AAATTAGAG-CTAATACGTGCG-T---------AA-ATC
CCGACTTCT-------------------------------------GGAAGGGACGTATA
TATTAGATAA---------------AAGG----------CCGAC-CG-------------
GGCTCTG----------------CCCGAC----CCGCGGTGAATCATGATA-TCT-----
-TCACGAAGCGCNTG----------GCCT----------------T-GTGCCGG---CGC
TGTTCCAT--TCAAATTTCTGCCCTATCA--ACTTTCG-ATGGTAGGATAGAGGCC-TAC
C-ATGGTGG-TAACGGGTGAC-GGAGGAT-TAGGGTT-CGATTC-CGGAGAGGGAGCCTG
AG-AAACGGCTACCACATCCAAGGA-AGGCAGCAGGCGCG-CAAATTACCC-AATCCTGA
--TACGGG-GAGGTAG----TGACAATAAATAACAATACCGG---G-CATTTCATG----
-----TCTGGTAATTGGAATGAGTACAATCTAA--ATC-CCTTAACGAGGATCCAT----
TGGAGGGC----------------------------------------------------
----------------------------------AAGT-CTGGTG-CCAGCAGC-CGCGG
T-AATTCCAG----CTCC---AAT-AGCGTA-----------TATTTAA-GTTGTTGCAG
-TTAAAAAGC-TCGTAGTTGGATTTCGGGTGGGT--------------TTCAGC------
----------GGTCCGC-C--TAT-------------------GGTGAGTACTGCT----
----------------GTGGCCTATC---TTACTGTCGGGG--------------ACCTG
CTTC--------------------T---GGG-CTTCATTGTCCGGG------ACAGGGAT
-----------------------------------------------TCGGC-ATGGTTA
CTT---TGAGTAAATT--AGAGTGTT-CAAAGCAGGC-----------------------
-----TTACGCCGTGAATACTTTA--------GCA-----TGGAATAACATGATAGGACT
----------------------------------CT-GC-CCTATT--------------
--------------------------------------------CT--GTTGGCCT----
-----------------GTAGGAGTGG----AGTAATGA--------------TTAAGA-
------GGAACAGT---CGGGGG-CATTC--GTATTT-CATTGTCAGAGGTGAA-----A
TT-CTTGGATTTATGAAAGA--------CGAACTACTG--CGAAA-GCATTT-G------
------CCAAGG-ATGTTTTCA------------TTAATCAA-GAACGAAAGTTGGGGG-
CTC----------GAAGACGAT--TAGATACCGTCGT--AGTCTCAACC-ATAAAC----
----------GATGCC-GACTAGGGATTGGCGGACGTTTT-TG-----------------
------------------------------------------------------------
---------------------CATGACTCCGT-CAGCACCTTGA--------GAGAAA-T
CA--AAGTTTTTGGGTTC-------CGGGGGG-AGTATGG-TCGCAAGG--CTGAAACTT
AAAG-G-AATTGACGGAAGGGCACCACCAG-GCGTGG-NGCCTGCGGCTTAATTTGACTC
AACACGGG-AAAACTTACCAGGTCCAGA-CATAGGAAGGATTGACAGAT-TGAG--AGC-
TCTTTCTTGATT-CTATGGGTGGTGGTGCATGGCCGTT-CTTAGTTGGTGGG-TTGTCTT
GTCAG--GTTGATTCCGGTAACGAACGAGACCTCA-------------GCCT-TTAAA-T
A-----------------------------------------------------------
--GTCACGGTCGCTTTT-------------TGCGG-------------------------
------------------------------CTGGCTTT----------------------
------------------GACTTCTTAGAGGGACAGTT----GGCG-T-------TTAGT
CAACGG-AAGTATGAGGCAATAACAGGTCTGTGATGCCCTT-AGATG---TTCTGGGCCG
CACGCGCGCTACACTGATGCATTCAACAAGC-------CTAT------------------
------------------------------------------------------------
-----------CCCTAGC-CG-----------AAAGGCTCG-------------------
------------------------------------------------GG-TAATCTT-T
GAAACTGCA-TCGTGATGGGGATAGAT-TATTGCAATTATTAG-----------------
---TCTTCAA-CGAGGAATGCCT--AGTAAGCGCAATTCA-TCAGATTGCGTTGATTAC-
GTCCCTGCCCTTTGTA--------------------------------------------
------------------------------------------------------------
------------------------------------------------------------
------------------------------------------------------------
------------------------------------------------------------
-------------------------------------
>ACJH01008794.1.1430_U_Chlorophyceae_Volvox+carteri
------------------------------------------------------------
---------------ACCTGGTTGATCCTGCCAGTAGTC-ATATGCTTGTCTCAAAG-AT
TAAGCCATGCATGT-CTAAGTATAAACTGC-----TT-ATACTG-TG-----AAACTGCG
AATGGCTCATTAAATCAGTTATAGTTTATTTGATGGTACCTA--------------CTAC
T--CGGA-TAACCG-TAGTA-ATTCTAGAG-CTAATACGTGCG-C---------AC-AAC
CCGACTTCT-------------------------------------GGAAGGGTCGTATT
TATTAGATAA---------------AAGG----------CCAGC-CG-------------
GGCTTTG----------------CCCGTT----GAATGGTGAATCATGATA-ACT-----
-TCACGAATCGTATG----------GCCA----------------C-GTGCCGA---CGA
TGTTTCAT--TCAAATTTCTGCCCTATCA--ACTTTCG-ATGGTAGGATAGAGGCC-TAC
C-ATGGTGG-TAACGGGTGAC-GGAGGAT-TAGGGTT-CGATTC-CGGAGAGGGAGCCTG
AG-AGATGGCTACCACATCCAAGGA-AGGCAGCAGGCGCG-CAAATTACCC-AATCCCGA
--CACGGG-GAGGTAG----TGACAATAAATAACAATACCGG---G-CGCTTAGCG----
-----TCTGGTAATTGGAATGAGTACAATCTAA--ATC-CCTTAACGAGGATCCAT----
TGGAGGGC----------------------------------------------------
----------------------------------AAGT-CTGGTG-CCAGCAGC-CGCGG
T-AATTCCAG----CTCC---AAT-AGCGTA-----------TATNTAA-GTTGTTGCAG
-TTAAAAAGC-TCGTAGTTGGATTTCGGGTGGGG--------------TGGTGC------
----------GGTCCGC-C--TCT-------------------GGTGTGCACTGCT----
----------------CTGCTCCACC---TTCCTGCCGGGG--------------ACGGG
CTCC--------------------T---GGG-CTTCACTGTCTGGG------ACTCGGAG
-----------------------------------------------TCGGC-GAGGTTA
CTT---TGAGTAAATT--AGAGTGTT-CAAAGCAGGC-----------------------
-----CTACGCTCTGAATACATTA--------GCA-----TGGAATAACACGATAGGACT
----------------------------------CT-GG-CCTATC--------------
--------------------------------------------T---GTTGGTCT----
-----------------GTGGGACCGG----AGTAATGA--------------TTAAGA-
------GGGGTAGT---CGGGGG-CATTC--GTATTC-CGTTGTCAGAGGTGAA-----A
TT-CTTGGATTTACGGAAGA--------CGAACATCTG--CGAAA-GCATTT-G------
------CCAAGG-ATACTTTCA------------TTGATCAA-GAACGAAAGTTGGGGG-
CTC----------GAAGACGAT--TAGATACCGTCGT--AGTCTCAACC-ATAAAC----
----------GATGCC-GACTAGGGATTGGCAGATGTTCTTTT-----------------
------------------------------------------------------------
---------------------GATGACTCTGC-CAGCACCTTAT--------GAGAAA-T
CA--AAGTTTTTGGGTTC-------CGGGGGG-AGTATGG-TCGCAAGG--CTGAAACTT
AAAG-G-AATTGACGGAAGGGCACCACCAG-GCGTGG-AGCCTGCGGCTTAATTTGACTC
AACACGGG-GAAACTTACCAGGTCCAGA-CACGGGAAGGATTGACAGAT-TGAG--AGC-
TCTTTCTTGATT-CTGTGGGTGGTGGTGCATGGCCGTT-CTTAGTTGGTGGG-TTGCCTT
GTCAG--GTTGATTCCGGTAACGAACGAGACCTCA-------------GCCTGCTAAA-T
A-----------------------------------------------------------
--GTCAGCATCGCACCT-------------GCGGT-------------------------
------------------------------GCG-CA------------------------
------------------GACTTCTTAGAGGGACTATT----GGCG-T-------TCAGC
CAATGG-AAGTATGAGGCGATAACAGGTCTGGA---------------------------
------------------------------------------------------------
------------------------------------------------------------
------------------------------------------------------------
------------------------------------------------------------
------------------------------------------------------------
------------------------------------------------------------
------------------------------------------------------------
------------------------------------------------------------
------------------------------------------------------------
------------------------------------------------------------
------------------------------------------------------------
-------------------------------------
>GU951520.1.1785_U_Trebouxiophyceae_Botryococcus+braunii
------------------------------------------------------------
----------------------------TGCCAGTAGTC-ATATGCTTGTCTCAAAG-AT
TAAGCCATGCATGT-CTAAGTATAAGCTGT------TTATACTG-TG-----AAACTGCG
AATGGCTCATTAAATCAGTTATAGTTTATTTGATGGTACCTT-------------GCTAC
T--CGGA-TAACCG-TAGTA-ATTCTAGAG-CTAATACGTGCG-T---------AA-ATC
CCGACTTCT-------------------------------------GGAAGGGACGTATT
TATTAGATAA---------------AAGG----------CTGAC-CG-------------
GGCCTAG----------------CCCGAC----TCTTGCTGACTCATGATA-ACT-----
-CGACGGATCGCACG----------GGCT----------------T-GCCCCGG---CGA
CGTTTCAT--TCAAATTTCTGCCCTATCA--ACTGTCG-ATGGTACGGTAGTGGCC-TAC
C-ATGGTGT-TCACGGGTGAC-GGAGAAT-TAGGGTT-CGATTC-CGGAGAGAGCGCCTG
AG-AGACGGCGACCACATCCAAGGA-AGGCAGCAGGCGCG-CAAATTACCC-AATCCTGA
--CACAGG-GAGGTAG----TGACAATAAATAACGATATCGG---GGTTTCTAAAC----
-----TCTGATAATTGGAATGAGTACAATCTAA--AAT-CCTTAACGAGGATCAAT----
TGGAGGGC----------------------------------------------------
----------------------------------AAGT-CTGGTG-CCAGCAGC-CGCGG
T-AATTCCAG----CTCC---AAT-AGCGTA-----------TATTTAA-GTTGTTGCAG
-TTAAAAAGC-TCGTAGTTGGATTTCGGGTGGGG--------------GCCGGC------
----------GGTCCGC-C-GACT-------------------GGTGTGCACTGCC----
----------------GGGCCCCGCC---TTGCTGCCGGAG--------------ATGGG
CGCC--------------------T---GGG-CTTCGCTGTCCGGG------CCCCGGAC
-----------------------------------------------TCGGC-GTGGTTA
CTT---TGAGTAAATT--AGAGTGTT-CAAAGCAGGC-----------------------
-----CTACGCTCTGAATATGTTA--------GCA-----TGGAATAACGCGATAGGACT
----------------------------------CT-GG-CCTATC--------------
--------------------------------------------TT--GTTGGTCT----
-----------------GTGGGACCGG----AGTAATGA--------------TTAAGA-
------GGGACAGT---CGGGGG-CATTC--GTATTT-CATTGTCAGAGGTGAA-----A
TT-CTTGGATTTATGAAAGA--------CGGACTACTG--CGAAA-GCATTT-G------
------CCAAGG-ATGTTTTCA------------TTAATCAA-GAACGAAAGTTGGGGG-
CTC----------GAAGACGAT--TAGATACCGTCCT--AGTCTCAACC-ATAAAC----
----------GATGCC-GACTAGGGATTGGAGGGTGTTCATTA-----------------
------------------------------------------------------------
---------------------GACGACCCCTC-CAGCACCTTAT--------GAGAAA-T
CA--AAGTTTTTGGGTTC-------CGGGGGG-AGTATGG-TCGCAAGG--CTGAAACTT
AAAG-G-AATTGACGGAAGGGCACCACCAG-GCGTGG-AGCCTGCGGCTTAATTTGACTC
AACACGGG-AAAACTTACCAGGTCCAGA-CATAGTGAGGATTGACAGAT-TGAG--AGC-
TCTTTCTTGATT-CTATGGGTGGTGGTGCATGGCCGTT-CTTAGTTGGTGGG-TTGGCTT
GTCAG--GTTGATTCCGGTAACGAACGAGACCTCA-------------GCCTGCTAAA-T
A-----------------------------------------------------------
--GTCCGACCTGGAGTC-------------TCCAG-------------------------
------------------------------GCCGCC------------------------
------------------GACTTCTTAGAGGGACTCTC----GGCG-A-------CTAGC
CGGAGG-AAGTGTGAGGCGATAACAGGTCTGTGATGCCCTT-AGATG---TTCTGGGCCG
CACGCGCGCTACACTGATGCATGCAACGAGC-------CTAG------------------
------------------------------------------------------------
-----------CCTTGAC-CG-----------AGAGGTCCG-------------------
------------------------------------------------GG-TAATCTG-G
GAAACTGCA-TCGTGATGGGGCTAGAT-GATTGCAATTATTCA-----------------
---TCTTCAA-CGAGGAATGCCT--AGTAAGCGCCTGTCA-TCAGCAGGCGTTGATTAC-
GTCCCTGCCCTTTGTAC-ACAC-CGCCCGTCGCTCC-TACCGATT--GGGTGTGC-TGGT
GAAGCGTTCGGA-TCG-GCGTCTGCCGGCG---GTCT-CCGCTGGC-TGG-CGCTGA---
--------------------------------------GAAGTTCGTTAAACCCTCCCAC
CT-AGAGGAA----GGAGAAGTC-GTAACAAGGTTTCCGT-AGGTGAACCTGCGGAAGGA
TCATTG------------------------------------------------------
-------------------------------------
>FJ546704.1.1255_U_Chlorophyta_X_Tetraselmis+sp.
------------------------------------------------------------
------------------------------------------------------------
------------------------------------------------------------
------------------------------------------------------------
------------------------------------------------------------
------------------------------------------------------------
------------------------------------------------------------
------------------------------------------------------------
------------------------------------------------------------
------------------------------------------------------------
------------------------------------------------------------
----------------------------------------------------AATCCTGA
--CACAGG-GAGGTAG----TGACAATAAATAACAATACTGG---G-CTCAAAGAG----
-----TCTGGTAATTGGAATGAGTACAATCTAA--ATC-CCTTAACGAGGATCCAT----
TGGAGGGC----------------------------------------------------
----------------------------------AAGT-CTGGTG-CCAGCAGC-CGCGG
T-AATTCCAG----CTCC---AAT-AGCGTA-----------TATTTAA-GTTGTTGCAG
-TTAAAAAGC-TCGTAGTTGGATTTCGAGTGGTG--------------CTTGCC------
----------GGTCCGTCTTTCGT-------------------GATGTGCACTGGTG---
----------------TGGCTCTGCC---TTGATGCTGAGG--------------CCCAC
GCCC--------------------T---GGG-CTTTGCTGTCCGGG------GCTGGAAG
-----------------------------------------------GCAGC-GATGTTA
CTT---TGAGTAAATT--AGAGTGTT-CAAAGCAAGC-----------------------
-----CTGCGCTCTGAATATATTA--------GCA-----TGGAATAACATGATAGGACT
----------------------------------CT-GG-CTTATC--------------
--------------------------------------------TT--GTTGGTCT----
-----------------GTGAGACCAG----AGTAATGA--------------TTAAGA-
------GGGACAGT---CGGGGA-CATTC--GTATTT-CATTGTCAGAGGTGAA-----A
TT-CTTGGATTTATGAAAGA--------CGAACTTCTG--CGAAA-GCATTT-G------
------TCAAGG-ATGTTTTCA------------TTGATCAA-GAACGAAAGTTGGGGGG
CTC----------GAAGACGAT--TAGATACCGTCCT--AGTCTCAACC-ATAAAC----
----------GATGCC-AACTAGGGATTGGTGGGTGTTGCTTTT----------------
------------------------------------------------------------
---------------------GATGACTCCAC-CAGCACCTTAT--------GAGAAA-T
CA--AAGTTTTTGGGTTC-------CGGGGGG-AGTATGG-TCGCAAGG--CTGAAACTT
AAAG-G-AATTGACGGAAGGGCACCACCAG-GCGTGG-AGCCTGCGGCTTAATTTGACTC
AACGCGAG-GAAACTTACCAGGTCCAGA-CATGGCGAGGATTGACAGAT-TGAG--AGC-
TCTTTCTTGATT-CTATGGGTGGTGGTGCATGGCCGTT-CTTAGTTGGTGGG-TTGCCTT
GTCAG--GTTGATTCCGGTAACGAACGAGACCTCA-------------GCCTGCTAAA-T
A-----------------------------------------------------------
--GCTGCTCCTACCTTG-------------GTAGG-------------------------
------------------------------CGCTCT------------------------
------------------AGCTTCTTAGAGGGACTATT----GGCG-T-------TCAGC
CAATGG-AAGTGTGAGGCAATAACAGGTCTGTGATGCCCTT-AGATG---TTCTGGGCCG
CACGCGCGCTACACTGATGCATGCAGCAAGC-------TCGT------------------
------------------------------------------------------------
-----------CCTTGAC-CG-----------AGAGGTCCG-------------------
------------------------------------------------GG-TAATCTT-T
GAAACTGCA-TCGTGATGGGGCTAGAT-TATTGCAATTATTAA-----------------
---TCTTCAA-CGAGGAATGCCT--AGTAAGCGTGATTCA-TCAGATCGCGTTGATTAC-
GTCCCTGCCCTTTGTAC-ACAC-CGCCCGTCGCTCC-TACCGATT--GAGTGTGT-TGGT
GAGGAGTTTGGA-TTGGCGTCAGAGAG---------------------------------
------------------------------------------------------------
------------------------------------------------------------
------------------------------------------------------------
-------------------------------------
>AY476814.1.2075_R_Ulvophyceae_Urospora+wormskioldii
------------------------------------------------------------
------------------------------------------------------------
------------------------------------------------------------
------------------------------------------------------------
------------------------------------------------------------
------------------------------------------------------------
------------------------------------------------------------
------------------------------------------------------------
------------------------------------------------------------
------------------------------------------------------------
------------------------------------------------------------
------------------------------------------------------------
------------------------------------------------------------
------------------------------------------------------------
------------------------------------------------------------
--------------------------------------------------------GCGG
T-AATTCCAG----CTCC---AAT-AGCGTA-----------TATTTAA-GTTGTTGCAG
-TTAAAAAGC-TCGTAGTTGGATTTCGGGTGGGT--------------ACCGCC------
----------GGTCTCC-C-ACTG-------------------GGTATGTACTGGC----
----------------GTGGCCCGCC---TTGCTGTCGGGG--------------ACGAT
CTCC--------------------T---GGG-CTTTACTGTCCGGG------AATCGGAG
-----------------------------------------------TCGAC-GATGTTA
CTT---TGAGTAAATT--AGAGTGTT-CAAAGCAAGC-----------------------
-----CTACGCTCTGAATATAATA--------GCA-----TGGGATAACACGACAGGACT
----------------------------------CT-GG-CCTATC--------------
--------------------------------------------GT--GTTGGTCT----
-----------------GTAGGACCGG----AGTAATGA--------------TTAAGA-
------GGGACAGT---CGGGGG-CATTC--GTATTC-CATTGTCAGAGGTGAA-----A
TT-CTTGGATTTATGGAAGA--------CGAACATCTG--CGAAA-GCATTT-G------
------TCAAGG-ATGTTTTCA------------TTGATCAA-GAACGAAAGTTGGGGG-
CTC----------GAAGACGAT--TAGATACCGTCGT--AGTCTCAACC-ATAAAC----
----------GATGCC-GACTAGGGATTGGCGGATGTTTGTTT-----------------
------------------------------------------------------------
---------------------AATGACTCCGC-CAGCACCTTAT--------GAGAAA-T
CA--AAGTTTTTGGGTTC-------CGGGGGG-AGTATGG-TCGCAAGG--CTGAAACTT
AAAG-G-AATTGACGGAAGGGCACCACCAG-GCGTGG-AGCCTGCGGCTTAATTTGACTC
AACACGGG-AAAACTTACCAGGTCCAGA-CATAGGAAGGATTGACAGAT-TGAT--AGC-
TCTTTCTTGATT-CTATGGGTGGTGGTGCATGGCCGTT-CTTAGTTGGTGGG-TTGCCTT
GTCAG--GTTGA-----GTAACGAACGAGACCTCA-------------GCCTGCTAAA-T
A-----------------------------------------------------------
--GTGACGATTG-CTTT-------------GGCAG-------------------------
------------------------------TTGGCC------------------------
------------------CGCTTCTTAGAGGGACTGTT----GGCG-T-------CTAGC
CAATGG-AAGTATGAGGCAATAACAGGTCTGTGATGCCCTT-AGATG---TTCTGGGCCG
CACGCGCGCTACACTGATACGTTCAACAAGT----------T------------------
------------------------------------------------------------
-----------CCTAGGC-CG-----------AAAGGTCCG-------------------
------------------------------------------------GG-CAATCTT-T
GAAACCGTA-TCGTGATGGGGATAGAA-CATTGCAATTATTGT-----------------
---TCTTCAA-CGAGGAATGCCT--AGTAAGCGTGAGTCA-TCATCTCGCGTTGATTAC-
GTCCCTGCCCTTTGTAC-ACAC-CGCCCGTCGCTCC-TACCGATT--GAACGTGC-TGGT
GAAGAGTTCGGA-TTG-GAAGCTTGGCTAG---GTTT-CCTAGCTC-TGC-CTCCGA---
--------------------------------------GAAGTTCTTTAAACCCTCCCGT
TT-AGAGGAA----GGAGAAGTC-GTAACAAGGTTTCCGT-AGGTGAACCTGCGGAAGGA
TCATTG------------------------------------------------------
-------------------------------------
>FR865498.1.1730_U_Chlorophyta_X_Marsupiomonas+pelliculata
------------------------------------------------------------
-------------------------------------------------------AG-AT
TAAGCCATGCATGNTCTAAGTATAAACTGC------TTATACTGGTG-----AAACTGCG
AATGGCTCATTAAATCAGTTATAATCCATTTGGTGATGCCTG-------------GCTAC
T--CGGA-TAACCG-TAGTA-ATTCTAGAG-CTAATACGTGCG-G---------AC-ATC
CCGACTTCT-------------------------------------GGAAGGGACGTATT
TATTAGATAC---------------AAGG----------CCGAC-C--------------
GCCCTCG----------------GGCGAC----TCGCGGTGAATCATGATA-ACT-----
-TCACGAATCGCATG----------GCCT----------------C-GTGCCGG---CGA
TGTTCCAT--TCGAATTTCTGCCCTATCA--ACTTTCG-ATGGTAGGATAGAGGCC-TAC
C-ATGGTGG-TAACGGGTGAC-GGGGGAT-TAGGGTT-CGACTC-CGGAGAGGGAGCCTG
AN-AGACGGCTACCACATCCAAGGA-AGGCAGCAGGCGCG-CAAATTACCC-AATCCTGA
--CTCGGG-GAGGTAG----TGACAAGAAATAACAATACCGG---GCCTATTCAGG----
-----TCTGGTAATTGGAATGAGTACAATCTAA--ATC-CCTTAACGAGGATCTAT----
TGGAGGGC----------------------------------------------------
----------------------------------AAGT-CTGGTG-CCAGCAGC-CGCGG
T-AATTCCAG----CTCC---AAT-AGCGTA-----------TATTTAA-GTTGTTGCAG
-TTAAAAAGC-TCGTAGTTGGATTTCGGGCGGGT--------------TCTGTC------
----------GGTCCGG-GCATGG-------------------CCCGAGCACTGAC----
----------------ACGGCCCGCC---TTCCTGCGGGGA--------------TCGGG
CGTT--------------------C---G---------CGTCCGGG------TTCCG---
---------------------------------------------------C-GAGGTTA
CTT---TGAGTAAATT--AGAGTGTT-CAAGGCAGGC-----------------------
-----AGTCGCTCTGAATACGTTA--------GCA-----TGGAATAACGCGATAGGACT
----------------------------------CT-GG-CCTATC--------------
--------------------------------------------TG--GTTGGCCT----
-----------------GTAGGACCGG----AGTAATGG--------------TTAAGA-
------GGGACAGT---CGGGGG-CATTC--GTATTT-CATTGTCAGAGGTGAA-----A
TT-CTTGGATTTATGAAAGA--------CGAACATCTG--CGAAA-GCATTT-G------
------CCAAGG-ATGTTTTCA------------TTAATCAA-GAACGAAAGTTGGGGG-
CTC----------GAAGACGAT--TAGATACCGTCGT--AGTCTCAACC-ATAAAC----
----------GATGCC-GACTAGGGATTGGCGGGTGTCGATTC-----------------
------------------------------------------------------------
---------------------GATGACCCCGC-CAGCACCTTAC--------GAGAAA-T
CA--AAGTCTTTGGGTTC-------CGGGGGA-AGTATGG-TCGCAAGG--CTGAAACTT
AAAG-G-AATTGACGGAAGGGCACCACCAG-GCGTGG-AGCCTGCGGCTTAATTTGACTC
AACACGGG-GAAACTTACCAGGTCCAGA-CATAGTGAGGATTGACAGAT-TGAG--AGC-
TCTTTCTTGATT-CTATGGGTGGTGGTGCATGGCCGTT-CTTAGTTGGTGGG-TTGCCTT
GTCAG--GTTGATTCCGGTAACGAACGAGACCTCA-------------GCCTGCTAAA-T
A-----------------------------------------------------------
--GCCACGGTTT-TTTC-------------GAAGG-------------------------
------------------------------CCGGGT------------------------
------------------GGCTTCTTAGAGGGACTATC----GGGGCT-------TTACC
CGGTGG-AAGTGTGAGGCAATAACAGGTCTGTGATGCCCTT-AGATG---TTCTGGGCCG
CACGCGCGCTACACTGATGCATGCAACGAGC-------CTGT------------------
------------------------------------------------------------
-----------CCTTGCC-CG-----------GAAGGGTTG-------------------
------------------------------------------------GG-TAATCTG-G
CAAACTGCA-TCGTGATGGGGCTAGAT-CATTGCAACTATTGA-----------------
---TCTTCAA-CGAGGAACGCCT--AGTAAGCGCAAGTCA-TCAACTTGCGTTGATTAC-
GTCCCTGCCCTTTGTAC-ACAC-CGCCCGTCGCTGC-TACCGATT--GGGTGTGC-TGGT
GAAGCGTTTGGA-TTG-GCGCCTCCA-------------TCCCAGG-AGA-TGCCGA---
--------------------------------------GAAATTCGTTGAACCCTCACAC
CT-AGAGGAA----GCAAAAGTC-GTAACAAGGTTTCCGTTAGGTGAACCTGCGGAAG--
------------------------------------------------------------
-------------------------------------
>AY954995.1.1726_U_Mamiellophyceae_Micromonas+pusilla
------------------------------------------------------------
------------------------------------------------------------
-----------TGT-CTAAGTATAAGC-------GT-TATACTG-TG-----AAACTGCG
AATGGCTCATTAAATCAGCAATAGTTTCTTTGGTGGTGACCT-------------ACTAC
A--TGGA-TAACCG-TAGTA-ATTCTAGAG-CTAATACATGCG-T---------AA-ATC
TCGACTCAC-------------------------------------G-AAGAGACGTATT
TATTAGATAA---------------A-GA----------CCGA--CC-------------
TCGT-T---------------------------CTGCGGTGAATCATAATA-ACT-----
-TCACGGACCGCATG----------GCTT----------------T-ACGCCGG---CGG
TGTTCCAT--TCAAATTTCTGCCCTATCA--ACTTTCG-ACGGTAGGATAGAGGCC-TAC
C-GTGGTGT-TCACGGGTGAC-GGAGAAT-TAGGGTT-CGATTC-CGGAGAGGGAGCCTG
AG-AAACGGCTACCACATCCAAGGA-AGGCAGCAGGCGCG-CAAATTACCC-AATCCTGA
--CACAGG-GAGGTAG----TGACAATAAATAACAATATCGG---GGTTTTTCAAC----
-----TCTGATAATTGGAATGAGAACAATCTAA--ATC-CCTTAACGAGGATCCAT----
TGGAGGGC----------------------------------------------------
----------------------------------AAGT-CTGGTG-CCAGCAGC-CGCGG
T-AATTCCAG----CTCC---AAT-AGCGTA-----------TATTTAA-GTTGTTGCAG
-TTAAAAAGC-TCGTAGTTGGATTTCGGTTGAGA--------------ACGGCC------
----------GGTCCGC-CGTTT--------------------GGTGTGCACTGGC----
----------------TGGTTTCAAC---TTCCTGTAGAGG--------------ACGCG
CTCT--------------------G---GC---TTCAC-GGCTG-G------ACGCGGAG
-----------------------------------------------TCTAC-GTGGTTA
CTT---TGAAAAAATT--AGAGTGTT-CAAAGCGGGC-----------------------
-----TTACGCT-TGAATATTTCA--------GCA-----TGGAATAACACTATAGGACT
----------------------------------CC-TGTCCTATT--------------
--------------------------------------------TC--GTTGGTCT----
------------------CGGGACGGG----AGTAATGA--------------TTAAGA-
------GGAACAGT---TGGGGG-CATTC--GTATTT-CATTGTCAGAGGTGAA-----A
TT-CTTGGATTTATGAAAGA--------CGAACTTCTG--CGAAA-GCATTT-G------
------CCAAGG-ATGTTTTCA------------TTAATCAA-GAACGAAAGTTGGGGG-
CTC----------GAAGATGAT--TAGATACCATCCT--AGTCTCAACC-ATAAAC----
----------GATGCC-GACTAGGGATTGCAGGATGTTAATT------------------
------------------------------------------------------------
---------------------GATGACTCCTG-CAGCACCTTAT--------GAGAAA-T
CA--AAGTTTTTGGGTTC-------CGGGGGG-AGTATGG-TCGCAAGG--CTGAAACTT
AAAG-G-AATTGACGGAAGGGCACCACCAG-GCGTGG-AGCCTGCGGCTTAATTTGACTC
AACACGGG-AAAACTTACCAGGTCCAGA-CATAGTAAGGATTGACAGAT-TGAT--AGC-
TCTTTCTTGATT-CTATGGGTGGTGGTGCATGGCCGTT-CTTAGTTGGTGGA-GTGATTT
GTCTG--GTTAATTCCGTTAACGAACGAGACCTCA-------------GCCTGCTAAA-T
A-----------------------------------------------------------
--GTTGTACACTACTC----------------TTA-------------------------
------------------------------GTGCAGC-----------------------
------------------AACTTCTTAGAGGGACTATG----TGCG-T-------TTAGC
ACATGG-AAGTTTGAGGCAATAACAGGTCTGTGATGCCCTT-AGATG---TTCTGGGCCG
CACGCGCGCTACACTGACGAATGCAACGAGC-------TTATAA----------------
------------------------------------------------------------
-----------CCTTGGC-CG-----------AAAGGTCTG-------------------
------------------------------------------------GG-TAATCTC-C
-AAATTTCG-TCGTGATGGGGATAGAT-TATTGCAATTATTAA-----------------
---TCTTCAA-CGAGGAATGCCT--AGTAAGCGCAAGTCA-TCAGCTTGCGTTGATTAC-
GTCCCTGCCCTTTGTAC-ACAC-CGCCCGTCGCTCC-TACCGATT--GAATGGTC-CGGT
GAAGCGTTCGGA-CCGCTTCCTT-TGGACG---GGCAACCGTCTG--TTGGTCGTGG---
--------------------------------------GAAGTTCGTTAAACCTTATCAT
TT-AGAGGAA----GGAGAAGTC-GTAACAAGGTTTC-------CGTAGGTGAACCTGCG
GAAGGATCATTAC-----------------------------------------------
-------------------------------------
>GQ426333.1.1598_U_Mamiellophyceae_Ostreococcus+tauri
------------------------------------------------------------
------------------------------------------------------------
------------------------------------------------------------
------------------------------------------------------------
----------------------------------------GCG-T---------AA-ATC
CCGACTTCG-------------------------------------G-AAGGGACGTATT
TATTAGATAA---------------A-GA----------CCGA--CC-------------
TCGT-T---------------------------CTGCGGTGAATCATAATA-ACT-----
-TTACGGATCGT-TG----------GCCT----------------T-GCGCCGG---CGA
TGTTCCAT--TCAAATTTCTGCCCTATCA--ACTTTCG-ATGGTAGGATAGAGGCC-TAC
C-ATGGTGG-TAACGGGTGAC-GGAGAAT-TAGGGTT-CGATTC-CGGAGAGGGAGCCTG
AG-AAACGGCTACCACATCCAAGGA-AGGCAGCAGGCGCG-CAAATTACCC-AATCCTGA
--CACAGG-GAGGTAG----TGACAATAAATAACAATACCGG---GCTTTTTCAAG----
-----TCTGGTAATTGGAATGAGAACAATTTAA--ATC-CCTTAACGAGGATCCAT----
TGGAGGGC----------------------------------------------------
----------------------------------AAGT-CTGGTG-CCAGCAGC-CGCGG
T-AATTCCAG----CTCC---AAT-AGCGTA-----------TATTTAA-GTTGTTGCAG
-TTAAAAAGC-TCGTAGTCGGATTTTGGCTGAGA--------------ACGGTC------
----------GGTCCGC-CGTTA--------------------GGTGTGCACTGAC----
----------------TGGTCTCAGC---TTCCTGGTGAGG--------------AGGTG
TGCT------------------------------TCAC------GG------CCACTTAG
-----------------------------------------------TCACC-GTGGTTA
CTT---TGAAAAAATT--AGAGTGTT-CAAAGCGGGC-----------------------
-----TTACGCT-TGAATATATTA--------GCA-----TGGAATAACACCATAGGACT
----------------------------------CC-TGTCCTATT--------------
--------------------------------------------TC--GTTGGTCT----
------------------CGGGACGGG----AGTAATGA--------------TTAAGA-
------GGAACAGT---TGGGGG-CATTC--GTATTT-CATTGTCAGAGGTGAA-----A
TT-CTTGGATTTATGAAAGA--------CGAACTTCTG--CGAAA-GCATTT-G------
------CCAAGG-ATGTTTTCA------------TTGATCAA-GAACGAAAGTTGGGGG-
CTC----------GAAGATGAT--TAGATACCATCCT--AGTCTCAACC-ATAAAC----
----------GATGCC-GACTAGGGATTGGCGGATGTTAATT------------------
------------------------------------------------------------
---------------------GATGACTTCGC-CAGCACCTTAT--------GAGAAA-T
CA--AAGTTTTTGGGTTC-------CGGGGGG-AGTATGG-TCGCAAGG--CTGAAACTT
AAAG-G-AATTGACGGAAGGGCACCACCAG-GCGTGG-AGCCTGCGGCTTAATTTGACTC
AACACGGG-GAAACTTACCAGGTCCAGA-CATAGTAAGGATTGACAGAT-TGAT--AGC-
TCTTTCTTGATT-CTATGGGTGGTGGTGCATGGCCGTT-CTTAGTTGGTGGA-GTGATTT
GTCTG--GTTAATTCCGTTAACGAACGAGACCTCA-------------GCCTGCTAAA-T
A-----------------------------------------------------------
--GTTGGACCCTACTC----------------TTA-------------------------
------------------------------GGGCCAC-----------------------
------------------AACTTCTTAGAGGGACTATG----TGCG-T-------GTAGC
ACGTGG-AAGTTTGAGGCAATAACAGGTCTGTGATGCCCTT-AGATG---TTCTGGGCCG
CACGCGCGCTACACTGACGAATTCAACGAGC-------TTATAA----------------
------------------------------------------------------------
-----------CCTTGGC-CG-----------AAAGGTCTG-------------------
------------------------------------------------GG-TAATCTC-C
-AAAATTCG-TCGTGATGGGGATAGAT-TATTGCAATTATTAA-----------------
---TCTTCAA-CGAGGAATGCCT--AGTAAGCGCAAGTCA-TCAGCTTGCGTTGATTAC-
GTCCCTGCCCTTTGTAC-ACAC-CGCCCGTCGCTCC-TACCGATT--GAATGGTC-CGGT
GAAGCGTTTGGA-CTATGGTTTT-CTGACG---GTTCGCCATTGG--ATTACCGTGG---
--------------------------------------GAAATTCGTTAAACCTTATCAT
TT-AGAGGAA----GGAGAAGTC-GTAACAAGGTTTC-------CGTAGGTGAACCTGCG
GAAGGATCA---------------------------------------------------
-------------------------------------
>AY425320.1.1726_U_Mamiellophyceae_Micromonas+pusilla
------------------------------------------------------------
-----------------------------------AGTC-ATATGCTTGTCTCAAAG-AT
TAAGCCATGCATGT-CTAAGTATAAGC-------GT-TATACTG-TG-----AAACTGCG
AATGGCTCATTAAATCAGCAATAGTTTCTTTGGTGGTG-TTT-------------ACTAC
A--TGGA-TAACCG-TAGTA-ATTCTAGAG-CTAATACATGCG-T---------AA-ATC
CCGACTTCG-------------------------------------G-AAGGGACGTATT
TATTAGATAA---------------A-GA----------CCGA--CC-------------
TCGT-T---------------------------CTGCGGTGAATCATGATA-ACT-----
-TCACGGACCGCATG----------GCTT----------------T-ACGCCGG---CGG
TGTTCCAT--TCAAATTTCTGCCCTATCA--ACTTTCG-ACGGTAGGATAGAGGCC-TAC
C-GTGGTGT-TCACGGGTGAC-GGAGAAT-TAGGGTT-CGATTC-CGGAGAGGGAGCCTG
AG-AAACGGCTACCACATCCAAGGA-AGGCAGCAGGCGCG-CAAATTACCC-AATCCTGA
--CACAGG-GAGGTAG----TGACAATAAATAACAATATCGG---GGTTTTTTAAC----
-----TCTGATAATTGGAATGAGAACAATCTAA--ATC-CCTTAACGAGGATCCAT----
TGGAGGGC----------------------------------------------------
----------------------------------AAGT-CTGGTG-CCAGCAGC-CGCGG
T-AATTCCAG----CTCC---AAT-AGCGTA-----------TATTTAA-GTTGTTGCAG
-TTAAAAAGC-TCGTAGTTGGATTTCGGTTGAGA--------------GCGGCC------
----------GGTCCGC-CGTTT--------------------GGTGTGCACTGGC----
----------------TGGTTTCAGC---TTCCTGCAGAGG--------------ACGCG
CTCT--------------------G---GGC--TTAATCGTCTG-G------ACGTGGAG
-----------------------------------------------TCTGC-GTGGTTA
CTT---TGAAAAAATT--AGAGTGTT-CAAAGCGGGC-----------------------
-----TTACGCT-TGAATATTTCA--------GCA-----TGGAATAACACTATAGGACT
----------------------------------CC-TGTCCTATT--------------
--------------------------------------------TC--GTTGGTCT----
------------------CGGGACGGG----AGTAATGAA----------TGATTAAGA-
------GGGACAGT---TGGGGG-CATTC--GTATTT-CAATGTCAGAGGTGAA-----A
TT-CTTGGATTTTTGAAAGA--------CGAACTTCTG--CGAAA-GCATTT-G------
------CCAAGG-ATGTTTTCA------------TTAATCAA-GAACGAAAGTTGGGGG-
CTC----------GAAGATGAT--TAGATACCATCCT--AGTCTCAACC-ATAAAC----
----------GATGCC-GACTAGGGATTGGCGGATGTTAATT------------------
------------------------------------------------------------
---------------------GATGACTCCGC-CAGCACCTTAT--------GAGAAA-T
CA--AAGTTTTTGGGTTC-------CGGGGGG-AGTATGG-TCGCAAGG--CTGAAACTT
AAAG-G-AATTGACGGAAGGGCACCACCAG-GCGTGG-AGCCTGCGGCTTAATTTGACTC
AACACGGG-GAAACTTACCAGGTCCAGA-CATAGTAAGGATTGACAGAT-TGAG--AGC-
TCTTTCTTGATT-CTATGGGTGGTGGTGCATGGCCGTT-CTTAGTTGGTGGA-GTGATTT
GTCTG--GTTAATTCCGTTAACGAACGAGACCTCA-------------GCCTGCTAAA-T
A-----------------------------------------------------------
--GTTGTACGCTACTC----------------TTA-------------------------
------------------------------GCGCATG-----------------------
------------------AACTTCTTAGAGGGACTATG----TGCG-T-------TTAGC
-CATGG-AAGTTTGAGGCAATAACAGGTCTGTCATGCCCTT-AGATG---TTCTGGGCCG
CACGCGCGCTACACTGACGAATGCAACGAGC-------TTATAA----------------
------------------------------------------------------------
-----------CCTTGGC-CG-----------AAAGGTCTG-------------------
------------------------------------------------GG-TAATCTC-C
-AAATTCCG-TCGTGATGGGGATAGAT-TATTGCAATTATTAA-----------------
---TCTTCAA-CGAGGAATGCCT--AGTAAGCGCAAGTCA-TCAGCTTGCGTTGATTAC-
GTCCCTGCCCTTTGTAC-ACAC-CGCCCGTCGCTCC-TACCGATT--GAATGGTC-CGGT
GAAATGTTCGGA-CCGCGGCCTC-ATTGCG---GTTCGCCGCCGT--TTGGCTGTGG---
---------------------------------------AAGTTCGTTAAACCTTATCAT
TT-AGAGGAA----GGAGAAGTC-GTAAC-------------------------------
------------------------------------------------------------
-------------------------------------
>EU143374.1.888_U_Mamiellophyceae_Bathycoccus+prasinos
------------------------------------------------------------
------------------------------------------------------------
-------------------GTATAAGC-------GT-TATACTG-TG-----AAACTGCG
AATGGCTCATTAAATCAGCAATAGTTTATTTGGTGGTG-TTT-------------ACTAC
T--CGGA-TAACCG-TAGTA-ATTCTAGAG-CTAATACGTGCG-T---------AA-ATC
CCGACTTTT-------------------------------------G-AAGGGACGTATT
TATTAGATAA---------------A-GA----------CCGA--CC-------------
TCGT-T---------------------------TTGCGGTGAATCATGATA-ACT-----
-TTACGGATCGCATG----------GGCT----------------T-GTCCCGG---CGA
TGTTCCAT--TCAAATTTCTGCCCTATCA--ACTTTCG-ATGGTAGGATAGAGGCC-TAC
C-ATGGTGG-TAACGGGTGAC-GGAGAAT-TAGGGTT-CGATTC-CGGAGAGGGAGCCTG
AG-AAACGGCTACCACATCCAAGGA-AGGCAGCAGGCGCG-CAAATTACCC-AATCCTGA
--CACAGG-GAGGTAG----TGACAATAAATAACAATACCGG---GCTTTTTCAAG----
-----TCTGGTAATTGGAATGAGAACAATCTAA--ATC-CCTTAACGAGGATCCAT----
TGGAGGGC----------------------------------------------------
----------------------------------AAGT-CTGGTG-CCAGCAGC-CGCGG
T-AATTCCAG----CTCC---AAT-AGCGTG-----------TATTTAA-GTTGTTGCAG
-TTAAAAAGC-TCGTAGTTGGATTTTGGTTAAGA--------------GGGCGC------
----------GGTCGGC-CGTTT--------------------GGTCTGTACTGCG----
----------------TTGTCTTGAC---TTCCTGATGAGG--------------ACATG
CTCT--------------------T---GG---TTAAC--GCTGAG------ACATGGAG
-----------------------------------------------TCATCCGTGGTTA
CTT---TGAAAAAATT--AGAGTGTT-CAAAGCGGGC-----------------------
-----TTACGCT-TGAATATATTA--------GCA-----TGGAATAACACTATAGGACT
----------------------------------CC-TGTCCTATC--------------
--------------------------------------------TC--GTTGGTCT----
------------------CGGGATGGG----AGTAATGA--------------TTAAGA-
------GGAACAGT---TGGGGG-CATTC--GTATTT-CATTGTCAGAGGTGAA-----A
TT-CTTGGATTTATGAAAGA--------CGAACTTCTG--CGAAA-GCATTT-G------
------CCAAGG-ATGTTTTCA------------TTAAT---------------------
------------------------------------------------------------
------------------------------------------------------------
------------------------------------------------------------
------------------------------------------------------------
------------------------------------------------------------
------------------------------------------------------------
------------------------------------------------------------
------------------------------------------------------------
------------------------------------------------------------
------------------------------------------------------------
------------------------------------------------------------
------------------------------------------------------------
------------------------------------------------------------
------------------------------------------------------------
------------------------------------------------------------
------------------------------------------------------------
------------------------------------------------------------
------------------------------------------------------------
------------------------------------------------------------
------------------------------------------------------------
------------------------------------------------------------
------------------------------------------------------------
------------------------------------------------------------
------------------------------------------------------------
------------------------------------------------------------
-------------------------------------
>EU143406.1.896_U_Mamiellophyceae_Dolichomastix+sp.
------------------------------------------------------------
------------------------------------------------------------
-------------------GTATAAGC--------T-TATACTG-TG-----AAACTGCG
AATGGCTCATTAAATCAGTTATAGTTTATTTGATGGTA-CT---------------CTAC
T--CGGA-TAACCG-TAGTA-ATTCTAGAG-CTAATACGTGCT-T---------AA-ACC
CCGACTTAC-------------------------------------G-AAGGGGCGTGTT
TATTAGATAA---------------AAGA----------CCAG--CC-------------
GCCC-TC------------------GCGAA---TTGTGGCGAATCATGATA-ACT-----
-TTGTGGATCGCACG----------GCCT----------------T-GTGCCGG---CGA
TGTTTCAT--TCAAATTTCTGCCCTATCA--ACTTTCG-ATGGTAGGATAGAGGCC-TAC
C-ATGGTGG-TAACGGGTGAC-GGAGAAT-TAGGGTT-CGATTC-CGGAGAGGGAGCCTG
AG-AAACGGCTACCACATCCAAGGA-AGGCAGCAGGCGCG-CAAATTACCC-AATCCTGA
--CTCAGG-GAGGTAG----TGACAATAAATAACAATACCGG---GCTTTTTCAAG----
-----TCTGGTAATTGGAATGAGAACAATCTAA--ATC-CCTTAACGAGGATCCAT----
TGGAGGGC----------------------------------------------------
----------------------------------AAGT-CTGGTG-CCAGCAGC-CGCGG
T-AATTCCAG----CTCC---AAT-AGCGTA-----------TATTTAA-GTTGTTGCAG
-TTAAAAAGC-TCGTAGTTGGATTTTGGGCTTGG--------------CGGGCC------
----------GGTCCGC-CGTTTC-------------------GGTGAGCACTGGC----
----------------CGGGCAGGTC---TTCTTGTCGAGG--------------ACGCG
GTTT--------------------C---GGC-CTTGATTGGCTGGG------GCGCGGAG
-----------------------------------------------TCGGC-GCGGTTA
CTT---TGAAAAAATT--AGAGTGTT-CAGAGCGGGC-----------------------
-----TTACGCT-TGAATATATTA--------GCA-----TGGAATAACACAATAGGACT
----------------------------------CC-GATCCTATT--------------
--------------------------------------------CT--GTTGGTCT----
-----------------TCGGGACTGG----AGTAATGA--------------TTAAGA-
------GGAACAGT---TGGGGG-CATTC--GTATTT-CATTGTCAGAGGTGAA-----A
TT-CTTGGATTTATGAAAGA--------CGAACTTCTG--CGAAA-GCATTT-G------
------CCAAGG-ATGCTTTCA------------TTAT----------------------
------------------------------------------------------------
------------------------------------------------------------
------------------------------------------------------------
------------------------------------------------------------
------------------------------------------------------------
------------------------------------------------------------
------------------------------------------------------------
------------------------------------------------------------
------------------------------------------------------------
------------------------------------------------------------
------------------------------------------------------------
------------------------------------------------------------
------------------------------------------------------------
------------------------------------------------------------
------------------------------------------------------------
------------------------------------------------------------
------------------------------------------------------------
------------------------------------------------------------
------------------------------------------------------------
------------------------------------------------------------
------------------------------------------------------------
------------------------------------------------------------
------------------------------------------------------------
------------------------------------------------------------
------------------------------------------------------------
-------------------------------------
>AB017125.1.1756_U_Pyramimonadales_Halosphaera+sp.
------------------------------------------------------------
----------------------------------TAGTC-ATATGCTTGTCTCAAAG-AT
TAAGCCATGCATGT-CTAAGTATAAGCTT-----AT-TATACTG-TG-----AAACTGCG
AATGGCTCATTAAATCAGTTATAGTTTATTTGATGGTA-CCT-------------ACTAC
T--CGGA-TAACCG-TAGTA-ATTCTAGAG-CTAATACGTGCG-C---------AA-CTC
CCGACTTCT-------------------------------------GGAAGGGATGTATT
TATTAGATAA---------------AAGA----------CCAG--CC-------------
GCTT-C------------------GGCGTT---TTGTGGTGAATCATGATA-ATT-----
-TAACGGATCGCATG----------GCCT----------------T-GCGCTGG---CGA
CGGTTCAT--TCAAATTTCTGCCCTATCA--ACTTTCG-ATGGTAGGATAGAGGCC-TAC
C-ATGGTGG-TAACGGGTGAC-GGAGAAT-TAGGGTT-CGATTC-CGGAGAGGGAGCCTG
AG-AAACGGCTACCACATCCAAGGA-AGGCAGCAGGCGCG-CAAATTACCC-ANTCCTGA
--CACAGG-GAGGTAG----TGACAATAAATAACGATACCGG---ACTTTTTCAAG----
-----CCTGGTAATTGGAATGAGAACAATCTAA--ATC-CCTTAACGAGGATCCAT----
TGGAGGGC----------------------------------------------------
----------------------------------AAGT-CTGGTG-CCAGCAGC-CGCGG
T-AATTCCAG----CTCC---AAT-AGCGTA-----------TATTTAA-GTTGTTGCAG
-TTAAAAAGC-TCGTAGTTGGATTTCAGGTGGGA--------------ATGATT------
----------GGTCCGC-CGCTCT-------------------GGTGTGTACTATG----
----------------ACTACCTACT---TTTCTGTCGGGG--------------ACGCG
CTAC--------------------T---GGC-CTTAACTGGCTCGGT-----ACGCGGAG
-----------------------------------------------TCGGC-GATGTTA
CTT---TGAAAAAATT--AGAGTGTT-CAAAGCAGGC-----------------------
-----CTACGCATTGAATACATTA--------GCA-----TGGAATAACGCGATAGGACT
----------------------------------CC-TATCCTATT--------------
--------------------------------------------GT--GTTGGTCT----
-----------------TCGGGACGGG----AGTAATGA--------------TTAAGA-
------GGGACAGT---TGGGGG-CATTC--GTATTT-CATTGTCAGAGGTGAA-----A
TT-CTTGGATTTATGGAAGA--------CGAACTTCTG--CGAAA-GCATTT-G------
------CCAAGG-ATGTTTTCA------------TTAATCAA-GAACGAAAGTTGGGGG-
CTC----------GAAGACGAT--CAGATACCGTCCT--AGTCTCAACC-ATAAAC----
----------GATGCC-GACTAGGGATTGGCGGATGTTAATTC-----------------
------------------------------------------------------------
---------------------GATGACTCCGC-CAGCACCTTAT--------GAGAAA-T
CA--AAGTTTTTGGGTTC-------CGGGGGG-AGTATGG-TCGCAAGG--CTGAAACTT
AAAG-G-AATTGACGGAAGGGCACCACCAG-GAGTGG-AGCCTGCGGCTTAATTTGACTC
AACACGGG-GAAACTTACCAGGTCCAGA-CATAGTAAGGATTGACAGAT-TGAG--AGC-
TCTTTCTTGATT-CTATGGGTGGTGGTGCATGGCCGTT-CTTAGTTGGTGGA-GTGATTT
GTCTG--GTTAATTCCGTTAACGAACGAGACCTCA-------------GCCTGCTAAA-T
A-----------------------------------------------------------
--GTCACGCGAATTCTG-------------AATTG-------------------------
------------------------------GCGGTG------------------------
------------------GACTTCTTAGAGGGACTATT----CGCG-T-------TTAGC
GCATGG-AAGTTTGAGGCAATAACAGGTCTGTGATGCCCTT-AGATG---TTCTGGGCCG
CACGCGCGCTACACTGATGAATTCAACGAGT-------ACCTAA----------------
------------------------------------------------------------
-----------CCTAGGC-CG-----------GAGGGTCTG-------------------
------------------------------------------------GG-TAATCTT-T
GAAATTTCA-TCGTGATGGGGATAGAT-TATTGCAATTATTAA-----------------
---TCTTCAA-CGAGGAATTCCT--AGTAAGCGCGAGTCA-TCAGCTCGCGTTGATTAC-
GTCCCTGCCCTTTGTAC-ACAC-CGCCCGTCGCTCC-TACCGATT--GAATGGTC-CGGT
GAAGTGTTCGGA-TCAGTGCGTCGGAGACG---GTCCGCCGACAGC-TTCGCTTTGA---
--------------------------------------GAAGTTCATTAACCCTTATCAT
TT-AGAGGAA----GGAGAAGTC-GTAACAAGGTTTC-------C---------------
------------------------------------------------------------
-------------------------------------
>AB052289.1.1758_U_Pyramimonadales_Pyramimonas+aurea
------------------------------------------------------------
----------------------------------TAGTC-ATATGCTTGTCTCAAAG-AT
TAAGCCATGCATGT-CTAAGTATAAGCTG-----AT-TATACTG-TG-----AAACTGCG
AATGGCTCATTAAATCAGTTATAGTTTATTTGATGGTA-CTT-------------ACTAC
T--CGGA-TAACCG-TAGTA-ATTCTAGAG-CTAATACGTGCG-C---------AA-CTC
CCGACTTCT-------------------------------------GGAAGGGACGTATT
TATTAGATAA---------------AAGA----------CCAG--CC-------------
GCCT-TC----------------GGGCGTT---TTGTGGTGAATCATGATA-ACT-----
-TGTCGGATCGCATG----------GCCT----------------TCGTGCCGG---CGA
CGTTTCAT--TCAAATTTCTGCCCTATCA--ACTTTCG-ATGGTAGGATAGAGGCC-TAC
C-ATGGTGG-TAACGGGTGAC-GGAGAAT-TAGGGTT-CGATTC-CGGAGAGGGAGCCTG
AG-AAACGGCTACCACATCCAAGGA-AGGCAGCAGGCGCG-CAAATTACCC-AATCCTGA
--CACAGG-GAGGTAG----TGACAATAAATAACAATACCGG---GCTTTTTCAAG----
-----TCTGGTAATTGGAATGAGAACAATCTAA--ATC-CCTTAACGAGGATCCAT----
TGGAGGGC----------------------------------------------------
----------------------------------AAGT-CTGGTG-CCAGCAGC-CGCGG
T-AATTCCAG----CTCC---AAT-AGCGTA-----------TATTTAA-GTTGTTGCAG
-TTAAAAAGC-TCGTAGTTGGATTTCGGATGGGG--------------ACAACC------
----------GGTCCGC-CGTTGC-------------------GGTGTGCACTGGT----
----------------GGTCTCCATC---TTAATGTCGGGG--------------ACGCG
CTCC--------------------T---GGC-CTTAACTGGCTGGG------ACGCGGAG
-----------------------------------------------TCGGC-GATGTTA
CTT---TGAAAAAATT--AGAGTGTT-CAAAGCAGGC-----------------------
-----CTAAGCTCTGAATACATTA--------GCA-----TGGAATAACGCGATAGGACT
----------------------------------CT-GGTCTTATT--------------
--------------------------------------------GT--GTTGGTCT----
-----------------TCGAGACCGG----AGTAATGA--------------TTAAGA-
------GGGACAGT---TGGGGG-CATTC--GTATTT-CATTGTCAGAGGTGAA-----A
TT-CTTGGATTTATGAAAGA--------CGAACTTCTG--CGAAA-GCATTT-G------
------CCAAGG-ATGTTTTCA------------TTAATCAA-GAACGAAAGTTGGGGG-
CTC----------GAAGACGAT--CAGATACCGTCCT--AGTCTCAACC-ATAAAC----
----------GATGCC-GACTAGGGATTGGCGGATGTTAATTC-----------------
------------------------------------------------------------
---------------------GATGACTTCGC-CAGCACCTTAT--------GAGAAA-T
CA--AAGTTTTTGGGTTC-------CGGGGGG-AGTATGG-TCGCAAGG--CTGAAACTT
AAAG-G-AATTGACGGAAGGGCACCACCAG-GAGTGG-AGCCTGCGGCTTAATTTGACTC
AACACGGG-GAAACTTACCAGGTCCAGA-CATAGTAAGGATTGACAGAT-TGAG--AGC-
TCTTTCTTGATT-CTATGGGTGGTGGTGCATGGCCGTT-CTTAGTTGGTGGA-GTGATTT
GTCTG--GTTAATTCCGTTAACGAACGAGACCTCA-------------GCCTGCTAAA-T
A-----------------------------------------------------------
--GTCCCGCAAATTCTG-------------AATTT-------------------------
------------------------------GCGGCG------------------------
------------------GACTTCTTAGAGGGACTATT----GGCG-T-------TTAGC
CAATGG-AAGTTTGAGGCAATAACAGGTCTGTGATGCCCTT-AGATG---TTCTGGGCCG
CACGCGCGCTACACTGATGAATTCAACGAGC-------TCCTAA----------------
------------------------------------------------------------
-----------CCTAGGC-CG-----------AAGGGTCCG-------------------
------------------------------------------------GG-TAATCTT-T
GAAATTTCA-TCGTGATGGGGATAGAT-TATTGCAATTATTAA-----------------
---TCTTCAA-CGAGGAATTCCT--AGTAAGCGCGAGTCA-TCAGCTCGCGTTGATTAC-
GTCCCTGCCCTTTGTAC-ACAC-CGCCCGTCGCTCC-TACCGATT--GAATGGTC-CGGT
GAAATGTTCGGA-CCGCGGCAAGGCGGACG---GTCCGCCGTCAGC-CTCGCTGCGG---
--------------------------------------GAAGTTCATTAAACCTTATCAT
TT-AGAGGAA----GGAGAAGTC-GTAACAAGGTTTC-------C---------------
------------------------------------------------------------
-------------------------------------
>EU141942.1.1806_U_Pyramimonadales_Pyramimonas+gelidicola
------------------------------------------------------------
--------------CACCTGGTTGATCCTGCCAGTAGTC-ATATGCTTGTCTCAAAG-AT
TAAGCCATGCATGT-CTAAGTATAAGCTG-----AT-TATACTG-TG-----AAACTGCG
AATGGCTCATTAAATCAGTTATAGTTTATTTGATGGTA-CCT-------------ACTAC
T--CGGA-TAACCG-TAGTA-ATTCTAGAG-CTAATACGTGCG-C---------AA-CTC
CCGACTTCT-------------------------------------GGAAGGGACGTATT
TATTAGATAA---------------AAGA----------CCAG--CC-------------
GCCT-TC----------------GGGCGTT---TTATGGTGAATCATGATA-ACT-----
-TGTCGGATCGCATG----------GCCT----------------TTGTGCCGG---CGA
CGTTTCAT--TCAAATTTCTGCCCTATCA--ACTTTCG-ATGGTAGGATAGAGGCC-TAC
C-ATGGTGG-TAACGGGTGAC-GGAGAAT-TAGGGTT-CGATTC-CGGAGAGGGAGCCTG
AG-AAACGGCTACCACATCCAAGGA-AGGCAGCAGGCGCG-CAAATTACCC-AATCCTGA
--CACAGG-GAGGTAG----TGACAATAAATAACAATACCGG---GCTTTTTCAAG----
-----TCTGGTAATTGGAATGAGAACAATCTAA--ATC-CCTTAACGAGGATCCAT----
TGGAGGGC----------------------------------------------------
----------------------------------AAGT-CTGGTG-CCAGCAGC-CGCGG
T-AATTCCAG----CTCC---AAT-AGCGTA-----------TATTTAA-GTTGTTGCAG
-TTAAAAAGC-TCGTAGTTGGATTTCGGATGGGT--------------TTGACC------
----------GGTCCGC-CGTTTC-------------------GGTGTGCACTGGT----
----------------CGTACCTATC---TTGCTGTCGGGG--------------ACGCG
CTTC--------------------T---GGC-CTTAATTGGCTGGG------ACGCGGAG
-----------------------------------------------TCGGC-GATGTTA
CTT---TGAAAAAATT--AGAGTGTT-CAAAGCAGGC-----------------------
-----CTAAGCTCTGAATACATTA--------GCA-----TGGAATAACGCTATAGGACT
----------------------------------CT-GGTCTTATT--------------
--------------------------------------------GC--GTTGGTCT----
-----------------TCGAGACCGG----AGTAATGA--------------TTAAGA-
------GGGACAGT---TGGGGG-CATTC--GTATTT-CATTGTCAGAGGTGAA-----A
TT-CTTGGATTTATGAAAGA--------CGAACTTCTG--CGAAA-GCATTT-G------
------CCAAGG-ATGTTTTCA------------TTAATCAA-GAACGAAAGTTGGGGG-
CTC----------GAAGACGAT--CAGATACCGTCCT--AGTCTCAACC-ATAAAC----
----------GATGCC-GACTAGGGATTGGCGGATGTTAATTC-----------------
------------------------------------------------------------
---------------------GATGACTTCGC-CAGCACCTTAT--------GAGAAA-T
CA--AAGTTTTTGGGTTC-------CGGGGGG-AGTATGG-TCGCAAGG--CTGAAACTT
AAAG-G-AATTGACGGAAGGGCACCACCAG-GAGTGG-AGCCTGCGGCTTAATTTGACTC
AACACGGG-GAAACTTACCAGGTCCAGA-CATAGTAAGGATTGACAGAT-TGAG--AGC-
TCTTTCTTGATT-CTATGGGTGGTGGTGCATGGCCGTT-CTTAGTTGGTGGA-GTGATTT
GTCTG--GTTAATTCCGTTAACGAACGAGACCTCA-------------GCCTGCTAAA-T
A-----------------------------------------------------------
--GTTCCACAAATTCTG-------------AATTT-------------------------
------------------------------GTGTTGT-----------------------
------------------GACTTCTTAGAGGGACTATT----GGCG-T-------TTAGC
CAATGG-AAGTTTGAGGCAATAACAGGTCTGTGATGCCCTT-AGATG---TTCTGGGCCG
CACGCGCGCTACACTGATGAATTCAACGAGC-------TCCTAA----------------
------------------------------------------------------------
-----------CCTAGGC-CG-----------AAGGGTCCG-------------------
------------------------------------------------GG-TAATCTT-T
GAAATTTCA-TCGTGATGGGGATAGAT-TATTGCAATTATTAA-----------------
---TCTTCAA-CGAGGAATTCCT--AGTAAGCGCGAGTCA-TCAGCTCGCGTTGATTAC-
GTCCCTGCCCTTTGTAC-ACAC-CGCCCGTCGCTCC-TACCGATT--GAATGGTC-CGGT
GAAATGTTCGGA-TCGCGGCGAGACGGACG---GGCAACCGTCAGC-CTCGCTGCGA---
--------------------------------------AAAGTTCATTAAACCTTATCAT
TT-AGAGGAA----GGAGAAGTC-GTAACAAGGTTTC-------CGTAGGTGAACCTGCA
GAAGGATCAGCT------------------------------------------------
-------------------------------------
>AY211902.1.1689_U_Coleochaetophyceae_Coleochaete+conchata
------------------------------------------------------------
------------------------------------------------------------
-----------TGT-CTAAGTATAAACTGA----CT-TATACTG-TG-----AAACTGCG
AATGGCTCATTAAATCAGTTATAGTTTATTTGATGGTA--CC-------------ACTAC
T--CGGA-TAACCG-TAGTA-ATTCTAGAG-CTAATACGTGCA-CC--------AA-CTC
CCGACCCTT-------------------------------------GGAAGGGACGTATT
TATTAGATAA---------------AAGA----------CCAATGCG-------------
GGCT-CG----------------CCCGGTA---TTGCGGTGAATCATGATA-ACT-----
-CCTCGAATCGCACG----------GCCT----------------C-GCGCTGG---CGA
TGTTTCAT--TCAAATTTCTGCCCTATCA--ACTTTCG-ATGGTAGGATAGAGGCC-TAC
C-ATGGTGG-TAACGGGTGAC-GGAGAAT-TAGGGTT-CGATTC-CGGAGAGGGAGCCTG
AG-AAACGGCTACCACATCCAAGGA-AGGCAGCAGGCGCG-CAAATTACCC-AATCCTGA
--TACAGG-GAGGTAG----TGACAATAAATAACAATACTGG---GCTTTTACAAG----
-----TCTGGTAATTGGAATGAGTACAATCTAA--ATC-TCTTAACGAGGATCCAT----
TGGAGGGC----------------------------------------------------
----------------------------------AAGT-CTGGTG-CCAGCAGC-CGCGG
T-AATTCCAG----CTCC---AAT-AGCGTA-----------TATTTAA-GTTGTTGCAG
-TTAAAAAGC-TCGTAGTTGGATTTTGGGTTGGA--------------GCGACC------
----------GGTCCGCTCTTTTG-------------------AGTGTGCACTGGT----
----------------CTCTCCATCC---TTCTTGTCGGGG--------------ACGCG
CTTC--------------------T---TGC-CTTAACTGGCT-GGG-----ACGCGGAG
-----------------------------------------------TCGGC-GATGTTA
CTT---TGAAAAAATT--AGAGTGTT-CAAAGCAGGC-----------------------
-----ATAAGCTCTGAATACATTA--------GCA-----TGGAATAACATTATAGGACT
----------------------------------CC-GGTCCTATT--------------
--------------------------------------------GT--GTTGGTCT----
-----------------TCGGGACCGG----AGTAATGA--------------TTAATA-
------GGGACAGT---TGGGGG-CATTC--GTATTT-CATTGTCAGAGGTGAA-----A
TT-CTTGGATTTATGAAAGA--------CGAACTACTG--CGAAA-GCATTT-G------
------CCAAGG-ATGTTTTCA------------TTAATCAA-GAACGAAAGTTGGGGG-
CTC----------GAAGACGAT--CAGATACCGTCCT--AGTCTCAACC-ATAAAC----
----------GATGCC-GACTAGGGATCGGCGGATGTTAATTT-----------------
------------------------------------------------------------
---------------------GATGACTCCGC-CAGCACCTTAT--------GAGAAA-T
CA--AAGTTCTTGGGTTC-------CGGGGGG-AGTATGG-TCGCAAGG--CTGAAACTT
AAAG-G-AATTGACGGAAGGGCACCACCAG-GAGTGG-AGCCTGCGGCTTAATTTGACTC
AACACGGG-GAAACTTACCAGGTCCAGA-CATAGTAAGGATTGACAGAT-TGAG--AGC-
TCTTTCTTGATT-CTATGGGTGGTGGTGCATGGCCGTT-CTTAGTTGGTGGA-GTGATTT
GTCTG--GTTAATTCCGTTAACGAACGAGACCTCA-------------GCCTGCTAAC-T
A-----------------------------------------------------------
--GTTACACGAAGGTTC-------------TCCTT-------------------------
------------------------------CGTGGTC-----------------------
------------------AACTTCTTAGAGGGACTATT----CGCT-T-------CTAGC
CAATGG-AAGTTTGAGGCAATAACAGGTCTGTGATGCCCTT-AGATG---TTCTGGGCCG
CACGCGCGCTACACTGATGAATTCAACGAGT-------TTATAA----------------
------------------------------------------------------------
-----------CCTGGAC-CG-----------AAAGGTCTG-------------------
------------------------------------------------GG-TAATCTTTT
GAAATTTCA-TCGTGATGGGGATAGAT-TATTGCAATTATTAA-----------------
---TCTTCAA-CGAGGAATTCCT--AGTAAGCGCGAGTCA-TCAGCTCGCGTTGATTAC-
GTCCCTGCCCTTTGTAC-ACAC-CGCCCGTCGCTCC-TACCGATT--GAATGATC-CGGT
GAAGTTTTCGGA-TTGCGGCGACCCTGGCG---GTTCGCCGCCGGT-GACGCTGTGA---
--------------------------------------GAAGTTCATTAAACC-------
------------------------------------------------------------
------------------------------------------------------------
-------------------------------------
>AF408243.1.1640_U_Klebsormidiophyceae_Entransia+fimbriata
------------------------------------------------------------
------------------------------------------------------------
------------------AGTATAAAC-GC----TT-TATACTG-TG-----AAACTGCG
AATGGCTCATTAAATCAGTTATAGTTTATTTGATGGTAACTC-------------ACTAC
T--CGGA-TAACCG-TAGTA-ATTCTAGAG-CTAATACGTGCA-CC--------AA-ATC
CCGACCTCT-------------------------------------GGAAGGGACGTATT
TATTAGATAA---------------AAGA----------CCAATGCG-------------
GGCT-CG----------------CCCGGTA---TTGCGGTGAATCATGATA-ACT-----
-CGTCGAATCGCACG----------GCCT----------------TTGCGCTGG---CGA
TGTTTCAT--TCAAATTTCTGCCCTATCA--ACTTTCG-ATGGTAGGATAGAGGCC-TAC
C-ATGGTGG-TAACGGGTGAC-GGAGAAT-TAGGGTT-CGATTC-CGGAGAGGGAGCCTG
AG-AAACGGCTACCACATCCAAGGA-AGGCAGCAGGCGCG-CAAATTACCC-AATCCTGA
--TACAGG-GAGGTAG----TGACAATAAATAACAATGCTGG---GCTTATTCAAG----
-----TCTGGCAATTGGAATGAGTACAATCTAA--ATC-CCTTAACGAGGATCCAT----
TGGAGGGC----------------------------------------------------
----------------------------------AAGT-CTGGTG-CCAGCAGC-CGCGG
T-AATTCCAG----CTCC---AAT-AGCGTA-----------TATTTAA-GTTGCTGCAG
-TTAAAAAGC-TCGTAGTTGGATTTTGGGCTGGG--------------GCGGCC------
----------GGTCCGC-CTTTTA-------------------GGTGTGCACTGGC----
----------------CGACCCATCC---TTCTTGCCGGGG--------------ACGTG
CTTC--------------------T---GGC-CTTCATTGGTTCGGG-----ACGCGGAG
-----------------------------------------------TCGGC-GATGTTA
CTT---TGAAAAAATT--AGAGTGTT-CAAAGCAGGC-----------------------
-----CTACGCTCTGAATACATTA--------GCA-----TGGAATAACGTGATAGGACT
----------------------------------CT-GGTCCTATT--------------
--------------------------------------------GT--GTTGGTCT----
-----------------TCGGGACCGG----AGTAATGA--------------TTAATA-
------GGGACAGT---TGGGGG-CATTC--GTATTT-CATTGTCAGAGGTGAA-----A
TT-CTTGGATTTATGAAAGA--------CGAACTTCTG--CGAAA-GCATTT-G------
------CCAAGG-ATGTTTTCA------------TTAATCAA-GAACGAAAGTTGGGGG-
CTC----------GAAGACGAT--CAGATACCGTCCT--AGTCTCAACC-ATAAAC----
----------GATGCC-GACTAGGGATTGGCGGATGTTTCTAA-----------------
------------------------------------------------------------
---------------------GATGACTCCGC-CAGCACCTTAT--------GAGAAA-T
CA--AAGTTTTTGGGTTC-------CGGGGGG-AGTATGG-TCGCAAGG--CTGAAACTT
AAAG-G-AATTGACGGAAGGGCACCACCAG-GAGTGG-AGCCTGCGGCTTAATTTGACTC
AACACGGG-GAAACTTACCAGGTCCAGA-CATAGTAAGGATTGACAGAT-TGAG--AGC-
TCTTTCTTGATT-CTATGGGTGGTGGTGCATGGCCGTT-CTTAGTTGGTGGA-GTGATTT
GTCTG--GTTAATTCCGATAACGAACGAGACCTCA-------------GCCTGCTAAC-T
A-----------------------------------------------------------
--GTTACACGGAGATTC-------------TTCTC-------------------------
------------------------------CGTGGCC-----------------------
------------------AACTTCTTAGAGGGACTATTTG-GCGTC-T-------ATAGC
CAATGG-AAGTTTGAGGCAATAACAGGTCTGTGATGCCCTT-AGATG---TTCTGGGCCG
CACGCGCGCTACACTGATGAATTCAACGAGT-------ACACAA----------------
------------------------------------------------------------
-----------CCTGGGC-CG-----------GAAGGCCTG-------------------
------------------------------------------------GG-TAATCTTTT
GAAATTTCA-TCGTGATGGGGATAGAT-TATTGCAATTATTAA-----------------
---TCTTCAA-CGAGGAATTCCT--AGTAAGCGCGAGTCA-TCAGCTCGCGTTGATTAC-
GTCCCTGCCCTTTGTAC-ACAC-CGCCCGTCGCTCC-TACCGATT--GAATGATC-CGGT
GAAGTTTTCGGA-TTGCGGC----------------------------------------
------------------------------------------------------------
------------------------------------------------------------
------------------------------------------------------------
-------------------------------------
>EU434038.1.2224_R_Klebsormidiophyceae_Interfilum+massjukiae
------------------------------------------------------------
---------------------------------GTAGTC-ATATGCTTGTCTCAAAG-AT
TAAGCCATGCATGT-CTAAGTATAAACTCT----TT-TATACTG-TG-----AAACTGCG
AATGGCTCATTAAATCAGTTATAGTTTATTTGATGGTACCTT-------------ACTAC
T--CGGA-TAACCG-TAGTA-ATTCTAGAG-CTAATACGTGCA-CC--------AA-ATC
CCGACTTCT-------------------------------------GGAAGGGACGTATT
TATTAGATAA---------------AAGG----------CCAATGCG-------------
GGCT-TG----------------CCCGGTA---TTGCGGTGAATCATGGTA-ACT-----
-CGTCGAATCGCACG----------GCCT----------------TTGCGCTGG---CGA
TGTTTCAT--TCAAATTTCTGCCCTATCA--ACTTTCG-ATGGTAGGATAGAGGCC-TAC
C-ATGGTGG-TAACGGGTGAC-GGAGAAT-TAGGGTT-CGATTC-CGGAGAGGGAGCCTG
AG-AAACGGCTACCACATCCAAGGA-AGGCAGCAGGCGCG-CAAATTACCC-AATCCTGA
--TACAGG-GAGGTAG----TGACAATAAATAACAATGCTGG---GCTTTTCAAAG----
-----TCTGGCAATTGGAATGAGTGCAATCTAA--ATC-CCTCAACGAGGATCCAT----
TGGAGGGC----------------------------------------------------
----------------------------------AAGT-CTGGTG-CCAGCAGC-CGCGG
T-AATTCCAG----CTCC---AAT-AGCGTA-----------TATTTAA-GTTGTTGCAG
-TTAAAAAGC-TCGTAGTTGGATTTTGGGTTGGG--------------GCGGCC------
----------GGTCCGC--CTCAC-------------------GGTGTGCACCGGC----
----------------CGACCCATCC---TTCTTGCCGGGG--------------ACGCG
CTCC--------------------T---GGC-CTTAACTGGTC-GGG-----ACGTGGAG
-----------------------------------------------TCGGC-GATGTTA
CTT---TGAAAAAATT--AGAGTGTT-CAAAGCAGGC-----------------------
-----CTACGCTCTGAATACATTA--------GCA-----TGGAATAACGTGATAGGACT
----------------------------------CT-GGTCCTATT--------------
--------------------------------------------GT--GTTGGTCT----
-----------------TCGGGACCGG----AGTAATGA--------------TTAATA-
------GGGACAGT---TGGGGA-TATTC--GTATTT-CATTGTCAGAGGTGAA-----A
TT-CTTGGATTTATGAAAGA--------CGAACTTCTG--CGAAA-GCATTT-A------
------TCAAGG-ATGTTTTCA------------TTAACCAA-GAACGAAAGTTGGGGG-
CTC----------GAAGACGAT--CAGATACCGTCCT--AGTCTCAACC-ATAAAC----
----------GATGCC-GACTAGGGATTGGCGGATGTTAATTT-----------------
------------------------------------------------------------
---------------------GATGACTCCGC-CAGCACCTTAT--------GAGAAA-T
CA--AAGTTTTTGGGTTC-------CGGGGGG-AGTATGG-TCGCAAGG--CTGAAACTT
AAAG-G-AATTGACGGAAGGGCACCACCAG-GAGTGG-AGCCTGCGGCTTAATTTGACTC
AACACGGG-AAAACTTACCAGGTCCAGA-CATAGTAAGGATTGACAGAT-TGAG--AGC-
TCTTTCTTGATT-CTATGGGTGGTGGTGCATGGCCGTT-CTTAGTTGGTGGA-GTGATTT
GTCTG--GTTAATTCCGATAACGAACGAGACCTCA-------------GCCTGCTAAC-T
A-----------------------------------------------------------
--GTTACACGAAGATTC-------------TTCTC-------------------------
------------------------------CGTGGCC-----------------------
------------------AACTTCTTAGAGGGACTATTTG-GCGTC-T-------ACAGC
CAATGG-AAGTTTGAGGCAATAACAGGTCTGTGATGCCCTT-AGATG---TTCTGGGCCG
CACGCGCGCTACACTGATGAATTCAACGAGT-------TTATAA----------------
------------------------------------------------------------
-----------CCTGGGC-CG-----------AAAGGTCTG-------------------
------------------------------------------------GG-TAATCTTGT
GAAATTTCA-TCGTGATGGGGATAGAT-TATTGCAATTATTAA-----------------
---TCTTCAA-CGAGGAATTCCT--AGTAAGCGCGAGTCA-TCAGCTCGCGTTGATTAC-
GTCCCTGCCCTTTGTAC-ACAC-CGCCCGTCGCTCC-TACCGATT--GAATGATC-CGGT
GAAGTTTTCGGA-TTGCGGCTACTCCGGCG---GTCCGCCGCCGAA-GAAGCTGTGA---
--------------------------------------GAAGTTCATTAAACCTTATCAT
TT-AGAGGAA----GGAGAAGTC-GTAACAAGGTTTC-------CGTAGGTGAACCTGCG
GAAGGATCA---------------------------------------------------
-------------------------------------
>EF372516.1.1793_U_Klebsormidiophyceae_Klebsormidium+mucosum
------------------------------------------------------------
--------------------------------TGTAGTC-ATATGCTTGTCTCAAAG-AT
TAAGCCATGCATGT-CTAAGTATAAACTCT----TT-TATACTG-TG-----AAACTGCG
AATGGCTCATTAAATCAGTTATAGTTTATTTGATGGTACCTT-------------ACTAC
T--CGGA-TAACCG-TAGTA-ATTCTAGAG-CTAATACGTGCA-CC--------AA-ATC
CCGACTTCT-------------------------------------GGAAGGGACGTATT
TATTAGATAA---------------AAGG----------CCAATGCG-------------
GGCT-TG----------------CCCGGTA---TTGCGGTGAATCATGATA-ACT-----
-CGTCGAATCGCACG----------GCCT----------------TGGCGCTGG---CGA
TGTTTCAT--TCAAATTTCTGCCCTATCA--ACTTTCG-ATGGTAGGATAGAGGCC-TAC
C-ATGGTGG-TAACGGGTGAC-GGAGAAT-TAGGGTT-CGATTC-CGGAGAGGGAGCCTG
AG-AAACGGCTACCACATCCAAGGA-AGGCAGCAGGCGCG-CAAATTACCC-AATCCTGA
--TACAGG-GAGGTAG----TGACAATAAATAACAATGCTGG---GCTTTTCAAAG----
-----TCTGGCAATTGGAATGAGTGCAATCTAA--ATC-CCTCAACGAGGATCCAT----
TGGAGGGC----------------------------------------------------
----------------------------------AAGT-CTGGTG-CCAGCAGC-CGCGG
T-AATTCCAG----CTCC---AAT-AGCGTA-----------TATTTAA-GTTGTTGCAG
-TTAAAAAGC-TCGTAGTTGGATTTTGGGTTGGG--------------GCAGCC------
----------GGTCCGC--CTCAC-------------------GGTGTGCACCGGC----
----------------TGACCCATCC---TTCTTGCCGGGG--------------ACGCG
CTCC--------------------T---GGC-CTTAACTGGTC-GGG-----ACGTGGAG
-----------------------------------------------TCGGC-GATGTTA
CTT---TGAAAAAATT--AGAGTGTT-CAAAGCAGGC-----------------------
-----CTACGCTCTGAATACATTA--------GCA-----TGGAATAACGTGATAGGACT
----------------------------------CT-GGTCCTATT--------------
--------------------------------------------GT--GTTGGTCT----
-----------------TCGGGACCGG----AGTAATGA--------------TTAATA-
------GGGACAGT---TGGGGA-TATTC--GTATTT-CATTGTCAGAGGTGAA-----A
TT-CTTGGATTTATGAAAGA--------CGAACTTCTG--CGAAA-GCATTT-A------
------TCAAGG-ATGTTTTCA------------TTAATCAA-GAACGAAAGTTGGGGG-
CTC----------GAAGACGAT--CAGATACCGTCCT--AGTCTCAACC-ATAAAC----
----------GATGCC-GACTAGGGATTGGCGGATGTTAATTT-----------------
------------------------------------------------------------
---------------------GATGACTCCGC-CAGCACCTTAT--------GAGAAA-T
CA--AAGTTTTTGGGTTC-------CGGGGGG-AGTATGG-TCGCAAGG--CTGAAACTT
AAAG-G-AATTGACGGAAGGGCACCACCAG-GAGTGG-AGCCTGCGGCTTAATTTGACTC
AACACGGG-GAAACTTACCAGGTCCAGA-CATAGTAAGGATTGACAGAT-TGAG--AGC-
TCTTTCTTGATT-CTATGGGTGGTGGTGCATGGCCGTT-CTTAGTTGGTGGA-GTGATTT
GTCTG--GTTAATTCCGATAACGAACGAGACCTCA-------------GCCTGCTAAC-T
A-----------------------------------------------------------
--GTTACACGAAGATTC-------------TTCTC-------------------------
------------------------------CGTGGCC-----------------------
------------------AACTTCTTAGAGGGACTATTTG-GCGTC-T-------ACAGC
CAATGG-AAGTTTGAGGCAATAACAGGTCTGTGATGCCCTT-AGATG---TTCTGGGCCG
CACGCGCGCTACACTGATGAATTCAACGAGT-------TTATAA----------------
------------------------------------------------------------
-----------CCTGGGC-CG-----------AAAGGTCTG-------------------
------------------------------------------------GG-TAATCTTGT
GAAATTTCA-TCGTGATGGGGATAGAT-TATTGCAATTATTAA-----------------
---TCTTCAA-CGAGGAATTCCT--AGTAAGCGCGAGTCA-TCAGCTCGCGTTGATTAC-
GTCCCTGCCCTTTGTAC-ACAC-CGCCCGTCGCTCC-TACCGATT--GAATGATC-CGGT
GAAGTTTTCGGA-TTGCGGCTACTCCGGCG---GTCCGCCGCTGAA-GAAGCTGTGA---
--------------------------------------GAAGTTCATTAAACCTTATCAT
TT-AGAGGAA----GGAGAAGTC-GTAACAAGGTTTC-------CGTAGGTGAACCTGCG
GAAGGATCA---------------------------------------------------
-------------------------------------
>AM490841.1.1801_U_Klebsormidiophyceae_Klebsormidium+bilatum
------------------------------------------------------------
------------------------ATCCTGCCNGTAGTC-ATATGCTTGTCTCAAAG-AT
TAAGCCATGCATGT-CTAAGTATAAACTCT----TT-TATACTG-TG-----AAACTGCG
AATGGCTCATTAAATCAGTTATAGTTTATTTGATGGTACCTT-------------ACTAC
T--CGGA-TAACCG-TAGTA-ATTCTAGAG-CTAATACGTGCA-CC--------AA-ATC
CCGACTTCT-------------------------------------GGAAGGGACGTATT
TATTAGATAA---------------AAGG----------CCAATGCG-------------
GGCT-TG----------------CCCGGTA---TTGCGGTGAATCATGATA-ACT-----
-CGTCGAATCGCACG----------GCCT----------------TTGCGCTGG---CGA
TGTTTCAT--TCAAATTTCTGCCCTATCA--ACTTTCG-ATGGTAGGATAGAGGCC-TAC
C-ATGGTGG-TAACGGGTGAC-GGAGAAT-TAGGGTT-CGATTC-CGGAGAGGGAGCCTG
AG-AAACGGCTACCACATCCAAGGA-AGGCAGCAGGCGCG-CAAATTACCC-AATCCTGA
--TACAGG-GAGGTAG----TGACAATAAATAACAATGCTGG---GCTTTTCAAAG----
-----TCTGGCAATTGGAATGAGTGCAATCTAA--ATC-CCTCAACGAGGATCCAT----
TGGNGGGC----------------------------------------------------
----------------------------------AAGT-CTSGTG-CCAGCAGC-CGCGG
T-AATTCCAG----CTCC---AAT-AGCGTA-----------TATTTAA-GTTGTTGCAG
-TTAAAAAGC-TCGTAKTTGGATTTTGGGTTGGG--------------GCAGCC------
----------GGTCCGC--CTCAC-------------------GGTGTGCACCGGC----
----------------TGACCCATCC---TTCTTGCCGGGG--------------ACGCG
CTCC--------------------T---GGC-CTTAACTGGTC-GGG-----ACGTGGAG
-----------------------------------------------TCGGC-GATGTTA
CTT---TGAAAAAATT--AGAGTGTT-CAAAGCAGGC-----------------------
-----CTACGCTCTGAATACATTA--------GCA-----TGGAATAACGTGATAGGACT
----------------------------------CT-GGTCCTATT--------------
--------------------------------------------GT--GTTGGTCT----
-----------------TCGGGACCGG----AGTAATGA--------------TTAATA-
------GGGACAGT---TGGGGA-TATTC--GTATTT-CATTGTCAGAGGTGAA-----A
TT-CTTGGATTTATGAAAGA--------CGAACTTCTG--CGAAA-GCATTT-A------
------TCAAGG-ATGTTTTCA------------TTAATCAA-GAACGAAAGTTGGGGG-
CTC----------GAAGACGAT--CAGATACCGTCCT--AGTCTCAACC-ATAAAC----
----------GATGCC-GACTAGGGATTGGCGGATGTTAATTT-----------------
------------------------------------------------------------
---------------------GATGACTCCGC-CAGCACCTTAT--------GAGAAA-T
CA--AAGTTTTTGGGTTC-------CGGGGGG-AGTATGG-TCGCAAGG--CTGAAACTT
AAAG-G-AATTGACGGAAGGGCACCACCAG-GAGTGG-AGCCTGCGGCTTAATTTGACTC
AACACGGG-GAAACTTACCAGGTCCAGA-CATAGTAAGGATTGACAGAT-TGAG--AGC-
TCTTTCTTGATT-CTATGGGTGGTGGTGCATGGCCGTT-CTTAGTTGGTGGA-GTGATTT
GTCTG--GTTAATTCCGATAACGAACGAGACCTCA-------------GCCTGCTAAC-T
A-----------------------------------------------------------
--GTTACACGAAGATTC-------------TTCTC-------------------------
------------------------------CGTGGCC-----------------------
------------------AACTTCTTAGAGGGACTATTTG-GCGTC-T-------ACAGC
CAATGG-AAGTTTGAGGCAATAACAGGTCTGTGATGCCCTT-AGATG---TTCTGGGCCG
CACGCGCGCTACACTGATGAATTCAACGAGT-------TTATAA----------------
------------------------------------------------------------
-----------CCTGGGC-CG-----------AAAGGTCTG-------------------
------------------------------------------------GG-TAATCTTGT
GAAATTTCA-TCGTGATGGGGATAGAT-TATTGCAATTATTAA-----------------
---TCTTCAA-CGAGGAATTCCT--AGTAAGCGCGAGTCA-TCAGCTCGCGTTGATTAC-
GTCCCTGCCCTTTGTAC-ACAC-CGCCCGTCGCTCC-TACCGATT--GAATGATC-CGGT
GAAGTTTTCGGA-TTGCGGCTACTCCGGCG---GTCCGCCGCCGAA-GAAGCTGTGA---
--------------------------------------GAAGTTCATTAAACCTTATCAT
TT-AGAGGAA----GGAGAAGTC-GTAACAAGGTTTC-------CGTAGGTGAACCTGCR
GAAGGATCA---------------------------------------------------
-------------------------------------
>AM920339.1.2173_UC_Zygnemophyceae_Cosmarium+biretum
------------------------------------------------------------
------------------------------------------------------------
--------------------------CGCT----TT-TATACTG-TG-----AAACTGCG
AATGGCTCATTAAATCAGTTATAGTTTATTTGATGGTA-CCT-------------GCTAC
T--CGGA-TAACCG-TAGTA-ATTCTAGAG-CTAATACGTGCA-CA--------AA-CTC
CCGACTTCC-------------------------------------GGAAGGGACGCATT
TATTAGATAA---------------AAGG----------CCAATCCG-------------
AGCT-TG----------------CTCGGCA---TTGCGGTGATTCATAATA-ACT-----
-CCACGAATCGCATG----------GCCT----------------C-GCGCCGG---CGA
TGTTTCAT--TCAAATTTCTGCCCTATCA--ACTTTCG-ATGGTAGGATAGAGGCC-TAC
C-ATGGTGG-TAACGGGTGAC-GGAGAAT-TAGGGTT-CGATTC-CGGAGAGGGAGCCTG
AG-AAACGGCTACCACATCCAAGGA-AGGCAGCAGGCGCG-CAAATTACCC-AATCCTGA
--TACAGG-GAGGTAG----TGACAATAAATATCAATACCGG---GCTCTTT-GAG----
-----TCTGGTAATTGGAATGAGTACAATCTAA--ATC-CCTTAACGAGGATCCAT----
TGGAGGGC----------------------------------------------------
----------------------------------AAGT-CTGGTG-CCAGCAGC-CGCGG
T-AATTCCAG----CTCC---AAT-AGCGTA-----------TATTTAA-GTTGTTGCAG
-TTAAAAAGC-TCGTAGTTGGATTTTGGGTTGGA--------------GGATTC------
----------GGTCTGC--CTACC-------------------GGTTGATACTGTC----
----------------TCCTCCATCC---TTCTTGCCGGGG--------------ACGCG
-TCC--------------------T---GGC-CTTCACTGGCT-GGG-----GTGTGGAT
-----------------------------------------------TCGGC-GATGTTA
CTT---TGAAAAAATT--AGAGTGTT-CAAAGCAGGC-----------------------
-----CTATGCTCTGAATACATTA--------GCA-----TGGAATAACGTGATAGGACT
----------------------------------CT-GGTCCTATT--------------
--------------------------------------------GT--GTTGGTCT----
-----------------TCGGGACCGG----AGTAATGA--------------TTAATA-
------GGGACAGT---TGGGGG-CATTC--GTATTT-CATTGTCAGAGGTGAA-----A
TT-CTTAGATTTTTGAAAGA--------CGAACTACTG--CGAAA-GCATTT-G------
------CCAAGG-ATGTTTTCA------------TTAATCAA-GAACGAAAGTTGGGGG-
CTC----------GAAGACGAT--CAGATACCGTCCT--AGTCTCAACC-ATAAAC----
----------GATGCC-GACTAGGGATTGGCGGA-GTAACCAT-----------------
------------------------------------------------------------
---------------------TATGGCTCCGC-CAGCACCTTGT--------GAGAAA-T
CA--AAGTTTTTGGGTTC-------CGGGGGG-AGTATGG-TCGCAAGG--CTGAAACTT
AAAG-G-AATTGACGGAAGGGCACCACCAG-GTGTGG-AGCCTGCGGCTTAATTTGACTC
AACACGGG-GAAACTTACCAGGTCCAGA-CATAGTAAGGATTGACAGAT-TGAT--AGC-
TCTTTCTTGATT-CTATGGGTGGTGGTGCATGGCCGTT-CTTAGTTGGTGGA-GTGATTT
GTCTG--GTTAATTCCGTTAACGAACGAGACCTCA-------------GCCTGCTAAA-T
A-----------------------------------------------------------
--GTTACGCGAACATTC-------------GTGTT-------------------------
------------------------------CACGGCC-----------------------
------------------AACTTCTTAGAGGRACTATC-G-GCGTT-T-------A-GCC
GGCTGG-AAGTTTGAGGCAATAACAGGTCTGTGATGCCCTT-AGATG---TTCTGGGCCG
CACGCGCGCTACACTGATGAATTCAACGAGC-------CTCT------------------
------------------------------------------------------------
-----------CCTGGAT-CG-----------AAAGGTTTA-------------------
------------------------------------------------GG-AAATCTC-T
GAAATTTCA-TCGTGATGGGGATAGAT-TATTGCAATTATTGA-----------------
---TCTTCAA-CGAGGAATACCT--AGTAAGCGTGAGTCA-TCAGCTCGCGTTGATTAC-
GTCCCTGCCCTTTGTAC-ACAC-CGCCCGTCGCTCC-TACCGATT--GAATGATC-CGGT
GAAGTTTTCGGA-TTGCGGCGACGCTGACG---GTTCGCTGTCGGC-GACGTTGTGA---
--------------------------------------GAAGTTCATTAAACCTTATCAT
TT-AGAGGAA----GGAGAAGTC-GTAACAAGGTTTCACCGTTCCGTAGGTGAACCT---
------------------------------------------------------------
-------------------------------------
>Y17766.1.1805_U_Embryophyceae_Avicennia+marina
------------------------------------------------------------
--------------AACCTGGTTGATCCTGCCAGTAGTC-ATATGCTTGTCTCAAAG-AT
TAAGCCATGCATGT-GTAAGTATGAACTAA----TT-CAGACTG-TG-----AAACTGCG
AATGGCTCATTAAATCAGTTATAGTTTGTTTGATGGTACC-T-------------GCTAC
T--CGGA-TAACCG-TAGTA-ATTCTAGAG-CTAATACGTGCA-AC--------AA-ACC
CCGACTTCT-------------------------------------GGAAGGGATGCATT
TATTAGATAA---------------AAGG----------TCGACACG-------------
GGCTCTG----------------CCCGTTG---CTGCGATGATTCATGATA-ACT-----
-CGACGGATCGCACG----------GCCC----------------TCGTGCCGG---CGA
CGCATCAT--TCAAATTTCTGCCCTATCA--ACTTTCG-ATGGTAGGATAGTGGCC-TAC
T-ATGGTGG-TGACGGGTGAC-GGAGAAT-TAGGGTT-CGATTC-CGGAGAGGGAGCCTG
AG-AAACGGCTACCACATCCAAGGA-AGGCAGCAGGCGCG-CAAATTACCC-AATCCTGA
--TACGGG-GAGGTAG----TGACAATAAATAACAATACCGG---GCTCTA-CGAG----
-----TCTGGTAATTGGAATGAGTACAATCTAA--ATC-CCTTAACGAGGATCCAT----
TGGAGGGC----------------------------------------------------
----------------------------------AAGT-CTGGTG-CCAGCAGC-CGCGG
T-AATTCCAG----CTCC---AAT-AGCGTA-----------TATTTAA-GTTGTTGCAG
-TTAAAAAGC-TCGTAGTTGGACTTTGGGTTGGG--------------CCGGCC------
----------GGTCCGC-CT-CT--------------------GGTGTGCACCGGT----
----------------CGTCTCGTCC---CTTCTGCCGGCG--------------ATGCG
CTCC--------------------T---GGC-CTTAGTTGGTCGGG------TCGTGCCT
-----------------------------------------------CCGGC-GCTGTTA
CTT---TGAAGAAATT--AGAGTGCT-CAAAGCAAGC-----------------------
-----CTACGCTCTGTATACATTA--------GCA-----TGGGATAACATTATAGGATT
----------------------------------TC-GGTCCTATT--------------
--------------------------------------------AC--GTTGGCCT----
-----------------TCGGGATCGG----AGTAATGA--------------TTAACA-
------GGGACAGT---CGGGGG-CATTC--GTATTT-CATAGTCAGAGGTGAA-----A
TT-CTTGGATTTATGAAAGA--------CGAACAACTG--CGAAA-GCATTT-G------
------CCAAGG-ATGTTTTCA------------TTAATCAA-GAACGAAAGTTGGGGG-
CTC----------GAAGACGAT--CAGATACCGTCCT--AGTCTCAACC-ATAAAC----
----------GATGCC-GACCAGGGATCGGCGGATGTTACTTT-----------------
------------------------------------------------------------
---------------------TAGGACTCCGC-CGGCACCTTAT--------GAGAAA-T
CA--AAGTCCTTGGGTTC-------CGGGGGG-AGTATGG-TCGCAAGG--CTGAAACTT
AAAG-G-AATTGACGGAAGGGCACCACCAG-GAGTGG-AGCCTGCGGCTTAATTTGACTC
AACACGGG-GAAACTTACCAGGTCCAGA-CATAGTAAGGATTGACAGAC-TGAG--AGC-
TCTTTCTTGATT-CTATGGGTGGTGGCGCATGGCCGTT-CTTAGTTGGTGGA-GCGATTT
GTCTG--GTTAATTCCGTTAACGAACGAGACCTCA-------------GCCTGCTAAC-T
A-----------------------------------------------------------
--GCTATGCGGAGGTAT-------------CCCTC-------------------------
------------------------------CGCGGCC-----------------------
------------------AGCTTCTTAGAGGGACTACG----GCCT-T-------TTAGG
CCGCGG-AAGTTTGAGGCAATAACAGGTCTGTGATGCCCTT-AGATG---TTCTGGGCCG
CACGCGCGCTACACTGATGTATTCAACGAGT-------CTATAG----------------
------------------------------------------------------------
-----------CCTTGGC-CG-----------ACAGGCCCG-------------------
------------------------------------------------GG-TAATCTT-T
GAAATTTCA-TCGTGATGGGGATAGAT-CATTGCAATTGTTGG-----------------
---TCTTCAA-CGAGGAATTCCT--AGTAAGCGCGAGTCA-TCAGCTCGCGTTGACTAC-
GTCCCTGCCCTTTGTAC-ACAC-CGCCCGTCGCTCC-TACCGATT--GAATGGTC-CGGT
GAAGTGTTCGGA-TCGCGGCGACGTGGGCG---GTTCGCTGGCCGC-GACGTCGCGA---
--------------------------------------GAAGTCCACTGAACCTTATCAT
TT-AGAGGAA----GGAGAAGTC-GTAACAAGGTTTC-------CGTAGGTGAACCTGCG
GAAGGATCA---------------------------------------------------
-------------------------------------
>AB233565.1.1734_U_Embryophyceae_Croton+insularis
------------------------------------------------------------
-------------------------------------------TGCTTGTCTCAAAG-AT
TAAGCCATGCATGT-GTAAGTATGAACTAA----TT-CAGACTG-TG-----AAACTGCG
AATGGCTCATTAAATCAGTTATAGTTTGTTTGATGGTACC-T-------------GCTAC
T--CGGA-TAACCG-TAGTA-ATTCTAGAG-CTAATACGTGCA-AC--------AA-ACC
CCGACTTCT-------------------------------------GGAAGGGATGCATT
TATTAGATAA---------------AAGG----------TCGACGCG-------------
GGCTCTG----------------CCCGTTG---CTCTGATGATTCATGATA-ACT-----
-CGACGGATCGCAAG----------GCCA----------------TTGTGCCGG---CGA
CGCATCAT--TCAAATTTCTGCCCTATCA--ACTTTCG-ATGGTAGGATAGAGGCC-TAC
C-ATGGTGG-TGACGGGTGAC-GGAGAAT-TAGGGTT-CGATTC-CGGAGAGGGAGCCTG
AG-AAACGGCTACCACATCCAAGGA-AGGCAGCAGGCGCG-CAAATTACCC-AATCCTGA
--CACGGG-GAGGTAG----TGACAATAAATAACAATACCGG---GCTCTA-CGAG----
-----TCTGGTAATTGGAATGAGTACAATCTAA--ATC-CCTTAACGAGGATCCAT----
TGGAGGGC----------------------------------------------------
----------------------------------AAGT-CTGGTG-CCAGCAGC-CGCGG
T-AATTCCAG----CTCC---AAT-AGCGTA-----------TATTTAA-GTTGTTGCAG
-TTAAAAAGC-TCGTAGTTGGACCTTGGGTTGGG--------------TCGACC------
----------GGTCCGC-CT-TCA-------------------GGTGTGCACCGGT----
----------------CGGCTCGTCC---CTTCTGCCGGCG--------------ATGCG
CTCC--------------------T---AGC-CTTAATTGGCCGGG------TCGTGCCT
-----------------------------------------------CCGGC-GCTGTTA
CTT---TGAAGAAATT--AGAGTGCT-CAAAGCAAGC-----------------------
-----CTACGCTCTGTATACATTA--------GCA-----TGGGATAACATCATAGGATT
----------------------------------TC-GGTCCTATT--------------
--------------------------------------------CT--GTTGGCCT----
-----------------TCGGGATCGG----AGTAATGA--------------TTAACA-
------GGGACAGT---CGGGGG-CATTC--GTATTT-CATAGTCAGAGGTGAA-----A
TT-CTTGGATTTATGAAAGA--------CGAACAACTG--CGAAA-GCATTT-G------
------CCAAGG-ATGTTTTCA------------TTAATCAA-GAACGAAAGTTGGGGG-
CTC----------GAAGACGAT--CAGATACCGTCCT--AGTCTCAACC-ATAAAC----
----------GATGCC-GACCAGGGATCGGCGGATGTTGCTTT-----------------
------------------------------------------------------------
---------------------TAGGACTCCGC-CGGCACCTTAT--------GAGAAA-T
CA--AAGTCTTTGGGTTC-------CGGGGGG-AGTATGG-TCGCAAGG--CTGAAACTT
AAAG-G-AATTGACGGAAGGGCACCACCAG-GAGTGG-AGCCTGCGGCTTAATTTGACTC
AACACGGG-GAAACTTACCAGGTCCAGA-CATAGTAAGGATTGACAGAC-TGAG--AGC-
TCTTTCTTGATT-CTATGGGTGGTGGTGCATGGCCGTT-CTTAGTTGGTGGA-GCGATTT
GTCTG--GTTAATTCCGTTAACGAACGAGACCTCA-------------GCCTGCTAAC-T
A-----------------------------------------------------------
--GCTATGCGGAGGTGA-------------CCCTC-------------------------
------------------------------CGCGGCC-----------------------
------------------AGCTTCTTAGAGGGACTATG----GCCT-T-------CTAGG
CCAAGG-AAGTTTGAGGCAATAACAGGTCTGTGATGCCCTT-AGATG---TTCTGGGCCG
CACGCGCGCTACACTGATGTATTCAACGAGT-------CTATAG----------------
------------------------------------------------------------
-----------CCTTGGC-CG-----------ACAGGCCCG-------------------
------------------------------------------------GG-TAATCTT-T
GAAATTTCA-TCGTGATGGGGATAGAT-CATTGCAATTGTTGG-----------------
---TCTTCAA-CGAGGAATTCCT--AGTAAGCGCGAGTCA-TCAGCTCGCGTTGACTAC-
GTCCCTGCCCTTTGTAC-ACAC-CGCCCGTCGCTCC-TACCGATT--GAATGGTC-CGGT
GAAGTGTTCGGA-TCGCGGCGACGTGGGCG---GTTCGCCGCCGGC-GACGTCGCGA---
--------------------------------------GAAGTCCACTGAACCTTATCAT
TT-AGAGGAA----GGA-------------------------------------------
------------------------------------------------------------
-------------------------------------
>AJ236001.1.1768_U_Embryophyceae_Billardiera+heterophylla
------------------------------------------------------------
----------------------------------TAGTC-ATATGCTTGTCTCAAAG-AT
TAAGCCATGCATGT-GTAAGTATGAACTAA----TT-CAGACTG-TG-----AAACTGCG
AATGGCTCATTAAATCAGTTATAGTTTGTTTGATGGTATC-T-------------GCTAC
T--CGGA-TAACCG-TAGTA-ATTCTAGAG-CTAATACGTGCA-AC--------AA-ACC
CCGACTTCT-------------------------------------GGAAGGGGCGCATT
TATTAGATAA---------------AAGG----------TCGACGCG-------------
GGCTCTG----------------CCCGTTG---CTGCGATGATTCATGATA-ACT-----
-CGACGGATCGCACG----------GCCT----------------TCGTGCCGG---CGA
CGCATCAT--TCAAATTTCTGCCCTATCA--ACTTTCG-ATGGTAGGATAGTGGCC-TAC
T-ATGGTGG-TGACGGGTGAC-GGAGAAT-TAGGGTT-CGATTC-CGGAGAGGGAGCCTG
AG-AAACGGCTACCACATCCAAGGA-AGGCAGCAGGCGCG-CAAATTACCC-AATCCTGA
--CACGGG-GAGGTAG----TGACAATAAATAACAATACCGG---GCTCTA-CGAG----
-----TCTGGTAATTGGAATGAGTACAATCTAA--ATC-CCTTAACGAGGATCCAT----
TGGAGGGC----------------------------------------------------
----------------------------------AAGT-CTGGTG-CCAGCAGC-CGCGG
T-AATTCCAG----CTCC---AAT-AGCGTA-----------TATTTAA-GTTGTTGCAG
-TTAAAAAGC-TCGTAGTTGGACTTTGGGTTGGG--------------TCGGCC------
----------GGTCCGC-CT-TTC-------------------GGTGTGCACCGAT----
----------------CGTCTCGTCC---CTTCTGCCGGCG--------------ATGCG
CTCC--------------------T---GTC-CTTAATTGGCCGGG------TCGTGCCT
-----------------------------------------------CCGGC-GCTGTTA
CTT---TGAAGAAATT--AGAGTGCT-CAAAGCAAGC-----------------------
-----CTACGCTCTGGATACATTA--------GCA-----TGGGATAACATCATAGGATT
----------------------------------TC-GGTCCTATT--------------
--------------------------------------------AC--GTTGGCCT----
-----------------TCGGGATCGG----AGTAATGA--------------TTAACA-
------GGGACAGT---CGGGGG-CATTC--GTATTT-CATAGTCAGAGGTGAA-----A
TT-CTTGGATTTATGAAAGA--------CGAACAACTG--CGAAA-GCATTT-G------
------CCAAGG-ATGTTTTCA------------TTAATCAA-GAACGAAAGTTGGGGG-
CTC----------GAAGACGAT--CAGATACCGTCCT--AGTCTCAACC-ATAAAC----
----------GATGCC-GACCAGGGATCAGTGGATGTTGCTTT-----------------
------------------------------------------------------------
---------------------TAGGACTCCAC-TGGCACCTTAT--------GAGAAA-T
CA--AAGTTTTTGGGTTC-------CGGGGGG-AGTATGG-TCGCAAGG--CTGAAACTT
AAAG-G-AATTGACGGAAGGGCACCACCAG-GAGTGG-AGCCTGCGGCTTAATTTGACTC
AACACGGG-GAAACTTACCAGGTCCAGA-CATAGTAAGGATTGACAGAC-TGAG--AGC-
TCTTTCTTGATT-CTATGGGTGGTGGTGCATGGCCGTT-CTTAGTTGGTGGA-GCGATTT
GTCTG--GTTAATTCCGTTAACGAACGAGACCTCA-------------GCCTGCTAAC-T
A-----------------------------------------------------------
--GCTATGTGGAGACGT-------------ACCTC-------------------------
------------------------------CACGGCC-----------------------
------------------AGCTTCTTAGAGGGACTATG----ATCT-T-------TTAGG
TCACGG-AAGTTTGAGGCAATAACAGGTCTGTGATGCCCTT-AGATG---TTTTGGGCCG
CACGCGCGCTACACTGATGTATTCAACGAGT-------GTATAA----------------
------------------------------------------------------------
-----------CCTTGGC-CG-----------ACAGGCCCG-------------------
------------------------------------------------GG-AAATCTT-T
GAAATTTCA-TCGTGATGGGGATAGAT-CATTGCAATTGTTGG-----------------
---TCTTCAA-CGAGGAATTCCT--AGTAAGCGCGAGTCA-TCAGCTCGCGTTGACTAC-
GTCCCTGCCCTTTGTAC-ACAC-CGCCCGTCGCTCC-TACCGATT--GAATGGTC-CGGT
GAAGTGTTCGGA-TTGCGGCGACGTGGGCG---GTTCGCTGCCCGC-GACGTCGAAA---
--------------------------------------GAAGTCCACTGAACCTTATCAT
TT-AGAGGAA----GGAGAAGTC-------------------------------------
------------------------------------------------------------
-------------------------------------
>FN599860.308.2115_U_Embryophyceae_Camelina+sativa
------------------------------------------------------------
-----------TGCTACCTGGTTGATCCTGCCAGTAGTC-ATATGCTTGTCTCAAAG-AT
TAAGCCATGCATGT-GTAAGTATGAACGAA----TT-CAGACTG-TG-----AAACTGCG
AATGGCTCATTAAATCAGTTATAGTTTGTTTGATGGTAAC-T-------------ACTAC
T--CGGA-TAACCG-TAGTA-ATTCTAGAG-CTAATACGTGCA-AC--------AA-ACC
CCGACTTCT-------------------------------------GGAAGGGATGCATT
TATTAGATAA---------------AAGG----------TCGACGCG-------------
GGCTCTG----------------CCCGTTG---CTCTGATGATTCATGATA-ACT-----
-CGACGGATCGCATG----------GCCT----------------TTGTGCTGG---CGA
CGCATCAT--TCAAATTTCTGCCCTATCA--ACTTTCG-ATGGTAGGATAGTGGCC-TAC
C-ATGGTGG-TAACGGGTGAC-GGAGAAT-TAGGGTT-CGATTC-CGGAGAGGGAGCCTG
AG-AAACGGCTACCACATCCAAGGA-AGGCAGCAGGCGCG-CAAATTACCC-AATCCTGA
--CACGGG-GAGGTAG----TGACAATAAATAACAATACCGG---GCTCTTTCGAG----
-----TCTGGTAATTGGAATGAGT-CAATCTAA--ATC-CCTTAACGAGGATCCAT----
TGGAGGGC----------------------------------------------------
----------------------------------AAGT-CTGGTG-CCAGCAGC-CGCGG
T-AATTCCAG----CTCC---AAT-AGCGTA-----------TATTTAA-GTTGTTGCAG
-TTAAAAAGC-TCGTAGTTGAACCTTGGGATGGG--------------TCGCCC------
----------GGTCCGC-CT-TTC-------------------GGTGTGCACCGGT----
----------------CGGCTCGTCC---CTTCGGTCGGCG--------------ATACG
CTCC--------------------T---GGT-CTTAATTGGCCGGG------TCGTGCCT
-----------------------------------------------CCGGC-GCTGTTA
CTT---TGAAGAAATT--AGAGTGCT-CAAAGCAAGC-----------------------
-----CTACGCTCTGTATACATTA--------GCA-----TGGGATAACATCATAGGATT
----------------------------------TC-GATCCTATT--------------
--------------------------------------------GT--GTTGGCCT----
-----------------TCGGGATCGG----AGTAATGA--------------TTAACA-
------GGGACAGT---CGGGGG-CATTC--GTATTT-CATAGTCAGAGGTGAA-----A
TT-CTTGGATTTATGAAAGA--------CGAACAACTG--CGAAA-GCATTT-G------
------CCAAGG-ATGTTTTCA------------TTAATCAA-GAACGAAAGTTGGGGG-
CTC----------GAAGACGAT--CAGATACCGTCCT--AGTCTCAACC-ATAAAC----
----------GATGCC-GACCAGGGATCAGCGGATGTTGCTTT-----------------
------------------------------------------------------------
---------------------TAGGACTCCGC-TGGCACCTTAT--------GAGAAA-T
CA--AAGTTTTTGGGTTC-------CGGGGGG-AGTATGG-TCGCAAGG--CTGAAACTT
AAAG-G-AATTGACGGAAGGGCACCACCAG-GAGTGG-AGCCTGCGGCTTAATTTGACTC
AACACGGG-GAAACTTACCAGGTCCAGA-CATAGTAAGGATTGACAGAC-TGAG--AGC-
TCTTTCTTGATT-CTATGGGTGGTGGTGCATGGCCGTT-CTTAGTTGGTGGA-GCGATTT
GTCTG--GTTAATTCCGTTAACGAACGAGACCTCA-------------GCCTGCTAAC-T
A-----------------------------------------------------------
--GCTACGTGGAGGCAT-------------CCCTT-------------------------
------------------------------CACGGCC-----------------------
------------------GGCTTCTTAGAGGGACTATG----GCCG-T-------TTAGG
CCAAGG-AAGTTTGAGGCAATAACAGGTCTGTGATGCCCTT-AGATG---TTCTGGGCCG
CACGCGCGCTACACTGATGTATTCAACGAGT-------TCACA-----------------
------------------------------------------------------------
-----------CCTTGGC-CG-----------ACAGGCCCG-------------------
------------------------------------------------GG-TAATCTT-T
GAAATTTCA-TCGTGATGGGGATAGAT-CATTGCAATTGTTGG-----------------
---TCTTCAA-CGAGGAATTCCT--AGTAAGCGCGAGTCA-TCAGCTCGCGTTGACTAC-
GTCCCTGCCCTTTGTAC-ACAC-CGCCCGTCGCTCC-TACCGATT--GAATGATC-CGGT
GAAGTGTTCGGA-TCGCGGCGACGTGGGTG---GTTCGCCGCCTGC-GACGTCGCGA---
--------------------------------------GAAGTCCACTAAACCTTATCAT
TT-AGAGGAA----GGAGAAGTC-GTAGCAAGGTTTC-------CGTAGGTGAACCTGCG
GAA---------------------------------------------------------
-------------------------------------
>AB026937.1.1735_U_Embryophyceae_Cedrus+libani
------------------------------------------------------------
---------------------------------------------------TCAAAG-AT
TAAGCCATGCATGT-CTAAGTATGAACTAA----TTTCAGACTG-TG-----AAACTGCG
GATGGCTCATTAAATCAGTTATAGTTTCTTTGATGGTACCCT-------------ACTAC
T--CGGA-TAACCG-TAGTA-ATTCTAGAG-CTAATACGTGCA-CC--------AA-GTC
CCGACTCTTC------------------------------------GGAAGGGATGCATT
TATTAGATAA---------------AAGG----------CCGGCGCG-------------
GGCT-TG----------------CCCGCTT---CTCCGGTGAATCATGATA-ACT-----
-CGACGGATCGCACG----------GCCA----------------TTGTGCTGG---CGA
CGCTTCAT--TCAAATTTCTGCCCTATCA--ACTTTCG-ATGGTAGGATAGAGGCC-TAC
C-ATGGTGG-TGACGGGTGAC-GGAGAAT-TAGGGTT-CGATTC-CGGAGAGGGAGCCTG
AG-AAACGGCTACCACATCCAAGGA-AGGCAGCAGGCGCG-CAAATTACCC-AATCCTGA
--CATGGG-GAGGTAG----TGACAATAAATAACAATACTGG---GCTCAT-CGAG----
-----TCTGGTAATTGGAATGAGTACAATCTAA--ATC-CCTTAACGAGGATCCAT----
TGGAGGGC----------------------------------------------------
----------------------------------AAGT-CTGGTG-CCAGCAGC-CGCGG
T-AATTCCAG----CTCC---AAT-AGCGTA-----------TATTTAA-GTTGTTGCAG
-TTAAAAAGC-TCGTAGTTGGATCTTGGGTCGTA--------------AAGGTC------
----------GGTCCGC-CTATTC-------------------GGTGTGCACCTGC----
----------------CCTTCCGTCC---CTTTTGCCGGCG--------------GCGTG
CTCC--------------------T---GGC-CTTAATTGGCTGGG------TCACGGTT
-----------------------------------------------CCGGC-ACTGTTA
CTT---TGAAAAAATT--AGAGTGCT-CAAAGCAAGC-----------------------
-----TTATGCTCTGAATACATTA--------GCA-----TGGAATAACGCGATAGGAGT
----------------------------------CT-GGTCCTATT--------------
--------------------------------------------GT--GTTGGCCT----
-----------------TCGGGACCGG----AGTAATGA--------------TTAATA-
------GGGACTGT---CGGGGG-CATTC--GTATTT-CATTGTCAGAGGTGAA-----A
TT-CTTGGATTTATGAAAGA--------CGAACCACTG--CGAAA-GCATTT-G------
------CCAAGG-ATGTTTTCA------------TTAATCAA-GAACGAAAGTTGGGGG-
CTC----------GAAGACGAT--CAGATACCGTCCT--AGTCTCAACC-ATAAAC----
----------GATGCC-GACCAGGGATCGGCGGATGTTGCTCT-----------------
------------------------------------------------------------
---------------------AAGGACTCCGC-CAGCACCTTCT--------GAGAAA-T
CA--GAGTGTTTGGGTTC-------CGGGGGG-AGTATGG-TCGCAAGG--CTGAAACTT
AAAG-G-AATTGACGGAAGGGCACCACCAG-GAGTGG-AGCCTGCGGCTTAATTTGACCC
AACACGGG-AAAACTTACCAGGTCCAGA-CATAGTAAGGATTGACAGAT-TGAG--AGC-
TCTTTCTTGATT-CTATGGGTGGTGGTGCATGGCCGTT-CTTAGTTGGTGGA-GCGATTT
GTCTG--GTTAATTCCGATAACGAACGAGACCTCA-------------GCCTGCTAAC-T
A-----------------------------------------------------------
--GCTACGCGGAGGTTC-------------CCCTT-------------------------
------------------------------CGCGGCC-----------------------
------------------AGCTTCTTAGAGGGACTATG----GCCG-T-------TTAGG
CCATGG-AAGTTTGAGGCAATAACAGGTCTGTGATGCCCTT-AGATG---TTCTGGGCCG
CACGCGCGCTACACTGATGCAGCCAACGAGT-------TTTTCT----------------
------------------------------------------------------------
-----------CCCTGGTTCG-----------AGAGGACCG-------------------
------------------------------------------------GG-AAATCTTCT
CAAACTGCA-TCGTGATGGGGATAGAC-CATTGCAATTATTGG-----------------
---TCTTCAA-CGAGGAATTCCT--AGTAAGCGCGTGTCA-TCAGCTCGTGTTGACTAC-
GTCCCTGCCCTTTGTAC-ACAC-CGCCCGTCGCTCC-TACCGATT--GAATGATC-CGGT
GAAGTGTTCGGA-TCGCGCCGACGAAGGTG---GTTCGCCGCCTTC-GACGTCGTGA---
--------------------------------------GAAGTTCACTGAACCTTATCAT
TT-AGAGGAA----GGAGAAG---------------------------------------
------------------------------------------------------------
-------------------------------------
>GQ249955.1.1287_U_Ascomycota_Akanthomyces+websteri
------------------------------------------------------------
------------------------------------------------------------
-------------------------------------------------------CTGCG
AATGGCTCATTATATAAGTTATCGTTTATTTGATAGT-----------ACC--TTACTAC
T--TGGA-TAACCG-TGGTA-ATTCTAGAG-CTAATACATGC-TAA---------AAATC
CCGACT-----------------------------TC---------GGAAGGGATGTATT
TATTAGATTA---------------AAAA----------CCAAT----------------
GCCCTCTGG--------------GC---TC---CTT-GGTGATTCATAATA-ACT-----
-TTTCGAATCGCATG----------GCCTT-----------------GCGCCG---GCGA
TGGTTCAT--TCAAATTTCTTCCCTATCA--ACTTTCG-ATGTTTGGGTATTGGCC-AAA
C-ATGGTCG-CAACGGGTAAC-GGAGGGT-TAGGGCT-CGACCC-CGGAGAAGGAGCCTG
AG-AAACGGCTACTACATCCAAGGA-AGGCAGCAGGCGCG-CAAATTACCCAATCC-CGA
--TTCGGG-GAGGTAG----TGACAATAAATACTGATACAGGG---CTCTTTTGGGT---
-----CTT-GTAATTGGAATGAGTACAATTTAA--ATC-CCTTAACGAGGAACAAT----
TGGAGGGC----------------------------------------------------
----------------------------------AAGT-CTGGTG-CCAGCAGC-CGCGG
T-AATTCCAG----CTCC---AAT-AGCGTA-----------TATTAAA-GTTGTTGTGG
-TTAAAAAGC-TCGTAGTTGAACCTTGGGCCT----------------------------
------------------------------------------GGCTGGCCGG--------
-------TCCGCCTCACCG-CGTGT---ACTGG-TCCG------------------GCCG
GGCCTTTC-CCTCTG-TGGAAC-CTCATGCC-CTTCACTG-GGTGTGG-----CGGGGAA
ACA------------------------------------------------GGACTTTTA
CTT---TGAAAAAATT--AGAGTGCT-CCAGGCAGGCC----------------------
-----TAT-GCTC-GAATACATTA--------GCA-----TGGAATAATAAAATAGGACG
T---------------------------------GTGGTT-CTA----------------
--------------------------------------------TTTTGTTGGTTTCT--
-------------------AGGACCG----CCGTAATGA--------------TTAATA-
------GGGACAGT---CGGGGG-CATCA--GTATTC-AATTGTCAGAGGTGAA-----A
TT-CTTGGATTTATTGAAGA--------CTAACTACTG--CGAAA-GCATTT-G------
------CCAAGG-ATGTTTTCA------------TTAATCAG-GAACGAAAGTTAGGGG-
ATC----------GAAGACGAT--CAGATACCGTCGT--AGTCTTAACC-ATAAAC----
----------TATGCC-GACTAGGGATCGGACGA--------------------------
------------------------------------------------------------
----------TGTTATT---TTTTGACGCGTT-CGGCACCTTAC--------GAGAAA-T
CA--AAGTGCTTGGGCTC-------CAGGGGG-AGTATGG-TCGCAAGG--CTGAAACTT
AAAG-A-AATTGACGGAAGGGCACCACCAG-GGGTGGAGCCTG-CGGCTTAATTTGACTC
AACACGGG-GAAACTCACCAGGTCCAGA-CACAATGAGGATTGACAGAT-TGAG--AGC-
TCTTTCTTGATTTTG-TGGGTGGTGGTGCATGGCCGTT-CTTAGTTGGTGGA-GTGATTT
GTCTG--CTTAATTGCGATAACGAACGAGACCTTA-------------ACCTGCTAAA-T
A-----------------------------------------------------------
--GCCCGTATTG--CTTTGGC---------------------------------------
------------------------------------------------------------
----------AGTACGCCGGC---------------------------------------
------------------------------------------------------------
------------------------------------------------------------
------------------------------------------------------------
------------------------------------------------------------
------------------------------------------------------------
------------------------------------------------------------
------------------------------------------------------------
------------------------------------------------------------
------------------------------------------------------------
------------------------------------------------------------
------------------------------------------------------------
------------------------------------------------------------
-------------------------------------
>EF468977.1.972_U_Ascomycota_Cordyceps+sp.
------------------------------------------------------------
------------------------------------------------------------
---------------------------------------------G------TAACTGCG
AATGGCTCATTATATAAGTTATCGTTTATTTGATAGT-----------ACC--TTACTAC
T--TGGA-TAACCG-TGGTA-ATTCTAGAG-CTAATACATGC-TAA---------AAATC
CCGACT-----------------------------TC---------GGAAGGGATGTATT
TATTAGATTA---------------AAAA----------CCAAT----------------
GCCCTCTGG--------------GC---TC---TCT-GGTGATTCATGATA-ACT-----
-TCTCGAATCGCATG----------GCCTT-----------------GTGCCG---GCGA
TGGTTCAT--TCAAATTTCTTCCCTATCA--ACTTTCG-ATGTTTGGGTAGTGGCC-AAA
C-ATGGTTG-CAACGGGTAAC-GGAGGGT-TAGGGCT-CGACCC-CGGAGAAGGAGCCTG
AG-AAACGGCTACTACATCCAAGGA-AGGCAGCAGGCGCG-CAAATTACCCAATCC-CGA
--TTCGGG-GAGGTAG----TGACAATAAATACCGATACAGGG---CTCTTTTGGGT---
-----CTT-GTAATTGGAATGAGTACAATTTAA--ATC-CCTTAACGAGGAACAAT----
TGGAGGGC----------------------------------------------------
----------------------------------AAGT-CTGGTG-CCAGCAGC-CGCGG
T-AATTCCAG----CTCC---AAT-AGCGTA-----------TATTAAA-GTTGTTGTGG
-TTAAAAAGC-TCGTAGTTGAACCTTGGGCCT----------------------------
------------------------------------------GGCTGGCCGG--------
-------TCCGCCTCACCG-CGTGT---ACTGG-TCCG------------------GCCG
GGCCTTTC-CCTCTG-TGGAAC-CCCATGCC-CTTCACTG-GGCGTGG-----CGGGGAA
ACA------------------------------------------------GGACTTTTA
CTT---TGAAAAAATT--AGAGTGCT-CCAGGCAGGCC----------------------
-----TAT-GCTC-GAATACATTA--------GCA-----TGGAATAATGAAATAGGACG
T---------------------------------GCGGTT-CTA----------------
--------------------------------------------TTTTGTTGGTTTCT--
-------------------AGGACCG----CCGTAATGA--------------TTAATA-
------GGGACAGT---CGGGGG-CATCA--GTATTC-AATTGTCAGAGGTGAA-----A
TT-CTTGGATTTATTGAAGA--------CTAACTACTG--CGAAA-GCATTT-G------
------CCAAGG-ATGTTTTCA------------TTAATCAG-GAACGAAAGTTAGGGG-
ATC----------GAAGACGAT--CAGATACCGTCGT--AGTCTTAACC-ATAAAC----
----------TATGCC-GACTAGGGATCGGACGA--------------------------
------------------------------------------------------------
----------TGTTA---------------------------------------------
------------------------------------------------------------
------------------------------------------------------------
------------------------------------------------------------
------------------------------------------------------------
------------------------------------------------------------
------------------------------------------------------------
------------------------------------------------------------
------------------------------------------------------------
------------------------------------------------------------
------------------------------------------------------------
------------------------------------------------------------
------------------------------------------------------------
------------------------------------------------------------
------------------------------------------------------------
------------------------------------------------------------
------------------------------------------------------------
------------------------------------------------------------
------------------------------------------------------------
------------------------------------------------------------
------------------------------------------------------------
------------------------------------------------------------
-------------------------------------
>EU107260.1.1750_U_Ascomycota_Bulgaria+inquinans
------------------------------------------------------------
--------------------------------------------------------G-AT
TAAGCCATGCATGT-CTAAGTATAAGCAA------TCTATACTGTG------AAACTGCG
AATGGCTCATTAAATCAGTTATCGTTTATTTGATAGT-----------ACCT-T-ACTAC
T--TGGA-TAACCG-TGGTA-ATTCTAGAG-CTAATACATGCTA-A---------AAACC
TCGAC------------------------------TTC--------GGAAGGGGTGTATT
TATTAGATAA---------------AAAA----------CCAAT----------------
-GCCCTTCG-------------G---GGCT---CCTTGGTGATTCATAATA-ACT-----
-CAACGAATCGCATG----------GCCTT-----------------GTGCCG---GCGA
TGGTTCAT--TCAAATTTCTGCCCTATCA--ACTTTCG-ATGGTAGGATAGTGGCC-TAC
C-ATGGTTT-CAACGGGTAAC-GGGGAAT-TAGGGTT-CTATTC-CGGAGAGGGAGCCTG
AG-AAACGGCTACCACATCCAAGGA-AGGCAGCAGGCGCG-CAAATTACCCAATCC-CGA
--CACGGG-GAGGTAG----TGACAATAAATACTGATACAGGG---CTCTTTTGGGT---
-----CTT-GTAATTGGAATGAGTACAATTTAA--ATC-CCTTAACGAGGAACAAT----
TGGAGGGC----------------------------------------------------
----------------------------------AAGT-CTGGTG-CCAGCAGC-CGCGG
T-AATTCCAG----CTCC---AAT-AGCGTA-----------TATTAAA-GTTGTTGCAG
-TTAAAAAGC-TCGTAGTTGAACCTTGGGCCT----------------------------
------------------------------------------GGCTGGCCGG--------
-------TCCGCCTCACCG-CGTGC---ACTGG---TCC----------------GGCCG
GGCCTTTC-CTTCTGGGGAGCC-G-CATGCC-CTTCACTG-GGTGTGT-----CGGGGAA
CCA------------------------------------------------GGACTTTTA
CTT---TGAAAAAATT--AGAGTGTT-CAAAGCAGGCC----------------------
-----TAT-GCTC-GAATACATTA--------GCA-----TGGAATAATAGAATAGGACG
T---------------------------------GTGGTT-CTA----------------
--------------------------------------------TTTTGTTGGTTTCT--
-------------------AGGACCG----CCGTAATGA--------------TTAATA-
------GGGATAGT---CGGGGG-CATCA--GTATTC-AATTGTCAGAGGTGAA-----A
TT-CTTGGATTTATTGAAGA--------CTAACTACTG--CGAAA-GCATTT-G------
------CCAAGG-ATGTTTTCA------------TTAATCAGTGAACGAAAGTTAGGGG-
ATC----------GAAGACGAT--CAGATACCGTCGT--AGTCTTAACC-ATAAAC----
----------TATGCC-GACTAGGGATCGGGCGA--------------------------
------------------------------------------------------------
----------TGTTATCT--TTTTGACTCGCT-CGGCACCTTAC--------GAGAAA-T
CA--AAGTCTTTGGGTTC-------TGGGGGG-AGTATGG-TCGCAAGG--CTGAAACTT
AAAG-A-AATTGACGGAAGGGCACCACCAG-GAGTGGAGCCTG-CGGCTTAATTTGACTC
AACACGGG-GAAACTCACCAGGTCCAGA-CACAATAAGGATTGACAGAT-TGAG--AGC-
TCTTTCTTGATTTTG-TGGGTGGTGGTGCATGGCCGTT-CTTAGTTGGTGGA-GTGATTT
GTCTG--CTTAATTGCGATAACGAACGAGACCTTA-------------ACCTGCTAAA-T
A-----------------------------------------------------------
--GCCCGGCTAG--CTTTGGC---------------------------------------
------------------------------------------------------------
----------TGGTCGCTGGCTTCTTAGAGGGACTATCG--GCT-CA----------AGC
CGATGG-AAGTTTGAGGCAATAACAGGTCTGTGATGCCCTT-AGATG---TTCTGGGCCG
CACGCGCGCTACACTGACAGAGCCAACGAGT------TCATC------------------
------------------------------------------------------------
----------ACCTTGGC-CG-----------AAAGGTCTG-------------------
------------------------------------------------GG-TAATCTTGT
T-AAACTCTGTCGTGCTGGGGATAGAG-CATTGCAATTATTGC-----------------
---TCTTCAA-CGAGGAATTCCT--AGTAAGCGCAAGTCA-TCAGCTTGCGCTGATTAC-
GTCCCTGCCCTTTGTAC-ACAC-CGCCCGTCGCTAC-TACCGATT--GAATGGCT-AAGT
GAGACTTTCGGACTGGCTCAGAAA-GGT-------CGGCAACGACCATTCAGAGCTGG--
--------------------------------------AAAGTTGTTCAAACTTGGTCAT
TT-AGAGGAA----GTAAAAGTC-GTAACAAGGTTT-CCGTAGGTGAACCTGCGGA----
------------------------------------------------------------
-------------------------------------
>FR717359.1.1773_U_Pirsonia_Thelebolus+microsporus
------------------------------------------------------------
------------------------------------------------------------
-------TGCATGT-CTAAGTATAAGCAA------TNTATACAGTG------AAACTGCG
AATGGCTCANTAAATCAGTTATCGTTTATTTGATAGT-----------ACCT-T-ACTAC
T--TGGA-TAACCG-TGGTA-ATTCTAGAG-CTAATACATGCTA-A---------AAACC
TCGAC------------------------------TTC--------GGAAGGGGTGTATT
TATTAGATAA---------------AAAA----------CCAAT----------------
-GCCCTTCG-------------G---GGCT---CCTTGGTGATTCATGATA-ACT-----
-TAACGAATCGCATG----------GCCTT-----------------GTGCCG---GCGA
TGGTTCAT--TCAAATTTCTGCCCTATCA--ACTTTCG-ATGGTAGGATAGTGGCC-TAC
C-ATGGTTT-CAACGGGTAAC-GGGGAAT-TAGGGTT-CTATTC-CGGAGAGGGAGCCTG
AG-AAACGGCTACCACATCCAAGGA-AGGCAGCAGGCGCG-CAAATTACCCAATCC-CGA
--CACGGG-GAGGTAG----TGACAATAAATACTGATACAGGG---CTCTTTTGGGT---
-----CTT-GTAATTGGAATGAGTACAATTTAA--ATC-CCTTAACGAGGAACAAT----
TGGAGGGC----------------------------------------------------
----------------------------------AAGT-CTGGTG-CCAGCAGC-CGCGG
T-AATTCCAG----CTCC---AAT-AGCGTA-----------TATTAAA-GTTGTTGCAG
-TTAAAAAGC-TCGTAGTTGAACCTTGGGCCT----------------------------
------------------------------------------GGTTGGTCGG--------
-------TCCGCCTCGCGG-CGTGC---ACTGA---TCC----------------GACCG
GGCCTTTC-CTTCTGGGGAACC-G-CATGTT-CTTCATTG-AGTGTGT-----CGGGGAT
CCA------------------------------------------------GGACTTTTA
CTT---TGAAAAAATT--AGAGTGTT-CAAAGCAGGCC----------------------
-----TAT-GCTC-GAATACATTA--------GCA-----TGGAATAATAGAATAGGACG
T---------------------------------GTGGTT-CTA----------------
--------------------------------------------TTTTGTTGGTTTCT--
-------------------AGGACCG----CCGTAATGA--------------TTAATA-
------GGGATAGT---CGGGGG-CATCA--GTATTC-CGTTGTCAGAGGTGAA-----A
TT-CTTGGATTTACGGAAGA--------CTAACTACTG--CGAAA-GCATTT-G------
------CCAAGG-ATGTTTTCA------------TTAATCAGTGAACGAAAGTTAGGGG-
ATC----------GAAGACGAT--CAGATACCGTCGT--AGTCTTAACC-ATAAAC----
----------TATGCC-GACTAGGGATCGGGCGA--------------------------
------------------------------------------------------------
----------TGTTATCT--TTTTGACTCGCT-CGGCACCTTAC--------GAGAAA-T
CA--AAGTTTTTGGGTTC-------TGGGGGG-AGTATGG-TCGCAAGG--CTGAAACTT
AAAG-A-AATTGACGGAAGGGCACCACCAG-GAGTGGAGCCTG-CGGCTTAATTTGACTC
AACACGGG-GAAACTCACCAGGTCCAGA-CACAATAAGGATTGACAGAT-TGAG--AGC-
TCTTTCTTGATTTTG-TGGGTGGTGGTGCATGGCCGTT-CTTAGTTGGTGGA-GTGATTT
GTCTG--CTTAATTGCGATAACGAACGAGACCTTA-------------ACCTGCTAAA-T
A-----------------------------------------------------------
--GCCCGGCTAG--CTTTGGC---------------------------------------
------------------------------------------------------------
----------TGGTCGCTGGCTTCTTAGAGGGACTATCG--GCT-CA----------AGC
CGATGG-AAGTTTGAGGCAATAACAGGTCTGTGATGCCCTT-AGATG---TTCTGGGCCG
CACGCGCGCTACACTGACAGAGCCAACGAGT------TCATC------------------
------------------------------------------------------------
----------ACCTTGGC-CG-----------AAAGGTCTG-------------------
------------------------------------------------GG-TAATCTTGT
T-AAACTCTGTCGTGCTGGGGATAGAG-CATTGCAATTATTGC-----------------
---TCTTCAA-CGAGGAATTCCT--AGTAGGCGCGAGTCA-TCAGCTCGTGCCGACTAC-
GTCCCTGCCCTTTGTAC-ACAC-CGCCCGTCGCTAC-TACCGATT--GAATGGCT-AAGT
GAGGCTTCCGGACTGGCTCAGGGA-GGT-------CGGCAACGACCACCCAGAGCTGG--
--------------------------------------AAAGTTGTCCAAACTTGGTCAT
TT-AGAGGAA----GTAAAAGTC-GTAACAAGGTTT-CCGTAGGTGAACNNNNNNAAGGA
TCAANNGGTTG-------------------------------------------------
-------------------------------------
>DQ471000.1.1698_UC_Ascomycota_Orbilia+vinosa
------------------------------------------------------------
--------------------------------------------GCTTGTCTCAAAG-AT
TAAGCCATGCATGT-CTAAGTATAAGCAA------TCTATACAGTG------AAACTGCG
AATGGCTCATTAAATCAGTTATCGTTTATTTGATAGT-----------ACCT-T-ACTAC
T--TGGA-TAACCG-TGGTA-ATTCTAGAG-CTAATACATGCTA-A---------AAATC
CCGACC-----------------------------TCC--------GGAAGGGATGTATT
TATTAGATAA---------------AAAA----------CCAAT----------------
-GCCTTC---------------G---GGCT---CTTTGGTGATTCATGATA-ACT-----
-TAACGAATCGCATG----------GCCTT-----------------GCGCCG---GCGA
TGGTTCAT--TCAAATTTCTGCCCTATCA--ACTTTCG-ATGGTAGGATAGTGGCC-TAC
C-ATGGTTT-CAACGGGT------------------------------------------
------------------------------------------------------------
------------------------------------------------------------
-------------------------------------------------------N----
NNNNNNNN----------------------------------------------------
----------------------------------NNNN-NNNNNN-NNNNNNNN-NNNNN
N-NNNNNNNN----NNNN---NNN-NNNNNNCTCATAGCGTATATTAAA-GTTGTTGCAG
-TTAAAAAGC-TCGTAGTTGAACTTTGGGCCT----------------------------
------------------------------------------GGCTGTTCGG--------
-------TCCGCCTAACCG-CGTGC---ACTGA---TGC----------------GGCCG
G-----------------------------------------------------------
------------------------------------------------------------
------------------------------------------------------------
------------------------------------------------------------
------------------------------------------------------------
------------------------------------------------------------
------------------------------------------------------------
--------------------------------------------------TGAA-----A
TT-CTTGGATTTATTGAAGA--------CTAACTACTG--CGAAA-GCATTT-G------
------CCAAGG-ATGTTTTCA------------TTAATCAGTGAACGAAAGTTAGGGG-
ATC----------GAAGACGAT--CAGATACCGTCGT--AGTCTTAACC-ATAAAC----
----------TATGCC-GACTAGGGATCGGGCGG--------------------------
------------------------------------------------------------
----------TGTTCAAC--TTATGACCCGCT-CGGCACCTTAC--------GAGAAA-T
CA--AAGTCTTTGGGTTC-------TGGGGGG-AGTATGG-TCGCAAGG--CTGAAACTT
AAAG-G-AATTGACGGAAGGGCACCACCAG-ATGTGGAGCCTG-CGGCTTAATTTGACTC
AACACGGG-GAAACTCACCACGTCCAGA-CACATTAAGGATTGACAGAT-TGAG--AGC-
TCTTTCTTGATTATG-TGGGTGGTGGTGCATGCCCGTT-CTTAGTTGGTGGA-GTGATTT
GTCTG--CTTAATTGCGATAACGAACGAGACCTTA-------------AN----------
------------------------------------------------------------
------------------------------------------------------------
------------------------------------------------------------
------------------------------------------------------------
--------------------TAACAGGTCTGTGATGCCCTT-AGATG---TTCTGGGCCG
CACGCGCGCTACACTGACAGAGCCAACGAGT---------TT------------------
------------------------------------------------------------
----------TCCTTCGC-CG-----------AGAGGCGCG-------------------
------------------------------------------------GG-TAATCTTGT
T-AAACTCTGTCGTGCTGGGGATAGAG-CATTGCAATTATTGC-----------------
---TCTTCAA-CGAGGAATATCT--AGTAAGCGCAAGTCA-TCAGCTTGCGTTGATTAC-
GTCCCTGCCCTTTGTAC-ACAC-CGCCCGTCGCTAC-TACCGATT--GAATGGCT-CAGT
GAGGCCTTCGGACTGGCTCAGGGA-GGT-------CGGCAACGACCACCCAGAGCCGG--
--------------------------------------AAAGTTG-TCAAATC-------
------------------------------------------------------------
------------------------------------------------------------
-------------------------------------
>AY016338.1.1753_UC_Ascomycota_Bimuria+novae-zelandiae
------------------------------------------------------------
------------------------ATTCTGCCAGTAGTC-ATATGCTTGTCTCAAAG-AT
TAAGCCATGCATGT-CCAAGTATAAGCA-------TCTATACTGTG------AAACTGCG
AATGGCTCATTAAATCAGTTATCGTTTATTTGATAAT-----------ACCT-T-ACTAC
A--TGGAATACCTG-TGGAA-AATCTAGAG-CTAATACATGCTA-A---------AAGCC
CCGAC------------------------------TTC--------GGGAGGGGTGTATT
TATTAGATAA---------------AAAA----------CCAAT----------------
-GCCCTCCG-------------G---GGCT---CCTTGGTGATTCATGATA-ACT-----
-TCTCGGATCGCATG----------GCCCT-----------------GCGCCG---GCGA
CGGTTCAT--TCAAATTTCTGCCCTATCA--ACTTTCG-ATGGTAAGGTAGTGGCT-TAC
C-ATGGTTT-CAACGGGT------------------------------------------
------------------------------------------------------------
------------------------------------------------------------
-------------------------------------------------------T----
TGGAGGGC----------------------------------------------------
----------------------------------AAGT-CTGGTG-CCAGCAGC-CGCGG
T-AATTCCAG----CTCC---AAT-AGCGTA-----------TATTAAA-GTTGTTGCAG
-TTAAAAAGC-TCGTAGTTGAACCTTTGGCCT----------------------------
------------------------------------------GGCTGGCGGG--------
-------TCCGCCTCACCG-CGTGC---ACTCG---TCC----------------GGCCG
G-----------------------------------------------------------
------------------------------------------------------------
------------------------------------------------------------
------------------------------------------------------------
------------------------------------------------------------
------------------------------------------------------------
------------------------------------------------------------
--------------------------------------------------TGAA-----A
TT-CTTGGATTTATTGAAGA--------CGAACTACTG--CGAAA-GCATTT-G------
------CCAAGG-ATGTTTTCA------------TTAATCAGTGAACGAAAGTTAGGGG-
ATC----------GAAGACGAT--CAGATACCGTCGT--AGTCTTAACC-ATAAAC----
----------TATGCC-GACTAGGGATCGGGCGG--------------------------
------------------------------------------------------------
----------TGTTTCTA--TTGTGACCCGCT-CGGCACCTTAC--------GAGAAA-T
CA--AAGTGTTTGGGTTC-------TGGGGGG-AGTATGG-TCGCAAGG--CTGAAACTT
AAAG-A-AATTGACGGAAGGGCACCACCAG-GCGTGGAGCCTG-CGGCTTAATTTGACTC
AACACGGG-GAAACTCACCAGGTCCAGA-TGAAATAAGGATTGACAGAT-TGAG--AGC-
TCTTTCTTGATTTTT-CAGGTGGTGGTGCATGGCCGTT-CTTAGTTCGTGGG-GTGACTT
GTCTG--CTTAATTGCGATAACGAACGAGACCTTA-------------CC----------
------------------------------------------------------------
------------------------------------------------------------
------------------------------------------------------------
------------------------------------------------------------
--------------------TAACAGGTCTGTGATGCCCTT-AGATG---TTCTGGGCCG
CACGCGCGCTACACTGACAGAACCAACGAGT------CCTTT------------------
------------------------------------------------------------
----------CCCTTGGC-CG-----------GAAGGCCTG-------------------
------------------------------------------------GG-TAATCTTGT
T-AAATTCTGTCGTGCTGGGGATAGAG-CATTGCAATTATTGC-----------------
---TCTTCAA-CGAGGAATGCCT--AGTAAGCGCGTGTCA-TCAGCACGCGTTGATTAC-
GTCCCTGCCCTTTGTAC-ACAC-CGCCCGTCGCTAC-TACCGATT--GAATGGCT-CAGT
GAGGCCTTCGGACTGGCTCGAGGA-GGT-------TGGCAACGACCACCTCGAGCCGG--
--------------------------------------AAAGTTGGTCAAACTCGGTCAT
TT-AGAGGAA----GTAAAAGTC-GTAA--------------------------------
------------------------------------------------------------
-------------------------------------
>EF589731.1.1075_U_Basidiomycota_Chaetospermum+camelliae
------------------------------------------------------------
------------------------------------------------------------
------------------------------------------------------------
--------------------------------ATGAT-----------ACC--TTACTAC
A--TGGA-TAACTG-TGGTA-ATTCTAGAG-CTAATACATGCGCTA---------AAGCC
CCGACT-----------------------------TCT--------GGAAGGGGTGTATT
TATTAGATAA---------------AAAA----------CCAAC----------------
GCGGTTTAC-------------CGC---TC---CTTTGGTGATTCATAATA-ACT-----
-TCTCGAATCGCATG----------GCCTT-----------------GTGCCG---GCGA
TGCTTCAT--TCAAATATCTGCCCTATCA--ACTTTCG-ATGGTAGGATAGAGGCC-TAC
C-ATGGTTT-CAACGGGTAAC-GGGGAAT-AAGGGTT-CGATTC-CGGAGAGGGAGCCTG
AG-AAACGGCTACCACATCCAAGGA-AGGCAGCAGGCGCG-CAAATTACCCAATCC-CGA
--CACGGG-GAGGTAG----TGACAATAAATAACAATACAGGG---CTCT-TAGAGT---
-----CTT-GTAATTGGAATGAGTACAATTTAA--ATC-CCTTAACGAGAAACAAT----
TGGAGGGC----------------------------------------------------
----------------------------------AAGT-CTGGTG-CCAGCAGC-CGCGG
T-AATTCCAG----CTCC---AAT-AGCGTA-----------TATTAAA-GTTGTTGCAG
-TTAAAAAGC-TCGTAGTTGAACTTCAGGTCT----------------------------
------------------------------------------GGTTGGGCGG--------
-------TCCGCCTCACGG-CGTGT---ACTG--TCCG------------------GCCG
GTCCTTAC-TTCTTGGTGAGCC-GGCATGCC-CTTTACTG-GGTGTGT-----CGGGGAA
CCA------------------------------------------------GGACTTTTA
CCT---TGAGAAAATT--AGAGTGTT-CAAAGCAGGCC----------------------
-----TAC-GCCC-GAATACATTA--------GCA-----TGGCATAATAAAATAGGACG
T---------------------------------GCGGTT-CTA----------------
--------------------------------------------TTTTGTTGGTTTCT--
-------------------AGAGTCG----CCGTAATGA--------------TTAATA-
------GGGATAGT---TGGGGG-CATTA--GTATTC-CATTGCTAGAGGTGAA-----A
TT-CTTGGATTTATGGAAGA--------CTAACTTCTG--CGAAA-GCATTT-G------
------CCAAGG-ATGTTTTCA------------TTAATCAA-GAACGAAGGTTAGGGG-
ATC----------GAAAACGAT--CAGATACCGTTGT--AGTCTTAACA-GTAAAC----
----------TATGCC-GACTAGGGATCGGGCGA--------------------------
------------------------------------------------------------
----------TCTCACTC--TTATGTGTCGCT-CGGCACCTTAC--------GAGAAA-T
CA--AAGTCTTTGGGTTC-------TGGGGGG-AGTATGG-TCGCAAGG--CTGAAACTT
AAAG-G-AATTGACGGAAGGGCACCACCAG-GCGTGGAGCCTG-CGGCTTAATTTGACTC
AAC-CG------------------------------------------------------
------------------------------------------------------------
------------------------------------------------------------
------------------------------------------------------------
------------------------------------------------------------
------------------------------------------------------------
------------------------------------------------------------
------------------------------------------------------------
------------------------------------------------------------
------------------------------------------------------------
------------------------------------------------------------
------------------------------------------------------------
------------------------------------------------------------
------------------------------------------------------------
------------------------------------------------------------
------------------------------------------------------------
------------------------------------------------------------
------------------------------------------------------------
------------------------------------------------------------
-------------------------------------
>FJ426276.1.1774_U_Basidiomycota_Trichosporon+loubieri
------------------------------------------------------------
---------------------------------GTAGTC-ATATGCTTGTCTCAAAG-AT
TAAGCCATGCATGT-CTAAGTATAAACAAA-----TTCATACTGTG------AAACTGCG
AATGGCTCATTAAATCAGTTATAGTTTATTTGATGGT-----------ATC--TTGCTAC
A--TGGA-TAACTG-TGGTA-ATTCTAGAG-CTAATACATGCTTAA---------AAGCC
CCGACT-----------------------------TCT--------GGAAGGGGTGTATT
TATTAGATAA---------------AAAA----------CCAAT----------------
GGGTTTCGG-------------CCC---TT---CTT-GGTGATTCATAATA-ACT-----
-TCTCGAATCGCATG----------GCCTT-----------------GCGCCG---GCGA
TGCTTCAT--TCAAATATCTGCCCTATCA--ACTTTCG-ATGGTAGGATAGAGGCC-TAC
C-ATGGTAT-CAACGGGTAAC-GGGGAAT-TAGGGTT-CGATTC-CGGAGAGGGAGCCTG
AG-AAACGGCTACCACATCCAAGGA-AGGCAGCAGGCGCG-CAAATTACCCAATCC-CGA
--CACGGG-GAGGTAG----TGACAATAAATAACAATATAGGG---CTCTATTGGGT---
-----CTT-ATAATTGGAATGAGTACAATTTAA--ATC-CCTTAACGAGGAACAAC----
TGGAGGGC----------------------------------------------------
----------------------------------AAGT-CTGGTG-CCAGCAGC-CGCGG
T-AATTCCAG----CTCC---AGT-AGCGTA-----------TATTAAA-GTTGTTGCAG
-TTAAAAAGC-TCGTAGTCGAACTTCGGGCCT----------------------------
------------------------------------------GGCGGGACGG--------
-------TCTGCCTTACGG-TATGT---ACTG--TCCG------------------GCTG
GGTCTTAC-CTCTTGGTGAGGC-TGCATGCC-CTTTATTG-GGTGTGT-----AGTGGAA
CCA------------------------------------------------GGAATTTTA
CCT---TGAGAAAATT--AGAGTGTT-CAAAGCAGGCA----------------------
-----TTT-GCCC-GAATACATTA--------GCA-----TGGAATAATAGAATAGGACG
T---------------------------------GCGGTT-CTA----------------
--------------------------------------------TTTTGTTGGTTTCT--
-------------------AGGATCG----CCGTAATGA--------------TTAATA-
------GGGACGGT---CGGGGG-CATTA--GTATTC-CGTTGCTAGAGGTGAA-----A
TT-CTTAGATTTACGGAAGA--------CTAACATCTG--CGAAA-GCATTT-G------
------CCAAGG-ACGTTTTCA------------TTGATCAA-GAACGAAGGTTAGGGG-
ATC----------AAAAACGAT--TAGATACCGTTGT--AGTCTTAACA-GTAAAC----
----------TATGCC-GACTAGGGATCGGTCCA--------------------------
------------------------------------------------------------
----------CGTTAAT---TTCTGACTGGAT-CGGCACCTTAC--------GAGAAA-T
CA--AAGTCTTTGGGTTC-------TGGGGGG-AGTATGG-TCGCAAGG--CTGAAACTT
AAAG-G-AATTGACGGAAGGGCACCACCAG-GTGTGGAGCCTG-CGGCTTAATTTGACTC
AACACGGG-GAAACTCACCAGGTCCAGA-CATAGTAAGGATTGACAGAT-TGAT--AGC-
TCTTTCTTGATTCTA-TGGGTGGTGGTGCATGGCCGTT-CTTAGTTGGTGGA-GTGATTT
GTCTG--GTTAATTCCGATAACGAACGAGACCTTA-------------ACCTGCTAAA-T
A-----------------------------------------------------------
--GTCAGGCCGG--CTTTGGC---------------------------------------
------------------------------------------------------------
----------TGGTCGTCGACTTCTTAGAGGGACTAACA--GCGTTT----------AGC
TGTTGG-AAGTTTGAGGCAATAACGGGTCTGTGATGCCCTT-AGATG---CTCTGGGCCG
CACGCGCGCTACACTGACTGAGCCAGCGAGT------TTATA------------------
------------------------------------------------------------
----------ACCTTAAC-TG-----------AGAAGTTTG-------------------
------------------------------------------------GG-TAATCTTGT
G-AAACTCAGTCGTGCTGGGGATAGAG-CATTGCAATTATTGC-----------------
---TCTTCAA-CGAGGAATACCT--AGTAAGCGTGAGTCA-CCAGCTCGCGTTGATTAC-
GTCCCTGCCCTTTGTAC-ACAC-CGCCCGTCGCTAC-TACCGATT--GAATGGCT-TAGT
GAGACCTCCGGATTGGCGTTGAGAAGCC-------GGCAACGGCA-TCTCTTGGCCGA--
--------------------------------------GAAGTTGGTCAAACTTGGTCAT
TT-AGAGGAA----GTAAAAGTC-GTAACAAGGTTT-CCGTAGGTGAACCTGCGGA----
------------------------------------------------------------
-------------------------------------
>ADXC01000118.4300.6106_U_Ascomycota_Saccharomyces+cerevisiae
------------------------------------------------------------
---------------ATCTGGTTGATCCTGCCAGTAGTC-ATATGCTTGTCTCAAAG-AT
TAAGCCATGCATGT-CTAAGTATAAGCAA------TTTATACAGTG------AAACTGCG
AATGGCTCATTAAATCAGTTATCGTTTATTTGATAGT-----------TCCT-TTACTAC
A--TGGTATAACTG-TGGTA-ATTCTAGAG-CTAATACATGCTT-A---------AAATC
TCGACCC----------------------------TTT--------GGAAGAGATGTATT
TATTAGATAA---------------AAAA----------TCAAT----------------
-GTCTTC---------------G---GACT---CTTTGATGATTCATAATA-ACT-----
-TTTCGAATCGCATG----------GCCTT-----------------GTGCTG---GCGA
TGGTTCAT--TCAAATTTCTGCCCTATCA--ACTTTCG-ATGGTAGGATAGTGGCC-TAC
C-ATGGTTT-CAACGGGTAAC-GGGGAAT-AAGGGTT-CGATTC-CGGAGAGGGAGCCTG
AG-AAACGGCTACCACATCCAAGGA-AGGCAGCAGGCGCGRCAAATTACCCAATCC-TAA
--TTCAGG-GAGGTAG----TGACAATAAATAACGATACAGGG---CCCATTCGGGT---
-----CTT-GTAATTGGAATGAGTACAATGTAA--ATA-CCTTAACGAGGAACAAT----
TGGAGGGC----------------------------------------------------
----------------------------------AAGT-CTGGTG-CCAGCAGC-CGCGG
T-AATTCCAG----CTCC---AAT-AGCGTA-----------TATTAAA-GTTGTTGCAG
-TTAAAAAGC-TCGTAGTTGAACTTTGGGCCC----------------------------
------------------------------------------GGTTGGCCGG--------
-------TCCGAATTTTTT-CGTGT---ACTGGATTTCC----------------AACGG
GGCCTTTC-CTTCTGGCTAACC-T-TGAGTC-CTT----G-TGGCTCT-----TGGCGAA
CCA------------------------------------------------GGACTTTTA
CTT---TGAAAAAATT--AGAGTGTT-CAAAGCAGGCG----------------------
-----TATTGCTC-GAATATATTA--------GCA-----TGGAATAATAGAATAGGACG
T---------------------------------TTGGTT-CTA----------------
--------------------------------------------TTTTGTTGGTTTCT--
-------------------AGGACCA----TCGTAATGA--------------TTAATA-
------GGGACGGT---CGGGGGGCATCA--GTATTC-AATTGTCAGAGGTGAA-----A
TT-CTTGGATTTATTGAAGA--------CTAACTACTG--CGAAA-GCATTT-G------
------CCAAGG-ACGTTTTCA------------TTAAGTCAAGAACGAAAGTTAGGGGG
ATC----------GAAGATGAT--CAGATACCGTCGT--AGTCTTAACC-ATAAAC----
----------TATGCC-GACTAGGGATCGGGTGG--------------------------
------------------------------------------------------------
----------TGTTTTTT--TAATGACCCACT-CGGCACCTTAC--------GAGAAA-T
CA--AAGTCTTTGGGTTC-------TGGGGGGGAGTATGG-TCGCAAGG--CTGAAACTT
AAAG-G-AATTGACGGAAGGGCACCACCAG-GAGTGGAGCCTG-CGGCTTAATTTGACTC
AACACGGG-GAAACTCACCAGGTCCAGA-CACAATAAGGATTGACAGAT-TGAG--AGHC
TCTTTCTTGATTTTG-TGGGTGGTGGTGCATGGCCGTT-CTTAGTTGGTGGA-GTGATTT
GTCTG--CTTAATTGCGATAACGAACGAGACCTTA-------------ACCTACTAAA-T
A-----------------------------------------------------------
--GTGGTGCTAG--CATTTGC---------------------------------------
------------------------------------------------------------
----------TGGTTATCCACTTCTTAGAGGGACTATCG--GTTTCA----------AGC
CGATGG-AAGTTTGAGGCAATAACAGGTCTGTGATGCCCTT-AGACG---TTCTGGGCCG
CACGCGCGCTACACTGACGGAGCCAGCGAGT------C--TA------------------
------------------------------------------------------------
----------ACCTTGGC-CG-----------AGAGGTCTT-------------------
------------------------------------------------GG-TAATCTTGT
G-AAACTCCGTCGTGCTGGGGATAGAG-CATTGTAATTATTGC-----------------
---TCTTCAA-CGAGGAATTCCT--AGTAAGCGCAAGTCA-TCAGCTTGCGTTGATTAC-
GTCCCTGCCCTTTGTAC-ACAC-CGCCCGTCGCTAG-TACCGATT--GAATGGCT-TAGT
GAGGCCTCAGGATCTGCTTAGAGAAGGG-------GGGCAACTCCATCTCAGAGCGGA--
--------------------------------------GAATTTGGACAAACTTGGTCAT
TT-AGAGGAA----CTAAAAGTC-GTAACAAGGTTT-CCGTAGGTGAACCTGCGGAAGGA
TCATTA------------------------------------------------------
-------------------------------------
>HQ901732.1.1667_U_Chytridiomycota_Geranomyces+variabilis
------------------------------------------------------------
------------------------------------------------------------
------------------------------------------------------------
--TGGCTCATTAAATCAGTTATAGTTTATTTGATAAT-----------ACC--TTACTAC
T--TGGA-TAACCG-TGGTA-ATTCTAGAG-CTAATACATGCTA-A---------AAATC
CCGACT-----------------------------TCT--------GGAAGGGATGTATT
TATTAGATAA---------------AAAA----------CCAAC----------------
-CCGAGCTT-------------GCTCGGAA---CTTTGGTGATTCATGATA-ACT-----
-TTTCGAATCGTATG----------TGCCTT----------------GTGCCG---ACGA
TGGTTCAT--TCAAATTTCTGCCCTATCA--ACTTTCG-ATGGTAGGATAGAGGCC-TAC
C-ATGGTTT-TAACGGGTAAC-GGAGAAT-TAGGGTT-CGATTC-CGGAGAGGGAGCCTG
AG-AAACGGCTACCACATCCAAGGA-AGGCAGCAGGCGCG-CAAATTACCCAATCC-TGA
--CACAGG-GAGGTAG----TGACAATAAATAACAATACAGGG---CTCTA-CGAGT---
-----CTT-GTAATTGGAATGAGTACAATTTAA--ATC-CCTTAACGAGGAACAAT----
TGGAGGGC----------------------------------------------------
----------------------------------AAGT-CTGGTG-CCAGCAGC-CGCGG
T-AATTCCAG----CTCC---AAT-AGCGTA-----------TATTAAA-GTTGTTGCAG
-TTAAAAAGC-TCGTAGTTGAATTTTGGACCT----------------------------
------------------------------------------GGCTTGGTGG--------
-------TCTTGCCGCAAGGTTAGC---ACTGC-TGTG------------------GTCG
GGTCTTTC-CTTCTGCGGAACC-TGTGTGCG-CTTAATTG-AGTGCGC-----AGGGGAT
GCA------------------------------------------------GGACTTTTA
CTT---TGAAAAAATT--AGAGTGTT-TAAAGCAGGCG----------------------
-----TAC-GCTT-GAATACATTA--------GCA-----TGGAATAATAGAATAGGACT
T----------------------------------TGGTT-CTA----------------
--------------------------------------------TTTTGTTGGTTTCT--
-------------------AGGACCG----AGGTAATGA--------------TTAATA-
------GGGACAGT---TGGGGG-CATTA--GTATTT-AATTGTCAGAGGTGAA-----A
TT-CTTGGATTTATGAAAGA--------CTAACTTCTG--CGAAA-GCATTT-G------
------CCAAGG-ATGTTTTCA------------TTAATCAA-GAACGAAAGTTAGGGG-
ATC----------GAAGACGAT--CAGATACCGTCGT--AGTCTTAACC-ATAAAC----
----------TATGCC-GACTAGGGATCGGACGG--------------------------
------------------------------------------------------------
----------CGTTACAT--CATTGACTCGTT-CGGCACCTTAT--------GAGAAA-T
CTT-GAGTTTTTGGGTTC-------CGGGGGG-AGTATGG-TCGCAAGG--CTGAAACTT
AAAG-G-AATTGACGGAAGGGCACCACCAG-GAGTGGAGCCTG-CGGCTTAATTTGACTC
AACACGGG-AAAACTCACCAGGTCCAGA-CATAGTAAGGATTGACAGAT-TGAG--AGC-
TCTTTCTTGATTCTA-TGGGTGGTGGTGCATGGCCGTT-CTTAGTTGGTGGA-GTGATTT
GTCTG--GTTAATTCCGTTAACGAACGAGACCTTA-------------ACCTGCTAAA-T
A-----------------------------------------------------------
--GTTACGTTAA--CTTTGGT---------------------------------------
------------------------------------------------------------
----------TGACGGCTAACTTCTTAGAGGGACTGTGG--ATGTTT----------AAT
CCACGG-AAGTTTGAGGCAATAACAGGTCTGTGATGCCCTT-AGATG---TTCTGGGCCG
CACGCGCGCTACACTGATGAAGGCAACAAGT------AATTC------------------
------------------------------------------------------------
----------ACCTTGGC-CG-----------GAAGGTCTG-------------------
------------------------------------------------GG-TAATCTTTT
G-AAACTTCATCGTGCTGGGGATTGTC-CATTGCAATTATTGG-----------------
---ACATCAA-CGAGGAATTCCT--AGTAAGCGTGAGTCA-TCAGCTCGCGTTGATTAC-
GTCCCTGCCCTTTGTAC-ACAC-CGCCCGTCGCTAC-TACCGATT--GAATGGCT-TAGT
GAGTCCTCCGGATTGGAAGCTGAATGCT-------GGCAACGGCA-TATCGTTTTCGA--
--------------------------------------GAAGTTGGGCAAACTTGGTCAT
TT-AGAGGAA----GTA-------------------------------------------
------------------------------------------------------------
-------------------------------------
>AF164239.1.1007_U_Chytridiomycota_Powellomyces+hirtus
------------------------------------------------------------
------------------------------------------------------------
------------------------------------------------------------
-------------------------TTATTTGATAAT-----------ACC--TTACTAC
T--TGGA-TAACCG-TGGTA-ATTCTAGAG-CTAATACATGCTA-A---------AAATC
CCGACT-----------------------------TCT--------GGAAGGGATGTATT
TATTAGATAA---------------AAAA----------CCAAC----------------
-CCGGGC---------------AACCGGTT---TTTTGGTGATTCATGATA-ACT-----
-TTTCGAATCGTATG-----------GCCTT----------------GTGCCG---ACGA
TGGTTCAT--TCAAATTTCTGCCCTATCA--ACTTTCG-ATGGTAGGATAGAGGCC-TAC
C-ATGGTTT-TAACGGGTAAC-GGAGAAT-TAGGGTT-CGATTC-CCGAGAGGGAGCCTG
AC-AAACGGCTACCACATCCAAGGA-AGGCAGGAGGCGCG-CAAATTACCCAATCC-TGA
--CACAGG-GAGGTAG----TGACAATAAATAACAATACAGGG---CTCTA-CGAGT---
-----CTT-GTTATTGGAATGAGTACTATTTAA--ATC-CCTTAACGAGGAACAAT----
TGGAGGGC----------------------------------------------------
----------------------------------AAGT-CTGGTG-CCAGCAGC-AGCGG
T-AATTCCAG----CTCC---AAT-AGCGTA-----------TATTAAA-GTTGTTGCAG
-TTAAAAAGC-TCGTAGTTMAATTTTGGACCT----------------------------
------------------------------------------GGCTGGGTGG--------
-------TCTTGCCGAAAGGTTAGC---ACTGC-TCTG------------------GTTG
GGTCTTTC-CTTCTGGGGAACT-TGTGTGCT-CTTAATTGTGGTGCGC-----AAGGGAT
CCA------------------------------------------------GGACTTTTA
CTT---TGAAAAAATT--ACACTCTT-TAAAGCAGGCT----------------------
-----TAC-CCTT-GAATACATTA--------CCA-----TGGAATAATACAATAGGACT
T----------------------------------TGGTT-CTA----------------
--------------------------------------------TTTTGTTGGTTTCT--
-------------------AGGACCG----AACTAATGA--------------TTAATA-
------GGGATAGT---TGGGGG-CATTA--KTATTT-AATTGTCAGAGGTGAA-----A
TT-CTTGGATTTATGAAAGA--------CTAACTTCTG--CGAAA-GCATTT-G------
------CCAAGG-ATGTTTTCA------------TTAATCAA-GAACGAAAGTTAGGGG-
ATC----------GAAGACGAT--CAGATACCGTCGT--AGTCTTAACC-ATAAAC----
----------TATGCC-GACTAGGGATCGGACGA--------------------------
------------------------------------------------------------
----------CGTTAAAT--AATTGACTCGTT-CGGCACCTTAT--------GAGAAA-T
C---AAATTTTTGGGTTC-------CGGGGGG-AGTATGG-TCG----------------
------------------------------------------------------------
------------------------------------------------------------
------------------------------------------------------------
------------------------------------------------------------
------------------------------------------------------------
------------------------------------------------------------
------------------------------------------------------------
------------------------------------------------------------
------------------------------------------------------------
------------------------------------------------------------
------------------------------------------------------------
------------------------------------------------------------
------------------------------------------------------------
------------------------------------------------------------
------------------------------------------------------------
------------------------------------------------------------
------------------------------------------------------------
------------------------------------------------------------
------------------------------------------------------------
------------------------------------------------------------
-------------------------------------
>HQ667442.1.996_U_Mucoromycota_Dissophora+ornata
------------------------------------------------------------
------------------------------------------------------------
---------------------------------------------------------GCG
AATGGCTCATTAAATCAGTTATAGTTTATTTGATTAT-----------ACT--TTACTAC
T--TGGA-TAACCG-TGGTA-ATTCTAGAG-CTAATACATGCTA-A---------AAATC
CCGACT-----------------------------TCT--------GGAAGGGATGTATT
TATTAGATAA---------------AAAA----------CCAAC----------------
-GCGGGT---------------AACCGCTT---GTCTGGTGATTCATAATA-ACT-----
-TTTCGAATCGCATG-----------GCCTT----------------GTGCTG---GCGA
TGTTTCAT--TCAAATTTCTGCCCTATCA--ACTTTCG-ATGGTAGGATAGAGGCC-TAC
C-ATGGTTT-TAACGGGTAAC-GGGGAAT-TAGGGTT-CGATTC-CGGAGAGGGAGCCTG
AG-AAACGGCTACCACATCCAAGGA-AGGCAGCAGGCGCG-CAAATTACCCAATCC-CGA
--CACGGG-GAGGTAG----TGACAATAAATAACAATACAGGG---CTTT--CAAGT---
-----CTT-GTAATTGGAATGAGTACAATTTAA--ATC-CCTTAACGAGGAACAAT----
TGGAGGGC----------------------------------------------------
----------------------------------AAGT-CTGGTG-CCAGCAGC-CGCGG
T-AATTCCAG----CTCC---AAT-AGCGTA-----------TATTAAA-GTTGTTGCAG
-TTAAAAAGC-TCGTAGTTGAATTTTAGGCCC----------------------------
------------------------------------------GGTTGGACGG--------
-------TCTGCTC-TAGGGTTTGT---ACTGT-CCTG------------------ACTG
GGTCTTCC-CTTCTGGTGAGCT-GTCGTGTT-GTTTATTC-AGTGCGG-----CAGGGAA
CCA------------------------------------------------GGACTTTTA
CTT---TGAAAAAATT--AGAGTGTT-TAAAGCAGGCA----------------------
-----TTC-GCTT-GAATACATTA--------GCA-----TGGAATAATAAAATAGGACT
T----------------------------------TGGTT-CTA----------------
--------------------------------------------TTTTGTTGGTTTCT--
-------------------AGGACCG----AAGTAATGA--------------TTAATA-
------GGGATAGT---TGGGGG-CATTA--GTATTT-AATTGTCAGAGGTGAA-----A
TT-CTTGGATTTATGAAAGA--------CTAACTTCTG--CGAAA-GCATTT-G------
------CCAAGG-ATGTTTTCA------------TTAATCAA-GAACGAAAGTTAGGGG-
ATC----------GAAGACGAT--CAGATACCGTCGT--AGTCTTAACC-ATAAAC----
----------TATGCC-GACTAGGGATCAGACAA--------------------------
------------------------------------------------------------
----------GGAT--TT--TTT-GACTTGTT-TGGCACCTTAT--------GAGAAA--
------------------------------------------------------------
------------------------------------------------------------
------------------------------------------------------------
------------------------------------------------------------
------------------------------------------------------------
------------------------------------------------------------
------------------------------------------------------------
------------------------------------------------------------
------------------------------------------------------------
------------------------------------------------------------
------------------------------------------------------------
------------------------------------------------------------
------------------------------------------------------------
------------------------------------------------------------
------------------------------------------------------------
------------------------------------------------------------
------------------------------------------------------------
------------------------------------------------------------
------------------------------------------------------------
------------------------------------------------------------
------------------------------------------------------------
-------------------------------------
>HQ667501.1.996_U_Mucoromycota_Mortierella+alpina
------------------------------------------------------------
------------------------------------------------------------
---------------------------------------------------------GCG
AATGGCTCATTAAATCAGTTATAGTTTATTTGATTAT-----------ACC--TTACTAC
T--TGGA-TAACCG-TGGTA-ATTCTAGAG-CTAATACATGCTA-A---------AAATC
CCGACT-----------------------------TCT--------GGAAGGGATGTATT
TATTAGATAA---------------AAAA----------CCAAC----------------
-GCGGGC---------------AACCGCTT---GTTTGGTGATTCATAATA-ACT-----
-TTTCGAATCGCATG-----------GCCTT----------------GTGCTG---GCGA
TGTTTCAT--TCAAATTTCTGCCCTATCA--ACTTTCG-ATGGTAGGATAGAGGCC-TAC
C-ATGGTTT-TAACGGGTAAC-GGGGAAT-TAGGGTT-CGATTC-CGGAGAGGGAGCCTG
AG-AAACGGCTACCACATCCAAGGA-AGGCAGCAGGCGCG-CAAATTACCCAATCC-CGA
--TACGGG-GAGGTAG----TGACAATAAATAACAATACAGGG---CTTT--TCAGT---
-----CTT-GTAATTGGAATGAGTACAATTTAA--ATC-TCTTAACGAGGAACAAT----
TGGAGGGC----------------------------------------------------
----------------------------------AAGT-CTGGTG-CCAGCAGC-CGCGG
T-AATTCCAG----CTCC---AAT-AGCGTA-----------TATTAAA-GTTGTTGCAG
-TTAAAAAGC-TCGTAGTTGAATTTTAGGCCC----------------------------
------------------------------------------GGTTGGACGG--------
-------TCTGCCT-TTGGGTTTGT---ACTGT-CCTG------------------ACTG
GGCCTTAC-CTTCTGGTGAGCT-GTCGTGTT-GTTTACTC-AGCGCGG-----CAGGGAA
CCA------------------------------------------------GGACTTTTA
CTT---TGAAAAAATT--AGAGTGTT-TAAAGCAGGCA----------------------
-----TTC-GCTT-GAATACATTA--------GCA-----TGGAATAATAGAATAGGACT
T----------------------------------TGGTT-CTA----------------
--------------------------------------------TTTTGTTGGTTTCT--
-------------------AGGACCG----AAGTAATGA--------------TTAATA-
------GGGATAGT---TGGGGG-CATTA--GTATTT-AATTGTCAGAGGTGAA-----A
TT-CTTGGATTTATGAAAGA--------CTAACTTCTG--CGAAA-GCATTT-G------
------CCAAGG-ATGTTTTCA------------TTAATCAA-GAACGAAAGTTAGGGG-
ATC----------GAAGACGAT--CAGATACCGTCGT--AGTCTTAACC-ATAAAC----
----------TATGCC-GACTAGGGATCAGACAA--------------------------
------------------------------------------------------------
----------GGAT--AT--TTT-GACTTGTT-TGGCACCTTAT--------GAGGAA--
------------------------------------------------------------
------------------------------------------------------------
------------------------------------------------------------
------------------------------------------------------------
------------------------------------------------------------
------------------------------------------------------------
------------------------------------------------------------
------------------------------------------------------------
------------------------------------------------------------
------------------------------------------------------------
------------------------------------------------------------
------------------------------------------------------------
------------------------------------------------------------
------------------------------------------------------------
------------------------------------------------------------
------------------------------------------------------------
------------------------------------------------------------
------------------------------------------------------------
------------------------------------------------------------
------------------------------------------------------------
------------------------------------------------------------
-------------------------------------
>AF164264.1.1035_U_Chytridiomycota_Rhizophydium+sp.
------------------------------------------------------------
------------------------------------------------------------
TAAGCCATGCATGT-CTAAGTATAAGCAC------TTTATACTGTG------AAACTGCG
AATGGCTCATTAAATCAGTTATAGTTTATTTGATAAT-----------ACC--TTACTAC
T--TGGA-TAACCG-TGGTA-ATTCTAGGG-CTAATACATGCTT-A---------AAATC
CCGACT-----------------------------TCT--------GGAAGGGATGTATT
TATTAGATAA---------------AAAA----------CCAAT----------------
-CGGGGC---------------AACCCGTC---TACTGGTGAATCATGATA-ACT-----
-ATTCGAATCGCATG-----------TCATT----------------G--ACG---GCGA
TGGTTCAT--TCAAATTTCTGCCCTATCA--ACTTTCG-ATGGTAGGATAGAGGCC-TAC
C-ATGGTTT-TAACGGGTAAC-GGAGAAT-TAGGGTT-CGATTC-CGGAGAGGGAGCCTG
AG-AAACGGCTACCACATCCAAGGA-AGGCAGCAGGCGCG-CAAATTACCCAATCC-TGA
--CACAGG-GAGGTAG----TGACAATAAATAACAATACAGAG---CTCTA-TGAGT---
-----TTT-GTAATTGTAATGAGTACAATTTAA--ATC-TCTTAACGAGAACCAAT----
TGGAGGGC----------------------------------------------------
----------------------------------AAGT-CTGGTG-CCAGCAGC-CGCGG
T-AATTCCAG----CTCC---AAT-AGCGTA-----------TATTAAA-GTTGTTGCAG
-TTAAAAAGC-TCGTAGTTGAACTTTGGGTTT----------------------------
------------------------------------------GGTTGGGCGG--------
-------TCTTTCC-TTTGGAAAGC---ACTTC-TCTG------------------ACTG
AATCTTTC-CTTCTGGAGAACT-ATAGTGCT-ATTCACTT-AGTGCTA-----TAGGGAA
CCA------------------------------------------------GGACTTTTA
CTT---TGAAAAAATT--AGAGTGTT-TAAAGCAGGCT----------------------
-----TAC-GCTT-GAATACATTA--------GCA-----TGGAATAATAGAATAGGACT
T----------------------------------TGGTT-TTA----------------
--------------------------------------------TTTTGTTGGTTTCT--
-------------------AGGACCG----AAGTAATGA--------------TTAATA-
------GGGATAGT---TGGGGG-CATTA--GTATTT-AGCCGTCAGAGGTGAA-----A
TT-CTTGGATTGGCTAAAGA--------CTAACTTCTG--CGAAA-GCATTT-G------
------CCAAGG-ATGTTTTCA------------TTAATCAA-GAACGAAAGTTAGGGG-
ATC----------GAAGACGAT--CAGATACCGTCGT--AGTCTTAACC-ATAAAC----
----------TATGCC-GACTAGGGATCGGACAA--------------------------
------------------------------------------------------------
----------TGTTCAAT--AAT-GACTTGTT-CGGCACCTTAT----------------
------------------------------------------------------------
------------------------------------------------------------
------------------------------------------------------------
------------------------------------------------------------
------------------------------------------------------------
------------------------------------------------------------
------------------------------------------------------------
------------------------------------------------------------
------------------------------------------------------------
------------------------------------------------------------
------------------------------------------------------------
------------------------------------------------------------
------------------------------------------------------------
------------------------------------------------------------
------------------------------------------------------------
------------------------------------------------------------
------------------------------------------------------------
------------------------------------------------------------
------------------------------------------------------------
------------------------------------------------------------
------------------------------------------------------------
-------------------------------------
>FJ799984.1.1778_U_Chytridiomycota_Zygorhizidium+planktonicum
------------------------------------------------------------
-----------------CTGGTTGATCCTGCCAGTAGTC-ATATGCTTGTCTCAAAG-AT
TAAGCCATGCATGT-CTAAGTATGAACAAA-----TTTATACTGTG------AAACTGCG
AATGGCTCATTAAATCAGTTATAGTTTATTTGATAGT-----------ACC--TTACTAC
T--TGGA-TAACCG-TGGTA-ATTCTAGAG-CTAATACATGCAA-A---------AAGTC
GCGACT-----------------------------TCT--------GGAAGCGATGTATT
TATTAGATAA---------------AAAA----------CCAAC----------------
-CCCG-C---------------AAG-GGTT---CTTTGGTGATTCATGATA-ACT-----
-TTTCGAATCGCATG-----------GCTTT----------------ACGCTG---GCGA
TGGTTCAT--TCAAATTTCTGCCCTATCA--ACTTTCG-ATGGTAGGATAGAGGCC-TAC
C-ATGGTTT-TAACGGGTAAC-GGAGAAT-TAGGGTT-CGATTC-CGGAGAGGGAGCCTG
AG-AAACGGCTACCACATCTAAGGA-AGGCAGCAGGCGCG-CAAAT-ACCCAATCC-TGA
--TTCAGG-GAGGTAG----TGACAATAAATAACAATCCAGAC---CTTT-----GG---
-----TTT-GGAATTGGAATGAGTACAATTTAA--ATC-CCTTAACGAGGAACAAT----
TGGAGGGC----------------------------------------------------
----------------------------------AAGT-CTGGTG-CCAGCAGC-CGCGG
T-AATTCCAG----CTCC---AAT-AGCGTA-----------TATTAAA-GTTGTTGCAG
-TTAAATAGC-TCGTAGTTGAATTTTGGGCTG----------------------------
------------------------------------------GGTTGGATGG--------
-------TCTTGCCGCAAGGCTTGT---ACTGT-T-TG------------------ACCT
GGCCTTTC-CTTCTCGGGAACC-AGCGTGCT-CTTAACTG-GGTGCAT-----TGGGGAT
CGA------------------------------------------------GGACTTTTA
CTT---TGAAAAAATT--AGAGTGTT-TAAAGCAGGCA----------------------
-----TTT-GCTC-GAATACATTA--------GCA-----TGGAATAATAGAATAGGACT
T----------------------------------TGGTT-CTA----------------
--------------------------------------------TTTTGTTGGTTTCT--
-------------------AGGACCG----AAGTAATGA--------------TTAATA-
------GGGATAGT---TGGGGG-CATTA--GTATTT-AATTGTCAGAGGTGAA-----A
TT-CTGGGATTTATGAAAGA--------CTAACTTCTG--CGAAA-GCATTT-G------
------CCAAGG-ATGTTTTCA------------TTAATCAA-GAACGAAAGTTAGGGG-
ATC----------GAAGACGAT--CAGATACCGTCGT--AGTCTTAACC-ATAAAC----
----------TATGCC-GACTAGGGATCGGACGC--------------------------
------------------------------------------------------------
----------TGTT--TT--CAT-GACGCGTT-CGGCACCTTAT--------GAGAAA-T
CA--AAGTCTTTGGGTAC-------CGGGGGG-AGTATGG-TCGCAAGG--CTGAAACTT
AAAG-G-AATTGACGGAAGGGCACCACCAG-GCGTGGAGCCTG-CGGCTTAATTTGACTC
AACACGGG-GAAACTCACCAGGTCCAGA-CATAATAAGGATTGACAGAT-TGAG--AGC-
TCTTTCTTGATTTTA-TGGGTGGTGGTGCATGGTCGTT-CTTAGTTGGTGGA-GTGATTT
GTCTG--GTTAATTCCGATAACGAACGAGACCTTA-------------ACCTGCTAAA-T
A-----------------------------------------------------------
--GTTGCGTCCA--CTTTGGT---------------------------------------
------------------------------------------------------------
----------GAACGATCAACTTCTTAGAGGGACTATAT--ACGTTT----------AGT
ATATGG-AAGTTTGAGGCAATAACAGGTCTGTGATGCCCTT-AGATG---TTCTGGGCCG
CACGCGCGCTACACTGACAAAGGCAGCGAGT------A-TTC------------------
------------------------------------------------------------
----------ACCTTGGC-CG-----------GAAGGTCTG-------------------
------------------------------------------------GG-TAATCTTCT
G-AAACTTTGTCGTGCTGGGGATAGTC-CCTTGCAATTATTGG-----------------
---ACTTTAA-CGAGGAATGCCT--AGTAAGTGCAAGTCA-TCAGCTTGCGTTGATTAC-
GTCCCTGCCCTTTGTAC-ACAC-CGCCCGTCGCTAC-TACCGATT--GAATGGCT-TAGT
GAGACCTCCGGATCGGTATCTCAAAAGT-------GGCAACGCTT-TAGAGGTGCTGA--
--------------------------------------GAAGCTGGTCAAACTTGGTCAT
TT-AGAGGAA----GTAAAAGTC-GTAACAAGGTAA-CCGTAGGTGAACCTGCGG-----
------------------------------------------------------------
-------------------------------------
>Y15905.1.1695_U_Glomeromycota_Geosiphon+pyriformis
------------------------------------------------------------
------------------------------------------------------------
------------------------------------------------------------
-ATGGCTCATTAAATCAGTTATAGTTTATTTGATAGT-----------GCC--TTACTAC
T--CGGA-TAACCG-TGGTA-ATTCTAGAG-CTAATACGTGC-TAA---------AAATC
CCGACC-----------------------------TCT--------GGAAGGGAAGTATT
TATTAGATAA---------------AAAA----------CCAATCTT-------------
GCCTCTCGG-------------GGTGAGTC---CTTTGGTGAATCATGATA-ACT-----
-TTTCGAATCGCATG----------GCCTTT----------------GCGCCG---GTGA
TGGTTCAT--TCAAATTTCTGCCCTATCA--ACTTTCG-ATGGTAGGATAGAGGCC-TAC
C-ATGGTTT-TAACGGGTAAC-GGGGAAT-TAGGGTT-CGATTC-CGGAGAGGGAGCCTG
AG-AAACGGCTACCACATCCAAGGA-AGGCAGCAGGCGCG-CAAATTACCCAATCC-CGA
--CACGGG-GAGGTAG----TGACAATAAATAACAATACAGGG---CCCTCACGGGT---
-----CTT-GTAATTGGAATGAGTACAATTTAA--ATC-TCTTAACGAGGAACAAT----
TGGAGGGC----------------------------------------------------
----------------------------------AAGT-CTGGTG-CCAGCAGC-CGCGG
T-AATTCCAG----CTCC---AAT-AGCGTA-----------TATTAAA-GTTGTTGCAG
-TTAAAAAGC-TCGTAGTTGAATTTTAGGCGT----------------------------
------------------------------------------GGCCGGGCGG--------
-------TCCACCTTCTGGGTGAGC---ACTGT-CTCGT----------------CGTCA
TGCCTATC-TTTCTGTTGAGCC-GGGATGTC-CTTAATTG-GGTGTGT-----CGGGGAA
GCA------------------------------------------------GGACCATTA
CCT---TGAAAAAATT--AGAGTGTT-CAAAGCAGGCG----------------------
-----CAT-GCCC-GAATACATTA--------GCA-----TGGAATAATGAAATAGGACG
TC--------------------------------GTGGTT-CTA----------------
--------------------------------------------TTTTGTTGGTTTTT--
-------------------AGGACCA----CCGTAATGA--------------TTAATA-
------GGGATAGT---TGGGGG-CATTA--GTATTC-AATTGTCAGAGGTGAA-----A
TT-CTTGGATTTATTGAAGA--------CTAACTTCTG--CGAAA-GCATTT-G------
------CCAAGG-ATGTTTTCA------------TTAATCAA-GAACGAAAGTTAGGGG-
ATC----------GAAGACGAT--CAGATACCGTCGT--AGTCTTAACC-ATAAAC----
----------TATGCC-GACTAGGAATCGGGCGA--------------------------
------------------------------------------------------------
----------TGTTATTT--TGATGACTCGCC-CGGCGCCTTAT--------GGGAAA-C
CA--AAGTTTTTGGGTTC-------CGGGGGG-AGTATGG-TCGCAAGG--CTGAAACTT
AAAG-G-AATTGACGGAAGGGCACCACCAG-GGGTGGAGCCTG-CGGCTTAATTTGACTC
AACACGGG-AAAACTCACCAGGTCCAGA-CATAGTAAGGATTGACAGAT-TGAG--AGC-
TCTTTCTTGATTCTA-TGGGTGGTGGTGCATGGCCGTT-CTTAGTTGGTGGA-GTGATTT
GTCTG--GTTAATTCCGATAACGAACGAGACCTTA-------------ACCTGCTAAA-T
A-----------------------------------------------------------
--GCTAGGCGGCT-CCTTGAG---------------------------------------
------------------------------------------------------------
----------CCGTCGTCAGCTTCTTAGAGGGACTGTTGC-GCGATT----------AGC
CAACGG-AAGTTTGAGGCAATAACAGGTCTGTGATGCCCTT-AGATG---TTCTGGGCCG
CACGCGCGCTACACTGATGAAGTCAACGAGT------TCGAT------------------
------------------------------------------------------------
----------TCCTTGAC-CG-----------GAAGGTCTG-------------------
------------------------------------------------GG-TAATCTTAT
G-AAACTTCATCGTGCTGGGGATAGGG-CATTGCAATTATTGC-----------------
---TCTTCAA-CGAGGAATCCCT--AGTAAGCATGAGCCA-TCAGCTCGTGCTGATTAC-
GTCCCTGCCCTTTGTAC-ACAC-CGCCCGTCGCTAC-TNCCGATT--GAATGGCT-TAGT
GAGACCCTCGGATWGGCGTTGGGWGGCT-------GGAAACAGCWGWGCCTTCGCTGA--
--------------------------------------GAANTTGGTCAAACTTGGTCAN
TT-AGAGGAA----GTAAAAGTC-GTAACAAGGT--------------------------
------------------------------------------------------------
-------------------------------------
>DQ322629.1.1787_U_Glomeromycota_Paraglomus+occultum
------------------------------------------------------------
-----------------------------------AGTC-ATATGCTTGTCTCAAAG-AT
TAAGCCATGCATGT-CTAAGTATAAGCAA------TCT-TACGGTG------AAACTGCG
AATGGCTCATTAAATCAGTTATAGTTTATTTGATAGT-----------ATCT-C--ATAC
A--TGGA-TAACTG-TGGTA-ATTCTAGAG-CTAATACATGCTT-A---------AAGTC
CCGACT-----------------------------TCA--------GGGAGGGATGTATT
TATTAGATAA---------------AAAG----------CCAAC----------------
-ACGGAGCA-------------ATCCGGAA---CTTTGGTGAATCATGATA-ACT-----
-TTTCGAATCGCATG----------GCCCTC----------------GCGCCG---GCGA
TGTTTCAT--TCAAATTTCTGCCCTATCA--ACTTTCG-ATGGTAGGATAGAGGCC-TAC
C-ATGGTGG-TAACGGGTAAC-GGGGAAT-TAGGGTT-CGATTC-CGGAGAGGGAGCCTG
AG-AAACGGCTACCACATCCAAGGA-AGGCAGCAGGCGCG-CAAATTACCCAATCC-CGA
--CACGGG-GAGGTAG----TGACAATAAATAACAACACAGGG---CTCTTTCGGGT---
-----CTT-GTTATTGGAATGAGTACGATTTAA--ATC-TCCTAACGAGGAACAAT----
TGGAGGGC----------------------------------------------------
----------------------------------AAGT-CTGGTG-CCAGCAGC-CGCGG
T-AATTCCAG----CTCC---AAT-AGCGTA-----------TATTAAA-GTTGTTGCAG
-TTAAAAAGC-TCGTAGTTGAACTTCAGGCCT----------------------------
------------------------------------------GGCTGGGCGG--------
-------TCCGCCTTCCGGGTGAGT---ACTGC--CTGT----------------GGTCG
GGTCCTAC-CTTCTGGCGAAGC-GTCATGGC-CTTAACCG-GCCGTGG-----CGGGGAA
CCA------------------------------------------------GGACTTTTA
CTG---TGAAAAAATT--AGAGTGTT-CAAAGCAGGCA----------------------
-----CGC-GCTT-GAATACATTA--------GCA-----TGGAATAATGGAATAGGACA
----------------------------------GTGGTT-CTA----------------
--------------------------------------------TTT-GTTGGTTTCT--
-------------------AGGACCG----TTGTAATGA--------------TTAATA-
------GGGATAGT---TGGGGG-CATTA--GTATTC-AATTGTCAGAGGTGAA-----A
TT-CTTGGATTTATTGAAGA--------CTAACTACTG--CGAAA-GCATTT-G------
------CCAAGG-ATGTTTTCA------------TTAATCAA-GAACGAAAGTTAGGGG-
ATC----------GAAGACGAT--CAGATACCGTCGT--AGTCTTAACC-ATAAAC----
----------TATGCC-GACTAGGAATCGGGCGA--------------------------
------------------------------------------------------------
----------TGTTGACA--AAATGACGCGCT-CGGCACCTCAT--------GGGAAA-C
CA--AAGTGTTTGGGTTC-------CGGGGGG-AGTATGG-TCGCAAGA--CTGAAACTT
AAAG-G-AATTGACGGAAGGGCACCACCAG-GGGTGGAGCCTG-CGGCTTAATTTGACTC
AACACGGG-AAAACTCACCAGGTCCAGA-CATAGTAAGGATTGACAGAT-TGAG--AGC-
TCTTTCTTGATTCTA-TGGGTGGTGGTGCATGGCCGTT-CTTAGTTGGTGGA-GTGATTT
GTCTG--GTTAATTCCGATAACGAACGAGACCTTA-------------ACCTGCTAAA-T
A-----------------------------------------------------------
--GCCAGGCTGTT-CTCTGAA---------------------------------------
------------------------------------------------------------
----------CGGTCGTCGGCTTCTTAGAGGGACTATTG--GCGTTT----------AGC
CGATGG-AAGTTTGAGGCAATAACAGGTCTGTGATGCCCTT-AGATG---TTCTGGGCCG
CACGCGCGCTACACTGATGAAGTCAGCGAGT------TTCTTCA----------------
------------------------------------------------------------
----------ACCTTGGC-CG-----------GCAGGCCTG-------------------
------------------------------------------------GG-TAATCTTGT
G-AAACTTCATCGTGCTGGGGATAGAG-CATTGCAACTATTGT-----------------
---TCTTCAA-CGAGGAATCCCT--AGTAAGCGTGAGTCA-TTAGCTCGCGTTGATTAC-
GTCCCTGCCCTTTGTAC-ACAC-CGCCCGTCGCTAC-TACCGATT--GAATGGCT-TAGT
GAGACTTTCGGATGTGTTTGGAGC-CGC-------TGGCAACAGCGACACCTTGCGCA--
--------------------------------------GAAGTTATTCAAACTTGGTCAT
TT-AGAGGAA----GTAAAAGTC-GTAACAAGGTTT-CCGTAGGTGAACCTGCGGAAGGA
TCATTA------------------------------------------------------
-------------------------------------
>U96142.1.1331_U_Glomeromycota_Funneliformis+mosseae
------------------------------------------------------------
------------------------------------------------------------
------------------------------------------------------------
------------------------------------------------------------
------------------------------------------------------------
------------------------------------------------------------
------------------------------------------------------------
------------------------------------------------------------
------------------------------------------------------------
------------------------------------------------------------
C-CTTGAGG-TGACGGGTCCCCGGGGTGT-TATGGCA-CGACAC-CGGAGAGGGAGCCTG
AGCAAACGGCTACCACATCCAANGA-AGGCAGCAGGCGCG-CAAATTACCC-AATCCCGA
--CACGGG-GAGGTAG----TGACAATAAATAACAATACAGG---GTTCTTTTGGA----
-----TCTTGTAATTGGAATGAGTACAATTTAA--ATC-TCTTAACGAGGAACAAT----
TGGAGGGC----------------------------------------------------
----------------------------------AAGT-CTGGTG-CCAGCAGC-CGCGG
T-AATTCCAG----CTCC---AAT-AGCGTA-----------TATTAAA-GTTGTTGCAG
-TTAAAAAGC-TCGTAGTTGAATTTCGGGATCAATATT----------TCGG--------
--------TCATGCCGTTGGTA------------------TGCACTGTTAT---------
---------------------CATTGATTTCTCA--------------------------
--CCTTCTAAAGA------ACCGTAA-TGCC-ATTAATTTGGTG------TTACGGGGAA
TT------------------------------------------------AGGACTGTTA
CCT---TGAAAAAATTT-AGAGTGTT-TAAAGCAGGCTCACGC-----------------
-----------TT-GAATACATTA--------GCA-----TGGAATAATGAAATAGGACA
T---------------------------------CCCGATTCTATT--------------
--------------------------------------------TT--GTTGGTTT----
-----------------CTAGGATCGA----TGTAATGA--------------TTAATA-
------GGGATAGT---TGGGGG-CATTA--GTATTC-AATTGTCAGAGGTGAA-----A
TT-CTTGGATTTATTGAAGA--------CTAACTACTG--CGAAA-GCATTT-G------
------CCA-AGGATGTTTTCA------------TTAATCAA-GAACGAAAGTTAGGGG-
ATC----------GAAGACGAT--CAGATACCGTCGT--AGTCTTAACC-ATAAAC----
----------TATGCC-GACTAGGGATCGGATGATGTTAATT------------------
-----------------------TTTT---------------------------------
---------------------AATGACTCATT-CGGCGCCTTAC--------GGGAAA-C
CA--AAGTGTTTGGGTTC-------CGGGGGG-AGTATGG-TCGCAAGG--CTGAAACTT
AAAG-G-AATTGACGGAAGGGCACCACCAG-GGGTGGAG-CCTGCGGCTTAATTTGACTC
AACACGGG-GAAACTCACCAGGTCCAGAACATAGTAAGGATTGACAGAT-TGAG--AGC-
TCTTTCTTGATTTCTATGGGTGGTGGTGCATGGCCGTT-CTTAGTTGGTGGA-GTGATTT
GTCTG--GTTAATTCCGTTAACGAACGAGACCTTA-------------ACCTGCTAAA-T
A-----------------------------------------------------------
--GCTA------------------------GGCTTA------------------------
--------------------ACATTGTTAGGTCGTCAGC---------------------
---------------------TTCTTAGAGGGACTATCG----GTG-T-------TTAAC
CGATGG-AAGTTTGAGGCAATAACAGGTCTGTGATGCCCTT-AGATG---TTNTGGGCCG
CACGCGCGCTACACTGATGAAGTCAACGAGT-------TCA-------------------
------------------------------------------------------------
--------TATCCTTTAT-CG-----------AAAGATATG-------------------
------------------------------------------------GG-TAATCTTTT
GAAACTTCA-TCGTGATGGGGATAGAG-CATTGCAATTATTGC-----------------
---TCTTCAA-CGAGGAATCCCT--AGTAAGCACAAGTCA-TCAGCTTGTGTTGATTAC-
GTCCCTGCCCTTTGTAC-NCCC-CGCCCGTT--CAA-GGCCAGAT--AAA----------
------------------------------------------------------------
------------------------------------------------------------
------------------------------------------------------------
------------------------------------------------------------
-------------------------------------
>Z14010.1.1680_U_Glomeromycota_Gigaspora+gigantea
------------------------------------------------------------
------------------------------------------------------------
---------------------------------------------G------AAACTGCG
AATGGCTCATTAAATCAGTTATAGTTTATTTGATAGT-----------ACAA-TTACTAC
T--TGGA-TAACCG-TGGTA-ATTCTAGAG-CTAATACATGC-TAA---------AAATC
CCGACT-----------------------------TCT--------GGAAGGGATGTATT
TATTAGAT-A---------------AAAA----------CCAAT----------------
AACCTTCGG-------------GTT---TC---CCTTGGTGATTCATGATA-ACT-----
-TTTCGAATCGTATG----------GCCTT-----------------GCGCTG---ACGA
TGTATCAT--TCAAATTTCTGCCCTATCA--ACTTTCG-ATGGTAGGATAGAGGCC-TAC
C-ATGGTTT-TAACGGGTAAC-GGGGAAT-TAGGGTT-CGATTC-CGGAGAGGGAGCCTG
AG-AAACGGCTACCACATCCAAGGA-AGGCAGCAGGCGCG-CAAATTACCCAATCC-CGA
--TACGGG-GAGGTAG----TGACAATAAATAACAATACAGGG---CTCTTATGGGT---
-----CTT-GTAATTGGAATGAGTACAATTTAA--ATC-CCTTAACGAGGAACAAT----
TGGAGGGC----------------------------------------------------
----------------------------------AAGT-CTGGTG-CCAGCAGC-CGCGG
T-AATTCCAG----CTCC---AAT-AGCGTA-----------TATTAAA-GTTGTTGCAG
-TTAAAAAGC-TCGTAGTTGAATTTCGGGGTT----------------------------
------------------------------------------CTACCGTTGG--------
-------TCGGGCA-ATTG-TCTGT---ACTGG-CGTGT----------------AG--A
ATTTCTAC-CTTCTGGGGAACC-ATCATGTT-ATTAATTT-AGCGTGG-----TGGGAAA
CCA------------------------------------------------GGACCTTTA
CCT---TGAAAAAATT--AGAGTGTT-CAAAGCAGGCT----------------------
-----TAC-GTCT-GAATACATTA--------GCA-----TGGAATAATAAAATAGGACG
----------------------------------GTGGTC-CTG----------------
--------------------------------------------TTTTGTTGGTTTCT--
--------------------GAATCA----CCGTAATGA--------------TTAATA-
------GGGATAGT---TGGGGG-CATTA--GTATTC-AATTGTCAGAGGTGAA-----A
TT-CTTGGATTTATTGAAGA--------CTAACTTCTG--CGAAA-GCATTT-G------
------CCAAGG-ATGTTTTCA------------TTAATCAA-GAACGAAAGTTAGGGG-
ATC----------GAAGACGAT--CAGATACCGTCGT--AGTCTTAACC-ATAAAC----
----------TATGCC-GACTAGGGATCGGACGA--------------------------
------------------------------------------------------------
----------TGTTAATTTTTCTTGACTCGTT-CGGCGCCTTAC--------GGGAAA-C
CA--AAGTGTTTGGGTTC-------CGGGGGG-AGTATGG-TCGCAAGG--CTGAAACTT
AAAG-G-AATTGACGGAAGGGCACCACCAG-GGGTGGAGCCTG-CGGCTTAATTTGACTC
AACACGGG-AAAACTCACCAGGTCCAGA-CATAGTAAGGATTGACAGAT-TGAG--AGC-
TCTTTCTTGATTCTA-TGGGTGGTGGTGCATGGCCGTT-CTTAGTTGGTGGA-GTGATTT
GTCTG--GTTAATTCCGATAACGAACGAGACCTTA-------------ACCTGCTAAA-T
A-----------------------------------------------------------
--GTCAGGCTATTCTTTTGAA---------------------------------------
------------------------------------------------------------
----------TGGTCGACGACTTCTTAGAGGGACTATCG--GCGTTT----------AGC
CGATGG-AAGTTTGAGGCAATAACAGGTCTGTGATGCCCTT-AGATG---TTCTGGGCCG
CACGCGCGCTACACTGATGAAGTCATCGAGT------ACATT------------------
------------------------------------------------------------
----------TCCTTTAC-CG-----------GAAGGTATG-------------------
------------------------------------------------GG-TAATCTTTT
G-AAACTTNATCGTGATGGGGATAGAG-CATTGCAATTATTGC-----------------
---TCTTCAA-CGAGGAATCCCT--AGTAAGCATGAGTCA-TCAGCTCGTGCTGATTAC-
GTCCCTGCCCTTTGTAC-ACAC-CGCCCGTCGCTAC-TACCGATT--GAATGGCT-TAGT
GAGACCCTCGGATCGATGAAGTTGAAAC-------CTTCACGGGTATCTACTTGTTGA--
--------------------------------------GAAGTTGGTCAAACTTGGTCAT
TT-AGAGGAA----GTAAAA----------------------------------------
------------------------------------------------------------
-------------------------------------
>AY550245.1.1770_U_Ichthyosporea_Amphibiocystidium+ranae
------------------------------------------------------------
------------------------------------------------------------
-AAGCCATGCATGT-CTAAGTATAAACAAA-----TCTATACTGTG------AAACTGCG
AATGGCTCATTAAATCAGTTATAGTTTATTTGATAAT-----------ACC--TTACTAC
T--TGGA-TAACCG-TAGTA-ATTCTAGAG-CTAATACATGCTA-A---------AAATC
CCGACT-----------------------------TCT--------GGAAGGGATGTATT
TATTAGATAA---------------AAAA----------CCAATGC--------------
-GAATTTCG-------------GTTCGGTT---CTTTGGTGATTCATAATA-ACT-----
-TTGCGAATCGTATG----------GCTTT-----------------ATGCTG---ACGA
TGATTCAT--TCAAATTTCTGCCCTATCA--ACTTTCG-ATGGTAAGGTATTGGCT-TAC
C-ATGGTTA-CAACGGGTAGC-GGAGAAT-TAGGGTT-CGATTC-CGGAGAGGGAGCCTG
AG-AAACGGCTACCACATCTAAGGA-AGGCAGCAGGCGCG-CAAATTACCCAATCC-TGA
--CACAGG-GAGGTAG----TGACAAAAAATAACAATACAGGG---CTTTT-TAAGT---
-----CTT-GTAATTGGAATGAGAACAATTTAA--ACC-CCTTAACGAGGAACAAT----
TGGAGGGC----------------------------------------------------
----------------------------------AAGT-CTGGTG-CCAGCAGC-CGCGG
T-AATTCCAG----CTCC---AAT-AGCGTA-----------TATTAAA-GTTGTTGCAG
-TTAAAAAGC-TCGTAGTTGGATTTTGGGATTT---------------------------
------------------------------------------AGTCGGTTGG--------
-------TCCACCGCAAGGTGTCGT---ACCGA-GCCA------------------GCTA
ATCCTTTCGCTTCTCGAAAGCGGCGTGTGCC-CTTAACTGTGGTGTAT-----GTCCGTC
TTATTTC-------------------------------------------GGGACTTTTA
CTG---TGAAAAAATT--AGAGTGTT-CAAAGCAGGCG----------------------
-----TT-TGCTT-GAATATTTCA--------GCA-----TGGAATAATGGAGTAGGACA
T----------------------------------TGGTT-CTA----------------
--------------------------------------------TTTTGTTGGTTTCT--
-------------------AGGACCA----AAGAAAGTA--------------ATAATA-
------GGGATAGT---TGGGGG-CATTA--GTATTT-AATTGTCAGAGGTGAA-----A
TT-CTTGGATTTATGAAAGA--------CTAACTTCTG--CGAAA-GCATTT-G------
------CCAAGG-ATGTTTTCA------------TTAATCAA-GAACGAAAGTTAGGGG-
ATC----------GAAGATGAT--CAGATACCGTCGT--AGTCCTAACC-ATAAAC----
----------TATGCC-GACTAGGGATTGGTAGA--------------------------
------------------------------------------------------------
----------TGTTAATT--TTATGACTCTAT-CAGCACCTTAT--------GAGAAA-T
CA--AAGTCTTTGGGTTC-------CGGGGGG-AGTATGG-TCGCAAGG--CTGAAACTT
AAAG-G-AATTGACGGAAGGGCACCACCAG-GAGTGGAGCCTG-CGGCTTAATTTGACTC
AACACGGG-GAAACTCACCAGGGCCAGA-CATAGTAAGGATTGACAGAT-TGAG--AGC-
TCTTTCTTGATTCTA-TGGGTGGTGGTGCATGGCCGTT-CTTAGTTGGTGGA-GTGATTT
GTCTG--GTTAATTCCGTTAACGAACGAGACCTTA-------------ACCTGCTAAA-T
A-----------------------------------------------------------
--GTTGCGTGATT-TTCGAAT---------------------------------------
------------------------------------------------------------
----------CATTTGGTAACTTCTTAGAGGGACTATTG--GTGTTT----------AAC
CAATGG-AAGTTTGAGGCAATAACAGGTCTGTGATGCCCTT-AGATG---TTCTGGGCCG
CACGCGCGCTACACTGATAAAGGCAACGAGT------TTATC------------------
------------------------------------------------------------
----------ACCTGTAC-CG-----------GAAGGTATG-------------------
------------------------------------------------GG-TAATCTTTT
C-AAACTTTATCGTGCTGGGGATAGAT-CTTTGCAATTTTCGA-----------------
---TCTTAAA-CGAGGAATTCCT--AGTAAGCGCAAGTCA-TCAGCTTGCGTTGATTAC-
GTCCCTGCCCTTTGTAC-ACAC-CGCCCGTCGCTAC-TACCGATT--GAATGGTT-TAGT
GAGGTCTTCGGATTGGCGTTTCGC-AGC-------TGGCAACAGCAGTGAAATGCCGA--
--------------------------------------AAAGTTGATCAAACTTGATCAT
TT-AGAGGAA----GTAAAAGTC-GTAACAAGGTTT-CCGTAGGTGAACCTGCGGAAGGA
TCA---------------------------------------------------------
-------------------------------------
>U21337.1.1780_U_Ichthyosporea_Dermocystidium+salmonis
------------------------------------------------------------
---------------------------CTGCCAGTAGTC-ATATGCTTGTCTCNNAG-AT
TAAGCCATGCATGT-CTAAGTATAAACAAA-----TCTATACTGTG------AAGCTGCG
AATGGCTCATTAAATCAGTTATAGTTTATTTGATAAT-----------ACC--TTACCAC
T--TGGA-TAACCG-TAGTA-ATTCTAGAG-CTAATACATGCTA-A---------AAATC
CCGACT-----------------------------TCT--------GGAAGGGATGTATT
TATTAGATAA---------------AAAA----------CCAATGC--------------
-GGGCTTCG-------------GTCCGGTT---GTTTGGTGATTCATAATA-ACT-----
-TTGCGAATCGTATG----------GCTTT-----------------GCGCCGG--ACGA
TGATTCAT--TCAAATTTCTGCCCTATCA--ACTTTCG-ATGGTAAGGTAGTGGCT-TAC
C-ATGGTTA-CAACGGGTAAC-GGAGAAT-TAGGGTT-CGATTC-CGGAGAGGGAGCCTG
AG-AAACGGCTACCACATCTAAGGA-AGGCAGCAGGCGCG-CAAATTACCCAATCC-TGA
--CACAGG-GAGGTAG----TGACAAAAAATAACAATACAGGG---CTTTT-AAAGT---
-----CTT-GTAATTGGAATGAGAACAATTTAA--ACC-CCTTAACGAGGAACAAT----
TGGAGGGC----------------------------------------------------
----------------------------------AAGT-CTGGTG-CCAGCAGC-CGCGG
T-AATTCCAG----CTCC---AAT-AGCGTA-----------TATTAAA-GTTGTTGCAG
-TTAAAAAGC-TCGTAGTTGGATTTTGGGATTTT--------------------------
------------------------------------------GGTCGGTTGG--------
-------TCCGCCGCAAGGTGTTGT---ACCGA-GCCA------------------GCCA
ATCCTTTCGCTTCTCGAAAGCGGCGTGTGCC-CTTCACTGTGGTGTGC-----GTCCGTC
TTATTTC-------------------------------------------GGGACTTTTA
CTG---TGAAAAAATT--AGAGTGTT-CAAAGCAGGCG----------------------
-----TT-TGCTT-GAATATTTCA--------GCA-----TGGAATAATGGAATAGGACA
T----------------------------------TGGTT-CTA----------------
--------------------------------------------TTTTGTTGGTTTCT--
-------------------AGGACCA----AAGTAATGA--------------TTAATA-
------GGGATAGT---TGGGGG-CATTA--GTATTT-AATTGTCAGAGGTGAA-----A
TT-CTTGGATTTATGAAAGA--------CTAACTTCTG--CGAAA-GCATTT-G------
------CCAAGG-ATGTTTTCA------------TTAATCAA-GAACGAAAGTTAGGGG-
ATC----------GAAGATGAT--CAGATACCGTCGT--AGTCCTAACT-ATAAAC----
----------TATGCC-GACTAGGGATTGGTAGA--------------------------
------------------------------------------------------------
----------TGTTACTT--TTATGACTCTAT-CAGCACCTTAT--------GAGAAA-T
CA--AAGTCTTTGGGTTC-------CGGGGGG-AGTATGG-TCGCAAGG--CTGAAACTT
AAAG-G-AATTGACGGAAGGGCACCACCAG-GAGTGGAGCCTG-CGGCTTAATTTGACTC
AACACGGG-GAAACTCACCAGGTCCAGA-CATGGTAAGGATTGACAGAT-TGAG--AGC-
TCTTTCTTGATTCTA-TGGGTGGTGGTGCATGGCCGTT-CTTAGTTGGTGGA-GTGATTT
GTCTG--GTTAATTCCGTTAACGAACGAGACCTTA-------------ACCTGCTAAA-T
A-----------------------------------------------------------
--GTTGCGTGATT-TTCGAAT---------------------------------------
------------------------------------------------------------
----------CACTTGGTAACTTCTTAGAGGGACTATTG--GTGTTT----------AAC
CAATGG-AAGTTTGAGGCAATAACAGGTCTGTGATGCCCTT-AGATG---TTCTGGGCCG
CACGCGCGCTACACTGATAAAGGCAACGAGT------TTATC------------------
------------------------------------------------------------
----------ACCTGTAC-CG-----------GAAGGTATG-------------------
------------------------------------------------GG-TAACCTTTT
C-AAACTTTATCGTGCTGGGGATAGAT-CTTTGCAATTTTCGA-----------------
---TCTTAAA-CGAGGAATTCCT--AGTAAGCGCAAGTCA-TCAGCTTGCGTTGATTAC-
GTCCCTGCCCTTTGTAC-ACAC-CGCCCGTCGCTAC-TACCGATT--GAATGGTT-TAGT
GAGGTCTTCGGATTGGCGTTCTGC-AGC-------TGGCGACAGCAGCGGAGTGCCGA--
--------------------------------------AAAGTTGATCAAACTTGATCAT
TT-AGAGGAA----GTAAAAGTC-GTAACAAGGTTT-CC---------------------
------------------------------------------------------------
-------------------------------------
>EU349230.1.1799_U_Planomonadida_Ancyromonas+micra
------------------------------------------------------------
-------------TAACCTGGTTGATCCTGCCAGTAGTC-ATATGCTTGTCTCAAAG-AT
TAAGCCATGCATGT-CTAAGTATAAGCG------ACTTATACGG-CG-----AAACTGCG
AATGGCTCATTAAATCAGTTATAGTTTATTTGATAGTACCT---------------CTAC
T--TGGA-TAACCG-TAGTA-ATTCTAGAG-CTAATACATGC--AC--------CAAATC
CCGACTTCT-------------------------------------GGAAGGGATGTATT
TATTAGATAA---------------AGAA----------CCAATGCA-------------
CAGCAATGT--------------GGAAA-------GTGGTGATTCATAATA-ACT-----
-TTTCGAATCGTATG----------GCC-----------------TTGAGCTGA---CGA
TGATTCAT--TCAAGTTTCTGCCCTATCA--ACTTTCG-ATGGTAGGGTATTGGCC-TAC
C-ATGGTTG-TAACGGGTGAC-GGAGAAT-TAGGGTT-CGATTC-CGGAGAGGGAGCCTG
AG-AAACGGCTACCACATCCAAGGA-AGGCAGCAGGCGCG-CAAATTACCC-AATCCTGA
--CACAGG-GAGGTAG----TGACAAGAAATAACAATGTAGG---GCTTT-TTAAG----
-----TCTTGCAATTGGAATGAGTACAATTTAA--ACC-ACTTAACGAGGATCCAT----
TGGAGGGC----------------------------------------------------
----------------------------------AAGT-CTGGTG-CCAGCAGC-CGCGG
T-AATTCCAG----CTCC---AAT-AGCGTA-----------TATTAAA-GTTGTTGCAG
-TTAAAAAGC-TCGTAGTTGGATTTCGGGATGAGAAGC----------ATGG--------
---------TCTACCGAAAGGTG-----------------TGTACTAGGCG---------
-------------------G-------CTCATTC--------------------------
TTCCTTCTGTAG-------ACCTTTGTGGTT-CTTGATTGGATTG-----CAGAGTGGAT
GC------------------------------------------------AGAACGTTTA
CTT---TGAATAAATT--AGAGTGTT-CAAAGCAGGCAT--TT-----------------
-------GC--TT-GAATACATTA--------GCA-----TGGAATAATGGAATAGGAC-
----------------------------------TTTGGTTCTATT--------------
--------------------------------------------TT--GTTGGTTT----
-----------------CTAGGACCGA----AGTAATGA--------------TTAATA-
------GGGATAGT---TGGGGG-CATTA--ATATTT-AATTGTCAGAGGTGAA-----A
TT-CTTGGATTTATGAAAGA--------TTAACTTCTG--CGAAA-GCATTT-G------
------CCA-AGGATGTTTTCA------------TTAATCAA-GAACGAAAGTTAAGGG-
ATC----------GAAGATGAT--CAGATACCGTCGT--AGTCTTAACC-ATAAAC----
----------TATGCC-GACTAGGGATTGGCGGATGTT-AAT------------------
-----------------------T-TA---------------------------------
-------------------T----GACACCGT-CAGCACCTTAT--------GAGAAA-T
CA--AAGTCTTTGGGTTC-------CGGGGGG-AGTATGG-TCGCAAGG--CTGAAACTT
AAAG-G-AATTGACGGAAGGGCACCACCAG-GAGTGGAG-CCTGCGGCTTAATTTGACTC
AACACGGG-AAAACTTACCAGGTCCAGA-CATAGTAAGGATTGACAGAT-TGAG--AGC-
TCTTTCTTGATT-CTATGGGTGGTGGTGCATGGCCGTT-CTTAGTTGGTGGA-GTGATTT
GTCTG--GTTAATTCCGTTAACGAACGAGACCTTA-------------ACCTACTAAC-T
A-----------------------------------------------------------
--GTTA------------------------CGCGAAG-----------------------
--------------------CATGCTTC--GTGGATAAC---------------------
---------------------TTCTTAGAGGGACTATTG----GTG-T-------TTAAC
CAATGG-AAGTTTGAGGCAATAACAGGTCTGTGATGCCCTT-AGATG---TTCTGGGCTG
CACGCGCGCTACACTGACAGAGGCAACGAGT-------TT--------------------
------------------------------------------------------------
-------ATAACCTTGGT-CG-----------AGAGGCCTG-------------------
------------------------------------------------GG-TAATCTTTT
GAACCTCTG-TCGTGCTGGGGATAGAT-TATTGCAATTATTAA-----------------
---TCTTCAA-CGAGGAATTCCT--AGTAAGCGCAAGTCA-TCAGCTTGCGTTGATTAC-
GTCCCTGCCCTTTGTAC-ACAC-CGCCCGTCGCTCC-TACCGATT--GAATGATC-CGGT
GAAATTTCGGGA-CCGCAGCAACGCAGCTG---GTTCGCCAGCAGT-GATGCCGCGG---
--------------------------------------GAACTTACTTAAACCTTATCAT
TT-AGAGGAA----GGAGAAGTC-GTAACAAGGTTTCCGTAGGTGAACCTGCGGAAGGAT
CA----------------------------------------------------------
-------------------------------------
>AB212285.1.1721_U_Katablepharidaceae_Hatena+arenicola
------------------------------------------------------------
------------------------------------------------------------
----------------------TAAATAA-----TCTTATACTG-TG-----AAACTGCG
AATGGCTCATTAAATCAGTTATCGTTTATTTGATGGTCTCTT-------------ACTAC
T--TGGA-TAACCG-TAGTA-ATTCTAGAG-CTAATACATGC--AC--------AAAATC
CCGACTTCT-------------------------------------GGAAGGGATGTATT
TATTAGATAA---------------AAAA----------CCAAT----------------
G-GCTTCGG--------------TC-TTT------TTGGTGATTCATAATA-ACT-----
-TCGCGAATCGCATG----------GTC-----------------TTGCACCGG---CGA
TGACTCAT--TCAAATTTCTGCCCTATCA--ACTTTCG-ATGGTAGGATAGAGGCC-TAC
C-ATGGTGG-TAACGGGTAAC-GGAGAAT-TAGGGTT-CGATTC-CGGAGAGGGAGCATG
AG-AGACGGCTACCACATCCAAGGA-AGGCAGCAGGCGCG-CAAATTACCC-AATCCTGA
--CACAGG-GAGGTAG----TGACAATAAATAACAATACAGG---GCCTTTTCAGG----
-----TCTTGTAATTGGAATGAGAACAATTTAA--ATC-CCTTATCGAGGATCCAT----
TAGAGGGC----------------------------------------------------
----------------------------------AAGT-CTGGTG-CCAGCAGC-CGCGG
T-AATTCCAG----CTCT---AAT-ANCGTA-----------TATTAAT-GTTGTTGCNA
-TTAAAAAGC-TCGTAGTTGAAATTGGAG-------------------------------
----------------TTTGACA--------------------GAAGTCTG-CCTCATGG
GTGTGTACT------TTCTGTTGGCT-CTTCTTT--------------------------
--TCTGGGGA-----------CCTCACTGCT-CTTCACTGAGGGGTG--TTGG----AAC
GCAGATCG------------------------------------------------TTTA
CTT---TGAAAAAATT--AGAGTGTT-CAAAGCATGCCAT-C------------------
-------GCATT--GAATACATTA--------GCA-----TGGAATAATGGAATAGGAC-
----------------------------------TTTGGTCTTATT--------------
--------------------------------------------TT--GTTGGTTT----
-----------------CTAAGGCCGA----GGTAATGA--------------TTAATA-
------GGGATAGT---TGGGGG-CGTTT--ATATTC-CGTTGTCAGAGGTGAA-----A
TT-CTTGGATTTACGGAAGA--------TAAACTACTG--CGAAA-GCATTC-G------
------CCA-AGGATGTTTTCA------------TTAATCAA-GAACGAAAGTACGGGG-
ATC----------GAAGACGAT--CAGATACCGTCGT--AGTCTCTACC-ATAAAC----
----------AATGCC-GACTGGGGATCAGCGGACGTTCTCTA-----------------
------------------------------------------------------------
----------------------ACGACTCCGTCTGGCACCCTGT--------GAGAAA-T
CAA--AGTTTTTGGGTTC-------CGGGGGG-AGTATGG-TCGCAATG--CTGAAACTT
AAAG-G-AATTGACGGAAGGGCACCACCAG-GAGTGGAGACCTGCGGCTTAATTTGACTC
AACACGGG-ACA-CTTACCAG-TCCCCA-CATAGTAAGGATTGACAGAT-TGAG--AGC-
TCTTTCTTGATT-CTATGGGTGGTGGTGCATGGCCGTT-CTTAGTTTGTGGA-GTGATTN
GTCTG--GTTAATTCCGTTAACGAACGAGAC-TTA-------------ACCTGCTAAA-T
A-----------------------------------------------------------
--GTTA------------------------CG--CGA-----------------------
--------------------AATTTGTTTCGTGGACAA----------------------
--------------------CTTCTTAGAGGGACTAATC----GTG-C-------CTAGC
GATTGG-AAGTTTGAGGCAATAACAGGTCTGTGATGCCCTT-AGATG---TTCTGGGCCG
CACGCGCGCTACACTGATGAAAGCAACAAGT-------CTAT------------------
------------------------------------------------------------
---------AACCTGCAT-CG-----------AAAGGTGTG-------------------
------------------------------------------------GG-TAATCTTGC
-ANATTTCA-TCGTGATGGGGATAGAT-TATTGCAATTATTAA-----------------
---TCTTCAA-CGAGGAATTCCT--AGTAAGCGTGATTCA-TCAGATCGCGTTGATTAC-
GTCCCTGCCCTTTGTAC-ACAC-CGCCCGTCGCTCC-TACCGATT--GGATGGTC-CGGT
GAAATCTTCGGA-CCGCAGTGACAGTACTT---GTTCGCAAGTGCC-GATACCGTGG---
--------------------------------------GAAGTTGATTAAACCTTACCAT
CT-AGANGAA----NGAGAAGTC-GTNACAAGGTTTCCGTTAGGTTAACTGCGG------
------------------------------------------------------------
-------------------------------------
>AB231617.1.1710_U_Katablepharidaceae_Katablepharis+japonica
------------------------------------------------------------
------------------------------------------------------AAG-AT
TAAGCCATGCATGT-CTAAGTGTAAATAA-----CTTTATACTG-TG-----AAACTGCG
AATGGCTCATTAAATCAGTTATCGTTTATTTGATGGTCTCTT-------------ACTAC
T--TGGA-TAACCG-TAGTA-ATTCTAGAG-CTAATACATGC--AC--------AAAATC
CCGACTTCT-------------------------------------GGAAGGGATGTATT
TATTAGATAC---------------AGAA----------CCAAC----------------
CCACTCCGG--------------TGGTTT------TTGGTGATTCATAATA-ACT-----
-TCGCGAATCGCACT----------GCT-----------------TTACGCTGG---CGA
TGATTCAT--TCAAATTTCTGCCCTATCA--ACTTTCG-ATGGTAGGATAGAGGCC-TAC
C-ATGGTGG-TAACGGGTAAC-GGAGAAT-TAGGGTT-CGATTC-CGGAGAGGGAGCCTG
AG-AGACGGCTACCACATCCAAGGA-AGGCAGCAGGCGCG-CAAATTACCC-AATCCTGA
--CACAGG-GAGGTAG----TGACAATAAATAACAATACAGG---ACCTTTT-AGG----
-----CCTTGTAATTGGAATGAGAACAATTTAA--ATC-CCTTATCGAGTACCCAT----
TAGAGGGC----------------------------------------------------
----------------------------------AAGT-CTGGTG-CCAGCAGC-CGCGG
T-AATTCCAG----CTCT---AAT-AGCGTA-----------TATTAAT-GTTGTTGCAG
-TTAAAAAGC-TCGTAGTTGGATTTTGGA-------------------------------
---------------GTTTGACA--------------------AGTGGTC--TGCCTAAG
GTGTGTACT------GCTTGTCGGCT-CTTCTTT--------------------------
--TCTGGGGA-----------CCACATTGCT-CTTTACTGAGGAGTG--TTGG----GAA
TCAGATCT------------------------------------------------TTTA
CTT---TGAAAAAATT--AGAGTGTT-CAAAGCAGGCCCA-C------------------
-------GCATT--GAATACATTA--------GCA-----TGGAATAATGGAATAGGAC-
----------------------------------TTTGGTCTTATT--------------
--------------------------------------------TT--GTTGGTTT----
-----------------CTAAGGCCGA----GGTAATGA--------------TTAATA-
------GGGATAGT---TGGGGG-CGTTT--ATATTC-CATTGTCAGAGGTGAA-----A
TT-CTTGGATTTATGGAAGA--------TAAACTACTG--CGAAA-GCATTC-G------
------CCA-AGGATGTTTTCA------------TTAATCAA-GAACGAAAGTTAGGGG-
ATC----------GAAGACGAT--CAGATACCGTCGT--AGTCTTAACC-ATAAAC----
----------CATGCC-GACTAGGGATCAGCAG-CGTTCCTTA-----------------
------------------------------------------------------------
----------------------ACGACTCTGT-TGGCACCTTGT--------GAGAAA-T
CAA--AGTTTTTGGGTTC-------CGGGGGG-AGTATGG-TCGCAAGG--CTGAAACTT
AAAG-G-AATTGACGGAAGGGCACCACCAG-GAGTGGAG-CCTGCGGCTTAATTTGACTC
AACACGGG-GAA-CTTACCAGGTCCAGA-CATAGTAAGGATTGACAGAT-TGAG--AGC-
TCTTTCTTGATT-CTATGGGTGGTGGTGCATGGC-GTT-CTTAGTTGGTGGA-GTGATTT
GTCTG--GTTAATTCCGTTAACGAACGAGACCTTA-------------ACCTACTAAA-T
A-----------------------------------------------------------
--GTTA------------------------CA--CAA-----------------------
--------------------ACTTTGGTTTGTGGACAA----------------------
--------------------CTTCTTAGAGGGACTATTC----GTG-C--------TAGT
GAATGG-AAGTTTGAGGCAATAACAGGTCTGTGATGCCCTT-AGATG---TTCTGGGCCG
CACGCGCGCTACACTGATGAAAGCAACAAGT-------TTAT------------------
------------------------------------------------------------
---------CACCTGGAT-CG-----------AAAGGTCTG-------------------
------------------------------------------------GG-TAATCTTGC
-AAATTTCA-TCGTGATGGGGATAGAT-TATTGCAACTTTTAA-----------------
---TCTTCAA-CGAGGAATTCCT--AGTAAGCGTGAGTCA-TCAGCTCGCGTTGATTAC-
GTCCCTGCCCTTTGTAC-ACAC-CGCCCGTCGCTCC-TACCGATT--GAATGATC-CGGT
GAAATCTTCGGA-CCGAGATTTCGTCGATG---GTTCGCCGTTGCT-GATAACTCGG---
--------------------------------------GAAGTTGATTAAACCTTATCAT
TT-AGAGGAA----GGAG------------------------------------------
------------------------------------------------------------
-------------------------------------
>AB193602.1.1719_U_Katablepharidaceae_Leucocryptos+marina
------------------------------------------------------------
----------------------------------------------------------AT
TAAGCCATGCATGT-CTAAGTGTAAATAA-----GTCTATACTG-TG-----AAACTGCG
AATGGCTCATTAAATCAGTTATCGTTTATTTGATGATCTCTT-------------ATTAC
T--TGGA-TAACCG-TAGTA-ATTCTAGAG-CTAATACATGC--AC--------ACAATC
CTGACTTCT-------------------------------------GGAAAGGATGTATT
TATTAGATAC---------------AAAA----------CCAAT----------------
GCGCTTCGG--------------CGGTGA------TTGGTGATTCATAATA-ACT-----
-TTGCGAATCGTATG----------ACC-----------------TCGTGTCGA---CGA
TGAATCAT--TCAAATTTCTGCCCTATCA--ACTTTCG-ATGGTAGGATAGAGGCC-TAC
C-ATGGTGG-TAACGGGTAAC-GGAGAAT-TAGGGTT-CGATTC-CGGAGAGGGAGCCTG
AG-AGACGGCTACCACATCCAAGGA-AGGCAGCAGGCGCG-CAAATTACCC-AATCCTGA
--CTCAGG-GAGGTAG----TGACAATAAATAACAATACAGG---GCCTTTTCAGG----
-----TCTTGTAATTGGAATGAGAACAATTTAA--ATC-CCTTATCGAGGATCCAT----
TAGAGGGC----------------------------------------------------
----------------------------------AAGT-CTGGTG-CCAGCAGC-CGCGG
T-AATTCCAG----CTCT---AAT-ACCGTA-----------TATTAAA-GTTGTTGCCC
-TTAAAAAGC-TCGTAGTTGGATTTTGGGT------------------------------
---------------GTTCGACA--------------------AATGGGT--CTGCTTCG
GTTTGTACT------GTNTGTTGGCG-CTTCTTT--------------------------
--TCTGGGGA-----------ACTCACTGCT-CTTAACTGAGGGGTG--TTGT----AAC
GCAGATCG------------------------------------------------TTTA
CTT---TGAAAAAATT--AGAGTGTT-CAAAGCAGGCCAA-C------------------
-------GCATTTTGAATACATTA--------GCA-----TGGAATAATGGAATAGGAC-
----------------------------------TTTGGTCTTATT--------------
--------------------------------------------TT--GTTGGTTT----
-----------------CTAAGGCCGA----GGTAATGA--------------TTAATA-
------GGGATAGT---TGGGGG-CGTTT--ATATTC-CGTTGTCAGAGGTGAA-----A
TT-CTTGGATTTACGGAAGA--------TAAACTACTG--CGAAA-GCATTC-G------
------CCA-AGGATGTTTTCA------------TTAATCAA-GAACGAAAGTTAGGGG-
ATC----------GAAGACGAT--CAGATACCGTCGT--AGTCTTAACC-ATAAAC----
----------CATGCC-GACTAGGGATCAGCAGACGTTCTTTT-----------------
------------------------------------------------------------
----------------------ACGACTCTGT-TGGCACCTTGT--------GAGAAA-T
CAA--AGTTTTTGGGTTC-------CGGGGGG-AGTATGG-TCGCAAGG--CTGAAACTT
AAAG-G-AATTGACGGAAGGGCACCACCAG-GAGTGGAG-CCTGCGGCTTAATTTGACTC
AACACGGG-GAAACTTACCAGGTCCAGA-CATGAGAAGGATTGACAGAT-TGAG--AGC-
TCTTTCTTGATT-CTATGGGTGGTGGTGCATGGCCGTT-CTTAGTTGGTGGA-GTGATTT
GTCTG--GTTAATTCCGTTAACGAACGAGACCTTA-------------ACCTACTAAA-T
A-----------------------------------------------------------
--GTAA------------------------CGTTCAC-----------------------
--------------------ATTTTTGTGGGCGGACTA----------------------
--------------------CTTCTTAGAGGGACTATTC----GTG-C-------CTAGC
GAGTGG-AAGTTTGAGGCAATAACAGGTCTGTGATGCCCTT-AGATG---TTCTGGGCCG
CACGCGCGCTACACTGATGAAAGCAACAAGC-------CTAC------------------
------------------------------------------------------------
---------AACCTTGGT-CG-----------AAAGGCCTG-------------------
------------------------------------------------GG-TAATCTTGC
-AAATTTCA-TCGTGATGGGGATAGAT-TATTGCAACTATTAA-----------------
---TCTTCAA-CGAGGAATTCCT--AGTAAGCGTGAGTCA-TCAGCTCGCGTTGATTAC-
GTCCCTGCCCTTTGTAC-ACAC-CGCCCGTCGCTCC-TACCGATT--GAATGGTC-CGGT
GAATTCTTCGGA-TTGTG--CGCAGCAAAG---TTTCGGCGGAGCT-GT--GCGTGA---
--------------------------------------GAAGTTGAATAAACCTTATCAT
TT-AGAGGAA----GGAGAAGTC-G-----------------------------------
------------------------------------------------------------
-------------------------------------
>FJ969717.1.1827_U_Katablepharidaceae_Roombia+truncata
------------------------------------------------------------
---CTGCCATGCGCTACCTGGTTGATCCTGCCAGTAGTC-ATATGCTTGTCTCAAAG-AT
TAAGCCATGCRYGT-CTAAGTGTAAAT-------TCTCTTACCT-TG-----AAACTGCG
AATGGCTCATTAAATCAGTTATAGTTTATTTGATGGTCT-TT-------------ACTAC
T--TGGA-TAACCG-TAGTA-ATTCTAGAG-CTAATGCATGC--AC--------AAAATC
CCGACTTCT-------------------------------------GGAAGGGATGTGTY
TATTAGATAA---------------AAAA----------CCAAATGG-------------
GGGCAACCC--------------TAGTCT------TTGGTGATTCATAATA-ACC-----
-TTACGAATCGCATG----------GCC-----------------TTGTGCTGG---CGA
TGCTTCAT--TCAAATTTCTGCCCTATCA--ACTTTCG-ATGGTAGGATAGAGGCC-TAC
C-ATGGTGT-TTACGGGTAAC-GGAGAAT-TAGGGTT-CGATTC-CGGAGAGGGAGCCTG
AG-AGACGGCTACCACATCCAAGGA-AGGCAGCAGGCGCG-CAAATTACCC-AATCCTGA
--CACAGG-GAGGTAG----TGACAATAAATAACAATACGGG---GCTTCTATAAG----
-----TTCCGTAATTGGAATGAGTACAATTTAA--ATC-TCTTAACGAGGATCAAT----
TGGAGGGC----------------------------------------------------
----------------------------------AAGT-CTGGTG-CCAGCAGC-CGCGG
T-AATTCCAG----CTCC---AAT-AGCGTA-----------TATTAAA-GTTGTTGCAG
-TTAAAAAGC-TCGTAGTTGGATTTTGGG-------------------------------
---------------GTTCGTCC--------------------AGTGGTCTGCCCTATGG
GTGTGTACT------ATTTGGCGGCT-CTTTGTT--------------------------
--TCTGGGAA-----------CCGCGTCGTT-ATTTACTTAGCGGCG--TTGG----GAC
GCAGATCT------------------------------------------------TTTA
CTT---TGAAAAAATT--AGAGTGTT-CAAAGCAGGCCTA-C------------------
-------GCATT--GAATATATTA--------GCA-----TGGAATAATGAAATAGGAC-
----------------------------------TTTGGTTCTATT--------------
--------------------------------------------TT--GTTGGTTT----
-----------------CTAGGACCGA----AGTAATGA--------------TTAATA-
------GGGATAGT---TGGGGG-CGTTT--ATATTC-CGTTGTCAGAGGTGAA-----A
TT-CTTGGATTTACGGAAGA--------TAAACTAGTG--CGAAA-GCATTC-G------
------CCA-AGGATGTTTTCA------------TTAATCAA-GAACGAAAGTTAGGGG-
ATC----------GAAGACGAT--CAGATACCGTCGT--AGTCTTAACC-ATAAAC----
----------CATGCC-GACTAGGGATCAGCGGTCGTCTCT-------------------
------------------------------------------------------------
----------------------ATGACTCCGT-TGGCACCTTGT--------GAGAAA-T
CAA--AGTTTTTGGGTTC-------CGGGGGG-AGTATGG-TCGCAAGG--CTGAAACTT
AAAG-G-AATTGACGGAAGGGCACCACCAG-GAGTGGAG-CCTGCGGCTTAATTTGACTC
AACACGGG-AAAACTTACCAGGTCCAGA-CATAGTTAGGATTGACAGAT-TGAG--AGC-
TCTTTCTTGATT-CTATGGGTGGTGGTGCATGGCCGTT-CTTAGTTGGTGGA-GTGATTT
GTCTG--GTTAATTCCGTTAACGAACGAGACCTCA-------------ACCTACTAAA-T
A-----------------------------------------------------------
--GTTA------------------------CCATTGC-----------------------
---------------------CTTTGGCAGTGGGACAA----------------------
--------------------CTTCTTAGAGGGACTATTG----GCT-T-------CAAGC
CAGTGG-AAGTTTGAGGCAATAACAGGTCTGTGATGCCCTT-AGATG---TTCTGGGCCG
CACGCGCGCTACACTGACCCATTCAACAAGT-------GTAT------------------
------------------------------------------------------------
---------AACCTGCTT-CG-----------AAAGGAGTG-------------------
------------------------------------------------GG-TAATCTTTG
-AAATTGGG-TCGTGATGGGGATAGAC-TATTGCAATTATTAG-----------------
---TCTTCAA-CGAGGAATTCCT--AGTAAATGTGAGTCA-TCAGCTCGCGTTGATTAC-
GTCCCTGCCCTTTGTAC-ACAC-CGCCCGTCGCTCC-TACCGATT--GGATGGTC-CGGT
GAAATCTTCGGA-CCGTGACTTTGACACTA---TTTCGGTAGTATC-TTTGTCGCGG---
--------------------------------------GAAGTTGCTTAAACCTTATCAT
CT-AGAGGAA----GGAGAAGTC-GTAACAAGGTTTCCGTAGGTGAACCTGCAGAAGGAT
CA----------------------------------------------------------
-------------------------------------
>ACFS01000464.73319.75121_U_Opisthokonta_XX_Capsaspora+owczarzaki
------------------------------------------------------------
--------------TACCTGGTTGATCCTGCCAGTAGTC-ATATGCTTGTCTCAAAG-AT
TAAGCCATGCATGT-CTAAGTATAAACCAA-----TTTATACGGTG------AAACTGCG
AATGGCTCATTACATCAGTTATAGTTTATTTGATATT-----------ACC--TTACTAC
T--TGGA-TAACCG-TAGTA-ATTCTAGAG-CTAATACATGCAA-A---------AAATC
CCGACT-----------------------------TCT--------GGAAGGGATGTATT
TATTAGATAC---------------AAAA----------CCAAACC--------------
-GGG--GCA-------------ACTCGGTC---GT--GGTGATTCATAATA-ACT-----
-TTGCGAATCGCATG----------GCTTT-----------------ACGCTG---GCGA
TGCATCAT--TCAAATTTCTGCCCTATCA--ACTTTCG-ATGGTAAGGTATTGGCT-TAC
C-ATGGTTA-CAACGGGTAAC-GGAGAAT-TAGGGTT-CGATTC-CGGAGAGGGAGCCTG
AG-AGATGGCTACCACATCCAAGGA-AGGCAGCAGGCGCG-CAAATTACCCAATCC-TGA
--CACAGG-GAGGTAG----TGACAATAAATAACAATCCAGGG---CTTTT-ACAGT---
-----CTT-GGAATTGGAATGAGAACAATTTAA--ATC-CCTTATCGAGGAACAAT----
TGGAGGGC----------------------------------------------------
----------------------------------AAGT-CTGGTG-CCAGCAGC-CGCGG
T-AATTCCAG----CTCC---AAT-AGCGTA-----------TATTAAA-GTTGCTGCAG
-TTAAAAAGC-TCGTAGTTGAACTTTGGGCTGTG--------------------------
------------------------------------------GAC--GTCGG--------
-------TCGGCCTTTTGGT-CAGT---ACTGACGCCT------------------GC--
ATGCCTCAATCGCCTGTAGACG-TGCGCGTT-CTTTACTG-AGCGCGT-----ATCGGAT
ATA------------------------------------------------GGACTTTTA
CTG---TGAAAAAATT--AGAGTGTT-CAAAGCAGGCT----------------------
-----TAACGCTT-GAATACCTCA--------GCA-----TGGAATAACGAAATAGGACT
T----------------------------------TGGTT-CTA----------------
--------------------------------------------TTTTGTTGGTTTCT--
-------------------AGGACCG----AAGTAATGA--------------TTAATA-
------GGGATAGT---TGGGGC-CGTTA--GTATTT-AATTGTCAGAGGTGAA-----A
TT-CTTGGATTTATGAAAGA--------CTAACTTCTG--CGAAA-GCATTC-G------
------GCAAGG-ATGTTTTCA------------TTAATCAA-GAACGAAAGTTAGGGG-
ATC----------GAAGACGAT--CAGATACCGTCGT--AGTCTTAACC-TTAAAC----
----------GATGCC-AACTAGGGATCGGTGGA--------------------------
------------------------------------------------------------
----------TGTTAACA--T--TGACTTCAT-CGGCACCTTAT--------GAGAAA-T
CA--AAGTTTTTGGGTTC-------TGGGGGG-AGTATGG-TCGCAAGG--CTGAAACTT
AAAG-G-AATTGACGGAAGGGCAC-ACCAG-GAGTGGAGCCTG-CGGCTTAATTTGACTC
AACACGGG-GAAACTCACCGGGTCCGGA-CATAGTAAGGATTGACAGAT-TGAT--AGC-
TCTTTCTTGATTCTA-TGGGTGGTGGTGCATGGCCGTT-CTTAGTTGGTGGA-GTGATTT
GTCTG--GTTAATTCCGTTAACGAACGAGACCTTA-------------ACCTGCTAAA-T
A-----------------------------------------------------------
--GTTACGTGATC-CTCGGAT---------------------------------------
------------------------------------------------------------
----------CA-TGGACAACTTCTTAGAGGGACTATTG--GTGATT----------AAC
CAATGG-AGGTTTGAGGCAATAACAGGTCTGTGATGCCCTT-CGATG---TCCCGGGCCG
CACGCGCGCTACACTGACGAAGGCAGAGAGT------TTATA------------------
------------------------------------------------------------
----------ACCTTGAC-CG-----------GAAGGTCTG-------------------
------------------------------------------------GG-TAATCTTC-
C-AATCTTCGTCGTGATGGGGATTGAT-CCTTGTAATTCTGGA-----------------
---TCATCAA-CGAGGAATTCCT--AGTACCCGCAAGTCA-TCAGCTTGCGAAGACTAC-
GTCCCTGCCCTTTGTAC-ACAC-CGCCCGTCGCTAC-TACCGATT--GAATGGTT-TAGT
GAGATCTCCGGACTGACATTTTGC-AGC-------TGGCAACAGCCGCGAGGTGACGA--
--------------------------------------GAAGTTGCTCAAACTTGATCAT
TT-AGAGGAA----GTAAAAGTC-GTAACAAGGTTA-CCGTTGGTGAACCAGCGGTAGGA
TCATTACCA---------------------------------------------------
-------------------------------------
>AM182263.1.1738_U_Mollusca_Crassostrea+gigas
------------------------------------------------------------
---------------------------------GTAGTC-ATATGCTTGTCTC-AAAGAT
TAAGCCATGCATGT-CTAAGTACATAC------TTCTTGCACAGTG------AAACCGCG
AATGGCTCATTAAATCAGTTATGGTTCATTAG--ATGG-TACAATC-------CTACT--
----TGGATAAC-TGTGGTA-ATTCTAGAG-CTAATACATGCAAC--GAAG-------CT
CCGACCT-------------------------------CACG----G-GAAGAGCGCTTT
TATTAGAT--------------C--AAAAC----------CGATCGG-------------
TC-GCAAGG---------------------------------CCGTCCTTTT--TGGTGA
CT-CTGGATAACTTT--------GAGCAGATCGC-ACGGGCTT--GTC-----CCGGCGA
CGTGTCT-T-TCAAATGTCTGCCCTATCA--ACTGTCG-ATGGTACGTG-CTATGCCTAC
C-ATGG-TTGTAACGGGTAAC-GGGGAAT-CAGGGTT-CGATTC-CGGAGAGGGAGCATG
AG-AAACGGCTACCACATCCAAGGA-AGGCAGCAGGCGCG-CAAATTACCCAC-TCCTGG
CACG--------------------------------------------------------
-GGGAGGTAGTGACGAAAAATAAC--AATACGG--GACTCCTT--CGAGGCC-CCGTAAT
TGGAATGA----------------------GTA-------------CACTTTAAATCCTT
T------------AACGAGGATCCATTGGAGGGCAAGT-CTGGTG-CCAGCAAC-CGCGG
T-AATTCCAG----CTCC---AAT-AGCGTA-----------TATTAAAGTT-GCTGCAG
-TTAAAAAGC-TCGTAGCTGGATCTCGGGT-CCAGGC----TGGCGGTCCGCCT------
------CGTTG-CGGTC-ACTGCCTG----------------------------------
---------T-------------CCTGACCCAACCTC----TCGGTTGTA-AAC------
---------------------CCTTGGTGCT-CTTGACTG--AGTTGCT---TCGGGT--
---------------------GGC-CGAAAC------------------------TTTTA
CTT---TGAAAAAATT--AGAGTGTT-CAAAGCAGGCGCT-TC-----------------
-----GCCTGT-----ACAATG--------GTGCA-----TGGAATAATGGAATAGGACC
T-------------CGGTTCTATTTT--------GTTGGTTTTCG---------------
------------------------------------------------------------
--------------------GAACAC--G-AGGTAATGA--------------TTAAGA-
------GGGACTGA---CGGGGG-CATTC--GTAT-GGCGGGGTTAGAGGTGAA-----A
TT-CTTGGATCCTCGCCAGA--------CGGCCTA-CA-GCGAAA-GCATTT--------
------GCCAAGCATGTTTTC-----------AT-TAGTCAA-GAACGAAAGTCAGAGG-
TTC----------GAAGACGAT--CAGATACCGTCGT--AGTTCTGACCA-TAAAC----
----------GATGCC-AACTAGCAATCCGCC--GGAGTTGC------------------
------------------------------------------------------------
------------------TTCAAT-GACTCGGCGAGCAGCCCCCC--------GGGAAAC
CA--AAGTCTTTGGGTTC-------C-GGGGGGAGTATGG-TTGCAAAAGCTTGAAACTT
AAAG-G-AATTGACGGAAGGGCACCACCAG-GAGTGGAGCCTGC-GGCTTAATTTGACTC
AACACGGG-AAAACTCACCCGGC-CCGAACACTGTAAGGATTGACAGAT-TGAG--AGCT
CTTTCT-TGATTCGG-TGGGTGGTGGTGCATGGCCGTT-CTTAGTTGGTGGAGCG-ATTT
GTCTG--GTTAATTCCGATAACGAACGAGACTCTA-------------ACCTACTAAATA
------------------------------------------------------------
--GTTCAC--CGATCT--------------------------------------------
-------------------------ATTGCTGTCGGTG----------------------
----------------T-AACTTCTTAGAGGGA-CAAGTGGCGT------TT--AGCCAC
A----CGAGATTGA--GCAATAACAGGTCTGTGATGCCCTT-AGATG---TTCGGGGCCG
CACGCGCGCTACACTGAAGGAATCAACAGGTCT-CT----GTCCTGGCC-----------
--------------------------------------------------CGAAAGGGT-
CGGGTAACCCGT-TGAACCTC---------------------------------------
------------------------------------------------------------
--------CTTCGTGCTAGGGATTGGGG-TGTGTAATTCT-C------------------
---CCCATGAACGAGGAA-TTCC-CAGTAAGCGCGAGTCA-TCAGCTCGCGTTGATTAC-
GTCCCTGCCCTTTGTAC-ACAC-CGGCCGTCGCTAC-TACCGATT--GGATGGTT-TAGT
GAGCCCCTTGGACTGGTCCCGACGG---CGCGGCAACGCGTTTTCGTCGC----------
-----------------------------TGGTGCCGGGAAGAAGGGCAAAC--------
------------------------------------------------------------
------------------------------------------------------------
-------------------------------------
>EU660790.1.875_U_Mollusca_Crassostrea+gigas
------------------------------------------------------------
-----------------------------------AGTC-ATATGCTTGTCTC-AAAGAT
TAAGCCATGCATGT-CTAAGTACATAC------TTCTTGCACAGTG------AAACCGCG
AATGGCTCATTAAATCAGTTATGGTTCATTAG--ATGG-TACAATC-------CTACT--
----TGGATAAC-TGTGGTA-ATTCTAGAG-CTAATACATGCAAC--GAAG-------CT
CCGACCT-------------------------------CACG----G-GAAGAGCGCTTT
TATTAGAT--------------C--AAAAC----------CGATCGG-------------
TC-GCAAGG---------------------------------CCGTCCTTTT--TGGTGA
CT-CTGGATAACTTT--------GAGCAGATCGC-ACGGGCTT--GTC-----CCGGCGA
CGTGTCT-T-TCAAATGTCTGCCCTATCA--ACTGTCG-ATGGTACGTG-CTATGCCTAC
C-ATGG-TTGTAACGGGTAAC-GGGGAAT-CAGGGTT-CGATTC-CGGAGAGGGAGCATG
AG-AAACGGCTACCACATCCAAGGA-AGGCAGCAGGCGCG-CAAATTACCCAC-TCCTGG
CACG--------------------------------------------------------
-GGGAGGTAGTGACGAAAAATAAC--AATACGG--GACTCCTT--CGAGGCC-CCGTAAT
TGGAATGA----------------------GTA-------------CACTTTAAATCCTT
T------------AACGAGGATCCATTGGAGGGCAAGT-CTGGTG-CCAGCAAC-CGCGG
T-AATTCCAG----CTCC---AAT-AGCGTA-----------TATTAAAGTT-GCTGCAG
-TTAAAAAGC-TCGTAGCTGGATCTCGGGT-CCAGGC----TGGCGGTCCGCCT------
------CGTTG-CGGTC-ACTGCCTG----------------------------------
---------T-------------CCTGACCCAACCTC----TCGGTTGTA-AAC------
---------------------CCTTGGTGCT-CTTGACTG--AGTTGCT---TCGGGT--
---------------------GGC-CGAAAC------------------------TTTTA
CTT---TGAAAAAATT--AGAGTGTT-CAAAGCAGGCGCT-TC-----------------
-----GCCTGT-----ACAATG--------GTGCA-----TGGAATAATGGAATAGGACC
T-------------CGGTTCTATTTT--------GTTGGTTTTCG---------------
------------------------------------------------------------
--------------------GAACAC--G-AGGTAATGA--------------TTAAGA-
------GGGACTGA---CGGGGG-CA----------------------------------
------------------------------------------------------------
------------------------------------------------------------
------------------------------------------------------------
------------------------------------------------------------
------------------------------------------------------------
------------------------------------------------------------
------------------------------------------------------------
------------------------------------------------------------
------------------------------------------------------------
------------------------------------------------------------
------------------------------------------------------------
------------------------------------------------------------
------------------------------------------------------------
------------------------------------------------------------
------------------------------------------------------------
------------------------------------------------------------
------------------------------------------------------------
------------------------------------------------------------
------------------------------------------------------------
------------------------------------------------------------
------------------------------------------------------------
------------------------------------------------------------
------------------------------------------------------------
------------------------------------------------------------
------------------------------------------------------------
------------------------------------------------------------
------------------------------------------------------------
-------------------------------------
>EU660791.1.875_U_Mollusca_Crassostrea+gigas
------------------------------------------------------------
-----------------------------------AGTC-ATATGCTTGTCTC-AAAGAT
TAAGCCATGCATGT-CTAAGTACATAC------TTCTTGCACAGTG------AAACCGCG
AATGGCTCATTAAATCAGTTATGGTTCATTAG--ATGG-TACAATC-------CTACT--
----TGGATAAC-TGTGGTA-ATTCTAGAG-CTAATACATGCAAC--GAAG-------CT
CCGACCT-------------------------------CACG----G-GAAGAGCGCTTT
TATTAGAT--------------C--AAAAC----------CGATCGG-------------
TC-GCAAGG---------------------------------CCGTCCTTTT--TGGTGA
CT-CTGGATAACTTT--------GAGCAGATCGC-ACGGGCTT--GTC-----CCGGCGA
CGTGTCT-T-TCAAATGTCTGCCCTATCA--ACTGTCG-ATGGTACGTG-CTATGCCTAC
C-ATGG-TTGTAACGGGTAAC-GGGGAAT-CAGGGTT-CGATTC-CGGAGAGGGAGCATG
AG-AAACGGCTACCACATCCAAGGA-AGGCAGCAGGCGCG-CAAATTACCCAC-TCCTGG
CACG--------------------------------------------------------
-GGGAGGTAGTGACGAAAAATAAC--AATACGG--GACTCCTT--CGAGGCC-CCGTAAT
TGGAATGA----------------------GTA-------------CACTTTAAATCCTT
T------------AACGAGGATCCATTGGAGGGCAAGT-CTGGTG-CCAGCAAC-CGCGG
T-AATTCCAG----CTCC---AAT-AGCGTA-----------TATTAAAGTT-GCTGCAG
-TTAAAAAGC-TCGTAGCTGGATCTCGGGT-CCAGGC----TGGCGGTCCGCCT------
------CGTTG-CGGTC-ACTGCCTG----------------------------------
---------T-------------CCTGACCCAACCTC----TCGGTTGTA-AAC------
---------------------CCTTGGTGCT-CTTGACTG--AGTTGCT---TCGGGT--
---------------------GGC-CGAAAC------------------------TTTTA
CTT---TGAAAAAATT--AGAGTGTT-CAAAGCAGGCGCT-TC-----------------
-----GCCTGT-----ACAATG--------GTGCA-----TGGAATAATGGAATAGGACC
T-------------CGGTTCTATTTT--------GTTGGTTTTCG---------------
------------------------------------------------------------
--------------------GAACAC--G-AGGTAATGA--------------TTAAGA-
------GGGACTGA---CGGGGG-CA----------------------------------
------------------------------------------------------------
------------------------------------------------------------
------------------------------------------------------------
------------------------------------------------------------
------------------------------------------------------------
------------------------------------------------------------
------------------------------------------------------------
------------------------------------------------------------
------------------------------------------------------------
------------------------------------------------------------
------------------------------------------------------------
------------------------------------------------------------
------------------------------------------------------------
------------------------------------------------------------
------------------------------------------------------------
------------------------------------------------------------
------------------------------------------------------------
------------------------------------------------------------
------------------------------------------------------------
------------------------------------------------------------
------------------------------------------------------------
------------------------------------------------------------
------------------------------------------------------------
------------------------------------------------------------
------------------------------------------------------------
------------------------------------------------------------
------------------------------------------------------------
-------------------------------------
>AM182263.1.1738_U_Mollusca_Crassostrea+gigas
------------------------------------------------------------
---------------------------------GTAGTC-ATATGCTTGTCTC-AAAGAT
TAAGCCATGCATGT-CTAAGTACATAC------TTCTTGCACAGTG------AAACCGCG
AATGGCTCATTAAATCAGTTATGGTTCATTAG--ATGG-TACAATC-------CTACT--
----TGGATAAC-TGTGGTA-ATTCTAGAG-CTAATACATGCAAC--GAAG-------CT
CCGACCT-------------------------------CACG----G-GAAGAGCGCTTT
TATTAGAT--------------C--AAAAC----------CGATCGG-------------
TC-GCAAGG---------------------------------CCGTCCTTTT--TGGTGA
CT-CTGGATAACTTT--------GAGCAGATCGC-ACGGGCTT--GTC-----CCGGCGA
CGTGTCT-T-TCAAATGTCTGCCCTATCA--ACTGTCG-ATGGTACGTG-CTATGCCTAC
C-ATGG-TTGTAACGGGTAAC-GGGGAAT-CAGGGTT-CGATTC-CGGAGAGGGAGCATG
AG-AAACGGCTACCACATCCAAGGA-AGGCAGCAGGCGCG-CAAATTACCCAC-TCCTGG
CACG--------------------------------------------------------
-GGGAGGTAGTGACGAAAAATAAC--AATACGG--GACTCCTT--CGAGGCC-CCGTAAT
TGGAATGA----------------------GTA-------------CACTTTAAATCCTT
T------------AACGAGGATCCATTGGAGGGCAAGT-CTGGTG-CCAGCAAC-CGCGG
T-AATTCCAG----CTCC---AAT-AGCGTA-----------TATTAAAGTT-GCTGCAG
-TTAAAAAGC-TCGTAGCTGGATCTCGGGT-CCAGGC----TGGCGGTCCGCCT------
------CGTTG-CGGTC-ACTGCCTG----------------------------------
---------T-------------CCTGACCCAACCTC----TCGGTTGTA-AAC------
---------------------CCTTGGTGCT-CTTGACTG--AGTTGCT---TCGGGT--
---------------------GGC-CGAAAC------------------------TTTTA
CTT---TGAAAAAATT--AGAGTGTT-CAAAGCAGGCGCT-TC-----------------
-----GCCTGT-----ACAATG--------GTGCA-----TGGAATAATGGAATAGGACC
T-------------CGGTTCTATTTT--------GTTGGTTTTCG---------------
------------------------------------------------------------
--------------------GAACAC--G-AGGTAATGA--------------TTAAGA-
------GGGACTGA---CGGGGG-CATTC--GTAT-GGCGGGGTTAGAGGTGAA-----A
TT-CTTGGATCCTCGCCAGA--------CGGCCTA-CA-GCGAAA-GCATTT--------
------GCCAAGCATGTTTTC-----------AT-TAGTCAA-GAACGAAAGTCAGAGG-
TTC----------GAAGACGAT--CAGATACCGTCGT--AGTTCTGACCA-TAAAC----
----------GATGCC-AACTAGCAATCCGCC--GGAGTTGC------------------
------------------------------------------------------------
------------------TTCAAT-GACTCGGCGAGCAGCCCCCC--------GGGAAAC
CA--AAGTCTTTGGGTTC-------C-GGGGGGAGTATGG-TTGCAAAAGCTTGAAACTT
AAAG-G-AATTGACGGAAGGGCACCACCAG-GAGTGGAGCCTGC-GGCTTAATTTGACTC
AACACGGG-AAAACTCACCCGGC-CCGAACACTGTAAGGATTGACAGAT-TGAG--AGCT
CTTTCT-TGATTCGG-TGGGTGGTGGTGCATGGCCGTT-CTTAGTTGGTGGAGCG-ATTT
GTCTG--GTTAATTCCGATAACGAACGAGACTCTA-------------ACCTACTAAATA
------------------------------------------------------------
--GTTCAC--CGATCT--------------------------------------------
-------------------------ATTGCTGTCGGTG----------------------
----------------T-AACTTCTTAGAGGGA-CAAGTGGCGT------TT--AGCCAC
A----CGAGATTGA--GCAATAACAGGTCTGTGATGCCCTT-AGATG---TTCGGGGCCG
CACGCGCGCTACACTGAAGGAATCAACAGGTCT-CT----GTCCTGGCC-----------
--------------------------------------------------CGAAAGGGT-
CGGGTAACCCGT-TGAACCTC---------------------------------------
------------------------------------------------------------
--------CTTCGTGCTAGGGATTGGGG-TGTGTAATTCT-C------------------
---CCCATGAACGAGGAA-TTCC-CAGTAAGCGCGAGTCA-TCAGCTCGCGTTGATTAC-
GTCCCTGCCCTTTGTAC-ACAC-CGGCCGTCGCTAC-TACCGATT--GGATGGTT-TAGT
GAGCCCCTTGGACTGGTCCCGACGG---CGCGGCAACGCGTTTTCGTCGC----------
-----------------------------TGGTGCCGGGAAGAAGGGCAAAC--------
------------------------------------------------------------
------------------------------------------------------------
-------------------------------------
>EU660791.1.875_U_Mollusca_Crassostrea+gigas
------------------------------------------------------------
-----------------------------------AGTC-ATATGCTTGTCTC-AAAGAT
TAAGCCATGCATGT-CTAAGTACATAC------TTCTTGCACAGTG------AAACCGCG
AATGGCTCATTAAATCAGTTATGGTTCATTAG--ATGG-TACAATC-------CTACT--
----TGGATAAC-TGTGGTA-ATTCTAGAG-CTAATACATGCAAC--GAAG-------CT
CCGACCT-------------------------------CACG----G-GAAGAGCGCTTT
TATTAGAT--------------C--AAAAC----------CGATCGG-------------
TC-GCAAGG---------------------------------CCGTCCTTTT--TGGTGA
CT-CTGGATAACTTT--------GAGCAGATCGC-ACGGGCTT--GTC-----CCGGCGA
CGTGTCT-T-TCAAATGTCTGCCCTATCA--ACTGTCG-ATGGTACGTG-CTATGCCTAC
C-ATGG-TTGTAACGGGTAAC-GGGGAAT-CAGGGTT-CGATTC-CGGAGAGGGAGCATG
AG-AAACGGCTACCACATCCAAGGA-AGGCAGCAGGCGCG-CAAATTACCCAC-TCCTGG
CACG--------------------------------------------------------
-GGGAGGTAGTGACGAAAAATAAC--AATACGG--GACTCCTT--CGAGGCC-CCGTAAT
TGGAATGA----------------------GTA-------------CACTTTAAATCCTT
T------------AACGAGGATCCATTGGAGGGCAAGT-CTGGTG-CCAGCAAC-CGCGG
T-AATTCCAG----CTCC---AAT-AGCGTA-----------TATTAAAGTT-GCTGCAG
-TTAAAAAGC-TCGTAGCTGGATCTCGGGT-CCAGGC----TGGCGGTCCGCCT------
------CGTTG-CGGTC-ACTGCCTG----------------------------------
---------T-------------CCTGACCCAACCTC----TCGGTTGTA-AAC------
---------------------CCTTGGTGCT-CTTGACTG--AGTTGCT---TCGGGT--
---------------------GGC-CGAAAC------------------------TTTTA
CTT---TGAAAAAATT--AGAGTGTT-CAAAGCAGGCGCT-TC-----------------
-----GCCTGT-----ACAATG--------GTGCA-----TGGAATAATGGAATAGGACC
T-------------CGGTTCTATTTT--------GTTGGTTTTCG---------------
------------------------------------------------------------
--------------------GAACAC--G-AGGTAATGA--------------TTAAGA-
------GGGACTGA---CGGGGG-CA----------------------------------
------------------------------------------------------------
------------------------------------------------------------
------------------------------------------------------------
------------------------------------------------------------
------------------------------------------------------------
------------------------------------------------------------
------------------------------------------------------------
------------------------------------------------------------
------------------------------------------------------------
------------------------------------------------------------
------------------------------------------------------------
------------------------------------------------------------
------------------------------------------------------------
------------------------------------------------------------
------------------------------------------------------------
------------------------------------------------------------
------------------------------------------------------------
------------------------------------------------------------
------------------------------------------------------------
------------------------------------------------------------
------------------------------------------------------------
------------------------------------------------------------
------------------------------------------------------------
------------------------------------------------------------
------------------------------------------------------------
------------------------------------------------------------
------------------------------------------------------------
-------------------------------------
>EU660790.1.875_U_Mollusca_Crassostrea+gigas
------------------------------------------------------------
-----------------------------------AGTC-ATATGCTTGTCTC-AAAGAT
TAAGCCATGCATGT-CTAAGTACATAC------TTCTTGCACAGTG------AAACCGCG
AATGGCTCATTAAATCAGTTATGGTTCATTAG--ATGG-TACAATC-------CTACT--
----TGGATAAC-TGTGGTA-ATTCTAGAG-CTAATACATGCAAC--GAAG-------CT
CCGACCT-------------------------------CACG----G-GAAGAGCGCTTT
TATTAGAT--------------C--AAAAC----------CGATCGG-------------
TC-GCAAGG---------------------------------CCGTCCTTTT--TGGTGA
CT-CTGGATAACTTT--------GAGCAGATCGC-ACGGGCTT--GTC-----CCGGCGA
CGTGTCT-T-TCAAATGTCTGCCCTATCA--ACTGTCG-ATGGTACGTG-CTATGCCTAC
C-ATGG-TTGTAACGGGTAAC-GGGGAAT-CAGGGTT-CGATTC-CGGAGAGGGAGCATG
AG-AAACGGCTACCACATCCAAGGA-AGGCAGCAGGCGCG-CAAATTACCCAC-TCCTGG
CACG--------------------------------------------------------
-GGGAGGTAGTGACGAAAAATAAC--AATACGG--GACTCCTT--CGAGGCC-CCGTAAT
TGGAATGA----------------------GTA-------------CACTTTAAATCCTT
T------------AACGAGGATCCATTGGAGGGCAAGT-CTGGTG-CCAGCAAC-CGCGG
T-AATTCCAG----CTCC---AAT-AGCGTA-----------TATTAAAGTT-GCTGCAG
-TTAAAAAGC-TCGTAGCTGGATCTCGGGT-CCAGGC----TGGCGGTCCGCCT------
------CGTTG-CGGTC-ACTGCCTG----------------------------------
---------T-------------CCTGACCCAACCTC----TCGGTTGTA-AAC------
---------------------CCTTGGTGCT-CTTGACTG--AGTTGCT---TCGGGT--
---------------------GGC-CGAAAC------------------------TTTTA
CTT---TGAAAAAATT--AGAGTGTT-CAAAGCAGGCGCT-TC-----------------
-----GCCTGT-----ACAATG--------GTGCA-----TGGAATAATGGAATAGGACC
T-------------CGGTTCTATTTT--------GTTGGTTTTCG---------------
------------------------------------------------------------
--------------------GAACAC--G-AGGTAATGA--------------TTAAGA-
------GGGACTGA---CGGGGG-CA----------------------------------
------------------------------------------------------------
------------------------------------------------------------
------------------------------------------------------------
------------------------------------------------------------
------------------------------------------------------------
------------------------------------------------------------
------------------------------------------------------------
------------------------------------------------------------
------------------------------------------------------------
------------------------------------------------------------
------------------------------------------------------------
------------------------------------------------------------
------------------------------------------------------------
------------------------------------------------------------
------------------------------------------------------------
------------------------------------------------------------
------------------------------------------------------------
------------------------------------------------------------
------------------------------------------------------------
------------------------------------------------------------
------------------------------------------------------------
------------------------------------------------------------
------------------------------------------------------------
------------------------------------------------------------
------------------------------------------------------------
------------------------------------------------------------
------------------------------------------------------------
-------------------------------------
>EU660793.1.875_U_Mollusca_Crassostrea+virginica
------------------------------------------------------------
-----------------------------------AGTC-ATATGCTTGTCTC-AAAGAT
TAAGCCATGCATGT-CTAAGTACATAC------TTCTTGCACAGTG------AAACCGCG
AATGGCTCATTAAATCAGTTATGGTTCATTAG--ATGG-TACAATC-------CTACT--
----TGGATAAC-TGTGGTA-ATTCTAGAG-CTAATACATGCAAC--GAAG-------CT
CCGACCT-------------------------------CACG----G-GAAGAGCGCTTT
TATTAGAT--------------C--AAAAC----------CAATCGG-------------
TC-GCAAGG---------------------------------CCGTCCGTTT--TGGTGA
CT-CTGGATAACTTT--------GAGCAGATCGC-ACGGGCTT--GTC-----CCGGCGA
CGTGTCT-T-TCAAATGTCTGCCCTATCA--ACTGTCG-ATGGTACGTG-CTATGCCTAC
C-ATGG-TTGTAACGGGTAAC-GGGGAAT-CAGGGTT-CGATTC-CGGAGAGGGAGCATG
AG-AAACGGCTACCACATCCAAGGA-AGGCAGCAGGCGCG-CAAATTACCCAC-TCCTGG
CACG--------------------------------------------------------
-GGGAGGTAGTGACGAAAAATAAC--AATACGG--GACTCCTT--CGAGGCC-CCGTAAT
TGGAATGA----------------------GTA-------------CACTTTAAATCCTT
T------------AACGAGGATCCATTGGAGGGCAAGT-CTGGTG-CCAGCAGC-CGCGG
T-AATTCCAG----CTCC---AAT-AGCGTA-----------TATTAAAGTT-GCTGCAG
-TTAAAAAGC-TCGTAGCTGGATCTCGGGT-CCAGGC----TGGCGGTCCACCT------
------CGTTG-TGGTT-ACTGCCTG----------------------------------
---------T-------------TCTGACCCAACCTC----TCGGTTGTA-AAC------
---------------------CCTTGGTGCT-CTTGATTG--AGTTGCT---TCGGGT--
---------------------GGC-CGAAAC------------------------TTTTA
CTT---TGAAAAAATT--AGAGTGTT-CAAAGCAGGCGAT-TC-----------------
-----GCCTGC-----ACAATG--------GTGCA-----TGGAATAATGGAATAGGACC
T-------------CGGTTCTATTTT--------GTTGGTTTTCG---------------
------------------------------------------------------------
--------------------GAACAC--G-AGGTAATGA--------------TTAAGA-
------GGGACTGA---CGGGGG-CA----------------------------------
------------------------------------------------------------
------------------------------------------------------------
------------------------------------------------------------
------------------------------------------------------------
------------------------------------------------------------
------------------------------------------------------------
------------------------------------------------------------
------------------------------------------------------------
------------------------------------------------------------
------------------------------------------------------------
------------------------------------------------------------
------------------------------------------------------------
------------------------------------------------------------
------------------------------------------------------------
------------------------------------------------------------
------------------------------------------------------------
------------------------------------------------------------
------------------------------------------------------------
------------------------------------------------------------
------------------------------------------------------------
------------------------------------------------------------
------------------------------------------------------------
------------------------------------------------------------
------------------------------------------------------------
------------------------------------------------------------
------------------------------------------------------------
------------------------------------------------------------
-------------------------------------
>EU660792.1.875_U_Mollusca_Crassostrea+virginica
------------------------------------------------------------
-----------------------------------AGTC-ATATGCTTGTCTC-AAAGAT
TAAGCCATGCATGT-CTAAGTACATAC------TTCTTGCACAGTG------AAACCGCG
AATGGCTCATTAAATCAGTTATGGTTCATTAG--ATGG-TACAATC-------CTACT--
----TGGATAAC-TGTGGTA-ATTCTAGAG-CTAATACATGCAAC--GAAG-------CT
CCGACCT-------------------------------CACG----G-GAAGAGCGCTTT
TATTAGAT--------------C--AAAAC----------CAATCGG-------------
TC-GCAAGG---------------------------------CCGTCCGTTT--TGGTGA
CT-CTGGATAACTTT--------GAGCAGATCGC-ACGGGCTT--GTC-----CCGGCGA
CGTGTCT-T-TCAAATGTCTGCCCTATCA--ACTGTCG-ATGGTACGTG-CTATGCCTAC
C-ATGG-TTGTAACGGGTAAC-GGGGAAT-CAGGGTT-CGATTC-CGGAGAGGGAGCATG
AG-AAACGGCTACCACATCCAAGGA-AGGCAGCAGGCGCG-CAAATTACCCAC-TCCTGG
CACG--------------------------------------------------------
-GGGAGGTAGTGACGAAAAATAAC--AATACGG--GACTCCTT--CGAGGCC-CCGTAAT
TGGAATGA----------------------GTA-------------CACTTTAAATCCTT
T------------AACGAGGATCCATTGGAGGGCAAGT-CTGGTG-CCAGCAGC-CGCGG
T-AATTCCAG----CTCC---AAT-AGCGTA-----------TATTAAAGTT-GCTGCAG
-TTAAAAAGC-TCGTAGCTGGATCTCGGGT-CCAGGC----TGGCGGTCCACCT------
------CGTTG-TGGTT-ACTGCCTG----------------------------------
---------T-------------TCTGACCCAACCTC----TCGGTTGTA-AAC------
---------------------CCTTGGTGCT-CTTGATTG--AGTTGCT---TCGGGT--
---------------------GGC-CGAAAC------------------------TTTTA
CTT---TGAAAAAATT--AGAGTGTT-CAAAGCAGGCGAT-TC-----------------
-----GCCTGC-----ACAATG--------GTGCA-----TGGAATAATGGAATAGGACC
T-------------CGGTTCTATTTT--------GTTGGTTTTCG---------------
------------------------------------------------------------
--------------------GAACAC--G-AGGTAATGA--------------TTAAGA-
------GGGACTGA---CGGGGG-CA----------------------------------
------------------------------------------------------------
------------------------------------------------------------
------------------------------------------------------------
------------------------------------------------------------
------------------------------------------------------------
------------------------------------------------------------
------------------------------------------------------------
------------------------------------------------------------
------------------------------------------------------------
------------------------------------------------------------
------------------------------------------------------------
------------------------------------------------------------
------------------------------------------------------------
------------------------------------------------------------
------------------------------------------------------------
------------------------------------------------------------
------------------------------------------------------------
------------------------------------------------------------
------------------------------------------------------------
------------------------------------------------------------
------------------------------------------------------------
------------------------------------------------------------
------------------------------------------------------------
------------------------------------------------------------
------------------------------------------------------------
------------------------------------------------------------
------------------------------------------------------------
-------------------------------------
>EU660793.1.875_U_Mollusca_Crassostrea+virginica
------------------------------------------------------------
-----------------------------------AGTC-ATATGCTTGTCTC-AAAGAT
TAAGCCATGCATGT-CTAAGTACATAC------TTCTTGCACAGTG------AAACCGCG
AATGGCTCATTAAATCAGTTATGGTTCATTAG--ATGG-TACAATC-------CTACT--
----TGGATAAC-TGTGGTA-ATTCTAGAG-CTAATACATGCAAC--GAAG-------CT
CCGACCT-------------------------------CACG----G-GAAGAGCGCTTT
TATTAGAT--------------C--AAAAC----------CAATCGG-------------
TC-GCAAGG---------------------------------CCGTCCGTTT--TGGTGA
CT-CTGGATAACTTT--------GAGCAGATCGC-ACGGGCTT--GTC-----CCGGCGA
CGTGTCT-T-TCAAATGTCTGCCCTATCA--ACTGTCG-ATGGTACGTG-CTATGCCTAC
C-ATGG-TTGTAACGGGTAAC-GGGGAAT-CAGGGTT-CGATTC-CGGAGAGGGAGCATG
AG-AAACGGCTACCACATCCAAGGA-AGGCAGCAGGCGCG-CAAATTACCCAC-TCCTGG
CACG--------------------------------------------------------
-GGGAGGTAGTGACGAAAAATAAC--AATACGG--GACTCCTT--CGAGGCC-CCGTAAT
TGGAATGA----------------------GTA-------------CACTTTAAATCCTT
T------------AACGAGGATCCATTGGAGGGCAAGT-CTGGTG-CCAGCAGC-CGCGG
T-AATTCCAG----CTCC---AAT-AGCGTA-----------TATTAAAGTT-GCTGCAG
-TTAAAAAGC-TCGTAGCTGGATCTCGGGT-CCAGGC----TGGCGGTCCACCT------
------CGTTG-TGGTT-ACTGCCTG----------------------------------
---------T-------------TCTGACCCAACCTC----TCGGTTGTA-AAC------
---------------------CCTTGGTGCT-CTTGATTG--AGTTGCT---TCGGGT--
---------------------GGC-CGAAAC------------------------TTTTA
CTT---TGAAAAAATT--AGAGTGTT-CAAAGCAGGCGAT-TC-----------------
-----GCCTGC-----ACAATG--------GTGCA-----TGGAATAATGGAATAGGACC
T-------------CGGTTCTATTTT--------GTTGGTTTTCG---------------
------------------------------------------------------------
--------------------GAACAC--G-AGGTAATGA--------------TTAAGA-
------GGGACTGA---CGGGGG-CA----------------------------------
------------------------------------------------------------
------------------------------------------------------------
------------------------------------------------------------
------------------------------------------------------------
------------------------------------------------------------
------------------------------------------------------------
------------------------------------------------------------
------------------------------------------------------------
------------------------------------------------------------
------------------------------------------------------------
------------------------------------------------------------
------------------------------------------------------------
------------------------------------------------------------
------------------------------------------------------------
------------------------------------------------------------
------------------------------------------------------------
------------------------------------------------------------
------------------------------------------------------------
------------------------------------------------------------
------------------------------------------------------------
------------------------------------------------------------
------------------------------------------------------------
------------------------------------------------------------
------------------------------------------------------------
------------------------------------------------------------
------------------------------------------------------------
------------------------------------------------------------
-------------------------------------
>EU660792.1.875_U_Mollusca_Crassostrea+virginica
------------------------------------------------------------
-----------------------------------AGTC-ATATGCTTGTCTC-AAAGAT
TAAGCCATGCATGT-CTAAGTACATAC------TTCTTGCACAGTG------AAACCGCG
AATGGCTCATTAAATCAGTTATGGTTCATTAG--ATGG-TACAATC-------CTACT--
----TGGATAAC-TGTGGTA-ATTCTAGAG-CTAATACATGCAAC--GAAG-------CT
CCGACCT-------------------------------CACG----G-GAAGAGCGCTTT
TATTAGAT--------------C--AAAAC----------CAATCGG-------------
TC-GCAAGG---------------------------------CCGTCCGTTT--TGGTGA
CT-CTGGATAACTTT--------GAGCAGATCGC-ACGGGCTT--GTC-----CCGGCGA
CGTGTCT-T-TCAAATGTCTGCCCTATCA--ACTGTCG-ATGGTACGTG-CTATGCCTAC
C-ATGG-TTGTAACGGGTAAC-GGGGAAT-CAGGGTT-CGATTC-CGGAGAGGGAGCATG
AG-AAACGGCTACCACATCCAAGGA-AGGCAGCAGGCGCG-CAAATTACCCAC-TCCTGG
CACG--------------------------------------------------------
-GGGAGGTAGTGACGAAAAATAAC--AATACGG--GACTCCTT--CGAGGCC-CCGTAAT
TGGAATGA----------------------GTA-------------CACTTTAAATCCTT
T------------AACGAGGATCCATTGGAGGGCAAGT-CTGGTG-CCAGCAGC-CGCGG
T-AATTCCAG----CTCC---AAT-AGCGTA-----------TATTAAAGTT-GCTGCAG
-TTAAAAAGC-TCGTAGCTGGATCTCGGGT-CCAGGC----TGGCGGTCCACCT------
------CGTTG-TGGTT-ACTGCCTG----------------------------------
---------T-------------TCTGACCCAACCTC----TCGGTTGTA-AAC------
---------------------CCTTGGTGCT-CTTGATTG--AGTTGCT---TCGGGT--
---------------------GGC-CGAAAC------------------------TTTTA
CTT---TGAAAAAATT--AGAGTGTT-CAAAGCAGGCGAT-TC-----------------
-----GCCTGC-----ACAATG--------GTGCA-----TGGAATAATGGAATAGGACC
T-------------CGGTTCTATTTT--------GTTGGTTTTCG---------------
------------------------------------------------------------
--------------------GAACAC--G-AGGTAATGA--------------TTAAGA-
------GGGACTGA---CGGGGG-CA----------------------------------
------------------------------------------------------------
------------------------------------------------------------
------------------------------------------------------------
------------------------------------------------------------
------------------------------------------------------------
------------------------------------------------------------
------------------------------------------------------------
------------------------------------------------------------
------------------------------------------------------------
------------------------------------------------------------
------------------------------------------------------------
------------------------------------------------------------
------------------------------------------------------------
------------------------------------------------------------
------------------------------------------------------------
------------------------------------------------------------
------------------------------------------------------------
------------------------------------------------------------
------------------------------------------------------------
------------------------------------------------------------
------------------------------------------------------------
------------------------------------------------------------
------------------------------------------------------------
------------------------------------------------------------
------------------------------------------------------------
------------------------------------------------------------
------------------------------------------------------------
-------------------------------------
>EU660788.1.875_U_Mollusca_Ostrea+chilensis
------------------------------------------------------------
-----------------------------------AGTC-ATATGCTTGTCTC-AAAGAC
TAAGCCATGCATGT-CTAAGTACATAC------TTCTTGCACAGTG------AAACCGCG
AATGGCTCATTAAATCAGTTATGGTTCATTAG--ATGG-TACAATC-------CTACT--
----TGGATAAC-TGTGGTA-ATTCTAGAG-CTAATACATGCAAC--GAAG-------CT
CCGACCT-------------------------------CGCG----G-GAAGAGCGCTTT
TATTAGAT--------------C--AAAAC----------CAATCGG-------------
TC-GCAAGA---------------------------------CCGTCCGTTT--TGGTGA
CT-CTGGATAACTTT--------GAGCGGATCGC-ACGGGCTT--GTC-----CCGGCGA
CGTGTCT-T-TCAAATGTCTGCCCTATCA--ACTGTCG-ATGGTACGTG-ATATGCCTAC
C-ATGG-TTGTAACGGGTAAC-GGGGAAT-CAGGGTT-CGATTC-CGGAGAGGGAGCATG
AG-AAACGGCTACCACATCCAAGGA-AGGCAGCAGGCGCG-CAAATTACCCAC-TCCTGG
CACG--------------------------------------------------------
-GGGAGGTAGTGACGAAAAATAAC--AATACGG--GACTCCTT--CGAGGCC-CCGTAAT
TGGAATGA----------------------GTA-------------CACTTTAAATCCTT
T------------AACGAGGATCCATTGGAGGGCAAGT-CTGGTG-CCAGCAGC-CGCGG
T-AATTCCAG----CTCC---AAT-AGCGTA-----------TATTAAAGTT-GCTGCAG
-TTAAAAAGC-TCGTAGCTGGATCTCGGGT-CCAGGC----TGGCGGTCCGCCT------
------CGTTG-CGGTC-ACTGCCTG----------------------------------
---------T-------------CCTGACCCAACCTC----TCGGTTGTA-AAC------
---------------------CCTTGGTGCT-CTTGACTG--AGTGGCT---TCGGGT--
---------------------GGC-CGAAAC------------------------TTTTA
CTT---TGAAAAAATT--AGAGTGTT-CAAAGCAGGCGAA-TC-----------------
-----GCCTGC-----ACAATG--------GTGCA-----TGGAATAATGGAATAGGACC
T-------------CGGTTCTATTTT--------GTTGGTTTTCG---------------
------------------------------------------------------------
--------------------GAACAC--G-AGGTAATGA--------------TTAAGA-
------GGGACTGA---CGGGGG-TA----------------------------------
------------------------------------------------------------
------------------------------------------------------------
------------------------------------------------------------
------------------------------------------------------------
------------------------------------------------------------
------------------------------------------------------------
------------------------------------------------------------
------------------------------------------------------------
------------------------------------------------------------
------------------------------------------------------------
------------------------------------------------------------
------------------------------------------------------------
------------------------------------------------------------
------------------------------------------------------------
------------------------------------------------------------
------------------------------------------------------------
------------------------------------------------------------
------------------------------------------------------------
------------------------------------------------------------
------------------------------------------------------------
------------------------------------------------------------
------------------------------------------------------------
------------------------------------------------------------
------------------------------------------------------------
------------------------------------------------------------
------------------------------------------------------------
------------------------------------------------------------
-------------------------------------
>EU660789.1.875_U_Mollusca_Ostrea+chilensis
------------------------------------------------------------
-----------------------------------AGTC-ATATGCTTGTCTC-AAAGAC
TAAGCCATGCATGT-CTAAGTACATAC------TTCTTGCACAGTG------AAACCGCG
AATGGCTCATTAAATCAGTTATGGTTCATTAG--ATGG-TACAATC-------CTACT--
----TGGATAAC-TGTGGTA-ATTCTAGAG-CTAATACATGCAAC--GAAG-------CT
CCGACCT-------------------------------CGCG----G-GAAGAGCGCTTT
TATTAGAT--------------C--AAAAC----------CAATCGG-------------
TC-GCAAGA---------------------------------CCGTCCGTTT--TGGTGA
CT-CTGGATAACTTT--------GAGCGGATCGC-ACGGGCTT--GTC-----CCGGCGA
CGTGTCT-T-TCAAATGTCTGCCCTATCA--ACTGTCG-ATGGTACGTG-ATATGCCTAC
C-ATGG-TTGTAACGGGTAAC-GGGGAAT-CAGGGTT-CGATTC-CGGAGAGGGAGCATG
AG-AAACGGCTACCACATCCAAGGA-AGGCAGCAGGCGCG-CAAATTACCCAC-TCCTGG
CACG--------------------------------------------------------
-GGGAGGTAGTGACGAAAAATAAC--AATACGG--GACTCCTT--CGAGGCC-CCGTAAT
TGGAATGA----------------------GTA-------------CACTTTAAATCCTT
T------------AACGAGGATCCATTGGAGGGCAAGT-CTGGTG-CCAGCAGC-CGCGG
T-AATTCCAG----CTCC---AAT-AGCGTA-----------TATTAAAGTT-GCTGCAG
-TTAAAAAGC-TCGTAGCTGGATCTCGGGT-CCAGGC----TGGCGGTCCGCCT------
------CGTTG-CGGTC-ACTGCCTG----------------------------------
---------T-------------CCTGACCCAACCTC----TCGGTTGTA-AAC------
---------------------CCTTGGTGCT-CTTGACTG--AGTGGCT---TCGGGT--
---------------------GGC-CGAAAC------------------------TTTTA
CTT---TGAAAAAATT--AGAGTGTT-CAAAGCAGGCGAA-TC-----------------
-----GCCTGC-----ACAATG--------GTGCA-----TGGAATAATGGAATAGGACC
T-------------CGGTTCTATTTT--------GTTGGTTTTCG---------------
------------------------------------------------------------
--------------------GAACAC--G-AGGTAATGA--------------TTAAGA-
------GGGACTGA---CGGGGG-TA----------------------------------
------------------------------------------------------------
------------------------------------------------------------
------------------------------------------------------------
------------------------------------------------------------
------------------------------------------------------------
------------------------------------------------------------
------------------------------------------------------------
------------------------------------------------------------
------------------------------------------------------------
------------------------------------------------------------
------------------------------------------------------------
------------------------------------------------------------
------------------------------------------------------------
------------------------------------------------------------
------------------------------------------------------------
------------------------------------------------------------
------------------------------------------------------------
------------------------------------------------------------
------------------------------------------------------------
------------------------------------------------------------
------------------------------------------------------------
------------------------------------------------------------
------------------------------------------------------------
------------------------------------------------------------
------------------------------------------------------------
------------------------------------------------------------
------------------------------------------------------------
-------------------------------------
>EU660788.1.875_U_Mollusca_Ostrea+chilensis
------------------------------------------------------------
-----------------------------------AGTC-ATATGCTTGTCTC-AAAGAC
TAAGCCATGCATGT-CTAAGTACATAC------TTCTTGCACAGTG------AAACCGCG
AATGGCTCATTAAATCAGTTATGGTTCATTAG--ATGG-TACAATC-------CTACT--
----TGGATAAC-TGTGGTA-ATTCTAGAG-CTAATACATGCAAC--GAAG-------CT
CCGACCT-------------------------------CGCG----G-GAAGAGCGCTTT
TATTAGAT--------------C--AAAAC----------CAATCGG-------------
TC-GCAAGA---------------------------------CCGTCCGTTT--TGGTGA
CT-CTGGATAACTTT--------GAGCGGATCGC-ACGGGCTT--GTC-----CCGGCGA
CGTGTCT-T-TCAAATGTCTGCCCTATCA--ACTGTCG-ATGGTACGTG-ATATGCCTAC
C-ATGG-TTGTAACGGGTAAC-GGGGAAT-CAGGGTT-CGATTC-CGGAGAGGGAGCATG
AG-AAACGGCTACCACATCCAAGGA-AGGCAGCAGGCGCG-CAAATTACCCAC-TCCTGG
CACG--------------------------------------------------------
-GGGAGGTAGTGACGAAAAATAAC--AATACGG--GACTCCTT--CGAGGCC-CCGTAAT
TGGAATGA----------------------GTA-------------CACTTTAAATCCTT
T------------AACGAGGATCCATTGGAGGGCAAGT-CTGGTG-CCAGCAGC-CGCGG
T-AATTCCAG----CTCC---AAT-AGCGTA-----------TATTAAAGTT-GCTGCAG
-TTAAAAAGC-TCGTAGCTGGATCTCGGGT-CCAGGC----TGGCGGTCCGCCT------
------CGTTG-CGGTC-ACTGCCTG----------------------------------
---------T-------------CCTGACCCAACCTC----TCGGTTGTA-AAC------
---------------------CCTTGGTGCT-CTTGACTG--AGTGGCT---TCGGGT--
---------------------GGC-CGAAAC------------------------TTTTA
CTT---TGAAAAAATT--AGAGTGTT-CAAAGCAGGCGAA-TC-----------------
-----GCCTGC-----ACAATG--------GTGCA-----TGGAATAATGGAATAGGACC
T-------------CGGTTCTATTTT--------GTTGGTTTTCG---------------
------------------------------------------------------------
--------------------GAACAC--G-AGGTAATGA--------------TTAAGA-
------GGGACTGA---CGGGGG-TA----------------------------------
------------------------------------------------------------
------------------------------------------------------------
------------------------------------------------------------
------------------------------------------------------------
------------------------------------------------------------
------------------------------------------------------------
------------------------------------------------------------
------------------------------------------------------------
------------------------------------------------------------
------------------------------------------------------------
------------------------------------------------------------
------------------------------------------------------------
------------------------------------------------------------
------------------------------------------------------------
------------------------------------------------------------
------------------------------------------------------------
------------------------------------------------------------
------------------------------------------------------------
------------------------------------------------------------
------------------------------------------------------------
------------------------------------------------------------
------------------------------------------------------------
------------------------------------------------------------
------------------------------------------------------------
------------------------------------------------------------
------------------------------------------------------------
------------------------------------------------------------
-------------------------------------
>EU660789.1.875_U_Mollusca_Ostrea+chilensis
------------------------------------------------------------
-----------------------------------AGTC-ATATGCTTGTCTC-AAAGAC
TAAGCCATGCATGT-CTAAGTACATAC------TTCTTGCACAGTG------AAACCGCG
AATGGCTCATTAAATCAGTTATGGTTCATTAG--ATGG-TACAATC-------CTACT--
----TGGATAAC-TGTGGTA-ATTCTAGAG-CTAATACATGCAAC--GAAG-------CT
CCGACCT-------------------------------CGCG----G-GAAGAGCGCTTT
TATTAGAT--------------C--AAAAC----------CAATCGG-------------
TC-GCAAGA---------------------------------CCGTCCGTTT--TGGTGA
CT-CTGGATAACTTT--------GAGCGGATCGC-ACGGGCTT--GTC-----CCGGCGA
CGTGTCT-T-TCAAATGTCTGCCCTATCA--ACTGTCG-ATGGTACGTG-ATATGCCTAC
C-ATGG-TTGTAACGGGTAAC-GGGGAAT-CAGGGTT-CGATTC-CGGAGAGGGAGCATG
AG-AAACGGCTACCACATCCAAGGA-AGGCAGCAGGCGCG-CAAATTACCCAC-TCCTGG
CACG--------------------------------------------------------
-GGGAGGTAGTGACGAAAAATAAC--AATACGG--GACTCCTT--CGAGGCC-CCGTAAT
TGGAATGA----------------------GTA-------------CACTTTAAATCCTT
T------------AACGAGGATCCATTGGAGGGCAAGT-CTGGTG-CCAGCAGC-CGCGG
T-AATTCCAG----CTCC---AAT-AGCGTA-----------TATTAAAGTT-GCTGCAG
-TTAAAAAGC-TCGTAGCTGGATCTCGGGT-CCAGGC----TGGCGGTCCGCCT------
------CGTTG-CGGTC-ACTGCCTG----------------------------------
---------T-------------CCTGACCCAACCTC----TCGGTTGTA-AAC------
---------------------CCTTGGTGCT-CTTGACTG--AGTGGCT---TCGGGT--
---------------------GGC-CGAAAC------------------------TTTTA
CTT---TGAAAAAATT--AGAGTGTT-CAAAGCAGGCGAA-TC-----------------
-----GCCTGC-----ACAATG--------GTGCA-----TGGAATAATGGAATAGGACC
T-------------CGGTTCTATTTT--------GTTGGTTTTCG---------------
------------------------------------------------------------
--------------------GAACAC--G-AGGTAATGA--------------TTAAGA-
------GGGACTGA---CGGGGG-TA----------------------------------
------------------------------------------------------------
------------------------------------------------------------
------------------------------------------------------------
------------------------------------------------------------
------------------------------------------------------------
------------------------------------------------------------
------------------------------------------------------------
------------------------------------------------------------
------------------------------------------------------------
------------------------------------------------------------
------------------------------------------------------------
------------------------------------------------------------
------------------------------------------------------------
------------------------------------------------------------
------------------------------------------------------------
------------------------------------------------------------
------------------------------------------------------------
------------------------------------------------------------
------------------------------------------------------------
------------------------------------------------------------
------------------------------------------------------------
------------------------------------------------------------
------------------------------------------------------------
------------------------------------------------------------
------------------------------------------------------------
------------------------------------------------------------
------------------------------------------------------------
-------------------------------------
>EU660786.1.875_U_Mollusca_Ostrea+edulis
------------------------------------------------------------
-----------------------------------AGTC-ATATGCTTGTCTC-AAAGAC
TAAGCCATGCATGT-CTAAGTACATAC------TTCTTGCACAGTG------AAACCGCG
AATGGCTCATTAAATCAGTTATGGTTCATTAG--GTGG-TACAATC-------CTACT--
----TGGATAAC-TGTGGTA-ATTCTAGAG-CTAATACATGCAAC--GAAG-------CT
CCGACCT-------------------------------CGCG----G-GAAGAGCGCTTT
TATTAGAT--------------C--AAAAC----------CAATCGG-------------
TC-GCAAGA---------------------------------CCGTCCGTTT--TGGTGA
CT-CTGGATAACTTT--------GAACGGATCGC-ACGGGCTT--GTC-----CCGGCGA
CGTGTCT-T-TCAAATGTCTGCCCTATCA--ACTGTCG-ATGGTACGTG-CTATGCCTAC
C-ATGG-TTGTAACGGGTAAC-GGGGAAT-CAGGGTT-CGATTC-CGGAGAGGGAGCATG
AG-AAACGGCTACCACATCCAAGGA-AGGCAGCAGGCGCG-CAAATTACCCAC-TCCTGG
CACG--------------------------------------------------------
-GGGAGGTAGTGACGGAAAATAAC--AATACGG--GACTCCTT--CGAGGCC-CCGTAAT
TGGAATGA----------------------GTA-------------CACTTTAAATCCTT
T------------AACGACGATCCATTGGAGGGCAAGT-CTGGTG-CCAGCAGC-CGCGG
T-AATTCCAG----CTCC---AAT-AGCGTA-----------TATTAAAGTT-GCTGCAG
-TTAAAAAGC-TCGTAGCTGGATCTCGGGT-CCAGGC----TGGCGGTCCGCCT------
------CGTTG-CGGTC-ACTGCCTG----------------------------------
---------T-------------CCTGACCCAACCTC----TCGGTTGTA-AAC------
---------------------CCTTGGTGCT-CTTGACTG--AGTGGCT---TCGGGT--
---------------------GGC-CGAAAC------------------------TTTTA
CTT---TGAAAAAATT--AGAGTGTT-CAAAGCAGACGAA-TC-----------------
-----GCCTGC-----ACAATG--------GTGCA-----TGGAATAATGGAATAGGACC
T-------------CGGTTCTATTTT--------GTTGGTTTTCG---------------
------------------------------------------------------------
--------------------GAACAC--G-AGGTAATGA--------------TTAAGA-
------GGGACTGA---CGGGGG-TA----------------------------------
------------------------------------------------------------
------------------------------------------------------------
------------------------------------------------------------
------------------------------------------------------------
------------------------------------------------------------
------------------------------------------------------------
------------------------------------------------------------
------------------------------------------------------------
------------------------------------------------------------
------------------------------------------------------------
------------------------------------------------------------
------------------------------------------------------------
------------------------------------------------------------
------------------------------------------------------------
------------------------------------------------------------
------------------------------------------------------------
------------------------------------------------------------
------------------------------------------------------------
------------------------------------------------------------
------------------------------------------------------------
------------------------------------------------------------
------------------------------------------------------------
------------------------------------------------------------
------------------------------------------------------------
------------------------------------------------------------
------------------------------------------------------------
------------------------------------------------------------
-------------------------------------
>EU660786.1.875_U_Mollusca_Ostrea+edulis
------------------------------------------------------------
-----------------------------------AGTC-ATATGCTTGTCTC-AAAGAC
TAAGCCATGCATGT-CTAAGTACATAC------TTCTTGCACAGTG------AAACCGCG
AATGGCTCATTAAATCAGTTATGGTTCATTAG--GTGG-TACAATC-------CTACT--
----TGGATAAC-TGTGGTA-ATTCTAGAG-CTAATACATGCAAC--GAAG-------CT
CCGACCT-------------------------------CGCG----G-GAAGAGCGCTTT
TATTAGAT--------------C--AAAAC----------CAATCGG-------------
TC-GCAAGA---------------------------------CCGTCCGTTT--TGGTGA
CT-CTGGATAACTTT--------GAACGGATCGC-ACGGGCTT--GTC-----CCGGCGA
CGTGTCT-T-TCAAATGTCTGCCCTATCA--ACTGTCG-ATGGTACGTG-CTATGCCTAC
C-ATGG-TTGTAACGGGTAAC-GGGGAAT-CAGGGTT-CGATTC-CGGAGAGGGAGCATG
AG-AAACGGCTACCACATCCAAGGA-AGGCAGCAGGCGCG-CAAATTACCCAC-TCCTGG
CACG--------------------------------------------------------
-GGGAGGTAGTGACGGAAAATAAC--AATACGG--GACTCCTT--CGAGGCC-CCGTAAT
TGGAATGA----------------------GTA-------------CACTTTAAATCCTT
T------------AACGACGATCCATTGGAGGGCAAGT-CTGGTG-CCAGCAGC-CGCGG
T-AATTCCAG----CTCC---AAT-AGCGTA-----------TATTAAAGTT-GCTGCAG
-TTAAAAAGC-TCGTAGCTGGATCTCGGGT-CCAGGC----TGGCGGTCCGCCT------
------CGTTG-CGGTC-ACTGCCTG----------------------------------
---------T-------------CCTGACCCAACCTC----TCGGTTGTA-AAC------
---------------------CCTTGGTGCT-CTTGACTG--AGTGGCT---TCGGGT--
---------------------GGC-CGAAAC------------------------TTTTA
CTT---TGAAAAAATT--AGAGTGTT-CAAAGCAGACGAA-TC-----------------
-----GCCTGC-----ACAATG--------GTGCA-----TGGAATAATGGAATAGGACC
T-------------CGGTTCTATTTT--------GTTGGTTTTCG---------------
------------------------------------------------------------
--------------------GAACAC--G-AGGTAATGA--------------TTAAGA-
------GGGACTGA---CGGGGG-TA----------------------------------
------------------------------------------------------------
------------------------------------------------------------
------------------------------------------------------------
------------------------------------------------------------
------------------------------------------------------------
------------------------------------------------------------
------------------------------------------------------------
------------------------------------------------------------
------------------------------------------------------------
------------------------------------------------------------
------------------------------------------------------------
------------------------------------------------------------
------------------------------------------------------------
------------------------------------------------------------
------------------------------------------------------------
------------------------------------------------------------
------------------------------------------------------------
------------------------------------------------------------
------------------------------------------------------------
------------------------------------------------------------
------------------------------------------------------------
------------------------------------------------------------
------------------------------------------------------------
------------------------------------------------------------
------------------------------------------------------------
------------------------------------------------------------
------------------------------------------------------------
-------------------------------------
>AB064942.1.1820_U_Mollusca_Crassostrea+gigas
------------------------------------------------------------
-------------TAACCTGGTTGATCCTGCCAGTAGTC-ATATGCTTGTCTC-AAAGAT
TAAGCCATGCATGT-CTAAGTACATAC------T-CTTGCACAGTG------AAACCGCG
AATGGCTCATTAAATCAGTTATGGTTCATTAG--ATGG-TACAATC-------CTACT--
----TGGATAAC-TGTGGTA-ATTCTAGAG-CTAATACATGCAAC--GAAG-------CT
CCGACCT-------------------------------CACG----G-GAAGAGCGCTTT
TATTAGAT--------------C--AAAAC----------CGATCGG-------------
TC-GCAAGG---------------------------------CCGTCCTTTT--TGGTGA
CT-CTGGATAACTTT--------GAGCAGATCGC-ACGGGCTT--GTC-----CCGGCGA
CGTGTCT-T-TCAAATGTCTGCCCTATCA--ACTGTCGGATGGTACGTG-CTATGCCTAC
C-ATGG-TTGTAACGGGTAAC-GGGGAAT-CAGGGTT-CGATTC-CGGAGAGGGAGCATG
AG-AAACGGCTACCACATCCAAGGA-AGGCAGCAGGCGCG-CAAATTACCCAC-TCCTGG
CACG--------------------------------------------------------
-GGGAGGTAGTGACGAAAAATAAC--AATACGG--GACTCCTT--CGAGGCC-CCGTAAT
TGGAATGA----------------------GTA-------------CACTTTAAATCCTT
T------------AACGAGGATCCATTGGAGGGCAAGT-CTGGTG-CCAGCAGC-CGCGG
T-AATTCCAG----CTCC---AAT-AGCGTA-----------TATTAAAGTT-GCTGCAG
-TTAAAAAGC-TCGTAGCTGGATCTCGGGT-CCAGGC----TGGCGGTCCGCCT------
------CGTTG-CGGTC-ACTGCCTG----------------------------------
---------T-------------CCTGACCCAACCTC----TCGGTTGTA-AAC------
---------------------CCTTGGTGCT-CTTGACTG--AGTTGCT---TCGGGT--
---------------------GGC-CGAAAC------------------------TTTTA
CTT---TGAAAAAATT--AGAGTGTT-CAAAGCAGGCGCT-TC-----------------
-----GCCTGT-----ACAATG--------GTGCA-----TGGAATAATGGAATAGGACC
T-------------CGGTTCTATTTT--------GTTGGTTTTCG---------------
------------------------------------------------------------
--------------------GAACAC--G-AGGTAATGA--------------TTAAGA-
------GGGACTGA---CGGGGG-CATTC--GTAT-GGCGGGGTTAGAGGTGAA-----A
TT-CTTGGATCCTCGCCAGA--------CGGCCTA-CA-GCGAAA-GCATTT--------
------GCCAAGCATGTTTTC-----------AT-TAGTCAA-GAACGAAAGTCAGAGG-
TTC----------GAAGACGAT--CAGATACCGTCGT--AGTTCTGACCA-TAAAC----
----------GATGCC-AACTAGCAATCCGCC--GGAGTTGC------------------
------------------------------------------------------------
------------------TTCAAT-GACTCGGCGAGCAGCCCCCC--------GGGAAAC
CA--AAGTCTTTGGGTTC-------C-GGGGGGAGTATGG-TTGCAAAG--CTGAAACTT
AAAG-G-AATTGACGGAAGGGCACCACCAG-GAGTGGAGCCTGC-GGCTTAATTTGACTC
AACACGGG-AAAACTCACCCGGC-CCGAACACTGTAAGGATTGACAGAT-TGAG--AGCT
CTTTCT-TGATTCGG-TGGGTGGTGGTGCATGGCCGTT-CTTAGTTGGTGGAGCG-ATTT
GTCTG--GTTAATTCCGATAACGAACGAGACTCTA-------------ACCTACTAAATA
------------------------------------------------------------
--GTTCAC--CGATCT--------------------------------------------
-------------------------ATTGCTGTCGGTG----------------------
----------------T-AACTTCTTAGAGGGA-CAAGTGGCGT------TT--AGCCAC
A----CGAGATTGA--GCAATAACAGGTCTGTGATGCCCTT-AGATG---TTCGGGGCCG
CACGCGCGCTACACTGAAGGAATCAACAGGTCT-CT----GTCCTGGCC-----------
--------------------------------------------------CGAAAGGGT-
CGGGTAACCCGT-TGAACCTC---------------------------------------
------------------------------------------------------------
--------CTTCGTGCTAGGGATTGGGG-TGTGTAATTCT-C------------------
---CCCATGAACGAGGAA-TTCC-CAGTAAGCGCGAGTCA-TCAGCTCGCGTTGATTAC-
GTCCCTGCCCTTTGTAC-ACAC-CGCCCGTCGCTAC-TACCGATT--GGATGGTT-TAGT
GAGCCCCTTGGACTGGTCCCGACGG---CGCGGCAACGCGTTTTCGTCGC----------
-----------------------------TGGTGCCGGGAAGAAGGGCAAACTGTACTTT
CTAGAGGTCG------TAAAAGTCGTAACAAGGTTTCCGTAGGTGAACCTGCAGAAGGAT
CA----------------------------------------------------------
-------------------------------------
>AB064942.1.1820_U_Mollusca_Crassostrea+gigas
------------------------------------------------------------
-------------TAACCTGGTTGATCCTGCCAGTAGTC-ATATGCTTGTCTC-AAAGAT
TAAGCCATGCATGT-CTAAGTACATAC------T-CTTGCACAGTG------AAACCGCG
AATGGCTCATTAAATCAGTTATGGTTCATTAG--ATGG-TACAATC-------CTACT--
----TGGATAAC-TGTGGTA-ATTCTAGAG-CTAATACATGCAAC--GAAG-------CT
CCGACCT-------------------------------CACG----G-GAAGAGCGCTTT
TATTAGAT--------------C--AAAAC----------CGATCGG-------------
TC-GCAAGG---------------------------------CCGTCCTTTT--TGGTGA
CT-CTGGATAACTTT--------GAGCAGATCGC-ACGGGCTT--GTC-----CCGGCGA
CGTGTCT-T-TCAAATGTCTGCCCTATCA--ACTGTCGGATGGTACGTG-CTATGCCTAC
C-ATGG-TTGTAACGGGTAAC-GGGGAAT-CAGGGTT-CGATTC-CGGAGAGGGAGCATG
AG-AAACGGCTACCACATCCAAGGA-AGGCAGCAGGCGCG-CAAATTACCCAC-TCCTGG
CACG--------------------------------------------------------
-GGGAGGTAGTGACGAAAAATAAC--AATACGG--GACTCCTT--CGAGGCC-CCGTAAT
TGGAATGA----------------------GTA-------------CACTTTAAATCCTT
T------------AACGAGGATCCATTGGAGGGCAAGT-CTGGTG-CCAGCAGC-CGCGG
T-AATTCCAG----CTCC---AAT-AGCGTA-----------TATTAAAGTT-GCTGCAG
-TTAAAAAGC-TCGTAGCTGGATCTCGGGT-CCAGGC----TGGCGGTCCGCCT------
------CGTTG-CGGTC-ACTGCCTG----------------------------------
---------T-------------CCTGACCCAACCTC----TCGGTTGTA-AAC------
---------------------CCTTGGTGCT-CTTGACTG--AGTTGCT---TCGGGT--
---------------------GGC-CGAAAC------------------------TTTTA
CTT---TGAAAAAATT--AGAGTGTT-CAAAGCAGGCGCT-TC-----------------
-----GCCTGT-----ACAATG--------GTGCA-----TGGAATAATGGAATAGGACC
T-------------CGGTTCTATTTT--------GTTGGTTTTCG---------------
------------------------------------------------------------
--------------------GAACAC--G-AGGTAATGA--------------TTAAGA-
------GGGACTGA---CGGGGG-CATTC--GTAT-GGCGGGGTTAGAGGTGAA-----A
TT-CTTGGATCCTCGCCAGA--------CGGCCTA-CA-GCGAAA-GCATTT--------
------GCCAAGCATGTTTTC-----------AT-TAGTCAA-GAACGAAAGTCAGAGG-
TTC----------GAAGACGAT--CAGATACCGTCGT--AGTTCTGACCA-TAAAC----
----------GATGCC-AACTAGCAATCCGCC--GGAGTTGC------------------
------------------------------------------------------------
------------------TTCAAT-GACTCGGCGAGCAGCCCCCC--------GGGAAAC
CA--AAGTCTTTGGGTTC-------C-GGGGGGAGTATGG-TTGCAAAG--CTGAAACTT
AAAG-G-AATTGACGGAAGGGCACCACCAG-GAGTGGAGCCTGC-GGCTTAATTTGACTC
AACACGGG-AAAACTCACCCGGC-CCGAACACTGTAAGGATTGACAGAT-TGAG--AGCT
CTTTCT-TGATTCGG-TGGGTGGTGGTGCATGGCCGTT-CTTAGTTGGTGGAGCG-ATTT
GTCTG--GTTAATTCCGATAACGAACGAGACTCTA-------------ACCTACTAAATA
------------------------------------------------------------
--GTTCAC--CGATCT--------------------------------------------
-------------------------ATTGCTGTCGGTG----------------------
----------------T-AACTTCTTAGAGGGA-CAAGTGGCGT------TT--AGCCAC
A----CGAGATTGA--GCAATAACAGGTCTGTGATGCCCTT-AGATG---TTCGGGGCCG
CACGCGCGCTACACTGAAGGAATCAACAGGTCT-CT----GTCCTGGCC-----------
--------------------------------------------------CGAAAGGGT-
CGGGTAACCCGT-TGAACCTC---------------------------------------
------------------------------------------------------------
--------CTTCGTGCTAGGGATTGGGG-TGTGTAATTCT-C------------------
---CCCATGAACGAGGAA-TTCC-CAGTAAGCGCGAGTCA-TCAGCTCGCGTTGATTAC-
GTCCCTGCCCTTTGTAC-ACAC-CGCCCGTCGCTAC-TACCGATT--GGATGGTT-TAGT
GAGCCCCTTGGACTGGTCCCGACGG---CGCGGCAACGCGTTTTCGTCGC----------
-----------------------------TGGTGCCGGGAAGAAGGGCAAACTGTACTTT
CTAGAGGTCG------TAAAAGTCGTAACAAGGTTTCCGTAGGTGAACCTGCAGAAGGAT
CA----------------------------------------------------------
-------------------------------------
>U88709.1.1819_U_Mollusca_Ostrea+edulis
------------------------------------------------------------
----------------CCTGGTTGATCCTGCCAGTAGTC-ATATGCTTGTCTC-AAAGAC
TAAGCCATGCATGT-CTAAGTACATAC------T-CTTGCACAGTG------AAACCGCG
AATGGCTCATTAAATCAGTTATGGTTCATTAG--ATGG-TACAATC-------CTACT--
----TGGATAAC-TGTGGTA-ATTCTAGAG-CTAATACATGCAAC--GAAG-------CT
CCGACCT-------------------------------CGCG----G-GAAGAGCGCTTT
TATTAGAT--------------C--AAAAC----------CAATCGG-------------
TC-GCAAGA---------------------------------CCGTCCGTTT--TGGTGA
CT-CTGGATAACTTT--------GAGCGGATCGC-ACGGGCTT--GTC-----CCGGCGA
CGTGTCT-T-TCAAATGTCTGCCCTATCA--ACTGTCG-ATGGTACGTG-CTATGCCTAC
C-ATGG-TTGTAACGGGTAAC-GGGGAAT-CAGGGTT-CGATTC-CGGAGAGGGAGCATG
AG-AAACGGCTACCACATCCAAGGA-AGGCAGCAGGCGCG-CAAATTACCCAC-TCCTGG
CACG--------------------------------------------------------
-GGGAGGTAGTGACGAAAAATAAC--AATACGG--GACTCCTT--CGAGGCC-CCGTAAT
TGGAATGA----------------------GTA-------------CACTTTAAATCCTT
T------------AACGAGGATCCATTGGAGGGCAAGT-CTGGTG-CCAGCAGC-CGCGG
T-AATTCCAG----CTCC---AAT-AGCGTA-----------TATTAAAGTT-GCTGCAG
-TTAAAAAGC-TCGTAGCTGGATCTCGGGT-CCAGGC----TGGCGGTCCGCCT------
------CGTTG-CGGTC-ACTGCCTG----------------------------------
---------T-------------CCTGACCCAACCTC----TCGGTTGTA-AAC------
---------------------CCTTGGTGCT-CTTGACTG--AGTGGCT---TCGGGT--
---------------------GGC-CGAAAC------------------------TTTTA
CTT---TGAAAAAATT--AGAGTGTT-CAAAGCAGGCGAA-TC-----------------
-----GCCTGC-----ACAATG--------GTGCA-----TGGAATAATGGAATAGGACC
T-------------CGGTTCTATTTT--------GTTGGTTTTCG---------------
------------------------------------------------------------
--------------------GAACAC--G-AGGTAATGA--------------TTAAGA-
------GGGACTGA---CGGGGG-TATTC--GTAT-GGCGGGGTTAGAGGTGAA-----A
TT-CTTGGATCCTCGCCAGA--------CGGCCTA-CA-GCGAAA-GCATTT--------
------ACCAAGCATGTTTTC-----------AT-TAGTCAA-GAACGAAAGTCAGAGG-
TTC----------GAAGACGAT--CAGATACCGTCGT--AGTTCTGACCA-TAAAC----
----------GATGCC-AACTAGCAATCCGCC--GGAGTTGC------------------
------------------------------------------------------------
------------------TTCAAT-GACTCGGCGAGCAGCCCCCC--------GGGAAAC
CA--AAGTTTTTGGGTTC-------C-GGGGGGAGTATGG-TTGCAAAG--CTGAAACTT
AAAG-G-AATTGACGGAAGGGCACCACCAG-GAGTGGAGCCTGC-GGCTTAATTTGACTC
AACACGGG-AAAACTCACCCGGC-CCGAACACTGTAAGGATTGACAGAT-TGAG--AGCT
CTTTCT-TGATTCGG-TGGGTGGTGGTGCATGGCCGTT-CTTAGTTGGTGGAGCG-ATTT
GTCTG--GTTAATTCCGATAACGAACGAGACTCTA-------------ACCTACTAAATA
------------------------------------------------------------
--GTTCAC--CGATCTC-------------------------------------------
-------------------------GAAACTGTCGGTG----------------------
----------------C-AACTTCTTAGAGGGA-CAAGTGGCGT------TT--AGCCAC
A----CGAGATTGA--GCAATAACAGGTCTGTGATGCCCTT-AGATG---TTCGGGGCCG
CACGCGCGCTACACTGAAGGAATCAACAGGTCT-CT----GTCCTGGCC-----------
--------------------------------------------------CGAAAGGGT-
CGGGTAACCCGT-TGAACCTC---------------------------------------
------------------------------------------------------------
--------CTTCGTGCTAGGGATTGGGG-CGTGTAATTAT-C------------------
---CCCATGAACGAGGAA-TTCC-CAGTAAGCGCGAGTCA-TAAGCTCGCGTTGATTAC-
GTCCCTGCCCTTTGTAC-ACAC-CGCCCGTCGCTAC-TACCGATT--GGATGGTT-TAGT
GAGCTCCTTGGACTGGTCCCGACGG---CGCGGCAACGCGCTCGTTCTGG----------
-----------------------------TG-TGCCGGGAAGAAGGGCAAACTGTACTAT
CTAAAGGAAG------TAAAAGTCGTAACAAGGTTTCCGTAGGTGAACCTGCGGAAGGAT
CATTA-------------------------------------------------------
-------------------------------------
>U88709.1.1819_U_Mollusca_Ostrea+edulis
------------------------------------------------------------
----------------CCTGGTTGATCCTGCCAGTAGTC-ATATGCTTGTCTC-AAAGAC
TAAGCCATGCATGT-CTAAGTACATAC------T-CTTGCACAGTG------AAACCGCG
AATGGCTCATTAAATCAGTTATGGTTCATTAG--ATGG-TACAATC-------CTACT--
----TGGATAAC-TGTGGTA-ATTCTAGAG-CTAATACATGCAAC--GAAG-------CT
CCGACCT-------------------------------CGCG----G-GAAGAGCGCTTT
TATTAGAT--------------C--AAAAC----------CAATCGG-------------
TC-GCAAGA---------------------------------CCGTCCGTTT--TGGTGA
CT-CTGGATAACTTT--------GAGCGGATCGC-ACGGGCTT--GTC-----CCGGCGA
CGTGTCT-T-TCAAATGTCTGCCCTATCA--ACTGTCG-ATGGTACGTG-CTATGCCTAC
C-ATGG-TTGTAACGGGTAAC-GGGGAAT-CAGGGTT-CGATTC-CGGAGAGGGAGCATG
AG-AAACGGCTACCACATCCAAGGA-AGGCAGCAGGCGCG-CAAATTACCCAC-TCCTGG
CACG--------------------------------------------------------
-GGGAGGTAGTGACGAAAAATAAC--AATACGG--GACTCCTT--CGAGGCC-CCGTAAT
TGGAATGA----------------------GTA-------------CACTTTAAATCCTT
T------------AACGAGGATCCATTGGAGGGCAAGT-CTGGTG-CCAGCAGC-CGCGG
T-AATTCCAG----CTCC---AAT-AGCGTA-----------TATTAAAGTT-GCTGCAG
-TTAAAAAGC-TCGTAGCTGGATCTCGGGT-CCAGGC----TGGCGGTCCGCCT------
------CGTTG-CGGTC-ACTGCCTG----------------------------------
---------T-------------CCTGACCCAACCTC----TCGGTTGTA-AAC------
---------------------CCTTGGTGCT-CTTGACTG--AGTGGCT---TCGGGT--
---------------------GGC-CGAAAC------------------------TTTTA
CTT---TGAAAAAATT--AGAGTGTT-CAAAGCAGGCGAA-TC-----------------
-----GCCTGC-----ACAATG--------GTGCA-----TGGAATAATGGAATAGGACC
T-------------CGGTTCTATTTT--------GTTGGTTTTCG---------------
------------------------------------------------------------
--------------------GAACAC--G-AGGTAATGA--------------TTAAGA-
------GGGACTGA---CGGGGG-TATTC--GTAT-GGCGGGGTTAGAGGTGAA-----A
TT-CTTGGATCCTCGCCAGA--------CGGCCTA-CA-GCGAAA-GCATTT--------
------ACCAAGCATGTTTTC-----------AT-TAGTCAA-GAACGAAAGTCAGAGG-
TTC----------GAAGACGAT--CAGATACCGTCGT--AGTTCTGACCA-TAAAC----
----------GATGCC-AACTAGCAATCCGCC--GGAGTTGC------------------
------------------------------------------------------------
------------------TTCAAT-GACTCGGCGAGCAGCCCCCC--------GGGAAAC
CA--AAGTTTTTGGGTTC-------C-GGGGGGAGTATGG-TTGCAAAG--CTGAAACTT
AAAG-G-AATTGACGGAAGGGCACCACCAG-GAGTGGAGCCTGC-GGCTTAATTTGACTC
AACACGGG-AAAACTCACCCGGC-CCGAACACTGTAAGGATTGACAGAT-TGAG--AGCT
CTTTCT-TGATTCGG-TGGGTGGTGGTGCATGGCCGTT-CTTAGTTGGTGGAGCG-ATTT
GTCTG--GTTAATTCCGATAACGAACGAGACTCTA-------------ACCTACTAAATA
------------------------------------------------------------
--GTTCAC--CGATCTC-------------------------------------------
-------------------------GAAACTGTCGGTG----------------------
----------------C-AACTTCTTAGAGGGA-CAAGTGGCGT------TT--AGCCAC
A----CGAGATTGA--GCAATAACAGGTCTGTGATGCCCTT-AGATG---TTCGGGGCCG
CACGCGCGCTACACTGAAGGAATCAACAGGTCT-CT----GTCCTGGCC-----------
--------------------------------------------------CGAAAGGGT-
CGGGTAACCCGT-TGAACCTC---------------------------------------
------------------------------------------------------------
--------CTTCGTGCTAGGGATTGGGG-CGTGTAATTAT-C------------------
---CCCATGAACGAGGAA-TTCC-CAGTAAGCGCGAGTCA-TAAGCTCGCGTTGATTAC-
GTCCCTGCCCTTTGTAC-ACAC-CGCCCGTCGCTAC-TACCGATT--GGATGGTT-TAGT
GAGCTCCTTGGACTGGTCCCGACGG---CGCGGCAACGCGCTCGTTCTGG----------
-----------------------------TG-TGCCGGGAAGAAGGGCAAACTGTACTAT
CTAAAGGAAG------TAAAAGTCGTAACAAGGTTTCCGTAGGTGAACCTGCGGAAGGAT
CATTA-------------------------------------------------------
-------------------------------------
>L49052.1.1821_U_Mollusca_Ostrea+edulis
------------------------------------------------------------
-------------CAACCTGGTTGATCCTGCCAGTAGTC-ATATGCTTGTCTC-AAAGAC
TAAGCCATGCATGT-CTAAGTACATAC------T-CTTGCACAGTG------AAACCGCG
AATGGCTCATTAAATCAGTTATGGTTCATTAG--GTGG-TACAATC-------CTACT--
----TGGATAAC-TGTGGTA-ATTCTAGAG-CTAATACATGCAAC--GAAG-------CT
CCGACCT-------------------------------CGCG----G-GAAGAGCGCTTT
TATTAGAT--------------C--AAAAC----------CAATCGG-------------
TC-GCAAGA---------------------------------CCGTCCGTTT--TGGTGA
CT-CTGGATAACTTT--------GAACGGATCGC-ACGGGCTT--GTC-----CCGGCGA
CGTGTCT-T-TCAAATGTCTGCCCTATCA--ACTGTCG-ATGGTACGTG-CTATGCCTAC
C-ATGG-TTGTAACGGGTAAC-GGGGAAT-CAGGGTT-CGATTC-CGGAGAGGGAGCATG
AG-AAACGGCTACCACATCCAAGGA-AGGCAGCAGGC-CG-CAAATTACCCAC-TCCTGG
CACG--------------------------------------------------------
-GGGAGGTAGTGACGGAAAATAAC--AATACGG--GACTCCTT--CGAGGCC-CCGTAAT
TGGAATGA----------------------GTA-------------CACTTTAAATCCTT
T------------AACGACGATCCATTGGAGGGCAAGT-CTGGTG-CCAGCAGC-CGCGG
T-AATTCCAG----CTCC---AAT-AGCGTA-----------TATTAAAGTT-GCTGCAG
-TTAAAAAGC-TCGTAGCTGGATCTCGGGT-CCAGGC----TGGCGGTCCGCCT------
------CGTTG-CGGTC-ACTGCCTG----------------------------------
---------T-------------CCTGACCCAACCTC----TCGGTTGTA-AAC------
---------------------CCTTGGTGCT-CTTGACTG--AGTGGCT---TCGGGT--
---------------------GGC-CGAAAC------------------------TTTTA
CTT---TGAAAAAATT--AGAGTGTT-CAAAGCAGACGAA-TC-----------------
-----GCCTGC-----ACAATG--------GTGCA-----TGGAATAATGGAATAGGACC
T-------------CGGTTCTATTTT--------GTTGGTTTTCG---------------
------------------------------------------------------------
--------------------GAACAC--G-AGGTAATGA--------------TTAAGA-
------GGGACTGA---CGGGGG-TATTC--GTAT-GGCGGGGTTAGAGGTGAA-----A
TT-CTTGGATCCTCGCCAGA--------CGGCCTA-CA-GCGAAA-GCATTT--------
------ACCAAGCATGTTTTC-----------AT-TAGTCAA-GAACGAAAGTCAGAGG-
TTC----------GAAGACGAT--CAGATACCGTCGT--AGTTCTGATCA-TAAAC----
----------GATGCC-AACTAGCAATCCGCC--GGAGTTGC------------------
------------------------------------------------------------
------------------TTCAAT-GACTCGGCGAGCAGCCCCCC--------GGGAAAC
CA--AAGTTTTTGGGTTC-------C-GGGGGGAGTATGG-TTGCAAAG--CTGAAACTT
AAAG-G-AATTGACGGAAGGGCACCACCAG-GAGTGGAGCCTGC-GGCTTAATTTGACTC
AACACGGG-AAAACTCACCCGGC-CCGAACACTGTAAGGATTGACAGAT-TGAG--AGCT
CTTTCT-TGATTCGG-TGGGTGGTGGTGCATGGCCGTT-CTTAGTTGGTGGAGCG-ATTT
GTCTG--GTTAATTCCGATAACGAACGAGACTCTA-------------ACCTACTAAATA
------------------------------------------------------------
--GTTCAC--CGATCTC-------------------------------------------
-------------------------GAAACTGTCGGTG----------------------
----------------C-AACTTCTTAGAGGGA-CAAGTGGCGT------TT--AGCCAC
A----CGAGATTGA--GCAATAACAGGTCTGTGATGCCCTT-AGATG---TTCGGGGCCG
CACGCGCGCTACACTGAAGGAATCAACAGGTCT-CT----GTCCTGGCC-----------
--------------------------------------------------CGAAAGGGT-
CGGGTAACCCGT-TGAACCTC---------------------------------------
------------------------------------------------------------
--------CTTCGTGCTAGGGATTGGGG-CGTGTAATTAT-C------------------
---CCCATGAACGAGGAA-TTCC-CAGTAAGCGCGAGTCA-TAAGCTCGCGTTGATTAC-
GTCCCTGCCCTTTGTAC-ACAC-CGCCCGTCGCTAC-TACCGATT--GGATGGTT-TAGT
GAGCTCCTTGGACTGGTCCCGACGG---CGCGGCAACGCGCTCGTTCTGG----------
-----------------------------TG-TGCCGGGAAGAAGGGCAAACTGTACTAT
CTAGAGGAAG------TAAAAGTCGTAACAAGGTTTCCGTAGGTGAACCTGCAGAAGGAT
CATGA-------------------------------------------------------
-------------------------------------
>L49052.1.1821_U_Mollusca_Ostrea+edulis
------------------------------------------------------------
-------------CAACCTGGTTGATCCTGCCAGTAGTC-ATATGCTTGTCTC-AAAGAC
TAAGCCATGCATGT-CTAAGTACATAC------T-CTTGCACAGTG------AAACCGCG
AATGGCTCATTAAATCAGTTATGGTTCATTAG--GTGG-TACAATC-------CTACT--
----TGGATAAC-TGTGGTA-ATTCTAGAG-CTAATACATGCAAC--GAAG-------CT
CCGACCT-------------------------------CGCG----G-GAAGAGCGCTTT
TATTAGAT--------------C--AAAAC----------CAATCGG-------------
TC-GCAAGA---------------------------------CCGTCCGTTT--TGGTGA
CT-CTGGATAACTTT--------GAACGGATCGC-ACGGGCTT--GTC-----CCGGCGA
CGTGTCT-T-TCAAATGTCTGCCCTATCA--ACTGTCG-ATGGTACGTG-CTATGCCTAC
C-ATGG-TTGTAACGGGTAAC-GGGGAAT-CAGGGTT-CGATTC-CGGAGAGGGAGCATG
AG-AAACGGCTACCACATCCAAGGA-AGGCAGCAGGC-CG-CAAATTACCCAC-TCCTGG
CACG--------------------------------------------------------
-GGGAGGTAGTGACGGAAAATAAC--AATACGG--GACTCCTT--CGAGGCC-CCGTAAT
TGGAATGA----------------------GTA-------------CACTTTAAATCCTT
T------------AACGACGATCCATTGGAGGGCAAGT-CTGGTG-CCAGCAGC-CGCGG
T-AATTCCAG----CTCC---AAT-AGCGTA-----------TATTAAAGTT-GCTGCAG
-TTAAAAAGC-TCGTAGCTGGATCTCGGGT-CCAGGC----TGGCGGTCCGCCT------
------CGTTG-CGGTC-ACTGCCTG----------------------------------
---------T-------------CCTGACCCAACCTC----TCGGTTGTA-AAC------
---------------------CCTTGGTGCT-CTTGACTG--AGTGGCT---TCGGGT--
---------------------GGC-CGAAAC------------------------TTTTA
CTT---TGAAAAAATT--AGAGTGTT-CAAAGCAGACGAA-TC-----------------
-----GCCTGC-----ACAATG--------GTGCA-----TGGAATAATGGAATAGGACC
T-------------CGGTTCTATTTT--------GTTGGTTTTCG---------------
------------------------------------------------------------
--------------------GAACAC--G-AGGTAATGA--------------TTAAGA-
------GGGACTGA---CGGGGG-TATTC--GTAT-GGCGGGGTTAGAGGTGAA-----A
TT-CTTGGATCCTCGCCAGA--------CGGCCTA-CA-GCGAAA-GCATTT--------
------ACCAAGCATGTTTTC-----------AT-TAGTCAA-GAACGAAAGTCAGAGG-
TTC----------GAAGACGAT--CAGATACCGTCGT--AGTTCTGATCA-TAAAC----
----------GATGCC-AACTAGCAATCCGCC--GGAGTTGC------------------
------------------------------------------------------------
------------------TTCAAT-GACTCGGCGAGCAGCCCCCC--------GGGAAAC
CA--AAGTTTTTGGGTTC-------C-GGGGGGAGTATGG-TTGCAAAG--CTGAAACTT
AAAG-G-AATTGACGGAAGGGCACCACCAG-GAGTGGAGCCTGC-GGCTTAATTTGACTC
AACACGGG-AAAACTCACCCGGC-CCGAACACTGTAAGGATTGACAGAT-TGAG--AGCT
CTTTCT-TGATTCGG-TGGGTGGTGGTGCATGGCCGTT-CTTAGTTGGTGGAGCG-ATTT
GTCTG--GTTAATTCCGATAACGAACGAGACTCTA-------------ACCTACTAAATA
------------------------------------------------------------
--GTTCAC--CGATCTC-------------------------------------------
-------------------------GAAACTGTCGGTG----------------------
----------------C-AACTTCTTAGAGGGA-CAAGTGGCGT------TT--AGCCAC
A----CGAGATTGA--GCAATAACAGGTCTGTGATGCCCTT-AGATG---TTCGGGGCCG
CACGCGCGCTACACTGAAGGAATCAACAGGTCT-CT----GTCCTGGCC-----------
--------------------------------------------------CGAAAGGGT-
CGGGTAACCCGT-TGAACCTC---------------------------------------
------------------------------------------------------------
--------CTTCGTGCTAGGGATTGGGG-CGTGTAATTAT-C------------------
---CCCATGAACGAGGAA-TTCC-CAGTAAGCGCGAGTCA-TAAGCTCGCGTTGATTAC-
GTCCCTGCCCTTTGTAC-ACAC-CGCCCGTCGCTAC-TACCGATT--GGATGGTT-TAGT
GAGCTCCTTGGACTGGTCCCGACGG---CGCGGCAACGCGCTCGTTCTGG----------
-----------------------------TG-TGCCGGGAAGAAGGGCAAACTGTACTAT
CTAGAGGAAG------TAAAAGTCGTAACAAGGTTTCCGTAGGTGAACCTGCAGAAGGAT
CATGA-------------------------------------------------------
-------------------------------------
>X60315.1.1816_U_Mollusca_Crassostrea+virginica
------------------------------------------------------------
--------------AACCTGGTTGATCCTGCCAGTAGTC-ATATGCTTGTCTC-AAAGAT
TAAGCCATGCATGT-CTAAGTACATAC------T-CTTGCACAGTG------AAACCGCG
AATGGCTCATTAAATCAGTTATGGTTCATTAG--ATGG-TACAATC-------CTACT--
----TGGATAAC-TGTGGTA-ATTCTAGAG-CTAATACATGCAAC--GAAG-------CT
CCGACCT-------------------------------CACG----G-GAAGAGCGCTTT
TATTAGAT--------------C--AAAAC----------CAATCGG-------------
TC-GCAAGG---------------------------------CCGTCCGTTT--TGGTGA
CT-CTGGATAACTTT--------GAGCAGATCGC-ACGGGCTT--GTC-----CCGGCGA
CGTGTCT-T-TCAAATGTCTGCCCTATCA--ACTGTCG-ATGGTACGTG-CTATGCCTAC
C-ATGG-TTGTAACGGGTAAC-GGGGAAT-CAGGGTT-CGATTC-CGGAGAGGGAGCATG
AG-AAACGGCTACCACATCCAAGGA-AGGCAGCAGGCGCG-CAAATTACCCAC-TCCTGG
CACG--------------------------------------------------------
-GGGAGGTAGTGACGAAAAATAAC--AATACGG--GACTCCTT--CGAGGCC-CCGTAAT
TGGAATGA----------------------GTA-------------CACTTTAAATCCTT
T------------AGCGAGGATCCATTGGAGGGCAAGT-CTGGTG-CCAGCGAG-CCGCG
T-AATTCCAG----CTCC---AAT-AGCGTA-----------TATTAAAGTT-GCTGCAG
-TTAAAAAGC-TCGTAGCTGGATCTCGGGT-CCAGGC----TGGCGGTCCACCT------
------CGTTG-TGGTT-ACTGCCTG----------------------------------
---------T-------------TCTGACCCAACCTC----TCGGTTGTA-AAC------
---------------------CCTTGGTGCT-CTTGATTG--AGTTGCT---TCGGGT--
---------------------GGC-CGAAAC------------------------TTTTA
CTT---TGAAAAAATT--AGAGTGTT-CAAAGCAGGCGAT-TC-----------------
-----GCCTGCC----ACAATG--------GTGCA-----TGGAATAATGGAATAGGACC
T-------------CGGTTCTATTTT--------GTTGGTTTTCG---------------
------------------------------------------------------------
--------------------GAACAC--G-AGGTAATGA--------------TTAAGA-
------GGGACTGA---CGGGGG-CATTC--GTAT-GGCGGGGTTAGAGGTGAA-----A
GG-CTTGGATCCTCGCCAGA--------CGGCCTA-CA-GCGAAA-GCATTT--------
------GCCAAGCATGTTTTC-----------AT-TAGTCAA-GAACGAAAGTCAGAGG-
TTC----------GAAGACGAT--CAGATACCGTCGT--AGTTCTGACCA-TAAAC----
----------GATGCC-AACTAGCAATCCGCC--GGAGTTGC------------------
------------------------------------------------------------
------------------TTCAAT-GACTCGGCGAGCAGCCCCC---------GGGAAAC
CA--AAGTCTTTGGGTTC-------C-GGGGGGAGTATGG-TTGCAAAG--CTGAAACTT
AAAG-G-AATTGACGGAAGGGCACCACCAG-GAGTGGAGCCTGC-G-CTTAATTTGACTC
AACACGGG-AAAACTCACCCGGC-CCGAACACTGTAAGGATTGACAGAT-TGAG--AGCT
CTTTCT-TGATTCGG-TGGGTGGTGGTGCATGGCCGTT-CTTAGTTGGTGGAGCG-ATTT
GTCTG--GTTAATTCCGATAACGAACGAGACTCTA-------------ACCTACTAAATA
------------------------------------------------------------
--GTTCAC--CGATCT--------------------------------------------
-------------------------AT-GCTGTCGGTG----------------------
----------------C-AACTTCTTAGAGGGA-CAAGTGGCGT------TT--AGCCAC
A----CGAGATTGA--GCAATAACAGGTCTGTGATGCCCTT-AGATG---TTCGGGGCCG
CACGCGCGCTACACTGAAGGAATCAACAGGTAT-CT----GTCCTGGCC-----------
--------------------------------------------------CGAAAGGGT-
CGGGTAACCCGT-TGAACCTC---------------------------------------
------------------------------------------------------------
--------CTTCGTGCTAGGGATTGGGG-TGTGTAATTAT-C------------------
---CCCATGAACGAGGAA-TTCC-CAGTAAGCGCGAATCA-TAAGTTCGCGTTGATTAC-
GTCCCTGCCCTTTGTAC-ACAC-CGCCCGTCGCTAC-TACCGATT--GGATGGTT-TAGT
GAGCCCCTTGGACTGGTCCCGACGG---C-CGGCAACGCGTTTTCGTCGC----------
-----------------------------TGGTGCCGGGAAGAAGGGCAAACTGTACTTT
CTAGAGGTCG------TAAAAGTCGTAACAAGGTTTCTGTAGGTGAACCTGCAGAAGGAT
CAA---------------------------------------------------------
-------------------------------------
>X60315.1.1816_U_Mollusca_Crassostrea+virginica
------------------------------------------------------------
--------------AACCTGGTTGATCCTGCCAGTAGTC-ATATGCTTGTCTC-AAAGAT
TAAGCCATGCATGT-CTAAGTACATAC------T-CTTGCACAGTG------AAACCGCG
AATGGCTCATTAAATCAGTTATGGTTCATTAG--ATGG-TACAATC-------CTACT--
----TGGATAAC-TGTGGTA-ATTCTAGAG-CTAATACATGCAAC--GAAG-------CT
CCGACCT-------------------------------CACG----G-GAAGAGCGCTTT
TATTAGAT--------------C--AAAAC----------CAATCGG-------------
TC-GCAAGG---------------------------------CCGTCCGTTT--TGGTGA
CT-CTGGATAACTTT--------GAGCAGATCGC-ACGGGCTT--GTC-----CCGGCGA
CGTGTCT-T-TCAAATGTCTGCCCTATCA--ACTGTCG-ATGGTACGTG-CTATGCCTAC
C-ATGG-TTGTAACGGGTAAC-GGGGAAT-CAGGGTT-CGATTC-CGGAGAGGGAGCATG
AG-AAACGGCTACCACATCCAAGGA-AGGCAGCAGGCGCG-CAAATTACCCAC-TCCTGG
CACG--------------------------------------------------------
-GGGAGGTAGTGACGAAAAATAAC--AATACGG--GACTCCTT--CGAGGCC-CCGTAAT
TGGAATGA----------------------GTA-------------CACTTTAAATCCTT
T------------AGCGAGGATCCATTGGAGGGCAAGT-CTGGTG-CCAGCGAG-CCGCG
T-AATTCCAG----CTCC---AAT-AGCGTA-----------TATTAAAGTT-GCTGCAG
-TTAAAAAGC-TCGTAGCTGGATCTCGGGT-CCAGGC----TGGCGGTCCACCT------
------CGTTG-TGGTT-ACTGCCTG----------------------------------
---------T-------------TCTGACCCAACCTC----TCGGTTGTA-AAC------
---------------------CCTTGGTGCT-CTTGATTG--AGTTGCT---TCGGGT--
---------------------GGC-CGAAAC------------------------TTTTA
CTT---TGAAAAAATT--AGAGTGTT-CAAAGCAGGCGAT-TC-----------------
-----GCCTGCC----ACAATG--------GTGCA-----TGGAATAATGGAATAGGACC
T-------------CGGTTCTATTTT--------GTTGGTTTTCG---------------
------------------------------------------------------------
--------------------GAACAC--G-AGGTAATGA--------------TTAAGA-
------GGGACTGA---CGGGGG-CATTC--GTAT-GGCGGGGTTAGAGGTGAA-----A
GG-CTTGGATCCTCGCCAGA--------CGGCCTA-CA-GCGAAA-GCATTT--------
------GCCAAGCATGTTTTC-----------AT-TAGTCAA-GAACGAAAGTCAGAGG-
TTC----------GAAGACGAT--CAGATACCGTCGT--AGTTCTGACCA-TAAAC----
----------GATGCC-AACTAGCAATCCGCC--GGAGTTGC------------------
------------------------------------------------------------
------------------TTCAAT-GACTCGGCGAGCAGCCCCC---------GGGAAAC
CA--AAGTCTTTGGGTTC-------C-GGGGGGAGTATGG-TTGCAAAG--CTGAAACTT
AAAG-G-AATTGACGGAAGGGCACCACCAG-GAGTGGAGCCTGC-G-CTTAATTTGACTC
AACACGGG-AAAACTCACCCGGC-CCGAACACTGTAAGGATTGACAGAT-TGAG--AGCT
CTTTCT-TGATTCGG-TGGGTGGTGGTGCATGGCCGTT-CTTAGTTGGTGGAGCG-ATTT
GTCTG--GTTAATTCCGATAACGAACGAGACTCTA-------------ACCTACTAAATA
------------------------------------------------------------
--GTTCAC--CGATCT--------------------------------------------
-------------------------AT-GCTGTCGGTG----------------------
----------------C-AACTTCTTAGAGGGA-CAAGTGGCGT------TT--AGCCAC
A----CGAGATTGA--GCAATAACAGGTCTGTGATGCCCTT-AGATG---TTCGGGGCCG
CACGCGCGCTACACTGAAGGAATCAACAGGTAT-CT----GTCCTGGCC-----------
--------------------------------------------------CGAAAGGGT-
CGGGTAACCCGT-TGAACCTC---------------------------------------
------------------------------------------------------------
--------CTTCGTGCTAGGGATTGGGG-TGTGTAATTAT-C------------------
---CCCATGAACGAGGAA-TTCC-CAGTAAGCGCGAATCA-TAAGTTCGCGTTGATTAC-
GTCCCTGCCCTTTGTAC-ACAC-CGCCCGTCGCTAC-TACCGATT--GGATGGTT-TAGT
GAGCCCCTTGGACTGGTCCCGACGG---C-CGGCAACGCGTTTTCGTCGC----------
-----------------------------TGGTGCCGGGAAGAAGGGCAAACTGTACTTT
CTAGAGGTCG------TAAAAGTCGTAACAAGGTTTCTGTAGGTGAACCTGCAGAAGGAT
CAA---------------------------------------------------------
-------------------------------------
>AF025928.1.1771_U_Brachiopoda_Abyssothyris+sp.
------------------------------------------------------------
----------------------------------TAGTC-ATATGCTTGTCTC-AAAGAT
TAAGCCATGCATGT-CTAAGTACGAAC------T-TTTACACGGTG------AAACCGCG
AATGGCTCATTAAATCAGTTATGGTTCCTTAG--ATCG-TACAATC-------CTACT--
----TGGATAAC-TGTAGTA-ATTCTAGAG-CTAATACATGCAAC--CAAG-------CT
CCGACCT-------------------------------CACG----GG-AAGAGCGCTTT
TATTAGAT--------------C--AAAAC----------CAATCGGGGG----------
-CCTCGCGTCC-------------------------------TCGTCCAATT--GG-TGA
CT-CTGGATAACTTT--------GGGCTGATCGC-ATGGCCTT--GCG-----CCGGCGA
CGTATCT-T-TCAAATGTCTGCCCTATCA--ACTTTCG-ATGGTACGTG-ACATGCCTAC
C-ATGG-TTGTAACGGGTAAC-GGGGAAT-CAGGGTT-CGATTM-CGGAGAGGGAGCATG
AG-AAACGGCTACCACTTCTAAGGA-AGGCAGCAGGCGCG-CAAATTACCCAC-TCCTGG
CACG--------------------------------------------------------
-GGGAGGTAGTGACGAAAAATAAC--AATACGG--GACTCTTA--CGAGGCC-CCGTAAT
TGGAATGA----------------------GTA-------------CACTTTAAATCCTT
T------------AACGAGGATCTATTGGAGGGCAAGT-CTGGTG-CCAGCAGC-CGCGG
T-AATTCCAG----CTCC---AAT-AGCGTA-----------TATTAAAGTT-GTTGCAG
-TTAAAAAGC-TCGTAGTTGGATCTCGGGT-TTAGGC----TGGCGGTCCGCCT------
------CGCGG-CGGTC-ACTGCCTG----------------------------------
---------T-------------CCTGACCTACCTC-----CCGGTTT----TC------
---------------------CCTTGGTGCT-CTTGACTG--AGT-GTC---TCGGGT--
---------------------GAC-CGGAAC------------------------GTTTA
CTT---TGAAAAAATT--AGAGTGCT-CAAAGCAGGCA-ACTC-----------------
-----GCCTGA-----ATAATG--------GTGCA-----TGGAATAATGGAATAGGACC
T-------------CGGTTCTATTTT--------GTTGGTTTTCG---------------
------------------------------------------------------------
--------------------GAACTT--G-AGGTAATGA--------------TTAATA-
------GGGACAGA---CGGGGG-CATTC--GTAT-TACGGCGTTAGAGGTGAA-----A
TT-CTTGGATCGCCGTAAGA--------CGGTCGA-CT-GCGAAA-GCATTT--------
------GCCAAGAATGTTTTC-----------AT-TAGTCAA-GAACGAAAGTCAGAGG-
TTC----------GAAGACGAT--CAGATACCGTCCT--AGTTCTGACCA-TAAAC----
----------GATGCC-AACTAGCGATTCGCC--GGAGTTGC------------------
------------------------------------------------------------
------------------TTCAAT-GACTCGGCGAGCAGCTTCC---------GGGAAAC
CA--AAGTCTTTGGGTTC-------C-GGGGGAAGTATGG-TTGCAAAG--CTGAAACTT
AAAG-G-AATTGACGGAAGGGCACCACCAG-GAGTGGAGCCTGC-GGCTTAATTTGACTC
AACACGGG-AAAACTCACCCGGC-CCGGACACTGTTAGGATTGACAGAT-TGAG--AGCT
CTTTCT-TGATTCGG-TGGGTGGTGGTGCATGGCCGTT-CTTAGTTGGTGGAGCG-ATTT
GTCTG--GTTAATTCCGATAACGAACGAGACTCTA-------------GCCTATTAAATA
------------------------------------------------------------
--GTTCAC--CGATACCG------------------------------------------
---------------------------TCGTGTCGGCG----------------------
----------------TTAACTTCTTAGAGGGA-CAAGTGGCGT------TT--AGCCAC
A----CGAGATTGA--GCAATAACAGGTCTGTGATGCCCTT-AGATG---TTCGGGGCCG
CACGCGCGCTACACTGAAGGAATCAGCGTGTGT-CT----GCCCTGGCC-----------
--------------------------------------------------CGAGAGGGC-
TGGGTAACCCGT-TGAACCTC---------------------------------------
------------------------------------------------------------
--------CTTCGTGCTAGGGATTGGGG-CTTGTAATTGTTC------------------
---CCCATGAACGAGGAA-TTCC-CAGTAAGCACGAGTCA-TAAGCTCGTGTTGATTAC-
GTCCCTGCCCTTTGTAC-ACAC-CGCCCGTCGCTAC-TACCGATT--GAATGGTT-TAGT
GAGATCCTCGGACTGGTCCCGGCGC----G--GGGTTCGCCCTGTGCCGTG---------
-----------------------------GCTC--CGGGAAGACGATCAAACTTGATCAT
TTAGAGGAAG------TAAAAGTCGTAACAAGGTTT------------------------
------------------------------------------------------------
-------------------------------------
>AY842020.1.1764_U_Brachiopoda_Discinisca+tenuis
------------------------------------------------------------
--------------------------------------C-ATATGCTTGTCTC-AAAGAT
TAAGCCATGCATGT-CTAAGTACGAAC------T-TTTACACAGTG------AAACTGCG
AATGGCTCATTACATCAGTTATGGTTCCTTAG--ATTA-TTCAATC-------CTACT--
----TGGATAAC-TGTAGTA-ATTCTAGAG-CTAATACATGCAAT--CCAG-------CT
CCGACCT--------------------------------TCG----GGGAAGAGCGCTTT
TATTAGAT--------------C--AAAAC----------CAATCGGG------------
-CCTCCGGTC---------------------------------CGTCACGTT--GG-TGA
CT-CTGGATAACTTT--------GTGCTGATCGC-ACGGCCTC--GAG-----CCGGCGA
CGTATCT-T-TCAAATGTCTGCCCTATCA--ACTTTCG-AAGGTAAGTG-ACCTGCTTAC
C-TTGG-TTGTAACGGGTAAC-GGGGAAT-CAGGGTT-CGATTC-CGGAGAGGGAGCATG
AG-AAACGGCTACCACTTCTAAGGA-AGGCAGCAGGCGCG-CAAATTACCCAC-TCCTGA
CACG--------------------------------------------------------
-GGGAGGTAGTGACGAAAAATAAC--AATACGG--GACTCATT--TGAGGCC-CCGTAAT
TGGAATGA----------------------GTA-------------CACTTTAAATCCTT
T------------AACGAGGATCTATTGGAGGGCAAGT-CTGGTG-CCAGCAGC-CGCGG
T-AATTCCAG----CTCC---AAT-AGCGTA-----------TATTAAAGTT-GTTGCAG
-TTAAAAAGC-TCGTAGTTGGATCTCGGGT-TTAGGC----TAGCGGTCCACCT------
------CGCGG-TGGTC-ACTGCTCG----------------------------------
---------T-------------CCTGACCTACCTC-----CCGGTTG----TC------
---------------------CCTTGATGCT-CTTGACTG--AGT-GTC---TCGGGT--
---------------------GGC-CGGAAC------------------------GTTTA
CTT---TGAAAAAATT--AGAGTGTT-CAAAGCAGGCA--TTT-----------------
-----GCCTGA-----ATAATG--------GTGCA-----TGGAATAATGGAATAGGACC
T-------------CGGTTCTATTTT--------GTTGGTTTTCG---------------
------------------------------------------------------------
--------------------GAACTT--G-AGGTAATGA--------------TTAATA-
------GGGACAGA---CGGGGG-CATTC--GTAT-TGCGGTGTTAGAGGTGAA-----A
TT-CTCGGATCGCCGCAAGA--------CGGACGA-CT-GCGAAA-GCATTT--------
------GCCAAGAATGTTTTC-----------AT-TGATCAA-GAACGAAAGTCAGAGG-
TTC----------GAAGACGAT--CAGATACCGTCCT--AGTTCTGACCA-TAAAC----
----------GATGCC-AACTAGCGATCCGCC--GGAGTTGT------------------
------------------------------------------------------------
------------------TTCAAT-GACTCGGCGGGCAGCTTCC---------GGGAAAC
CA--AAGTCTTTGGGTTC-------C-GGGGGAAGTATGG-TTGCAAAG--CTGAAACTT
AAAG-G-AATTGACGGAAGGGCACCACCAG-GAGTGGAGCCTGC-GGCTTAATTTGACTC
AACACGGG-AAAACTCACCCGGC-CCGGACACTGTAAGGATTGACAGAT-TGAG--AGCT
CTTTCT-TGATTCGG-TGGGTGGTGGTGCATGGCCGTT-CTTAGTTGGTGGAGCG-ATTT
GTCTG--GTTAATTCCGATAACGAACGAGACTCTA-------------GCCTATTAAATA
------------------------------------------------------------
--GTTCAC--CGATCCCG------------------------------------------
---------------------------ATGCGTCGGTG----------------------
----------------TTAACTTCTTAGAGGGA-CAAGTGGCGT------AT--AGCCAC
A----CGAGATTGA--GCAATAACAGGTCTGTGATGCCCTT-AGATG---TTCGGGGCCG
CACGCGCGCTACACTGAAGGAATCAGCGTGTGT-CT----ACCCTGGCC-----------
--------------------------------------------------CGGAAGGGC-
TGGGTAACCCGT-TGAACCTC---------------------------------------
------------------------------------------------------------
--------CTTCGTGCTAGGGATTGGGG-CTTGTAATTCTTC------------------
---CCCATGAACGAGGAA-TTCC-CAGTAAGCGCGAGTCA-TAAGCTCGCGTTGATTAC-
GTCCCTGCCCTTTGTAC-ACNC-CGCCCGTCGCTAC-TACCGATT--GAATGGTT-TAGT
GAGATCCTCGGATTGGTCCCGGCGC----GGTGGGAAACCATTGCACCGAG---------
-----------------------------GTGC--CGAGAAGACGATCAAACTTGATCAT
TTAGAGGAAG------TAAAAGTCGTAACAAGGTTTCCG---------------------
------------------------------------------------------------
-------------------------------------
>AF201744.1.1750_U_Brachiopoda_Glottidia+palmeri
------------------------------------------------------------
------------------------------------------------------AAAGAT
TAAGCCATGCATGT-CTAAGTACATTC------T-TTCACACAGAG------AAACTGCG
AATGGCTCATTAGATCAGTTATGGTTCCTTAG--ATCG-TTCAATC-------CTACT--
----TGGATAAC-TGTAGTA-ATTCTAGAG-CTAATACATGCTAC--CAAG-------CT
CCGACCTT------------------------------CTCG----GG-AAGAGCGCTTT
TATTAGAT--------------C--AAAAC----------CAATCGGG------------
-CTTC-G-CC---------------------------------CGTTCTGTT--GG-TGA
CT-CTGAATAACTTT--------GGGCTGATCGC-ATGGCCTC--GAG-----CCGGCGA
CGTATCT-T-TCAAATGTCTGCCCTATCA--ACTTTCG-ATGGTACGCG-ATATGCCTAC
C-ATGG-TCGTAACGGGTAAC-GGGGAAT-CAGGGTT-CGATTC-CGGAGAGGGAGCATG
AG-AAACGGCTACCACTTCTAAGGA-AGGCAGCAGGCGCG-CAAATTACCCAC-TCCTGG
CACG--------------------------------------------------------
-GGGAGGTAGTGACGAAAAATAAC--AATACGG--GACTCTTT--CGAGGCC-TCGTAAT
TGGAATGA----------------------GTA-------------CACTTTAAATCCTT
T------------AACGAGGATCCATTGGAGGGCAAGT-CTGGTG-CCAGCAGC-CGCGG
T-AATTCCAG----CTCC---AAT-AGCGTA-----------TATTAAAGTT-GTTGCAG
-TTAAAAAGC-TCGTAGTTGGATCTCAGGT-TTAGGC----TAGCGGTCCACCT------
------CGCGG-TGGTC-ACTGCTTG----------------------------------
---------A-------------CCTGACCTACCTA-----CCGGTTT----TC------
---------------------CCTTGGTGCT-CTTGATTN--AGT-GTC---TCGGGT--
---------------------GGC-CGGCAC------------------------GTTTA
CTT---TGAAAAAATT--AGAGTGTT-CAAAGCAGGCA-ATTC-----------------
-----GCCTGA-----ATAATG--------GTGCA-----TGGAATAATGGAATAGGACC
T-------------CGGTTCTATTTT--------GTTGGTTTTCG---------------
------------------------------------------------------------
--------------------GAACTT--G-AGGTAATGA--------------TTAATA-
------GGGACAGA---CGGGGG-CATTC--GTAT-TGCGGTGTTAGAGGTGAA-----A
TT-CTTGGATCGCCGCAAGA--------CGAACCA-CT-GCGAAA-GCATTT--------
------GCCAAGAATGTTTTC-----------AT-TAATCAA-GAACGAAAGTCAGAGG-
TTC----------GAAGACGAT--CAGATACCGTCGT--AGTTCTGACCA-TAAAC----
----------GATGCC-AACTAGCGATCCGCC--GGCGTTGC------------------
------------------------------------------------------------
------------------TTCGAT-GACTCGGCGGGCAGCTTCC---------GGGAAAC
CA--AAGTCTTTGGGTTC-------C-GGGGGAAGTATGG-TTGCAAAG--CTGAAACTT
AAAG-G-AATTGACGGAAGGGCACCACCAG-GAGTGGAGCCTGT-GGCTTAATTTGACTC
AACACGGG-AAAACTCACCCGGC-CCGGACACTGTAAGGATTGACAGAT-TGAG--AGCT
CTTTCT-TGATTCGG-TGGGTGGTGGTGCATGGCCGTT-CTTAGTTGGTGGAGCG-ATTT
GTCTG--GTTAATTCCGATAACGAACGAGACTCTA-------------GCCTGCTAAATA
------------------------------------------------------------
--GTTCGC--CGATCCCC------------------------------------------
---------------------------ATGGGTCGGTG----------------------
----------------TTAACTTCTTAGAGGGA-CAAGTGGCGT------TT--AGCCAC
A----CGAGATTGA--GCAATAACAGGTCTGTGATGCCCTT-AGATG---TTCGGGGCTG
CACACGCGCTACACTGAAGGAATCAGCGTGTGT-CT----ACCCTGGCC-----------
--------------------------------------------------CGGAAGGGC-
TGGGTAACCCGT-TGAATCTC---------------------------------------
------------------------------------------------------------
--------CTTCGTGCTAGGGATTGGGG-CTTGTAATTATTC------------------
---CCCATGAACGAGGAA-TTCC-CAGTAAGCGCGAGTCA-TAAGCTCGTGCTGATTAC-
GTCCCTGCCCTTTGTAC-ACAC-CGCCCGTCGCTAC-TACCGATT--GAATGGTT-TAGT
GAGGTCCTCGGATTGGTCCCGGCAT----GGTGGGCAACCGTCGCGCCGGT---------
-----------------------------GCGC--CGAGAAGACGATCAAACTTGATCAT
TTAGAGGAAG------TAAAAGTCGTAACAAGGTTTCCG---------------------
------------------------------------------------------------
-------------------------------------
>U08329.1.1750_U_Brachiopoda_Lingula+adamsi
------------------------------------------------------------
---------------------------------------------------TC-AAAGAT
TAAGCCATGCATGT-CTAAGTACATAC------T-TTCACACAGTG------AAACCGCG
AATGGCTCATTAGATCAGTTATGGTTCCTTAG--ATCG-TACAATC-------CTACT--
----TGGATAAC-TGTAGTA-ATTCTAGAG-CTAATACATGCAAC--CAAG-------CT
CCGACCT-------------------------------CACG----GG-AAGAGCGCTTT
TATTAGAT--------------C--AAAAC----------CAATCGGG------------
-CTTC-GGCC---------------------------------CGTCCTATT--GG-TGA
CT-CTGGATAACTTT--------GGGCTGATCGC-ATGGCCTC--GAG-----CCGGCGA
CGTATCT-T-TCAAATGTCTGCCCTATCA--ACTTTCG-ATGGTACGTG-ATATGCCTAC
C-ATGG-TTGTAACGGGTAAC-GGGGAAT-CAGGGTT-CGATTC-CGGAGAGGGAGCATG
AG-AGACGGCTACCACTTCTAAGGA-AGGCAGCAGGCGCG-CAAATTACCCAC-TCCTGG
CACG--------------------------------------------------------
-GGGAGGTAGTGACGAAAAATAAC--AATACGG--GACTCATT--CGAGGCC-CCGTAAT
TGGAATGA----------------------GTA-------------CACTTTAAATCCTT
T------------AACGAGGATCTATTGGAGGGCAAGT-CTGGTG-CCAGCAGC-CGCGG
T-AATTCCAG----CTCC---AAT-AGCGTA-----------TATTAAAGTT-GTTGCAG
-TTAAAAAGC-TCGTAGTTGGATCTCAGGT-TTAGGC----TAGCGGTCCACCT------
------CGCGG-TGGTT-ACTGCTTG----------------------------------
---------T-------------CCTGACCTACCTC-----CCGGTTT----TC------
---------------------CCTTGGTGCT-CTTGATTG--AGT-GTC---TCGGGT--
---------------------GGC-CGGAAC------------------------GTTTA
CTT---TGAAAAAATT--AGAGTGTT-CAAAGCAGGCA-GTTC-----------------
-----GCCTGA-----ATAATG--------GTGCA-----TGGAATAATGGAATAGGACC
T-------------CGGTTCTATTTT--------GTTGGTTTTCG---------------
------------------------------------------------------------
--------------------GAACTT--GGAGGTAATGA--------------TTAGTA-
------GGGACAGA---CGGGGG-CATTC--GTAT-TGCGGTGTTAGAGGTGAA-----A
TT-CTTGGATCGCCGCAAGA--------CGAACAA-CT-GCGAAA-GCATTT--------
------GCCAAGAATGTTTTC-----------AT-TAATCAA-GAACGAAAGTCAGAGG-
TTC----------GAAGACGAT--CAGATACCGTCGT--AGTTCTGACCA-TAAAC----
----------GATGCC-AACTAGCGATCCGCC--GGAGTTGC------------------
------------------------------------------------------------
------------------TTCAAT-GACTCGGCGGGCAGCTTCC---------GGGAAAC
CA--AAGTTTTTGGGTTC-------C-GGGGGAAGTATGG-TTGCAAAG--CTGAAACTT
AAAG-G-AATTGACGGAAGGGCACCACCAG-GAGTGGAGCCTGT-GGCTTAATTTGACTC
AACACGGG-AAAACTCACCCGGC-CCGGACACTGTAAGGATTGACAGAT-TGAG--AGCT
CTTTCT-TGATTCGG-TGGGTGGTGGTGCATGGCCGTT-CTTAGTTGGTGGAGCG-ATTT
GTCTG--GTTAATTCCGATAACGAACGAGACTCTA-------------GCCTGCTAAATA
------------------------------------------------------------
--GTTCAC--CGATCCCT------------------------------------------
---------------------------ATGGGTCGGTG----------------------
----------------TTAACTTCTTAGAGGGA-CAAGTGGCGT------TT--AGCCAC
A----CGAGATTGA--GCAATAACAGGTCTGTGATGCCCTT-AGATG---TTCGGGGCTG
CACACGCGCTACACTGAAGGAATCAGCGTGTGT-CT----ACCCTGGCC-----------
--------------------------------------------------CGGAAGGGT-
TGGGTAACCCGT-TGAATCTC---------------------------------------
------------------------------------------------------------
--------CTTCGTGCTAGGGATTGGGG-CTTGTAATTATTC------------------
---CCCATGAACGAGGAA-TTCC-CAGTAAGCGCGAGTCA-TAAGCTCGCGTTGATTAC-
GTCCCTGCCCTTTGTAC-ACAC-CGCCCGTCGCTAC-TACCGATT--GAATGGTT-TAGT
GAGGTCCTCGGATTGGTCCCGGCAT----GGTGGGCAACCATCGCGCCGGT---------
-----------------------------GTGC--CGAGAAGACGATCAAACTTGATCAT
TTAGAGGAAG------TAAAAGTCGTAACAAGGTTT------------------------
------------------------------------------------------------
-------------------------------------
>AY842018.1.1768_U_Brachiopoda_Novocrania+anomala
------------------------------------------------------------
--------------------------------------C-ATATGCTTGTCTC-AAAGAT
TAAGCCATGCATGT-CTAAGTACAAAC------T-TTTACACAGTG------AAACTGCG
AAAGGCTCATTAAATCAGTTATGGTTCCTTAG--ATCG-TACAATC-------CTACT--
----TGGATAAC-TGTAGTA-ATTCTAGAG-CTAATACATGCAAC--AAAG-------CT
CCGACCCT------------------------------CCCG----GGGAAGAGCGCTTT
[truncated: 1,480,979 more chars]
