# Supplementary material for: Unraveling the impact of marine heatwaves on the Eukaryome of the emblematic Mediterranean red coral Corallium rubrum
Source: ISME Commun. 2025 Feb 21;5(1):ycaf035. doi: 10.1093/ismeco/ycaf035 (PMC11894933; doi:10.1093/ismeco/ycaf035)
Supplement: Supp_file_2_Tables_ycaf035 [file supp_file_2_tables_ycaf035.xlsx]

## Sheet: S1 - Sequencing tests
Table S1: Results of amplicons sequencing tests with universal primers of the 18S rRNA gene
Sequencing test	Samples	Total reads	Sequences Non-Met	Ratio Non-Met/Total reads
Universal 18S rRNA gene primers TAReuk454FWD1 (5′-CCAGCASCYGCGGTAATTCC-3′) and TAReukREV3 (5′-ACTTTCGTTCTTGATYRA-3′)	Cr1	70639	15	0.000212347
	Cr2	65262	41	0.000628237
	Cr3	74492	45	0.000604092
	Cr4	71478	16	0.000223845
UnNonMet universal primers from del Campo et al. 2019 : 616*F_MiSeq (5′-TTAAARVGYTCGTAGTYG-3′) and UNonMet_DB_R (5′-CTTTAARTTTCASYCTTGCG-3′)	Cr1	67607	267	0.0039493
	Cr2	33514	389	0.0116071
	Cr3	51530	4205	0.0816029

## Sheet: S2 - Illumina sequencing
Table S2: DNA concentration of the samples and sequencing libraries, read number and length obtained from each library
Sample	Sample Concentration [ng/uL]	Library Concentration [ng/uL]	Sequencing	Number of Sequencing Reads	Read Length [bp]
1_Cr_GaC	6	32,3 ng/uL	ok	64174	300
2_Cr_GaC	4.54	31,1 ng/uL	ok	135644	300
3_Cr_GaC	6.73	18,1 ng/uL	ok	114564	300
4_Cr_GaC	7.8	31,8 ng/uL	ok	66928	300
5_Cr_GaC	6.73	42 ng/uL	ok	98260	300
6_Cr_GaC	7.07	36,2 ng/uL	ok	97088	300
7_Cr_GaC	7.27	38,2 ng/uL	ok	108222	300
8_Cr_GaC	9.33	32,8 ng/uL	ok	153314	300
9_Cr_GaC	11.3	48,4 ng/uL	ok	57896	300
10_Cr_GaC	12.2	39 ng/uL	ok	122202	300
11_Cr_GaC	14.5	40,4 ng/uL	ok	114186	300
12_Cr_GaC	10.3	16,1 ng/uL	ok	93684	300
13_Cr_Pha	3.7	23,4 ng/uL	ok	82068	300
14_Cr_Pha	16	29,5 ng/uL	ok	85460	300
15_Cr_Pha	16.7	39,1 ng/uL	ok	94204	300
16_Cr_Pha	14.7	35,6 ng/uL	ok	93002	300
17_Cr_Pha	18.3	48,4 ng/uL	ok	62852	300
18_Cr_Pha	9.4	42 ng/uL	ok	97832	300
19_Cr_Pha	6.8	42 ng/uL	ok	91728	300
20_Cr_Pha	1.92	18,5 ng/uL	ok	70838	300
21_Cr_Pha	4.67	22,6 ng/uL	ok	75506	300
22_Cr_Pha	5.71	28,5 ng/uL	ok	82998	300
23_Cr_Pha	4.81	46 ng/uL	ok	122072	300
24_Cr_Pha	3.52	21,4 ng/uL	ok	105516	300
25_Cr_Riou	11.2	50,4 ng/uL	ok	99742	300
26_Cr_Riou	10.4	46 ng/uL	ok	98660	300
27_Cr_Riou	9.27	18,4 ng/uL	ok	86732	300
28_Cr_Riou	11.3	39,7 ng/uL	ok	79836	300
29_Cr_Riou	9	45,2 ng/uL	ok	75112	300
30_Cr_Riou	11.7	17,6 ng/uL	ok	126700	300
31_Cr_Riou	3.66	17 ng/uL	ok	118418	300
32_Cr_Riou	10	34,6 ng/uL	ok	93628	300
33_Cr_Riou	1.19	8,08 ng/uL	ok	54880	300
34_Cr_Riou	5.76	15,4 ng/uL	ok	95648	300
35_Cr_Riou	8.87	36,8 ng/uL	ok	104258	300
36_Cr_Riou	4.06	46,8 ng/uL	ok	82958	300
37_Cr_Blg	9.27	57,6 ng/uL	ok	149282	300
38_Cr_Blg	9.27	23,9 ng/uL	ok	90230	300
39_Cr_Blg	11.6	21,8 ng/uL	ok	88938	300
40_Cr_Blg	9.33	23,2 ng/uL	ok	101842	300
41_Cr_Blg	10.9	23,5 ng/uL	ok	61758	300
42_Cr_Blg	11.8	34,6 ng/uL	ok	103626	300
43_Cr_Blg	8	23,5 ng/uL	ok	94084	300
44_Cr_Blg	1.85	33,9 ng/uL	ok	109132	300
45_Cr_Blg	10.7	37,5 ng/uL	ok	94512	300
46_Cr_Blg	11.5	17,2 ng/uL	ok	88538	300
47_Cr_Blg	4.37	21,2 ng/uL	ok	103520	300
48_Cr_Blg	12.6	28,7 ng/uL	ok	132424	300
1_Cr_Bigo	7.13	41,6 ng/uL	ok	54508	300
2_Cr_Bigo	6.41	28,3 ng/uL	ok	115894	300
3_Cr_Bigo	9.07	42 ng/uL	ok	94224	300
4_Cr_Bigo	13	33,8 ng/uL	ok	98980	300
5_Cr_Bigo	8.33	36,6 ng/uL	ok	120720	300
6_Cr_Bigo	6.26	20,9 ng/uL	ok	138326	300
7_Cr_Torreta	4.19	14,1 ng/uL	ok	139196	300
8_Cr_Torreta	9.6	36 ng/uL	ok	140526	300
9_Cr_Torreta	6.13	28,4 ng/uL	ok	51974	300
10_Cr_Torreta	7.6	41,6 ng/uL	ok	77166	300
11_Cr_Torreta	0.103	0,972 ng/uL	ok	52406	300
12_Cr_Torreta	15.1	76 ng/uL	ok	74228	300
1_SW_Bigo	10.3	52,8 ng/uL	ok	125610	300
2_SW_Bigo	10.7	51,6 ng/uL	ok	123226	300
3_SW_Bigo	4.28	24,7 ng/uL	ok	114156	300
4_SW_Bigo	6.1	20,5 ng/uL	ok	110060	300
5_SW_Bigo	11.3	25,3 ng/uL	ok	66260	300
6_SW_Bigo	10.3	43,2 ng/uL	ok	135582	300
1_SW_Torreta	4.21	35,2 ng/uL	ok	143860	300
2_SW_Torreta	3.8	20 ng/uL	ok	94054	300
3_SW_Torreta	6.07	17,7 ng/uL	ok	116232	300
4_SW_Torreta	2.78	9,84 ng/uL	ok	124138	300
5_SW_Torreta	1.75	5,72 ng/uL	ok	137304	300
6_SW_Torreta	2.1	13,2 ng/uL	ok	116502	300
Neg_Septentrion	0	0,936 ng/uL	ok	1104	300
Neg_Portofino	0	4,6 ng/uL	ok	123664	300
1_Cr_Vlfc	1.13	13,1 ng/uL	ok	126094	300
2_Cr_Vlfc	18.3	53,6 ng/uL	ok	119142	300
3_Cr_Vlfc	17.6	48 ng/uL	ok	129206	300
4_Cr_Vlfc	3.61	24,7 ng/uL	ok	126936	300
5_Cr_Vlfc	8	5 ng/uL	ok	77086	300
Neg_Villefranche	0.001	Out of range	ok	6066	300
			Max sample	153314
			Min samples	51974
			Max negative	123664
			Min negative	1104
			Sum	7899126

## Sheet: S3 - DADA2 pipeline
Table S3: Number of reads and sequences throughout the DADA2 pipeline for each sample.
					Concatenation					Merging				Only R1
Sample	Paired input reads	Paired filtered reads	Denoised forward reads	Denoised reverse reads	Concatenated sequences	Non-chimeric sequences	Sequences Non-Met	Ratio Non-Met/Total reads		merged	nonchim	merge_ratio		nonchim
1_Cr_GaC	31149	17860	17779	17796	17733	16627	2592	0.155891		2324	2294	7.3646		17416
10_Cr_GaC	57778	33409	33065	33040	32739	30432	4595	0.150992		6081.9	5904.6	10.2195		32776
11_Cr_GaC	52873	29857	29445	29453	29102	26429	3184	0.120474		6192	6002.1	11.3519		29145
12_Cr_GaC	45937	21248	20922	20986	20717	18433	1197	0.0649379		4144.5	4049.4	8.81512		20366
13_Cr_Pha	31589	16542	16232	16316	16070	15414	4393	0.285001		3089.7	3033.3	9.60239		16118
14_Cr_Pha	33915	19095	18917	18963	18812	17802	4341	0.243849		2503.8	2486.1	7.33038		18597
15_Cr_Pha	37803	21972	21584	21616	21296	19492	5932	0.30433		3288	3218.1	8.51282		21261
16_Cr_Pha	38383	21648	21284	21345	21049	19192	4657	0.242653		3130.5	3051.9	7.95118		20791
17_Cr_Pha	12414	5717	5452	5552	5348	4998	1382	0.276511		903.6	896.7	7.2233		5402
18_Cr_Pha	41201	23096	22489	22642	22129	20019	4088	0.204206		4748.1	4599	11.1624		22277
19_Cr_Pha	44815	27294	27050	27157	26942	25186	3104	0.123243		3131.1	3068.1	6.84615		26540
2_Cr_GaC	66812	43760	43614	43613	43486	38224	3691	0.0965624		1404	1395	2.08795		41915
20_Cr_Pha	34410	17489	17443	17430	17400	16438	4724	0.287383		2065	2052	5.96338		17113
21_Cr_Pha	36867	21909	21838	21858	21802	20234	1086	0.053672		2087	2004	5.43576		21345
22_Cr_Pha	40958	26056	26018	26026	26000	24251	1391	0.0573585		1311	1305	3.18619		25398
23_Cr_Pha	58126	35009	34458	34560	34141	31562	5940	0.188201		16311	15929	27.4043		33830
24_Cr_Pha	50868	31450	31391	31416	31365	29408	3610	0.122756		5394	5364	10.5449		30733
25_Cr_Riou	49548	14871	14360	14390	14122	11596	3737	0.322266		1037	921	1.8588		13463
26_Cr_Riou	47870	21801	21069	20997	20685	17643	5409	0.306581		2596	2346	4.90077		19864
27_Cr_Riou	42082	28280	28216	28230	28180	24972	5676	0.227295		2227	2224	5.28492		26686
28_Cr_Riou	39326	22034	21991	22001	21974	19358	2229	0.115146		1361	1352	3.43793		20679
29_Cr_Riou	37311	24402	24304	24340	24253	20516	5953	0.290164		1096	1086	2.91067		22660
3_Cr_GaC	55905	37064	36970	36998	36927	34316	6533	0.190378		4917	4899	8.76308		35873
30_Cr_Riou	62539	40089	39791	39784	39503	34040	9831	0.288807		2853	2825	4.51718		37714
31_Cr_Riou	58294	36570	36455	36458	36364	35187	4456	0.126638		16875	16668	28.593		36067
32_Cr_Riou	36984	21987	21732	21891	21656	20230	8003	0.395601		5754	5742	15.5256		21306
33_Cr_Riou	25850	14855	14719	14781	14682	13984	3113	0.222612		1052	1036	4.00774		14454
34_Cr_Riou	45490	29845	29742	29805	29714	26848	2768	0.103099		5529	5486	12.0598		28396
35_Cr_Riou	49819	29656	29171	29327	28907	25567	5551	0.217116		13682	13253	26.6023		28362
36_Cr_Riou	39522	19021	18812	18849	18678	17085	4589	0.268598		7520	7396	18.7136		18355
37_Cr_Blg	74360	12683	11804	11592	11269	8664	3243	0.374307		1998	1635	2.19876		10670
38_Cr_Blg	43022	27308	27247	27263	27215	23449	3061	0.130539		2126	2122	4.93236		25452
39_Cr_Blg	43094	29842	29783	29813	29763	26643	443	0.0166273		3406	3277	7.60431		28199
4_Cr_GaC	32875	18425	18365	18378	18341	15448	783	0.0506862		1144	1138	3.4616		17305
40_Cr_Blg	49651	33550	33493	33517	33469	30132	2662	0.0883446		2514	2510	5.05529		32164
41_Cr_Blg	30529	16933	16732	16730	16636	13479	5551	0.411826		688	675	2.21101		15273
42_Cr_Blg	51222	33381	33319	33344	33288	30608	11074	0.361801		1243	1241	2.42279		32219
43_Cr_Blg	45983	29219	29099	29151	29046	27391	6685	0.244058		4452	4433	9.64052		28524
44_Cr_Blg	54074	20544	20320	20409	20202	17516	4204	0.240009		13967	12582	23.2681		18535
45_Cr_Blg	37564	20890	20576	20694	20428	18638	6290	0.337483		7580	7427	19.7716		20091
46_Cr_Blg	42241	24438	24260	24303	24145	21509	2062	0.0958668		4906	4775	11.3042		23159
47_Cr_Blg	49334	30842	30697	30735	30621	27577	6270	0.227363		7938	7855	15.9221		29570
48_Cr_Blg	64257	37710	37507	37538	37348	34169	3589	0.105037		18474	18029	28.0576		36604
5_Cr_GaC	46969	29205	29148	29156	29108	26543	5451	0.205365		3712	3681	7.83708		28191
6_Cr_GaC	47769	30134	29887	30064	29831	25170	1501	0.0596345		2520	2510	5.25445		28215
7_Cr_GaC	46089	28929	28807	28729	28632	26637	2498	0.0937793		12814	12622	27.3861		28151
8_Cr_GaC	74276	44430	44144	44118	43866	41466	7514	0.181209		25629	25155	33.8669		43689
9_Cr_GaC	28489	13026	12477	12602	12173	10561	1841	0.174321		6802	6483	22.7562		12389
Neg_Portofino	59820	34476	34273	34307	34182	32855				4781	4749	7.93882		33917
Neg_Septentrion	527	85	64	71	60	54				26	26	4.93359		64
1_Cr_Bigo	27127	15399	15344	15372	15322	12883	1923	0.149266		888	882	3.25137		14028
10_Cr_Torreta	37117	22673	22619	22644	22596	20545	3310	0.16111		1059	1054	2.83967		21802
11_Cr_Torreta	24260	14309	13904	14131	13800	12656	1676	0.132427		4077	3991	16.4509		13617
12_Cr_Torreta	30762	12949	12564	12630	12307	10792	3572	0.330986		4935	4790	15.5712		12214
2_Cr_Bigo	57617	35524	35468	35429	35387	31506	10148	0.322097		2124	2116	3.67253		33779
3_Cr_Bigo	46868	27369	27292	27292	27230	23091	10400	0.450392		775	774	1.65145		25137
4_Cr_Bigo	49104	23803	23755	23734	23697	19640	757	0.0385438		921	921	1.87561		21564
5_Cr_Bigo	55398	28876	28835	28816	28780	24651	10141	0.411383		1270	1266	2.28528		26580
6_Cr_Bigo	67288	39057	38479	38986	38422	34046	5427	0.159402		914	912	1.35537		36488
7_Cr_Torreta	68577	43474	42974	43440	42957	40249	3429	0.0851947		1607	1603	2.33752		41664
8_Cr_Torreta	68763	43803	43659	43715	43582	38482	16474	0.428096		1701	1700	2.47226		40979
9_Cr_Torreta	25595	13729	13680	13695	13657	11978	4036	0.336951		466	463	1.80895		12850
1_SW_Bigo	61823	34214	32396	33420	31815	20483	8828	0.430992		13316	11013	17.8138		30674
2_SW_Bigo	60126	31933	30314	31309	29855	19879	9189	0.462247		11884	10187	16.9428		29088
3_SW_Bigo	54299	30053	28435	29365	27921	18129	10504	0.579403		8166	7241	13.3354		27704
4_SW_Bigo	54365	29967	28389	29283	27898	17994	8155	0.453207		10934	9394	17.2795		27245
5_SW_Bigo	32631	15391	14356	14994	14096	9390	4083	0.434824		5863	4987	15.283		13742
6_SW_Bigo	66915	37302	35398	36560	34885	22688	10264	0.452398		13783	11824	17.6702		34050
1_SW_Torreta	70928	40002	38518	39366	38084	29777	12748	0.428116		6356	6170	8.69896		37717
2_SW_Torreta	46471	20846	19759	20362	19446	14325	9739	0.67986		4077	4000	8.60752		19620
3_SW_Torreta	57515	31992	30558	31368	30108	22037	14845	0.67364		6885	6703	11.6544		30278
4_SW_Torreta	61528	32280	30835	31574	30329	20675	14416	0.697267		6212	5872	9.54362		30334
5_SW_Torreta	68029	37814	36164	36986	35569	23859	14247	0.597133		9657	9113	13.3958		35522
6_SW_Torreta	57778	31270	29845	30589	29334	19934	12844	0.644326		7238	6808	11.783		29345
1_Cr_Vlfc	62287	25111	25059	25048	25007	23800	4217	0.177185		3841	3823	6.16662		24790
2_Cr_Vlfc	59147	25393	25221	25184	25035	21357	9474	0.443602		945	941	1.59771		23608
3_Cr_Vlfc	64206	29895	29755	29749	29621	25158	10341	0.411042		1078	1034	1.67897		27836
4_Cr_Vlfc	62510	15614	15581	15503	15479	13790	5834	0.42306		3618	3375	5.78787		14679
5_Cr_Vlfc	38097	15387	15253	15208	15091	9807	1853	0.188947		2169	2053	5.69336		13150
Neg_Villefranche	2980	361	222	190	164	163				131	124	4.39597		222

## Sheet: S4 - Taxonomic annotation
Table S4: Taxonomic annotation of microeukaryotic ASVs
ASV	Domain	Supergroup	Division	Subdivision	Class	Order	Family	Genus	Species	boot.Domain	boot.Supergroup	boot.Division	boot.Order	boot.Class	boot.Order	boot.Family	boot.Genus	boot.Species
ASV4	Eukaryota	TSAR	Alveolata	Dinoflagellata	Syndiniales	Dino-Group-I	Dino-Group-I-Clade-1	Dino-Group-I-Clade-1_X	Dino-Group-I-Clade-1_X_sp.	100	100	100	100	100	100	100	100	100
ASV5	Eukaryota	TSAR	Alveolata	Apicomplexa	Coccidiomorphea	Eimeriida	Corallicolidae			100	100	100	100	100	100	100	42	42
ASV13	Eukaryota	TSAR	Alveolata	Ciliophora	Spirotrichea	Licnophoria	Licnophoridae	Licnophora	Licnophora_macfarlandi	100	100	100	100	100	100	100	100	100
ASV18	Eukaryota	TSAR	Alveolata	Dinoflagellata	Dinophyceae	Gymnodiniales	Warnowiaceae	Warnowia	Warnowia_sp.	100	100	100	100	100	100	100	100	100
ASV20	Eukaryota	TSAR	Alveolata	Dinoflagellata	Dinophyceae	Gymnodiniales	Warnowiaceae	Warnowia	Warnowia_sp.	100	100	100	100	100	100	98	98	98
ASV21	Eukaryota	TSAR	Alveolata	Ciliophora	Oligohymenophorea	Scuticociliatia_1	Philasterida	Philaster	Philaster_apodigitiformis	100	100	100	100	100	100	99	52	52
ASV28	Eukaryota	TSAR	Alveolata	Dinoflagellata	Dinophyceae	Gymnodiniales	Warnowiaceae	Warnowia	Warnowia_sp.	100	100	100	100	100	89	74	68	68
ASV31	Eukaryota	TSAR	Alveolata	Ciliophora	Phyllopharyngea	Suctoria	Ephelotidae	Ephelota	Ephelota_mammillata	100	100	100	100	100	100	100	100	91
ASV33	Eukaryota	TSAR	Alveolata	Ciliophora	Spirotrichea	Euplotia	Euplotidae	Euplotes	Euplotes_minuta	100	100	100	100	100	100	100	100	100
ASV40	Eukaryota	TSAR	Alveolata	Ciliophora	Phyllopharyngea	Suctoria	Ephelotidae	Ephelota		100	100	100	100	95	93	64	64	25
ASV41	Eukaryota	Obazoa	Opisthokonta	Fungi	Basidiomycota	Ustilaginomycotina	Exobasidiomycetes	Malassezia	Malassezia_restricta	100	100	100	100	100	100	100	100	100
ASV45	Eukaryota	TSAR	Alveolata							97	59	50	32	32	9	4	4	4
ASV49	Eukaryota	TSAR	Stramenopiles	Bigyra	Sagenista	Labyrinthulomycetes	Labyrinthulaceae	Labyrinthula	Labyrinthula_sp.	100	100	100	100	100	100	100	77	77
ASV52	Eukaryota	Cryptista	Cryptophyta	Cryptophyta_X	Cryptophyceae	Cryptomonadales	Cryptomonadales_X	Teleaulax	Teleaulax_sp.	100	100	100	100	100	100	100	96	89
ASV55	Eukaryota	TSAR	Alveolata	Dinoflagellata	Dinophyceae	Peridiniales	Blastodiniaceae	Blastodinium	Blastodinium_mangini	100	100	100	100	100	100	100	100	100
ASV56	Eukaryota	TSAR	Alveolata	Dinoflagellata	Syndiniales	Dino-Group-I	Dino-Group-I-Clade-7	Dino-Group-I-Clade-7_X	Dino-Group-I-Clade-7_X_sp.	100	100	100	100	100	100	100	100	100
ASV59	Eukaryota	TSAR	Stramenopiles	Gyrista	Chrysophyceae	Ochromonadales	Ochromonadales_clade-XIII	Ochromonadales_clade-XIII_X	Ochromonadales_clade-XIII_X_sp.	100	100	100	100	100	100	100	100	100
ASV63	Eukaryota	TSAR	Alveolata	Dinoflagellata	Syndiniales	Dino-Group-I	Dino-Group-I-Clade-5	Dino-Group-I-Clade-5_X	Dino-Group-I-Clade-5_X_sp.	100	100	100	100	91	91	91	91	91
ASV68	Eukaryota	TSAR	Alveolata	Dinoflagellata	Syndiniales	Dino-Group-I	Dino-Group-I-Clade-5	Dino-Group-I-Clade-5_X	Dino-Group-I-Clade-5_X_sp.	100	100	100	100	100	100	100	100	100
ASV70	Eukaryota	TSAR	Stramenopiles	Gyrista	Chrysophyceae	Ochromonadales	Ochromonadaceae	Poterioochromonas	Poterioochromonas_malhamensis	100	100	100	100	100	100	100	100	100
ASV71	Eukaryota	TSAR	Stramenopiles	Gyrista	Phaeophyceae	Phaeophyceae_X	Phaeophyceae_XX	Pylaiella	Pylaiella_sp.	100	100	100	100	100	100	100	67	65
ASV72	Eukaryota	TSAR	Stramenopiles	Gyrista	Mediophyceae	Thalassiosirales	Thalassiosiraceae	Minidiscus	Minidiscus_comicus	100	100	100	100	100	100	100	100	100
ASV73	Eukaryota	TSAR	Stramenopiles	Gyrista	Chrysophyceae	Ochromonadales	Ochromonadaceae	Spumella	Spumella_sp.	100	100	100	100	100	100	80	80	80
ASV74	Eukaryota	TSAR	Rhizaria	Cercozoa	Endomyxa	Endomyxa_X	Endomyxa_XX	Endo5-lineage_XXX	Endo5-lineage_XXX_sp.	100	100	100	100	99	99	99	99	99
ASV77	Eukaryota	TSAR	Rhizaria	Cercozoa	Filosa-Thecofilosea					100	100	100	100	55	29	29	24	24
ASV78	Eukaryota	TSAR	Stramenopiles	Bigyra	Sagenista	Labyrinthulomycetes	Labyrinthulaceae	Aplanochytrium	Aplanochytrium_sp.	100	100	100	100	100	100	100	100	99
ASV81	Eukaryota	TSAR	Alveolata	Dinoflagellata	Dinophyceae	Gymnodiniales	Gymnodiniaceae	Gyrodinium		100	100	100	100	100	59	57	57	28
ASV82	Eukaryota	TSAR	Rhizaria	Cercozoa	Endomyxa	Endomyxa_X	Endomyxa_XX	Endo5-lineage_XXX	Endo5-lineage_XXX_sp.	100	100	100	100	100	100	100	100	100
ASV83	Eukaryota	TSAR	Alveolata	Dinoflagellata	Syndiniales	Dino-Group-I	Dino-Group-I-Clade-1	Dino-Group-I-Clade-1_X	Dino-Group-I-Clade-1_X_sp.	100	100	100	100	100	100	100	100	100
ASV84	Eukaryota	TSAR	Alveolata	Dinoflagellata	Syndiniales	Dino-Group-II	Dino-Group-II-Clade-22	Dino-Group-II-Clade-22_X	Dino-Group-II-Clade-22_X_sp.	100	100	100	100	100	100	100	100	100
ASV85	Eukaryota	TSAR	Stramenopiles	Bigyra	Sagenista	Labyrinthulomycetes	Labyrinthulaceae	Aplanochytrium	Aplanochytrium_minutum	100	100	100	100	100	100	100	100	100
ASV86	Eukaryota	TSAR	Stramenopiles	Gyrista	Peronosporomycetes	Peronosporomycetes_X	Peronosporomycetes_XX	Peronosporomycetes_XXX	Peronosporomycetes_XXX_sp.	100	100	100	100	100	100	100	100	100
ASV91	Eukaryota	TSAR	Alveolata	Ciliophora	Phyllopharyngea	Suctoria	Ephelotidae	Ephelota	Ephelota_gemmipara	100	100	100	100	100	100	100	100	100
ASV92	Eukaryota	TSAR	Alveolata	Ciliophora	Spirotrichea	Hypotrichia	Holostichidae	Holosticha	Holosticha_diademata	100	100	100	100	100	100	100	100	100
ASV93	Eukaryota	TSAR	Rhizaria	Cercozoa	Endomyxa	Endomyxa_X	Endomyxa_XX	Endo5-lineage_XXX	Endo5-lineage_XXX_sp.	100	100	100	100	100	100	100	100	100
ASV94	Eukaryota	TSAR	Alveolata	Dinoflagellata	Dinophyceae	Gymnodiniales	Gymnodiniaceae	Gymnodinium	Gymnodinium_sp.	100	100	100	100	100	99	99	98	96
ASV95	Eukaryota	Archaeplastida	Rhodophyta	Rhodophyta_X	Florideophyceae	Gigartinales	Gigartinales_X	Dudresnaya	Dudresnaya_capricornica	100	100	100	100	100	100	100	83	83
ASV98	Eukaryota	Archaeplastida	Rhodophyta	Rhodophyta_X	Florideophyceae	Ceramiales	Ceramiaceae			100	100	100	100	100	99	98	39	28
ASV99	Eukaryota	Cryptista	Cryptophyta	Cryptophyta_X	Cryptophyceae	Cryptomonadales	Cryptomonadales_X	Geminigera	Geminigera_cryophila	100	100	100	100	100	100	100	71	71
ASV104	Eukaryota	TSAR	Rhizaria	Radiolaria	Acantharea	Acantharea_F	Acantharea_F3	Acanthometra	Acanthometra_pellucida	100	100	100	100	100	100	97	80	80
ASV105	Eukaryota	Archaeplastida	Chlorophyta	Chlorophyta_X	Ulvophyceae	Bryopsidales	Ostreobiaceae	Ostreobium	Ostreobium_sp.	100	100	100	100	100	100	100	100	100
ASV106	Eukaryota	Haptista	Haptophyta	Haptophyta_X	Prymnesiophyceae	Isochrysidales	Noelaerhabdaceae	Gephyrocapsa	Gephyrocapsa_oceanica	100	100	100	100	100	100	100	100	100
ASV108	Eukaryota	Obazoa	Opisthokonta	Fungi	Ascomycota	Pezizomycotina	Dothideomycetes	Cladosporium	Cladosporium_sp.	100	100	100	100	100	100	100	56	51
ASV110	Eukaryota	TSAR	Stramenopiles	Gyrista	Bacillariophyceae	Rhaphoneidales	Asterionellopsidaceae	Asterionellopsis	Asterionellopsis_glacialis	100	100	100	100	100	100	100	100	58
ASV121	Eukaryota:nucl	Cryptista:nucl	Cryptophyta:nucl	Cryptophyta_X:nucl	Cryptophyceae:nucl	Cryptomonadales:nucl	Cryptomonadales_X:nucl			100	100	100	100	100	83	83	38	38
ASV126	Eukaryota	TSAR	Alveolata	Dinoflagellata	Syndiniales	Dino-Group-I	Dino-Group-I-Clade-4	Dino-Group-I-Clade-4_X	Dino-Group-I-Clade-4_X_sp.	100	100	100	100	100	100	100	100	100
ASV128	Eukaryota	TSAR	Alveolata	Dinoflagellata	Syndiniales	Dino-Group-I	Dino-Group-I-Clade-1	Dino-Group-I-Clade-1_X	Dino-Group-I-Clade-1_X_sp.	100	100	100	100	100	100	100	100	100
ASV133	Eukaryota	TSAR	Alveolata	Dinoflagellata	Syndiniales	Dino-Group-I	Dino-Group-I-Clade-1	Dino-Group-I-Clade-1_X	Dino-Group-I-Clade-1_X_sp.	100	100	100	100	100	100	100	100	100
ASV136	Eukaryota	TSAR	Alveolata	Dinoflagellata	Syndiniales	Dino-Group-I	Dino-Group-I-Clade-1	Dino-Group-I-Clade-1_X	Dino-Group-I-Clade-1_X_sp.	100	100	100	100	100	100	100	100	100
ASV137	Eukaryota	Archaeplastida	Chlorophyta	Chlorophyta_X	Ulvophyceae	Bryopsidales	Ostreobiaceae	Ostreobium	Ostreobium_sp.	100	100	100	100	100	100	100	100	100
ASV143	Eukaryota	TSAR	Alveolata	Dinoflagellata	Syndiniales	Dino-Group-I	Dino-Group-I-Clade-1	Dino-Group-I-Clade-1_X	Dino-Group-I-Clade-1_X_sp.	100	100	100	100	100	100	100	100	100
ASV149	Eukaryota	TSAR	Alveolata	Dinoflagellata	Syndiniales	Dino-Group-I	Dino-Group-I-Clade-1	Dino-Group-I-Clade-1_X	Dino-Group-I-Clade-1_X_sp.	100	100	100	100	100	100	100	100	100
ASV151	Eukaryota	TSAR	Alveolata	Dinoflagellata	Dinophyceae	Gymnodiniales				100	100	100	100	100	80	49	49	48
ASV154	Eukaryota	TSAR	Alveolata	Dinoflagellata	Dinophyceae	Peridiniales	Heterocapsaceae	Heterocapsa	Heterocapsa_nei/rotundata	100	100	100	100	100	94	81	81	81
ASV157	Eukaryota	TSAR	Alveolata	Ciliophora	Spirotrichea	Choreotrichida-Tintinnina	Stenosemellidae	Stenosemella	Stenosemella_sp.	100	100	100	100	100	100	100	100	100
ASV158	Eukaryota	TSAR	Stramenopiles	Gyrista	Mediophyceae	Thalassiosirales	Thalassiosiraceae	Thalassiosira	Thalassiosira_profunda	100	100	100	100	100	100	100	98	67
ASV160	Eukaryota	Archaeplastida	Chlorophyta	Chlorophyta_X	Ulvophyceae	Cladophorales	Cladophorales_X	Chaetomorpha	Chaetomorpha_crassa	100	100	100	100	100	100	100	87	86
ASV163	Eukaryota	TSAR	Alveolata	Dinoflagellata	Syndiniales	Dino-Group-I	Dino-Group-I-Clade-5	Dino-Group-I-Clade-5_X	Dino-Group-I-Clade-5_X_sp.	100	100	100	100	100	100	100	100	100
ASV170	Eukaryota	TSAR	Alveolata	Dinoflagellata	Syndiniales	Dino-Group-I	Dino-Group-I-Clade-1	Dino-Group-I-Clade-1_X	Dino-Group-I-Clade-1_X_sp.	100	100	100	100	100	100	100	100	100
ASV173	Eukaryota	TSAR	Stramenopiles	Gyrista	Dictyochophyceae	Dictyochophyceae_X	Dictyochales	Dictyocha		100	100	100	100	100	100	100	95	44
ASV175	Eukaryota	TSAR	Stramenopiles	Gyrista	Bacillariophyceae	Naviculales	Naviculaceae	Navicula	Navicula_sp.	100	100	100	100	100	100	100	79	73
ASV177	Eukaryota	TSAR	Alveolata	Ciliophora	Phyllopharyngea	Cyrtophoria_4	Chilodonellidae	Pseudochilodonopsis	Pseudochilodonopsis_fluviatilis	100	100	100	100	100	100	100	100	100
ASV178	Eukaryota	TSAR	Rhizaria	Cercozoa						100	99	88	88	42	29	29	29	29
ASV180	Eukaryota	TSAR	Alveolata	Ciliophora	Oligohymenophorea	Scuticociliatia_1	Cohnilembidae	Cohnilembus	Cohnilembus_verminus	100	100	100	100	100	100	100	100	65
ASV181	Eukaryota	TSAR	Alveolata							99	61	60	46	46	21	11	11	8
ASV183	Eukaryota	TSAR	Alveolata	Dinoflagellata	Dinophyceae	Gymnodiniales	Gymnodiniaceae	Gyrodinium	Gyrodinium_fusiforme	100	100	100	100	100	100	100	100	69
ASV184	Eukaryota	TSAR	Stramenopiles	Gyrista	Phaeophyceae	Phaeophyceae_X	Phaeophyceae_XX	Pylaiella	Pylaiella_sp.	100	100	100	100	100	100	100	83	76
ASV193	Eukaryota	TSAR	Alveolata	Ciliophora	Spirotrichea	Licnophoria	Licnophoridae	Licnophora	Licnophora_lyngbycola	100	100	100	100	100	100	100	100	100
ASV194	Eukaryota	TSAR	Alveolata	Dinoflagellata	Syndiniales	Dino-Group-I	Dino-Group-I-Clade-1	Dino-Group-I-Clade-1_X	Dino-Group-I-Clade-1_X_sp.	100	100	100	100	100	100	100	100	100
ASV196	Eukaryota	TSAR	Alveolata	Dinoflagellata	Syndiniales	Dino-Group-I	Dino-Group-I-Clade-4	Dino-Group-I-Clade-4_X	Dino-Group-I-Clade-4_X_sp.	100	100	100	100	100	100	100	100	100
ASV197	Eukaryota	TSAR	Rhizaria	Cercozoa	Endomyxa	Endomyxa_X	Endomyxa_XX	Endo5-lineage_XXX	Endo5-lineage_XXX_sp.	100	100	100	100	100	100	100	100	100
ASV200	Eukaryota	Haptista	Haptophyta	Haptophyta_X	Prymnesiophyceae	Prymnesiales	Chrysochromulinaceae	Chrysochromulina	Chrysochromulina_sp.	100	100	100	100	100	100	100	100	100
ASV201	Eukaryota	TSAR	Alveolata	Dinoflagellata	Dinophyceae	Suessiales	Symbiodiniaceae	Symbiodinium	Symbiodinium_sp.	100	100	100	100	100	100	100	98	85
ASV204	Eukaryota	TSAR	Alveolata	Dinoflagellata	Syndiniales	Dino-Group-I	Dino-Group-I-Clade-5	Dino-Group-I-Clade-5_X	Dino-Group-I-Clade-5_X_sp.	100	100	100	100	100	100	100	100	100
ASV205	Eukaryota	Cryptista	Cryptophyta	Cryptophyta_X	Cryptophyceae					100	100	100	100	100	49	49	28	28
ASV207	Eukaryota	Cryptista	Cryptophyta	Cryptophyta_X	Cryptophyceae	Cryptomonadales	Cryptomonadales_X	Plagioselmis	Plagioselmis_prolonga	100	100	100	100	100	100	99	93	93
ASV209	Eukaryota	TSAR	Alveolata	Dinoflagellata	Dinophyceae	Gymnodiniales	Gymnodiniaceae			100	100	100	100	100	99	54	40	39
ASV210	Eukaryota	TSAR	Stramenopiles	Bigyra	Sagenista	Labyrinthulomycetes	Labyrinthulomycetes_LAB1/6/8	Labyrinthulomycetes_LAB1	Labyrinthulomycetes_LAB1_sp.	100	100	100	100	100	100	64	64	64
ASV212	Eukaryota	Haptista	Haptophyta	Haptophyta_X	Prymnesiophyceae	Phaeocystales	Phaeocystaceae	Phaeocystis	Phaeocystis_cordata	100	100	100	100	100	100	100	100	91
ASV213	Eukaryota	TSAR	Alveolata	Ciliophora	Colpodea	Colpodea_X	Cyrtolophosidida	Aristerostoma	Aristerostoma_sp.	100	100	100	100	100	100	100	85	85
ASV214	Eukaryota	TSAR	Alveolata	Dinoflagellata	Dinophyceae	Gymnodiniales	Gymnodiniaceae	Gymnodinium	Gymnodinium_sp.	100	100	100	100	100	98	76	59	58
ASV215	Eukaryota	TSAR	Stramenopiles	Gyrista	Peronosporomycetes	Peronosporomycetes_X				100	100	100	100	85	85	22	22	22
ASV216	Eukaryota	Obazoa	Opisthokonta	Fungi	Basidiomycota	Ustilaginomycotina	Exobasidiomycetes	Malassezia	Malassezia_sp.	100	100	100	100	100	100	100	98	98
ASV217	Eukaryota	Amoebozoa	Discosea	Discosea_X	Flabellinia	Dactylopodida	Vexilliferidae	Vexillifera	Vexillifera_sp.	100	100	100	100	100	100	100	100	100
ASV218	Eukaryota	Archaeplastida	Chlorophyta	Chlorophyta_X	Mamiellophyceae	Mamiellales	Bathycoccaceae	Bathycoccus	Bathycoccus_prasinos	100	100	100	100	100	100	100	100	100
ASV222	Eukaryota	TSAR	Alveolata	Ciliophora	Prostomatea					100	100	100	100	50	39	39	39	39
ASV224	Eukaryota	TSAR	Alveolata	Ciliophora	Oligohymenophorea	Scuticociliatia_1	Philasterida	Metanophrys	Metanophrys_sinensis	100	100	100	100	100	100	100	100	100
ASV226	Eukaryota	TSAR	Stramenopiles	Bigyra	Sagenista	Labyrinthulomycetes	Labyrinthulaceae	Labyrinthulaceae_ANT10_3	Labyrinthulaceae_ANT10_3_sp.	100	100	100	100	100	100	100	100	100
ASV229	Eukaryota	TSAR	Stramenopiles	Gyrista	Phaeophyceae	Phaeophyceae_X	Phaeophyceae_XX	Phaeophyceae_XXX	Phaeophyceae_XXX_sp.	100	100	100	100	100	100	100	85	85
ASV233	Eukaryota	TSAR	Alveolata	Ciliophora	Phyllopharyngea	Suctoria	Endogenida_2	Endogenida_2_X	Endogenida_2_X_sp.	100	100	100	100	100	100	95	95	95
ASV236	Eukaryota	TSAR	Alveolata	Dinoflagellata	Dinophyceae					100	100	100	100	100	42	34	34	34
ASV238	Eukaryota	TSAR	Stramenopiles	Bigyra	Opalozoa	Nanomonadea	MAST-3	MAST-3E	MAST-3E_sp.	100	100	100	100	100	100	100	100	100
ASV239	Eukaryota	TSAR	Alveolata	Dinoflagellata	Dinophyceae					100	74	73	62	62	36	23	23	16
ASV240	Eukaryota	TSAR	Alveolata	Apicomplexa	Coccidiomorphea	Eimeriida	Corallicolidae			100	100	100	100	100	100	100	29	29
ASV241	Eukaryota	TSAR	Stramenopiles	Bigyra	Sagenista	Labyrinthulomycetes	Labyrinthulaceae	Aplanochytrium	Aplanochytrium_minutum	100	100	100	100	100	100	100	100	55
ASV244	Eukaryota	TSAR	Alveolata	Dinoflagellata	Syndiniales	Dino-Group-I	Dino-Group-I-Clade-5	Dino-Group-I-Clade-5_X	Dino-Group-I-Clade-5_X_sp.	100	100	100	100	100	100	100	100	100
ASV251	Eukaryota	TSAR	Alveolata	Ciliophora	Phyllopharyngea	Suctoria	Ephelotidae	Ephelota	Ephelota_truncata	100	100	100	100	100	100	100	100	95
ASV252	Eukaryota	TSAR	Stramenopiles	Bigyra	Sagenista	Labyrinthulomycetes	Labyrinthulaceae	Labyrinthulaceae_ANT10_3	Labyrinthulaceae_ANT10_3_sp.	100	100	100	100	100	100	100	100	100
ASV256	Eukaryota	TSAR	Alveolata	Dinoflagellata	Syndiniales	Dino-Group-III	Dino-Group-III_X	Dino-Group-III_XX	Dino-Group-III_XX_sp.	100	100	100	100	100	100	100	100	100
ASV257	Eukaryota	TSAR	Alveolata	Ciliophora	Spirotrichea	Licnophoria	Licnophoridae	Licnophora	Licnophora_lyngbycola	100	100	100	100	100	100	100	100	100
ASV258	Eukaryota	TSAR	Alveolata	Ciliophora	Spirotrichea	Hypotrichia	Holostichidae	Holosticha	Holosticha_sp.	100	100	100	100	100	100	100	100	59
ASV259	Eukaryota	TSAR	Alveolata	Dinoflagellata	Dinophyceae	Gymnodiniales	Gymnodiniaceae	Gyrodinium	Gyrodinium_fusiforme	100	100	100	100	100	99	99	95	70
ASV260	Eukaryota	TSAR	Rhizaria	Cercozoa	Filosa-Imbricatea	Filosa-Imbricatea_X	Filosa-Imbricatea_XX	Quadricilia	Quadricilia_rotundata	100	100	100	100	100	100	94	94	94
ASV261	Eukaryota	TSAR	Alveolata	Ciliophora	Phyllopharyngea	Suctoria	Ephelotidae	Ephelota	Ephelota_gemmipara	100	98	98	98	98	90	85	85	55
ASV262	Eukaryota	TSAR	Rhizaria	Cercozoa	Filosa-Granofilosea	Cryptofilida	Novel-Gran-1	Novel-Gran-1_X	Novel-Gran-1_X_sp.	100	100	100	100	100	100	100	100	100
ASV263	Eukaryota	Archaeplastida	Chlorophyta	Chlorophyta_X	Prasino-Clade-9	Prasino-Clade-9_X	Prasino-Clade-9_XX	Prasino-Clade-9_XXX	Prasino-Clade-9_XXX_sp.	100	100	100	100	100	100	100	100	100
ASV264	Eukaryota	TSAR	Stramenopiles	Gyrista	Chrysophyceae	Ochromonadales	Ochromonadaceae	Spumella	Spumella_sp.	100	100	100	100	100	100	84	84	84
ASV266	Eukaryota	TSAR	Stramenopiles	Gyrista	Phaeophyceae	Phaeophyceae_X	Phaeophyceae_XX	Pylaiella	Pylaiella_sp.	100	100	100	100	100	100	100	65	50
ASV272	Eukaryota	TSAR	Alveolata	Dinoflagellata	Syndiniales	Dino-Group-I	Dino-Group-I-Clade-5	Dino-Group-I-Clade-5_X	Dino-Group-I-Clade-5_X_sp.	100	100	100	100	100	100	100	100	100
ASV279	Eukaryota	TSAR	Alveolata	Dinoflagellata	Dinophyceae	Peridiniales	Amphidomataceae	Azadinium	Azadinium_trinitatum	100	100	100	100	100	86	58	57	56
ASV280	Eukaryota	Archaeplastida	Chlorophyta	Chlorophyta_X	Chlorodendrophyceae	Chlorodendrales	Chlorodendraceae	Tetraselmis	Tetraselmis_convolutae	100	100	100	100	100	100	100	72	72
ASV281	Eukaryota	TSAR	Rhizaria	Cercozoa	Filosa-Thecofilosea	Cryomonadida	Protaspa-lineage	Protaspa-lineage_X	Protaspa-lineage_X_sp.	100	100	99	99	99	98	94	59	59
ASV283	Eukaryota	Obazoa	Opisthokonta	Fungi	Basidiomycota	Ustilaginomycotina	Exobasidiomycetes	Malassezia	Malassezia_globosa	100	100	100	100	100	100	100	100	100
ASV284	Eukaryota	TSAR	Alveolata	Dinoflagellata	Syndiniales	Dino-Group-I	Dino-Group-I-Clade-1	Dino-Group-I-Clade-1_X	Dino-Group-I-Clade-1_X_sp.	100	100	100	100	100	100	100	100	100
ASV288	Eukaryota	Archaeplastida	Chlorophyta	Chlorophyta_X	Mamiellophyceae	Mamiellales	Mamiellaceae	Micromonas	Micromonas_bravo_B2	100	100	100	100	100	100	100	100	67
ASV289	Eukaryota	TSAR	Stramenopiles	Bigyra	Sagenista	Labyrinthulomycetes	Labyrinthulaceae	Aplanochytrium	Aplanochytrium_sp.	100	100	100	100	100	100	100	100	100
ASV294	Eukaryota	TSAR	Alveolata	Dinoflagellata	Dinophyceae	Gymnodiniales	Warnowiaceae	Warnowia	Warnowia_sp.	100	100	100	100	100	100	99	99	99
ASV296	Eukaryota	TSAR	Alveolata	Dinoflagellata	Dinophyceae	Peridiniales	Blastodiniaceae	Blastodinium	Blastodinium_mangini	100	100	100	100	100	100	100	100	100
ASV299	Eukaryota	TSAR	Alveolata	Dinoflagellata	Dinophyceae					100	100	100	100	100	45	45	45	45
ASV300	Eukaryota	TSAR	Stramenopiles	Bigyra	Sagenista	Labyrinthulomycetes	Labyrinthulaceae	Aplanochytrium	Aplanochytrium_sp.	100	100	100	100	100	100	100	100	100
ASV304	Eukaryota	TSAR	Alveolata	Dinoflagellata	Dinophyceae	Peridiniales				100	100	100	100	100	51	31	18	18
ASV308	Eukaryota	Archaeplastida	Chlorophyta	Chlorophyta_X	Ulvophyceae	Bryopsidales	Ostreobiaceae	Ostreobium	Ostreobium_sp.	100	100	100	100	100	100	100	100	100
ASV310	Eukaryota	TSAR	Alveolata							99	57	55	49	49	22	12	12	9
ASV313	Eukaryota	TSAR	Stramenopiles	Gyrista	Mediophyceae	Thalassiosirales	Stephanodiscaceae	Cyclotella	Cyclotella_striata	100	100	100	100	100	100	100	100	85
ASV316	Eukaryota	TSAR	Stramenopiles	Gyrista	Bacillariophyceae	Bacillariales	Bacillariaceae	Psammodictyon	Psammodictyon_sp.	100	100	100	100	100	100	100	100	70
ASV320	Eukaryota	TSAR	Alveolata	Dinoflagellata	Dinophyceae	Gymnodiniales				100	100	100	100	100	58	29	29	29
ASV321	Eukaryota	TSAR	Alveolata	Dinoflagellata	Syndiniales	Dino-Group-I	Dino-Group-I-Clade-4	Dino-Group-I-Clade-4_X	Dino-Group-I-Clade-4_X_sp.	100	100	100	100	100	100	100	81	81
ASV322	Eukaryota	TSAR	Alveolata	Dinoflagellata	Dinophyceae					97	97	97	97	97	40	40	39	39
ASV324	Eukaryota	TSAR	Rhizaria	Cercozoa	Filosa-Thecofilosea	Cryomonadida				100	100	100	100	93	82	41	40	27
ASV328	Eukaryota	TSAR	Stramenopiles	Gyrista	Mediophyceae	Thalassiosirales	Thalassiosiraceae	Thalassiosira	Thalassiosira_sp.	100	100	100	100	100	100	100	97	87
ASV329	Eukaryota	TSAR	Alveolata	Ciliophora	CONThreeP	CONThreeP_X	CONThreeP_XX	Askenasia	Askenasia_sp.	100	100	100	100	100	100	100	100	100
ASV330	Eukaryota	TSAR	Stramenopiles	Bigyra	Sagenista	Sagenista_X	MAST-9	MAST-9A	MAST-9A_sp.	100	100	100	100	100	100	100	98	98
ASV331	Eukaryota	TSAR	Alveolata	Dinoflagellata	Dinophyceae	Dinophyceae_X	Dinophyceae_XX	Dinophyceae_XXX	Dinophyceae_XXX_sp.	100	100	100	100	100	62	62	61	61
ASV333	Eukaryota	TSAR	Alveolata	Ciliophora	Phyllopharyngea	Suctoria	Ephelotidae	Ephelota	Ephelota_mammillata	100	100	100	100	100	100	100	100	100
ASV336	Eukaryota	TSAR	Alveolata	Dinoflagellata	Dinophyceae	Prorocentrales	Prorocentraceae	Prorocentrum	Prorocentrum_sp.	100	100	100	100	100	100	100	100	100
ASV339	Eukaryota	TSAR	Alveolata	Dinoflagellata	Syndiniales	Dino-Group-V	Dino-Group-V_X	Dino-Group-V_XX	Dino-Group-V_XX_sp.	100	100	100	100	100	100	100	100	100
ASV345	Eukaryota	TSAR	Stramenopiles	Bigyra	Sagenista	Sagenista_X	MAST-4	MAST-4A	MAST-4A_sp.	100	100	100	100	100	100	100	100	100
ASV348	Eukaryota	TSAR	Alveolata	Ciliophora	Oligohymenophorea	Scuticociliatia_1	Pseudocohnilembidae	Pseudocohnilembus	Pseudocohnilembus_persalinus	100	100	100	100	100	100	100	100	100
ASV350	Eukaryota	Archaeplastida	Chlorophyta	Chlorophyta_X	Ulvophyceae	Bryopsidales	Ostreobiaceae	Ostreobium	Ostreobium_sp.	100	100	100	100	100	100	100	100	100
ASV354	Eukaryota	Archaeplastida	Chlorophyta	Chlorophyta_X	Ulvophyceae	Bryopsidales	Ostreobiaceae	Ostreobium	Ostreobium_sp.	100	100	100	100	100	100	100	100	100
ASV358	Eukaryota	TSAR	Alveolata	Dinoflagellata	Syndiniales	Dino-Group-I	Dino-Group-I-Clade-4	Dino-Group-I-Clade-4_X	Dino-Group-I-Clade-4_X_sp.	100	100	100	100	100	100	100	100	100
ASV361	Eukaryota	TSAR	Alveolata	Dinoflagellata	Syndiniales	Dino-Group-I	Dino-Group-I-Clade-5	Dino-Group-I-Clade-5_X	Dino-Group-I-Clade-5_X_sp.	100	100	100	100	100	100	100	100	100
ASV363	Eukaryota	TSAR	Alveolata	Dinoflagellata	Syndiniales	Dino-Group-I	Dino-Group-I-Clade-5	Dino-Group-I-Clade-5_X	Dino-Group-I-Clade-5_X_sp.	100	100	100	100	100	100	100	100	100
ASV365	Eukaryota	TSAR	Alveolata	Dinoflagellata	Dinophyceae	Prorocentrales	Prorocentraceae	Prorocentrum	Prorocentrum_sp.	100	100	100	100	100	100	100	100	100
ASV370	Eukaryota	TSAR	Alveolata	Dinoflagellata	Dinophyceae	Gymnodiniales	Gymnodiniaceae	Gyrodinium		100	100	100	100	100	97	97	94	49
ASV371	Eukaryota	Cryptista	Cryptophyta	Cryptophyta_X	Cryptophyceae	Cryptomonadales	Cryptomonadales_X	Teleaulax	Teleaulax_gracilis	100	100	100	100	100	100	100	97	97
ASV378	Eukaryota	TSAR	Alveolata	Dinoflagellata	Dinophyceae	Dinophyceae_X	Dinophyceae_XX	Dinophyceae_XXX	Dinophyceae_XXX_sp.	100	100	100	100	100	56	56	56	56
ASV383	Eukaryota	TSAR	Alveolata	Ciliophora	Phyllopharyngea	Suctoria	Ephelotidae	Ephelota		100	99	99	99	93	77	74	74	32
ASV384	Eukaryota	TSAR	Alveolata	Dinoflagellata	Syndiniales	Dino-Group-I	Dino-Group-I-Clade-5	Dino-Group-I-Clade-5_X	Dino-Group-I-Clade-5_X_sp.	100	100	100	100	100	100	100	100	100
ASV385	Eukaryota	TSAR	Alveolata	Ciliophora	Phyllopharyngea	Suctoria	Acinetidae_2	Acineta	Acineta_tuberosa	100	99	99	99	98	97	68	68	61
ASV386	Eukaryota	TSAR	Alveolata	Dinoflagellata	Syndiniales	Dino-Group-I	Dino-Group-I-Clade-1	Dino-Group-I-Clade-1_X	Dino-Group-I-Clade-1_X_sp.	100	100	100	100	100	100	100	100	100
ASV389	Eukaryota	TSAR	Stramenopiles	Bigyra	Sagenista	Labyrinthulomycetes	Labyrinthulaceae	Labyrinthulaceae_ANT10_3	Labyrinthulaceae_ANT10_3_sp.	100	100	100	100	100	100	100	100	100
ASV390	Eukaryota	TSAR	Alveolata	Ciliophora	Spirotrichea	Hypotrichia	Holostichidae	Holosticha	Holosticha_diademata	100	100	100	100	100	100	100	100	83
ASV392	Eukaryota	TSAR	Stramenopiles	Bigyra	Sagenista	Labyrinthulomycetes	Thraustochytriaceae	Schizochytrium	Schizochytrium_sp.	100	100	100	100	100	100	100	94	94
ASV394	Eukaryota	TSAR	Stramenopiles	Gyrista	Phaeophyceae	Phaeophyceae_X	Phaeophyceae_XX	Phaeophyceae_XXX	Phaeophyceae_XXX_sp.	100	100	100	100	100	100	100	79	79
ASV395	Eukaryota	TSAR	Alveolata	Dinoflagellata	Syndiniales	Dino-Group-I	Dino-Group-I-Clade-1	Dino-Group-I-Clade-1_X	Dino-Group-I-Clade-1_X_sp.	100	100	100	100	100	100	100	100	100
ASV397	Eukaryota	TSAR	Alveolata	Dinoflagellata	Dinophyceae					82	81	81	81	81	18	15	2	2
ASV401	Eukaryota	TSAR	Alveolata	Dinoflagellata	Syndiniales	Dino-Group-II	Dino-Group-II-Clade-1	Dino-Group-II-Clade-1_X	Dino-Group-II-Clade-1_X_sp.	100	100	100	100	100	100	100	100	100
ASV409	Eukaryota	TSAR	Alveolata	Ciliophora	Spirotrichea	Oligotrichida	Strombidiidae	Strombidiidae_X	Strombidiidae_X_sp.	100	100	100	100	100	100	98	98	98
ASV410	Eukaryota	TSAR	Alveolata	Dinoflagellata	Dinophyceae					100	100	100	100	100	34	34	34	34
ASV412	Eukaryota	TSAR	Alveolata	Dinoflagellata	Dinophyceae					100	100	100	100	100	37	37	37	37
ASV413	Eukaryota	Cryptista	Cryptophyta	Cryptophyta_X	Cryptophyceae	Cryptomonadales	Cryptomonadales_X	Plagioselmis	Plagioselmis_prolonga	100	100	100	100	100	100	100	100	100
ASV414	Eukaryota	TSAR	Alveolata	Ciliophora	Spirotrichea	Oligotrichida	Strombidiidae	Strombidiidae_X	Strombidiidae_X_sp.	100	100	100	100	100	100	97	97	97
ASV416	Eukaryota	TSAR	Alveolata	Ciliophora	Oligohymenophorea	Scuticociliatia_1	Philasterida	Philaster	Philaster_apodigitiformis	100	100	100	100	100	100	100	90	90
ASV417	Eukaryota	TSAR	Stramenopiles	Gyrista	Mediophyceae	Chaetocerotales	Chaetocerotaceae	Chaetoceros	Chaetoceros_curvisetus_1	100	100	100	100	100	100	100	100	100
ASV420	Eukaryota	TSAR	Alveolata	Dinoflagellata	Syndiniales	Dino-Group-II	Dino-Group-II-Clade-6	Dino-Group-II-Clade-6_X	Dino-Group-II-Clade-6_X_sp.	100	100	100	100	100	100	100	100	100
ASV422	Eukaryota	Archaeplastida	Chlorophyta	Chlorophyta_X	Ulvophyceae	Bryopsidales	Ostreobiaceae	Ostreobium	Ostreobium_sp.	100	93	91	91	87	87	87	87	87
ASV424	Eukaryota	TSAR	Alveolata	Dinoflagellata	Syndiniales	Dino-Group-I	Dino-Group-I-Clade-5	Dino-Group-I-Clade-5_X	Dino-Group-I-Clade-5_X_sp.	100	100	100	100	100	100	100	100	100
ASV425	Eukaryota	TSAR	Alveolata	Ciliophora	Spirotrichea	Choreotrichida-Tintinnina	Dictyocystidae	Dictyocystidae_X	Dictyocystidae_X_sp.	100	100	100	100	100	100	99	99	99
ASV427	Eukaryota	TSAR	Alveolata	Dinoflagellata	Dinophyceae	Gymnodiniales	Gymnodiniaceae	Amphidinium	Amphidinium_sp.	100	100	100	100	100	100	100	100	90
ASV428	Eukaryota	TSAR	Alveolata	Dinoflagellata	Syndiniales	Dino-Group-II	Dino-Group-II-Clade-10-and-11	Dino-Group-II-Clade-10-and-11_X	Dino-Group-II-Clade-10-and-11_X_sp.	100	100	100	100	100	100	100	100	100
ASV431	Eukaryota	TSAR	Stramenopiles	Gyrista	Mediophyceae	Cymatosirales	Cymatosiraceae	Papiliocellulus	Papiliocellulus_elegans	100	100	100	100	100	100	100	100	100
ASV435	Eukaryota	TSAR	Alveolata	Ciliophora	Oligohymenophorea	Scuticociliatia_1	Cohnilembidae	Cohnilembus	Cohnilembus_verminus	100	100	100	100	100	100	99	99	85
ASV437	Eukaryota	TSAR	Alveolata	Dinoflagellata	Syndiniales	Dino-Group-I	Dino-Group-I-Clade-1	Dino-Group-I-Clade-1_X	Dino-Group-I-Clade-1_X_sp.	100	100	100	100	100	100	100	100	100
ASV438	Eukaryota	TSAR	Alveolata	Dinoflagellata	Dinophyceae					100	100	100	100	100	29	29	27	27
ASV439	Eukaryota	TSAR	Alveolata	Dinoflagellata	Syndiniales	Dino-Group-I	Dino-Group-I-Clade-5	Dino-Group-I-Clade-5_X	Dino-Group-I-Clade-5_X_sp.	100	100	100	100	100	100	100	100	100
ASV440	Eukaryota	TSAR	Alveolata	Dinoflagellata	Syndiniales	Dino-Group-I	Dino-Group-I-Clade-5	Dino-Group-I-Clade-5_X	Dino-Group-I-Clade-5_X_sp.	100	100	100	100	100	100	100	100	100
ASV443	Eukaryota	TSAR	Alveolata	Dinoflagellata	Dinophyceae	Dinophyceae_X	Dinophyceae_XX	Dinophyceae_XXX	Dinophyceae_XXX_sp.	100	100	100	100	100	53	53	53	53
ASV445	Eukaryota	TSAR	Stramenopiles	Bigyra	Sagenista	Labyrinthulomycetes	Labyrinthulaceae	Labyrinthula	Labyrinthula_sp.	100	100	100	100	100	100	100	100	100
ASV449	Eukaryota	TSAR	Alveolata	Dinoflagellata	Syndiniales	Dino-Group-I	Dino-Group-I-Clade-5	Dino-Group-I-Clade-5_X	Dino-Group-I-Clade-5_X_sp.	100	100	100	100	100	100	100	100	100
ASV453	Eukaryota	TSAR	Alveolata	Dinoflagellata	Syndiniales	Dino-Group-V	Dino-Group-V_X	Dino-Group-V_XX	Dino-Group-V_XX_sp.	100	100	100	100	100	100	100	100	100
ASV455	Eukaryota	TSAR	Alveolata	Dinoflagellata	Dinophyceae	Gymnodiniales	Gymnodiniaceae	Gyrodinium	Gyrodinium_dominans	100	100	100	100	100	100	100	100	100
ASV456	Eukaryota	TSAR	Rhizaria	Radiolaria	Acantharea	Acantharea_F	Acantharea_F3	Stauracantha	Stauracantha_orthostaura	100	100	100	100	100	100	100	100	100
ASV461	Eukaryota	TSAR	Rhizaria	Cercozoa						100	93	82	74	16	16	16	16	13
ASV462	Eukaryota	TSAR	Stramenopiles	Bigyra	Sagenista	Labyrinthulomycetes	Labyrinthulaceae	Labyrinthula	Labyrinthula_sp.	100	100	100	100	100	100	100	100	100
ASV463	Eukaryota	TSAR	Alveolata	Dinoflagellata	Dinophyceae	Prorocentrales	Prorocentraceae	Prorocentrum	Prorocentrum_fukuyoi	100	100	100	100	100	100	100	100	100
ASV465	Eukaryota	TSAR	Alveolata	Dinoflagellata	Syndiniales	Dino-Group-III	Dino-Group-III_X	Dino-Group-III_XX	Dino-Group-III_XX_sp.	100	100	100	100	100	100	100	100	100
ASV469	Eukaryota	Archaeplastida	Chlorophyta	Chlorophyta_X	Chloropicophyceae	Chloropicales	Chloropicaceae	Chloropicon	Chlroropicon_A6_sp.	100	100	100	100	100	100	100	100	100
ASV470	Eukaryota	TSAR	Stramenopiles	Gyrista	Phaeophyceae	Phaeophyceae_X	Phaeophyceae_XX	Heribaudiella	Heribaudiella_fluviatilis	100	100	100	100	100	100	100	90	90
ASV471	Eukaryota	TSAR	Alveolata	Dinoflagellata	Syndiniales	Dino-Group-II	Dino-Group-II-Clade-16	Dino-Group-II-Clade-16_X	Dino-Group-II-Clade-16_X_sp.	100	100	100	100	100	100	100	100	100
ASV473	Eukaryota	Obazoa	Opisthokonta	Fungi	Ascomycota	Pezizomycotina	Dothideomycetes	Fissuroma	Fissuroma_calami	100	100	100	100	100	100	98	56	56
ASV477	Eukaryota	TSAR	Alveolata	Dinoflagellata	Dinophyceae	Torodiniales	Torodiniaceae	Torodinium	Torodinium_robustum	100	100	100	100	100	96	96	96	92
ASV480	Eukaryota	Archaeplastida	Rhodophyta	Rhodophyta_X	Compsopogonophyceae	Erythropeltidales	Erythropeltidales_X			100	100	100	100	100	100	100	49	49
ASV486	Eukaryota	TSAR	Alveolata	Dinoflagellata	Syndiniales	Dino-Group-II	Dino-Group-II-Clade-7	Dino-Group-II-Clade-7_X	Dino-Group-II-Clade-7_X_sp.	100	100	100	100	100	100	100	100	100
ASV491	Eukaryota	TSAR	Alveolata	Ciliophora	Oligohymenophorea	Scuticociliatia_1	Philasterida			100	100	100	100	100	100	74	44	44
ASV493	Eukaryota	TSAR	Alveolata	Ciliophora	Spirotrichea	Oligotrichida	Oligotrichida_X	Oligotrichida_XX	Oligotrichida_XX_sp.	100	100	100	100	100	100	75	75	75
ASV496	Eukaryota	TSAR	Alveolata	Dinoflagellata	Dinophyceae	Gymnodiniales	Gymnodiniaceae	Gyrodinium	Gyrodinium_helveticum	100	100	100	100	100	75	75	75	66
ASV503	Eukaryota	TSAR	Alveolata	Dinoflagellata	Dinophyceae	Prorocentrales	Prorocentraceae	Prorocentrum	Prorocentrum_sp.	100	100	100	100	100	98	98	98	98
ASV506	Eukaryota	Archaeplastida	Rhodophyta	Rhodophyta_X	Florideophyceae	Ceramiales	Ceramiaceae			100	100	100	100	100	99	92	49	14
ASV507	Eukaryota	TSAR	Alveolata	Dinoflagellata	Dinophyceae					100	100	100	100	100	18	16	16	16
ASV511	Eukaryota	TSAR	Alveolata	Perkinsea	Perkinsida	Perkinsida_X	Parviluciferaceae	Dinovorax	Dinovorax_pyriformis	100	100	100	96	96	96	96	68	68
ASV513	Eukaryota	TSAR	Rhizaria	Cercozoa	Filosa-Granofilosea	Massiterida	Massiteriidae	Massiteriidae_X	Massiteriidae_X_sp.	100	100	100	100	100	100	100	99	99
ASV514	Eukaryota	TSAR	Alveolata	Dinoflagellata	Syndiniales	Dino-Group-I	Dino-Group-I-Clade-5	Dino-Group-I-Clade-5_X	Dino-Group-I-Clade-5_X_sp.	100	100	100	100	100	100	100	100	100
ASV515	Eukaryota	TSAR	Alveolata	Perkinsea	Perkinsida	Perkinsida_X				100	99	96	50	50	50	46	32	30
ASV516	Eukaryota	TSAR	Alveolata	Dinoflagellata	Syndiniales	Dino-Group-I	Dino-Group-I-Clade-1	Dino-Group-I-Clade-1_X	Dino-Group-I-Clade-1_X_sp.	100	100	100	100	100	100	100	100	100
ASV517	Eukaryota	TSAR	Alveolata	Dinoflagellata	Syndiniales	Dino-Group-I	Dino-Group-I-Clade-1	Dino-Group-I-Clade-1_X	Dino-Group-I-Clade-1_X_sp.	100	88	88	88	88	88	88	88	88
ASV520	Eukaryota	TSAR	Alveolata							97	58	52	42	42	16	6	6	6
ASV523	Eukaryota	TSAR	Stramenopiles	Bigyra	Sagenista	Labyrinthulomycetes	Labyrinthulomycetes_LAB7	Labyrinthulomycetes_LAB7_X	Labyrinthulomycetes_LAB7_X_sp.	100	100	100	100	100	100	100	100	100
ASV524	Eukaryota	TSAR	Alveolata	Dinoflagellata	Dinophyceae	Peridiniales	Blastodiniaceae	Blastodinium	Blastodinium_mangini	100	100	100	100	100	100	100	100	100
ASV525	Eukaryota	TSAR	Alveolata	Dinoflagellata	Syndiniales	Dino-Group-I	Dino-Group-I-Clade-5	Dino-Group-I-Clade-5_X	Dino-Group-I-Clade-5_X_sp.	100	100	100	100	100	100	100	100	100
ASV526	Eukaryota	TSAR	Stramenopiles	Gyrista	Mediophyceae	Thalassiosirales	Thalassiosiraceae	Thalassiosira	Thalassiosira_minuscula	100	100	100	100	100	100	100	98	83
ASV528	Eukaryota	TSAR	Alveolata	Dinoflagellata	Syndiniales	Dino-Group-I	Dino-Group-I-Clade-1	Dino-Group-I-Clade-1_X	Dino-Group-I-Clade-1_X_sp.	100	73	73	73	73	73	73	73	73
ASV530	Eukaryota	Archaeplastida	Streptophyta	Streptophyta_X	Embryophyceae	Embryophyceae_X	Embryophyceae_XX	Aegilops	Aegilops_tauschii	100	100	100	100	100	100	100	79	79
ASV531	Eukaryota	Archaeplastida	Rhodophyta	Rhodophyta_X	Florideophyceae	Gigartinales	Gigartinales_X	Kallymenia	Kallymenia_tasmanica	100	100	100	100	100	100	100	96	96
ASV535	Eukaryota	TSAR	Stramenopiles	Gyrista	Mediophyceae	Cymatosirales	Cymatosiraceae	Minutocellus	Minutocellus_polymorphus	100	100	100	100	100	100	100	100	100
ASV539	Eukaryota	TSAR	Stramenopiles	Gyrista	Peronosporomycetes	Peronosporomycetes_X				100	100	100	100	82	82	25	25	25
ASV540	Eukaryota	TSAR	Alveolata	Ciliophora	CONThreeP	CONThreeP_X	Discotrichidae	Lopezoterenia	Lopezoterenia_sp.	100	98	98	98	88	88	88	66	66
ASV542	Eukaryota	Archaeplastida	Chlorophyta	Chlorophyta_X	Ulvophyceae	Bryopsidales	Ostreobiaceae	Ostreobium	Ostreobium_sp.	100	100	100	100	100	100	100	100	100
ASV543	Eukaryota	TSAR	Alveolata	Dinoflagellata	Dinophyceae	Peridiniales	Heterocapsaceae	Heterocapsa	Heterocapsa_pygmaea	100	100	100	100	100	100	100	100	97
ASV544	Eukaryota	TSAR	Alveolata	Ciliophora	Spirotrichea	Licnophoria	Licnophoridae	Licnophora	Licnophora_macfarlandi	100	100	100	100	100	100	100	100	100
ASV558	Eukaryota	TSAR	Alveolata	Dinoflagellata	Syndiniales	Dino-Group-II	Dino-Group-II-Clade-10-and-11	Dino-Group-II-Clade-10-and-11_X	Dino-Group-II-Clade-10-and-11_X_sp.	100	100	100	100	100	100	100	100	100
ASV563	Eukaryota	TSAR	Alveolata	Ciliophora	Phyllopharyngea	Suctoria	Ephelotidae	Ephelota	Ephelota_mammillata	100	100	100	100	100	100	100	100	88
ASV566	Eukaryota:nucl	Cryptista:nucl	Cryptophyta:nucl	Cryptophyta_X:nucl	Cryptophyceae:nucl	Cryptomonadales:nucl	Cryptomonadales_X:nucl			100	100	100	100	100	70	70	26	26
ASV567	Eukaryota	TSAR	Stramenopiles	Bigyra	Sagenista	Labyrinthulomycetes	Thraustochytriaceae	Thraustochytriaceae_LAB17	Thraustochytriaceae_LAB17_sp.	100	100	100	100	100	100	100	100	100
ASV570	Eukaryota	TSAR	Alveolata	Ciliophora	Spirotrichea	Licnophoria	Licnophoridae	Licnophora	Licnophora_macfarlandi	100	100	100	100	100	100	100	100	100
ASV574	Eukaryota	Archaeplastida	Chlorophyta	Chlorophyta_X	Ulvophyceae	Ulvales-relatives	Ulvales-relatives_X	Phaeophila	Phaeophila_dendroides	100	100	100	100	100	100	100	100	100
ASV576	Eukaryota	TSAR	Stramenopiles	Gyrista						93	93	93	72	11	11	11	11	11
ASV578	Eukaryota	TSAR	Alveolata	Dinoflagellata	Dinophyceae					100	100	100	100	100	43	40	40	40
ASV582	Eukaryota	TSAR	Alveolata	Dinoflagellata	Dinophyceae					100	100	100	100	100	36	36	36	36
ASV586	Eukaryota	TSAR	Rhizaria	Cercozoa	Endomyxa	Vampyrellida	Vampyrellida_X			100	99	99	99	98	98	76	40	40
ASV588	Eukaryota	TSAR	Alveolata	Ciliophora	Spirotrichea	Licnophoria	Licnophoridae	Licnophora	Licnophora_lyngbycola	100	100	100	100	100	100	100	100	100
ASV593	Eukaryota	TSAR	Alveolata	Dinoflagellata	Dinophyceae	Peridiniales	Heterocapsaceae	Heterocapsa	Heterocapsa_nei/rotundata	100	100	100	100	100	100	100	100	100
ASV595	Eukaryota	TSAR	Rhizaria	Cercozoa	Filosa-Imbricatea	Imbricatea_X	Imbricatea_XX	Discomonas	Discomonas_retusa	100	100	100	100	81	77	77	77	77
ASV596	Eukaryota	Archaeplastida	Rhodophyta	Rhodophyta_X	Florideophyceae	Gigartinales	Gigartinales_X	Peyssonnelia	Peyssonnelia_rubra	100	100	100	100	100	100	100	100	96
ASV598	Eukaryota	TSAR	Alveolata	Dinoflagellata	Dinophyceae	Gymnodiniales	Gymnodiniaceae	Lepidodinium	Lepidodinium_chlorophorum	100	100	100	100	100	100	100	96	69
ASV600	Eukaryota	TSAR	Alveolata	Dinoflagellata	Dinophyceae					100	100	100	100	99	29	29	29	29
ASV602	Eukaryota	Obazoa	Opisthokonta	Ichthyosporea	Ichthyophonida	Abeoformidae	Abeoformidae_Group_MAIP_1	Abeoformidae_Group_MAIP_1_X	Abeoformidae_Group_MAIP_1_X_sp.	100	100	100	100	100	97	97	97	97
ASV604	Eukaryota	TSAR	Alveolata	Ciliophora	Oligohymenophorea	OLIGO5	OLIGO5_X	OLIGO5_XX	OLIGO5_XX_sp.	100	100	100	100	100	100	100	100	100
ASV607	Eukaryota	TSAR	Alveolata	Dinoflagellata	Syndiniales	Dino-Group-III	Dino-Group-III_X	Dino-Group-III_XX	Dino-Group-III_XX_sp.	100	100	100	100	100	100	100	100	100
ASV608	Eukaryota	TSAR	Alveolata	Dinoflagellata	Dinophyceae	Gonyaulacales	Ceratiaceae	Tripos		100	100	100	100	100	100	100	100	22
ASV611	Eukaryota	TSAR	Alveolata	Ciliophora	Spirotrichea	Oligotrichida	Strombidiidae	Varistrombidium	Varistrombidium_kielum	100	100	100	100	100	100	94	92	92
ASV612	Eukaryota	TSAR	Alveolata	Dinoflagellata	Dinophyceae	Gymnodiniales	Warnowiaceae	Warnowia	Warnowia_sp.	100	100	100	100	100	100	99	99	99
ASV613	Eukaryota	TSAR	Alveolata	Ciliophora	Phyllopharyngea	Suctoria	Suctoria_X	Suctoria_XX	Suctoria_XX_sp.	100	100	100	100	100	100	67	67	67
ASV614	Eukaryota	TSAR	Alveolata	Ciliophora	Spirotrichea	Choreotrichida-Tintinnina	Tintinnidiidae	Tintinnidium	Tintinnidium_sp.	100	100	100	100	100	100	100	99	99
ASV616	Eukaryota	TSAR	Alveolata	Ciliophora	Phyllopharyngea	Suctoria	Ephelotidae	Ephelota		100	99	98	98	93	76	75	75	40
ASV617	Eukaryota	Obazoa	Opisthokonta	Fungi	Ascomycota	Pezizomycotina	Dothideomycetes			100	100	100	100	100	96	62	21	21
ASV625	Eukaryota	Archaeplastida	Picozoa	Picozoa_X	Picozoa_XX	Picozoa_XXX	Picozoa_XXXX	Picozoa_XXXXX	Picozoa_XXXXX_sp.	100	100	100	100	100	100	100	100	100
ASV626	Eukaryota	TSAR	Stramenopiles	Bigyra	Sagenista	Labyrinthulomycetes	Labyrinthulomycetes_LAB1/6/8	Labyrinthulomycetes_LAB1	Labyrinthulomycetes_LAB1_sp.	100	100	100	100	100	100	100	100	100
ASV628	Eukaryota	TSAR	Alveolata	Dinoflagellata	Dinophyceae					100	100	100	100	100	24	24	24	24
ASV630	Eukaryota	Amoebozoa	Evosea	Evosea_X	Variosea	Fractovitellida	Soliformoviidae	Soliformovum	Soliformovum_expulsum	100	100	100	100	100	100	100	100	100
ASV631	Eukaryota	TSAR	Alveolata	Dinoflagellata	Dinophyceae	Gymnodiniales	Warnowiaceae	Warnowia	Warnowia_sp.	100	95	95	95	95	90	87	79	79
ASV632	Eukaryota	Archaeplastida	Chlorophyta	Chlorophyta_X	Pyramimonadophyceae	Pyramimonadales	Pyramimonadaceae	Pyramimonas	Pyramimonas_australis	100	100	100	100	100	100	100	100	100
ASV633	Eukaryota	TSAR	Stramenopiles	Bigyra	Sagenista	Labyrinthulomycetes	Labyrinthulaceae	Aplanochytrium	Aplanochytrium_minutum	100	100	100	100	100	100	100	100	100
ASV634	Eukaryota	TSAR	Stramenopiles	Gyrista	Bacillariophyceae	Bacillariales	Bacillariaceae	Psammodictyon	Psammodictyon_sp.	100	100	100	100	100	100	100	100	58
ASV636	Eukaryota	TSAR	Alveolata	Dinoflagellata	Syndiniales	Dino-Group-I	Dino-Group-I-Clade-5	Dino-Group-I-Clade-5_X	Dino-Group-I-Clade-5_X_sp.	100	100	100	100	100	100	100	100	100
ASV639	Eukaryota	TSAR								99	53	43	32	32	6	3	3	3
ASV640	Eukaryota	TSAR	Alveolata	Dinoflagellata	Dinophyceae	Peridiniales	Heterocapsaceae	Heterocapsa	Heterocapsa_pygmaea	100	100	100	100	100	77	68	68	62
ASV641	Eukaryota	Archaeplastida	Rhodophyta	Rhodophyta_X	Florideophyceae	Corallinales	Corallinales_X	Jania	Jania_sp.	100	100	100	100	100	100	100	65	59
ASV642	Eukaryota	TSAR	Alveolata	Dinoflagellata	Dinophyceae	Peridiniales	Amphidomataceae	Azadinium	Azadinium_trinitatum	100	100	100	100	100	96	83	82	70
ASV644	Eukaryota	TSAR	Alveolata	Ciliophora	Oligohymenophorea	Scuticociliatia_1	Philasterida	Philaster	Philaster_apodigitiformis	100	100	100	100	100	100	100	63	63
ASV649	Eukaryota	TSAR	Alveolata	Ciliophora	Spirotrichea	Oligotrichida	Tontoniidae	Pseudotontonia	Pseudotontonia_sp.	100	100	100	100	100	100	100	100	98
ASV651	Eukaryota:plas	Haptista:plas	Haptophyta:plas	Haptophyta_X:plas	Prymnesiophyceae:plas	Phaeocystales:plas	Phaeocystaceae:plas	Phaeocystis:plas	Phaeocystis_globosa:plas	100	100	100	100	100	100	100	100	88
ASV652	Eukaryota	TSAR	Alveolata	Dinoflagellata	Dinophyceae	Peridiniales				100	98	96	90	88	58	21	21	21
ASV653	Eukaryota	TSAR								98	54	46	40	40	6	5	3	0
ASV654	Eukaryota	TSAR	Alveolata	Dinoflagellata	Dinophyceae	Gymnodiniales	Gymnodiniaceae	Gyrodinium	Gyrodinium_dominans	100	100	100	100	100	100	100	100	99
ASV656	Eukaryota	TSAR	Stramenopiles	Bigyra	Sagenista	Sagenista_X	MAST-9	MAST-9C	MAST-9C_sp.	100	100	100	100	100	100	100	100	100
ASV660	Eukaryota	TSAR	Alveolata	Dinoflagellata	Dinophyceae	Peridiniales	Blastodiniaceae	Blastodinium	Blastodinium_contortum	100	100	100	100	100	100	100	100	100
ASV661	Eukaryota	TSAR	Stramenopiles	Bigyra	Sagenista	Sagenista_X	MAST-9	MAST-9A	MAST-9A_sp.	100	100	100	100	100	100	100	100	100
ASV664	Eukaryota	Archaeplastida	Streptophyta	Streptophyta_X	Embryophyceae	Embryophyceae_X	Embryophyceae_XX	Helianthus	Helianthus_annuus	100	100	100	100	100	100	100	100	100
ASV665	Eukaryota	TSAR	Stramenopiles	Gyrista	Mediophyceae	Cymatosirales	Cymatosiraceae	Minutocellus	Minutocellus_polymorphus	100	100	100	100	100	100	100	100	100
ASV666	Eukaryota	TSAR	Stramenopiles	Gyrista	Mediophyceae	Thalassiosirales	Thalassiosiraceae	Thalassiosira	Thalassiosira_concaviuscula	100	100	100	100	100	100	99	95	69
ASV667	Eukaryota	TSAR	Alveolata	Dinoflagellata	Dinophyceae	Dinophyceae_X	Dinophyceae_XX	Dinophyceae_XXX	Dinophyceae_XXX_sp.	100	100	100	100	100	67	67	66	66
ASV668	Eukaryota	TSAR	Stramenopiles	Bigyra	Sagenista	Labyrinthulomycetes	Labyrinthulaceae	Aplanochytrium	Aplanochytrium_sp.	100	100	100	100	100	100	100	100	99
ASV669	Eukaryota	TSAR	Alveolata	Dinoflagellata	Dinophyceae	Prorocentrales	Prorocentraceae	Prorocentrum	Prorocentrum_shikokuense	100	100	100	100	100	98	98	98	94
ASV672	Eukaryota	TSAR	Alveolata	Dinoflagellata	Syndiniales	Dino-Group-II	Dino-Group-II-Clade-16	Dino-Group-II-Clade-16_X	Dino-Group-II-Clade-16_X_sp.	100	100	100	100	100	100	100	100	100
ASV673	Eukaryota	TSAR	Stramenopiles	Bigyra	Sagenista	Labyrinthulomycetes	Thraustochytriaceae	Monorhizochytrium	Monorhizochytrium_globosum	100	100	100	100	100	100	100	100	100
ASV675	Eukaryota	TSAR	Alveolata	Dinoflagellata	Dinophyceae	Gymnodiniales	Warnowiaceae	Warnowia	Warnowia_sp.	100	100	100	100	100	100	100	100	100
ASV676	Eukaryota	Amoebozoa	Evosea	Evosea_X	Variosea	Variosea_X	Mariager-Fjord-lineage	Mariager-Fjord-lineage_X	Mariager-Fjord-lineage_X_sp.	100	100	100	100	100	100	100	100	100
ASV677	Eukaryota	TSAR	Alveolata	Dinoflagellata	Syndiniales	Dino-Group-II	Dino-Group-II-Clade-1	Dino-Group-II-Clade-1_X	Dino-Group-II-Clade-1_X_sp.	100	100	100	100	100	100	100	100	100
ASV681	Eukaryota:plas	TSAR:plas	Alveolata:plas	Chrompodellids:plas	Colpodellidea:plas	Colpodellida:plas	Colpodellaceae:plas	Colpodellidae:plas	Colpodellidae_sp.:plas	100	100	100	100	100	100	100	100	100
ASV682	Eukaryota	TSAR	Stramenopiles	Bigyra	Sagenista	Labyrinthulomycetes	Thraustochytriaceae			99	94	84	64	64	64	62	28	28
ASV683	Eukaryota	TSAR	Alveolata	Dinoflagellata	Dinophyceae	Peridiniales	Blastodiniaceae	Blastodinium	Blastodinium_mangini	100	100	100	100	100	100	100	100	100
ASV684	Eukaryota	TSAR	Alveolata	Ciliophora	Spirotrichea	Licnophoria	Licnophoridae	Licnophora	Licnophora_macfarlandi	100	100	100	100	100	100	100	100	100
ASV686	Eukaryota	TSAR	Alveolata	Dinoflagellata	Dinophyceae	Dinophyceae_X	Dinophyceae_XX	Dinophyceae_XXX	Dinophyceae_XXX_sp.	100	100	100	100	100	76	76	76	76
ASV688	Eukaryota	TSAR	Alveolata	Ciliophora	Oligohymenophorea	Scuticociliatia_1	Philasterida	Philaster	Philaster_apodigitiformis	100	100	100	100	100	100	99	76	76
ASV691	Eukaryota	TSAR	Stramenopiles	Bigyra	Sagenista	Labyrinthulomycetes	Labyrinthulaceae	Labyrinthulaceae_ANT10_3	Labyrinthulaceae_ANT10_3_sp.	100	100	100	100	100	100	100	100	100
ASV694	Eukaryota	Obazoa	Opisthokonta	Ichthyosporea	Ichthyophonida	Abeoformidae	Abeoformidae_Group_MAIP_2	Abeoformidae_Group_MAIP_2_X	Abeoformidae_Group_MAIP_2_X_sp.	100	100	100	100	100	100	100	100	100
ASV695	Eukaryota	TSAR	Stramenopiles	Gyrista	Phaeophyceae	Phaeophyceae_X	Phaeophyceae_XX	Phaeophyceae_XXX	Phaeophyceae_XXX_sp.	100	100	100	100	100	100	100	65	65
ASV698	Eukaryota	TSAR	Alveolata	Dinoflagellata	Syndiniales	Dino-Group-I	Dino-Group-I-Clade-4	Dino-Group-I-Clade-4_X	Dino-Group-I-Clade-4_X_sp.	100	99	99	99	97	97	97	94	94
ASV699	Eukaryota	Amoebozoa	Evosea	Evosea_X	Variosea	Protosteliida	Protosteliida_X	Protostelium	Protostelium_mycophagum	100	100	100	100	100	100	100	100	100
ASV702	Eukaryota	TSAR	Rhizaria	Cercozoa	Endomyxa-Ascetosporea	Paradinida	Paradinidae			100	100	99	99	99	96	58	36	36
ASV704	Eukaryota	Archaeplastida	Chlorophyta	Chlorophyta_X	Ulvophyceae	Bryopsidales	Ostreobiaceae	Ostreobium	Ostreobium_sp.	100	100	100	100	100	100	100	100	100
ASV705	Eukaryota	TSAR	Alveolata	Ciliophora	Oligohymenophorea	Scuticociliatia_1	Cohnilembidae	Cohnilembus	Cohnilembus_verminus	100	100	100	100	100	100	100	100	82
ASV706	Eukaryota:nucl	Cryptista:nucl	Cryptophyta:nucl	Cryptophyta_X:nucl	Cryptophyceae:nucl	Cryptomonadales:nucl	Cryptomonadales_X:nucl			61	61	61	61	61	60	60	48	48
ASV707	Eukaryota	Obazoa	Opisthokonta	Fungi	Ascomycota	Pezizomycotina	Dothideomycetes	Cochliobolus	Cochliobolus_lunatus	100	100	100	100	100	100	100	93	93
ASV712	Eukaryota	TSAR	Rhizaria	Cercozoa	Chlorarachniophyceae	Chlorarachnida	Chlorarachnida_X	Partenskyella	Partenskyella_glossopodia	100	100	100	100	100	100	100	100	100
ASV713	Eukaryota	TSAR	Alveolata	Ciliophora	Colpodea	Colpodea_X	Colpodida	Colpoda	Colpoda_steinii	100	100	100	100	100	100	100	100	100
ASV716	Eukaryota	TSAR	Alveolata	Dinoflagellata	Dinophyceae	Gymnodiniales	Gymnodiniaceae	Amphidinium	Amphidinium_sp.	100	100	100	100	100	100	100	100	100
ASV717	Eukaryota	TSAR	Alveolata	Dinoflagellata	Dinophyceae	Gymnodiniales	Gymnodiniaceae	Amphidinium	Amphidinium_sp.	100	100	100	100	100	100	100	100	100
ASV718	Eukaryota	TSAR	Stramenopiles	Gyrista	Mediophyceae	Thalassiosirales	Thalassiosiraceae	Thalassiosira	Thalassiosira_minima	100	100	100	100	100	100	100	100	87
ASV719	Eukaryota	TSAR	Alveolata	Ciliophora	Spirotrichea	Oligotrichida	Oligotrichida_X	Oligotrichida_XX	Oligotrichida_XX_sp.	100	100	100	100	100	100	98	98	98
ASV724	Eukaryota	TSAR	Alveolata	Dinoflagellata	Syndiniales	Dino-Group-II	Dino-Group-II-Clade-1	Dino-Group-II-Clade-1_X	Dino-Group-II-Clade-1_X_sp.	100	100	100	100	100	100	100	100	100
ASV725	Eukaryota	TSAR	Alveolata	Ciliophora	Phyllopharyngea	Cyrtophoria_6	Plesiotrichopidae	Trochochilodon	Trochochilodon_flavus	100	100	100	100	100	94	94	94	94
ASV726	Eukaryota	TSAR	Alveolata	Dinoflagellata	Dinophyceae	Gymnodiniales	Gymnodiniaceae	Gymnodinium	Gymnodinium_sp.	100	100	100	100	100	100	100	99	98
ASV728	Eukaryota	TSAR	Alveolata	Dinoflagellata	Dinophyceae					99	78	76	64	64	44	31	31	21
ASV730	Eukaryota	TSAR	Alveolata	Ciliophora	Oligohymenophorea	Scuticociliatia_1	Philasterida	Mesanophrys	Mesanophrys_carcini	100	100	100	100	100	100	100	100	100
ASV731	Eukaryota	TSAR	Alveolata	Dinoflagellata	Syndiniales	Dino-Group-I	Dino-Group-I-Clade-5	Dino-Group-I-Clade-5_X	Dino-Group-I-Clade-5_X_sp.	100	100	100	100	100	100	100	100	100
ASV732	Eukaryota	TSAR	Alveolata	Ciliophora	Spirotrichea	Licnophoria	Licnophoridae	Licnophora	Licnophora_macfarlandi	100	100	100	100	100	100	100	100	100
ASV733	Eukaryota	TSAR	Stramenopiles	Bigyra	Sagenista	Labyrinthulomycetes	Labyrinthulaceae	Labyrinthulaceae_ANT10_3	Labyrinthulaceae_ANT10_3_sp.	100	100	100	100	100	100	100	100	100
ASV734	Eukaryota	Haptista	Haptophyta	Haptophyta_X	Prymnesiophyceae	Prymnesiales	Chrysochromulinaceae	Chrysochromulina	Chrysochromulina_sp.	100	100	100	100	100	100	100	100	100
ASV735	Eukaryota	TSAR	Alveolata	Dinoflagellata	Dinophyceae	Dinophyceae_X	Dinophyceae_XX	Dinophyceae_XXX	Dinophyceae_XXX_sp.	100	100	100	100	100	88	88	88	88
ASV736	Eukaryota	TSAR	Stramenopiles	Gyrista	Gyrista_X	Gyrista_XX	MAST-1	MAST-1C	MAST-1C_sp.	100	100	100	100	100	100	100	100	100
ASV738	Eukaryota	TSAR	Alveolata	Dinoflagellata	Syndiniales	Dino-Group-I	Dino-Group-I-Clade-1	Dino-Group-I-Clade-1_X	Dino-Group-I-Clade-1_X_sp.	100	100	100	100	100	100	100	100	100
ASV739	Eukaryota	TSAR	Stramenopiles	Bigyra	Sagenista	Sagenista_X	MAST-9	MAST-9D	MAST-9D_sp.	100	100	100	100	100	100	100	100	100
ASV741	Eukaryota	TSAR	Alveolata	Ciliophora	Phyllopharyngea	Cyrtophoria_8	Dysteriidae	Dysteria_1	Dysteria_1_sp.	100	100	100	100	100	100	100	100	100
ASV742	Eukaryota	TSAR	Stramenopiles	Bigyra	Sagenista	Sagenista_X	MAST-11	MAST-11_X	MAST-11_X_sp.	100	100	100	100	100	100	100	100	100
ASV745	Eukaryota	Archaeplastida	Rhodophyta	Rhodophyta_X	Florideophyceae	Ceramiales	Ceramiaceae	Ceramium	Ceramium_rubrum	100	100	100	100	100	100	100	100	90
ASV747	Eukaryota	Haptista	Haptophyta	Haptophyta_X	Prymnesiophyceae	Prymnesiales	Chrysochromulinaceae	Chrysochromulina	Chrysochromulina_sp.	100	100	100	100	100	100	100	100	97
ASV750	Eukaryota	TSAR	Stramenopiles	Bigyra	Sagenista	Labyrinthulomycetes	Thraustochytriaceae	Monorhizochytrium	Monorhizochytrium_globosum	100	100	100	100	100	100	100	100	100
ASV751	Eukaryota	TSAR	Alveolata	Dinoflagellata	Syndiniales	Dino-Group-I	Dino-Group-I-Clade-4	Dino-Group-I-Clade-4_X	Dino-Group-I-Clade-4_X_sp.	100	100	100	100	100	100	100	100	100
ASV753	Eukaryota	TSAR	Alveolata	Ciliophora	Spirotrichea	Oligotrichida	Strombidiidae	Strombidiidae_X	Strombidiidae_X_sp.	100	100	100	100	100	100	82	68	68
ASV757	Eukaryota	TSAR	Alveolata	Dinoflagellata	Dinophyceae	Gymnodiniales	Warnowiaceae	Erythropsidinium	Erythropsidinium_agile	100	100	100	100	100	100	96	94	94
ASV758	Eukaryota	TSAR	Rhizaria	Radiolaria	RAD-B	RAD-B_X	RAD-B_X_Group-IVe	RAD-B_X_Group-IVe_X	RAD-B_X_Group-IVe_X_sp.	100	100	100	100	100	100	100	100	100
ASV761	Eukaryota	TSAR	Alveolata	Ciliophora	Spirotrichea	Euplotia	Gastrocirrhidae	Euplotidium		100	100	100	100	100	99	99	58	48
ASV762	Eukaryota	TSAR	Rhizaria	Cercozoa	Filosa-Imbricatea	Thaumatomonadida	Thaumatomonadidae	Thaumatomastix	Thaumatomastix_sp.	100	100	100	100	94	84	81	76	76
ASV765	Eukaryota	TSAR	Alveolata	Dinoflagellata	Dinophyceae	Prorocentrales	Prorocentraceae	Prorocentrum	Prorocentrum_sp.	100	100	100	100	100	58	58	58	58
ASV766	Eukaryota	TSAR	Alveolata	Dinoflagellata	Dinophyceae	Gymnodiniales	Warnowiaceae	Warnowia	Warnowia_sp.	100	100	100	100	100	100	100	100	100
ASV767	Eukaryota	TSAR	Alveolata	Dinoflagellata	Dinophyceae	Dinophyceae_X	Dinophyceae_XX	Dinophyceae_XXX	Dinophyceae_XXX_sp.	100	100	100	100	100	71	71	71	71
ASV772	Eukaryota	Cryptista	Kathablepharidacea	Kathablepharida	Kathablepharidea	Kathablepharidida	Kathablepharidida_X	Kathablepharidida_XX	Kathablepharidida_XX_sp.	100	100	100	100	100	100	100	99	99
ASV775	Eukaryota	TSAR	Alveolata	Ciliophora	Phyllopharyngea	Cyrtophoria_8	Dysteriidae	Dysteria_1	Dysteria_1_sp.	100	100	100	100	100	100	100	100	100
ASV776	Eukaryota	TSAR	Alveolata	Dinoflagellata	Dinophyceae	Peridiniales				100	100	100	100	100	69	40	40	35
ASV778	Eukaryota	TSAR	Alveolata	Ciliophora	Spirotrichea	Licnophoria	Licnophoridae	Licnophora	Licnophora_macfarlandi	100	99	99	99	99	99	99	99	99
ASV785	Eukaryota	TSAR	Stramenopiles	Bigyra	Sagenista	Sagenista_X	MAST-9	MAST-9A	MAST-9A_sp.	100	100	100	100	100	100	100	100	100
ASV787	Eukaryota	Archaeplastida	Chlorophyta	Chlorophyta_X	Ulvophyceae	Bryopsidales	Ostreobiaceae	Ostreobium	Ostreobium_sp.	100	100	100	100	100	100	100	100	100
ASV788	Eukaryota	Archaeplastida	Rhodophyta	Rhodophyta_X	Compsopogonophyceae	Erythropeltidales	Erythropeltidales_X	Erythrocladia	Erythrocladia_sp.	100	100	100	100	100	100	100	100	100
ASV789	Eukaryota	TSAR	Alveolata	Dinoflagellata	Syndiniales	Dino-Group-II	Dino-Group-II-Clade-8	Dino-Group-II-Clade-8_X	Dino-Group-II-Clade-8_X_sp.	100	100	100	100	100	100	100	100	100
ASV790	Eukaryota	TSAR	Alveolata	Dinoflagellata	Dinophyceae	Peridiniales	Blastodiniaceae	Blastodinium	Blastodinium_mangini	100	100	100	100	100	100	100	100	100
ASV792	Eukaryota	TSAR	Alveolata	Ciliophora	Spirotrichea	Choreotrichida	Lynnellidae	Lynnella	Lynnella_sp.	100	100	100	100	100	100	100	100	100
ASV795	Eukaryota	Archaeplastida	Chlorophyta	Chlorophyta_X	Mamiellophyceae	Mamiellales	Bathycoccaceae	Ostreococcus	Ostreococcus_tauri	100	100	100	100	100	100	100	100	89
ASV800	Eukaryota	Haptista	Haptophyta	Haptophyta_X	Prymnesiophyceae	Calcihaptophycidae	Calcihaptophycidae_X	Calcihaptophycidae_XX	Calcihaptophycidae_XX_sp.	100	100	100	100	100	100	100	100	100
ASV802	Eukaryota	TSAR	Alveolata	Dinoflagellata	Syndiniales	Dino-Group-III	Dino-Group-III_X	Dino-Group-III_XX	Dino-Group-III_XX_sp.	100	100	100	100	100	100	100	100	100
ASV803	Eukaryota	TSAR	Rhizaria	Cercozoa	Filosa-Imbricatea	Filosa-Imbricatea_X	Novel-clade-2	Novel-clade-2_X	Novel-clade-2_X_sp.	100	100	100	100	100	100	100	100	100
ASV804	Eukaryota	TSAR	Stramenopiles	Bigyra	Sagenista	Labyrinthulomycetes				100	100	100	80	80	78	45	41	36
ASV807	Eukaryota	Obazoa	Opisthokonta	Fungi	Ascomycota	Pezizomycotina	Dothideomycetes	Toxicocladosporium	Toxicocladosporium_sp.	100	100	100	100	100	100	100	100	100
ASV808	Eukaryota	TSAR	Stramenopiles	Bigyra	Opalozoa	Nanomonadea	MAST-3	MAST-3D	MAST-3D_sp.	100	100	100	100	100	100	100	100	100
ASV814	Eukaryota	TSAR	Alveolata	Dinoflagellata	Dinophyceae	Gymnodiniales	Gymnodiniaceae	Gyrodinium		100	100	100	100	100	83	83	81	39
ASV815	Eukaryota	TSAR	Stramenopiles	Bigyra	Opalozoa	Nanomonadea	MAST-3	MAST-3E	MAST-3E_sp.	100	100	100	100	100	100	100	100	100
ASV816	Eukaryota	TSAR	Alveolata	Ciliophora	Spirotrichea	Licnophoria	Licnophoridae	Licnophora	Licnophora_macfarlandi	100	99	99	99	99	99	99	99	99
ASV823	Eukaryota	TSAR	Rhizaria	Cercozoa	Filosa-Imbricatea	Filosa-Imbricatea_X	Novel-clade-2	Novel-clade-2_X	Novel-clade-2_X_sp.	100	100	100	100	100	100	100	100	100
ASV824	Eukaryota	Archaeplastida	Picozoa	Picozoa_X	Picozoa_XX	Picozoa_XXX	Picozoa_XXXX	Picozoa_XXXXX	Picozoa_XXXXX_sp.	100	100	100	100	100	100	100	100	100
ASV826	Eukaryota	TSAR	Alveolata	Dinoflagellata	Dinophyceae	Dinophysiales	Amphisoleniaceae	Amphisoleniaceae_X	Amphisoleniaceae_X_sp.	100	100	100	100	100	91	90	90	90
ASV831	Eukaryota	Obazoa	Opisthokonta	Fungi	Chytridiomycota	Rhizophydiales	Rhizophydiales_X	Rhizophydiales_XX	Rhizophydiales_XX_sp.	100	100	100	100	99	92	92	92	92
ASV832	Eukaryota	TSAR	Stramenopiles	Bigyra	Opalozoa	Nanomonadea	MAST-3	MAST-3E	MAST-3E_sp.	100	100	100	100	100	100	100	100	100
ASV833	Eukaryota	TSAR	Rhizaria	Cercozoa						99	87	82	78	27	27	27	27	19
ASV836	Eukaryota	TSAR	Alveolata	Dinoflagellata	Syndiniales	Dino-Group-II	Dino-Group-II-Clade-10-and-11	Dino-Group-II-Clade-10-and-11_X	Dino-Group-II-Clade-10-and-11_X_sp.	100	100	100	100	100	100	100	100	100
ASV837	Eukaryota	TSAR	Alveolata	Dinoflagellata	Dinophyceae	Peridiniales	Blastodiniaceae	Blastodinium	Blastodinium_mangini	100	100	100	100	100	100	100	100	57
ASV838	Eukaryota	TSAR	Alveolata	Dinoflagellata	Syndiniales	Dino-Group-II	Dino-Group-II-Clade-8	Dino-Group-II-Clade-8_X	Dino-Group-II-Clade-8_X_sp.	100	100	100	100	100	100	100	100	100
ASV840	Eukaryota	TSAR	Alveolata	Dinoflagellata	Dinophyceae					100	90	88	84	84	38	16	16	11
ASV844	Eukaryota	TSAR	Stramenopiles	Gyrista						100	100	100	73	16	16	16	15	15
ASV845	Eukaryota	Amoebozoa	Discosea	Discosea_X	Flabellinia	Dactylopodida	Vexilliferidae	Vexillifera	Vexillifera_sp.	100	100	100	100	100	100	100	100	100
ASV846	Eukaryota	TSAR	Rhizaria	Cercozoa	Chlorarachniophyceae	Chlorarachnida	Minorisa-lineage	Minorisa	Minorisa_minuta	100	100	100	100	100	100	100	100	100
ASV847	Eukaryota	Haptista	Haptophyta	Haptophyta_X	Prymnesiophyceae	Prymnesiales	Chrysochromulinaceae	Chrysochromulina	Chrysochromulina_sp.	100	100	100	100	100	100	100	100	100
ASV848	Eukaryota	TSAR	Stramenopiles	Gyrista	Peronosporomycetes	Peronosporomycetes_X	Haliphthorales	Halocrusticida		100	100	100	100	100	100	83	51	28
ASV849	Eukaryota	TSAR	Stramenopiles	Gyrista	Peronosporomycetes	Peronosporomycetes_X				100	100	100	100	95	95	26	17	10
ASV855	Eukaryota	TSAR	Stramenopiles	Gyrista	Phaeophyceae	Phaeophyceae_X	Phaeophyceae_XX	Phaeophyceae_XXX	Phaeophyceae_XXX_sp.	100	100	100	100	100	100	100	79	79
ASV860	Eukaryota	TSAR	Alveolata	Ciliophora	Phyllopharyngea	Cyrtophoria_7	Hartmannulidae	Hartmannulidae_X	Hartmannulidae_X_sp.	100	100	100	100	99	82	82	81	81
ASV861	Eukaryota	TSAR	Alveolata	Dinoflagellata	Syndiniales	Dino-Group-I	Dino-Group-I-Clade-5	Dino-Group-I-Clade-5_X	Dino-Group-I-Clade-5_X_sp.	100	100	100	100	100	100	100	100	100
ASV863	Eukaryota	TSAR	Alveolata	Ciliophora	Spirotrichea	Licnophoria	Licnophoridae	Licnophora	Licnophora_lyngbycola	100	100	100	100	100	100	100	100	100
ASV864	Eukaryota	TSAR	Rhizaria	Cercozoa	Filosa-Thecofilosea	Cryomonadida	Protaspa-lineage	Protaspa-lineage_X	Protaspa-lineage_X_sp.	100	100	100	100	100	100	100	74	74
ASV867	Eukaryota	TSAR	Stramenopiles	Gyrista	Coscinodiscophyceae	Rhizosoleniales	Rhizosoleniaceae	Guinardia	Guinardia_striata	100	100	100	100	100	100	100	100	94
ASV869	Eukaryota	Obazoa	Opisthokonta	Fungi	Ascomycota	Pezizomycotina	Eurotiomycetes	Aspergillus		100	100	100	100	100	100	100	85	40
ASV871	Eukaryota	TSAR	Stramenopiles	Gyrista	Bacillariophyceae	Bacillariales	Bacillariaceae	Fragilariopsis		100	100	100	100	100	98	98	57	25
ASV872	Eukaryota	TSAR	Stramenopiles	Gyrista	Peronosporomycetes	Peronosporomycetes_X				100	100	100	100	100	100	44	40	40
ASV875	Eukaryota	TSAR	Stramenopiles	Gyrista	Chrysophyceae	Chrysophyceae_env_clade-II	Chrysophyceae_env_clade-II_X	Chrysophyceae_env_clade-II_XX	Chrysophyceae_env_clade-II_XX_sp.	100	100	100	100	100	100	100	100	100
ASV877	Eukaryota	TSAR	Alveolata	Dinoflagellata	Dinophyceae	Peridiniales	Blastodiniaceae	Blastodinium	Blastodinium_mangini	100	100	100	100	100	99	99	99	99
ASV880	Eukaryota	Haptista	Haptophyta	Haptophyta_X	Prymnesiophyceae	Prymnesiales	Chrysochromulinaceae	Chrysochromulina	Chrysochromulina_sp.	100	100	100	100	100	100	100	100	99
ASV881	Eukaryota	TSAR	Alveolata	Ciliophora	Spirotrichea	Licnophoria	Licnophoridae	Licnophora	Licnophora_macfarlandi	100	97	97	97	97	97	97	97	97
ASV882	Eukaryota	Obazoa	Opisthokonta	Fungi	Ascomycota	Pezizomycotina	Dothideomycetes	Cladosporium	Cladosporium_sp.	100	100	100	100	100	100	96	88	82
ASV886	Eukaryota	TSAR	Rhizaria	Cercozoa	Endomyxa	Vampyrellida	Vampyrellida_X	Vampyrellida_clade_B	Vampyrellida_sp.	100	100	100	100	100	100	75	75	75
ASV890	Eukaryota	TSAR	Rhizaria	Cercozoa	Filosa-Imbricatea	Thaumatomonadida	Thaumatomonadidae	Thaumatomastix	Thaumatomastix_sp.	100	100	100	100	100	100	100	90	90
ASV892	Eukaryota	TSAR	Alveolata	Dinoflagellata	Dinophyceae	Gymnodiniales	Warnowiaceae	Warnowia	Warnowia_sp.	100	93	93	93	93	92	92	87	87
ASV893	Eukaryota	Obazoa	Opisthokonta	Fungi	Ascomycota	Pezizomycotina	Eurotiomycetes			100	100	100	100	100	100	100	20	20
ASV894	Eukaryota	TSAR	Alveolata	Dinoflagellata	Syndiniales	Dino-Group-I	Dino-Group-I-Clade-5	Dino-Group-I-Clade-5_X	Dino-Group-I-Clade-5_X_sp.	100	100	100	100	100	100	100	100	100
ASV897	Eukaryota	TSAR	Stramenopiles	Gyrista	Bacillariophyceae	Naviculales	Naviculaceae	Haslea	Haslea_howeana	100	100	100	100	100	100	100	73	73
ASV901	Eukaryota:mito	Obazoa:mito	Opisthokonta:mito	Metazoa:mito	Cnidaria:mito	Cnidaria_X:mito	Anthozoa:mito	Sarcophyton:mito	Sarcophyton_glaucum:mito	100	100	100	100	100	100	100	100	100
ASV904	Eukaryota	Archaeplastida	Chlorophyta	Chlorophyta_X	Nephroselmidophyceae	Nephroselmidales	Nephroselmidales_X	Nephroselmis	Nephroselmis_pyriformis	100	100	100	100	100	100	100	100	100
ASV905	Eukaryota	Cryptista	Cryptophyta	Cryptophyta_X	Cryptophyceae	Cryptomonadales	Cryptomonadales_X	Teleaulax	Teleaulax_sp.	100	100	100	100	100	100	98	94	92
ASV910	Eukaryota	Excavata	Metamonada	Fornicata	Fornicata_X	Fornicata_XX	Caviomonadidae	Caviomonadidae_X	Caviomonadidae_X_sp.	100	100	100	100	100	100	100	100	100
ASV911	Eukaryota	TSAR	Rhizaria	Cercozoa						100	99	97	97	30	19	19	19	17
ASV913	Eukaryota	TSAR	Stramenopiles	Gyrista	Peronosporomycetes	Peronosporomycetes_X	Olpidophydiales	Olpidophydiales_X	Olpidophydiales_X_sp.	100	100	100	100	100	100	93	68	68
ASV915	Eukaryota	TSAR	Stramenopiles	Gyrista	Mediophyceae	Chaetocerotales	Chaetocerotaceae	Chaetoceros	Chaetoceros_tenuissimus	100	100	100	100	100	100	100	100	100
ASV917	Eukaryota	TSAR	Alveolata	Dinoflagellata	Syndiniales	Dino-Group-II				100	100	100	100	100	100	40	40	40
ASV918	Eukaryota	TSAR	Rhizaria	Cercozoa	Filosa-Thecofilosea	Cryomonadida	Protaspa-lineage	Protaspa	Protaspa_longipes	100	100	100	100	94	69	69	69	65
ASV919	Eukaryota	TSAR	Alveolata	Dinoflagellata	Dinophyceae	Gymnodiniales	Warnowiaceae	Warnowia	Warnowia_sp.	100	98	98	98	98	98	97	88	88
ASV921	Eukaryota	TSAR	Alveolata	Dinoflagellata	Syndiniales	Dino-Group-I	Dino-Group-I-Clade-1	Dino-Group-I-Clade-1_X	Dino-Group-I-Clade-1_X_sp.	100	100	100	100	100	100	100	100	100
ASV922	Eukaryota	Archaeplastida	Chlorophyta	Chlorophyta_X	Pyramimonadophyceae	Pseudoscourfieldiales	Pycnococcaceae			100	100	100	100	100	100	100	42	42
ASV926	Eukaryota	Obazoa	Opisthokonta	Fungi	Ascomycota	Saccharomycotina	Saccharomycetales	Metschnikowia	Metschnikowia_bicuspidata	100	100	100	100	100	100	100	100	68
ASV928	Eukaryota	TSAR	Alveolata	Dinoflagellata	Syndiniales	Dino-Group-II	Dino-Group-II-Clade-4	Dino-Group-II-Clade-4_X	Dino-Group-II-Clade-4_X_sp.	100	100	100	100	100	100	100	100	100
ASV932	Eukaryota	TSAR	Alveolata	Dinoflagellata	Dinophyceae	Prorocentrales	Prorocentraceae	Prorocentrum	Prorocentrum_sp.	100	100	100	100	100	100	100	100	100
ASV935	Eukaryota	TSAR	Stramenopiles	Gyrista	Mediophyceae	Chaetocerotales	Leptocylindraceae	Leptocylindrus	Leptocylindrus_aporus	100	100	100	100	100	100	100	100	65
ASV938	Eukaryota	TSAR	Alveolata	Ciliophora	Spirotrichea	Choreotrichida	Choreotrichida_X	Choreotrichida_XX	Choreotrichida_XX_sp.	100	100	100	100	100	100	100	100	100
ASV944	Eukaryota	TSAR	Stramenopiles	Bigyra	Sagenista	Sagenista_X	MAST-4	MAST-4B	MAST-4B_sp.	100	100	100	100	100	100	100	82	82
ASV945	Eukaryota	TSAR	Stramenopiles	Bigyra	Sagenista	Sagenista_X	MAST-9	MAST-9C	MAST-9C_sp.	100	100	100	100	100	100	100	100	100
ASV949	Eukaryota	TSAR	Stramenopiles	Gyrista	Chrysophyceae	Ochromonadales				100	100	100	100	100	100	48	48	48
ASV950	Eukaryota	Archaeplastida	Rhodophyta	Rhodophyta_X	Florideophyceae	Bonnemaisoniales	Bonnemaisoniaceae	Asparagopsis	Asparagopsis_armata	100	100	100	100	100	100	100	100	100
ASV951	Eukaryota	TSAR	Stramenopiles	Gyrista	Bacillariophyceae	Bacillariales	Bacillariaceae	Cylindrotheca	Cylindrotheca_closterium	100	100	100	100	100	100	100	98	55
ASV952	Eukaryota	TSAR	Alveolata	Dinoflagellata	Syndiniales	Dino-Group-II	Dino-Group-II-Clade-1	Dino-Group-II-Clade-1_X	Dino-Group-II-Clade-1_X_sp.	100	100	100	100	100	100	100	100	100
ASV953	Eukaryota	TSAR	Rhizaria	Cercozoa	Filosa-Sarcomonadea	Glissomonadida	Sandonidae	Sandona	Sandona_sp.	100	100	100	100	100	100	100	100	100
ASV955	Eukaryota	TSAR	Rhizaria	Cercozoa	Filosa-Thecofilosea	Cryomonadida	Protaspa-lineage	Protaspa-lineage_X	Protaspa-lineage_X_sp.	100	100	100	100	100	100	97	97	97
ASV957	Eukaryota	TSAR	Alveolata	Dinoflagellata	Dinophyceae	Gymnodiniales	Warnowiaceae	Warnowia	Warnowia_sp.	100	93	93	93	93	90	90	78	78
ASV959	Eukaryota	TSAR	Alveolata	Dinoflagellata	Dinophyceae	Suessiales	Suessiaceae	Pelagodinium	Pelagodinium_beii	100	100	100	100	100	100	100	100	98
ASV960	Eukaryota	TSAR	Alveolata	Dinoflagellata	Dinophyceae	Peridiniales	Heterocapsaceae	Heterocapsa	Heterocapsa_pygmaea	100	100	100	100	100	100	100	100	94
ASV961	Eukaryota	TSAR	Alveolata	Dinoflagellata	Syndiniales	Dino-Group-I	Dino-Group-I-Clade-5	Dino-Group-I-Clade-5_X	Dino-Group-I-Clade-5_X_sp.	100	100	100	100	100	100	100	100	100
ASV962	Eukaryota	TSAR	Alveolata	Dinoflagellata	Dinophyceae					100	100	100	100	100	18	18	18	18
ASV965	Eukaryota	TSAR	Alveolata	Dinoflagellata	Dinophyceae	Peridiniales	Thoracosphaeraceae	Scrippsiella	Scrippsiella_acuminata	100	100	100	100	100	66	62	56	56
ASV966	Eukaryota	TSAR	Alveolata	Dinoflagellata	Syndiniales	Dino-Group-I	Dino-Group-I-Clade-4	Dino-Group-I-Clade-4_X	Dino-Group-I-Clade-4_X_sp.	100	100	100	100	100	100	100	100	100
ASV967	Eukaryota	TSAR	Alveolata	Dinoflagellata	Dinophyceae					100	100	100	100	100	15	15	15	15
ASV974	Eukaryota	TSAR	Rhizaria	Cercozoa	Filosa-Thecofilosea	Cryomonadida				100	100	100	100	96	65	35	35	21
ASV975	Eukaryota	TSAR	Stramenopiles	Gyrista	Mediophyceae	Thalassiosirales	Thalassiosiraceae	Minidiscus	Minidiscus_spinulatus	100	100	100	100	100	100	100	100	80
ASV976	Eukaryota	TSAR	Alveolata	Dinoflagellata	Dinophyceae	Dinophyceae_X	Dinophyceae_XX	Dinophyceae_XXX	Dinophyceae_XXX_sp.	100	100	100	100	100	52	52	52	52
ASV977	Eukaryota	TSAR	Alveolata	Dinoflagellata	Syndiniales	Dino-Group-II	Dino-Group-II-Clade-30	Dino-Group-II-Clade-30_X	Dino-Group-II-Clade-30_X_sp.	100	100	100	100	100	100	100	100	100
ASV979	Eukaryota	TSAR	Alveolata	Dinoflagellata	Dinophyceae	Peridiniales	Amphidomataceae	Azadinium	Azadinium_trinitatum	100	100	100	100	100	98	92	92	92
ASV980	Eukaryota	TSAR	Alveolata	Ciliophora	Oligohymenophorea	Peritrichia_2	Sessilida	Pseudovorticella	Pseudovorticella_paracratera	100	100	100	100	100	100	100	96	95
ASV982	Eukaryota	TSAR	Alveolata	Ciliophora	Spirotrichea	Oligotrichida	Strombidiidae	Strombidiidae_X	Strombidiidae_X_sp.	100	100	100	100	100	100	73	59	59
ASV983	Eukaryota	TSAR	Alveolata	Dinoflagellata	Syndiniales	Dino-Group-I	Dino-Group-I-Clade-4	Dino-Group-I-Clade-4_X	Dino-Group-I-Clade-4_X_sp.	100	100	100	100	100	100	100	100	100
ASV984	Eukaryota	TSAR	Stramenopiles	Gyrista	Bacillariophyceae	Naviculales	Naviculaceae	Navicula	Navicula_sp.	100	100	100	100	100	100	100	100	100
ASV987	Eukaryota	TSAR	Alveolata	Dinoflagellata	Dinophyceae	Gymnodiniales	Warnowiaceae	Warnowia	Warnowia_sp.	100	100	100	100	100	100	100	100	100
ASV990	Eukaryota	Haptista	Haptophyta	Haptophyta_X	Prymnesiophyceae	Prymnesiales	Chrysochromulinaceae	Chrysochromulina	Chrysochromulina_sp.	100	100	100	100	100	100	100	100	100
ASV995	Eukaryota	TSAR	Stramenopiles	Bigyra	Sagenista	Labyrinthulomycetes	Oblongichytridiaceae	Oblongichytrium	Oblongichytrium_sp.	100	100	100	100	100	100	100	100	100
ASV996	Eukaryota	TSAR	Alveolata	Dinoflagellata	Syndiniales	Dino-Group-I	Dino-Group-I-Clade-5	Dino-Group-I-Clade-5_X	Dino-Group-I-Clade-5_X_sp.	100	100	100	100	100	100	100	100	100
ASV997	Eukaryota	TSAR	Stramenopiles	Gyrista	MOCH-2	MOCH-2_X	MOCH-2_XX	MOCH-2_XXX	MOCH-2_XXX_sp.	100	100	100	100	100	100	100	100	100
ASV998	Eukaryota	TSAR	Rhizaria	Cercozoa	Filosa-Imbricatea	Filosa-Imbricatea_X	Novel-clade-2	Novel-clade-2_X	Novel-clade-2_X_sp.	100	100	100	100	100	100	100	100	100
ASV1005	Eukaryota	TSAR	Alveolata	Dinoflagellata	Syndiniales	Dino-Group-II	Dino-Group-II-Clade-10-and-11	Dino-Group-II-Clade-10-and-11_X	Dino-Group-II-Clade-10-and-11_X_sp.	100	100	100	100	100	100	100	100	100
ASV1006	Eukaryota	TSAR	Stramenopiles	Gyrista	Bacillariophyceae	Naviculales	Naviculaceae	Navicula	Navicula_pulchripora	100	100	100	100	100	99	99	99	99
ASV1007	Eukaryota	TSAR	Alveolata	Dinoflagellata	Syndiniales	Dino-Group-V	Dino-Group-V_X	Dino-Group-V_XX	Dino-Group-V_XX_sp.	100	100	100	100	100	100	100	100	100
ASV1009	Eukaryota	Archaeplastida	Rhodophyta	Rhodophyta_X	Florideophyceae	Colaconematales	Colaconematales_X	Colaconema	Colaconema_sp.	100	100	100	100	100	93	93	93	83
ASV1010	Eukaryota	TSAR	Alveolata	Dinoflagellata	Dinophyceae	Gonyaulacales	Ceratiaceae	Tripos	Tripos_furca	100	100	100	100	100	100	100	100	77
ASV1011	Eukaryota	Archaeplastida	Chlorophyta	Chlorophyta_X	Ulvophyceae	Ulvales-relatives	Ulvales-relatives_X	Acrochaete	Acrochaete_leptochaete	100	100	100	100	100	100	100	99	89
ASV1013	Eukaryota	Obazoa	Opisthokonta	Fungi	Ascomycota	Pezizomycotina	Dothideomycetes	Cladosporium	Cladosporium_sphaerospermum	100	100	100	100	100	100	99	94	81
ASV1016	Eukaryota	Obazoa	Opisthokonta	Ichthyosporea	Ichthyophonida	Abeoformidae	Abeoformidae_Group_MAIP_1	Abeoformidae_Group_MAIP_1_X	Abeoformidae_Group_MAIP_1_X_sp.	100	100	100	100	100	100	100	100	100
ASV1017	Eukaryota	TSAR	Rhizaria	Cercozoa	Endomyxa	Endomyxa_X	Endomyxa_XX	Endo5-lineage_XXX	Endo5-lineage_XXX_sp.	100	100	100	100	100	100	100	100	100
ASV1018	Eukaryota	Obazoa	Opisthokonta	Fungi	Basidiomycota	Agaricomycotina	Agaricomycetes	Hyphodontia	Hyphodontia_crustosa	100	100	100	100	100	100	100	98	98
ASV1019	Eukaryota	TSAR	Alveolata	Dinoflagellata	Syndiniales	Dino-Group-II	Dino-Group-II-Clade-8	Dino-Group-II-Clade-8_X	Dino-Group-II-Clade-8_X_sp.	100	100	100	100	100	100	100	100	100
ASV1020	Eukaryota	TSAR	Alveolata	Dinoflagellata	Dinophyceae	Gymnodiniales	Gymnodiniaceae	Gyrodinium	Gyrodinium_sp.	100	100	100	100	100	69	69	68	55
ASV1022	Eukaryota	TSAR	Alveolata	Dinoflagellata	Syndiniales	Dino-Group-II	Dino-Group-II-Clade-10-and-11	Dino-Group-II-Clade-10-and-11_X	Dino-Group-II-Clade-10-and-11_X_sp.	100	99	98	98	97	97	85	85	85
ASV1023	Eukaryota	TSAR	Stramenopiles	Bigyra	Opalozoa	Nanomonadea	MAST-3	MAST-3C	MAST-3C_sp.	100	100	100	100	100	100	100	99	99
ASV1026	Eukaryota	TSAR	Stramenopiles	Bigyra	Sagenista	Sagenista_X	MAST-9	MAST-9A	MAST-9A_sp.	100	100	100	100	100	100	100	100	100
ASV1027	Eukaryota	Archaeplastida	Rhodophyta	Rhodophyta_X	Compsopogonophyceae	Erythropeltidales	Erythropeltidales_X	Erythropeltidales_XX	Erythropeltidales_XX_sp.	100	100	100	100	100	100	100	63	63
ASV1030	Eukaryota	TSAR	Alveolata	Dinoflagellata	Syndiniales	Dino-Group-II	Dino-Group-II-Clade-3	Dino-Group-II-Clade-3_X	Dino-Group-II-Clade-3_X_sp.	100	100	100	100	100	100	100	100	100
ASV1031	Eukaryota	TSAR	Stramenopiles	Gyrista	Bacillariophyceae	Bacillariales	Bacillariaceae			100	100	100	100	100	69	69	48	36
ASV1032	Eukaryota	TSAR	Stramenopiles	Bigyra	Opalozoa	Nanomonadea	MAST-3	MAST-3F	MAST-3F_sp.	100	100	100	100	100	100	100	100	100
ASV1034	Eukaryota	Archaeplastida	Chlorophyta	Chlorophyta_X	Ulvophyceae	Ulvales-relatives	Ulvales-relatives_X	Acrochaete	Acrochaete_leptochaete	100	100	100	100	100	100	100	100	100
ASV1035	Eukaryota	TSAR	Alveolata	Dinoflagellata	Dinophyceae	Dinophyceae_X	Dinophyceae_XX	Dinophyceae_XXX	Dinophyceae_XXX_sp.	100	100	100	100	100	65	65	65	65
ASV1036	Eukaryota	Haptista	Haptophyta	Haptophyta_X	Prymnesiophyceae	Prymnesiales	Chrysochromulinaceae	Chrysochromulina	Chrysochromulina_sp.	100	100	100	100	100	100	100	100	100
ASV1037	Eukaryota	TSAR	Stramenopiles	Gyrista	Phaeophyceae	Phaeophyceae_X	Phaeophyceae_XX	Ectocarpus	Ectocarpus_siliculosus	100	100	100	100	100	100	100	99	99
ASV1039	Eukaryota	TSAR	Alveolata	Ciliophora	Oligohymenophorea	Scuticociliatia_1	Philasterida	Philaster	Philaster_apodigitiformis	100	100	100	100	100	100	99	71	71
ASV1040	Eukaryota	Archaeplastida	Chlorophyta	Chlorophyta_X	Mamiellophyceae	Mamiellales	Mamiellaceae	Micromonas	Micromonas_bravo	100	100	100	100	100	100	100	100	81
ASV1043	Eukaryota	TSAR	Rhizaria	Cercozoa	Endomyxa	Endomyxa_X	Endomyxa_XX	Endo5-lineage_XXX	Endo5-lineage_XXX_sp.	100	100	100	100	100	100	100	100	100
ASV1045	Eukaryota	TSAR	Stramenopiles	Bigyra	Sagenista	Labyrinthulomycetes	Thraustochytriaceae			100	98	98	84	84	84	84	30	17
ASV1046	Eukaryota	Amoebozoa	Discosea	Discosea_X	Flabellinia	Dactylopodida	Vexilliferidae	Vexillifera	Vexillifera_sp.	100	100	100	100	100	100	100	100	100
ASV1047	Eukaryota	TSAR	Alveolata	Dinoflagellata	Syndiniales	Dino-Group-I	Dino-Group-I-Clade-1	Dino-Group-I-Clade-1_X	Dino-Group-I-Clade-1_X_sp.	100	95	95	95	95	95	95	95	95
ASV1048	Eukaryota	TSAR	Alveolata	Dinoflagellata	Dinophyceae	Prorocentrales	Prorocentraceae	Prorocentrum	Prorocentrum_sp.	100	100	100	100	100	99	99	99	99
ASV1049	Eukaryota	TSAR	Stramenopiles	Gyrista	Bacillariophyceae	Naviculales	Naviculaceae	Navicula	Navicula_sp.	100	100	100	100	100	100	100	62	59
ASV1051	Eukaryota	TSAR	Rhizaria	Cercozoa	Endomyxa	Vampyrellida	Vampyrellida_X	Vampyrellida_clade_B	Vampyrellida_sp.	100	100	100	100	100	100	54	54	54
ASV1052	Eukaryota	TSAR	Rhizaria	Cercozoa	Filosa-Imbricatea	Filosa-Imbricatea_X	Novel-clade-2	Novel-clade-2_X	Novel-clade-2_X_sp.	100	100	100	100	98	79	75	75	75
ASV1054	Eukaryota	TSAR	Rhizaria	Cercozoa	Endomyxa	Vampyrellida	Vampyrellida_X	Vampyrellida_clade_B	Vampyrellida_sp.	100	100	100	100	100	100	78	78	78
ASV1055	Eukaryota	TSAR	Alveolata	Dinoflagellata	Dinophyceae	Prorocentrales	Prorocentraceae	Prorocentrum	Prorocentrum_sp.	100	100	100	100	100	100	100	100	100
ASV1060	Eukaryota	TSAR	Alveolata	Dinoflagellata	Dinophyceae					100	88	82	81	81	38	38	38	38
ASV1061	Eukaryota	TSAR	Alveolata	Ciliophora	Phyllopharyngea	Cyrtophoria_8	Dysteriidae			100	100	100	100	100	97	97	49	49
ASV1070	Eukaryota	TSAR	Telonemia	Telonemia_X	Telonemia_XX	Telonemia_XXX	Telonemia-Group-1	Telonemia-Group-1_X	Telonemia-Group-1_X_sp.	100	100	100	100	100	100	100	98	98
ASV1073	Eukaryota	Obazoa	Opisthokonta	Fungi	Chytridiomycota	Spizellomycetales	Spizellomycetales_X	Spizellomycetales_XX	Spizellomycetales_XX_sp.	100	100	100	100	95	95	95	95	95
ASV1075	Eukaryota	TSAR	Alveolata	Dinoflagellata	Syndiniales	Dino-Group-I	Dino-Group-I-Clade-5	Dino-Group-I-Clade-5_X	Dino-Group-I-Clade-5_X_sp.	100	100	100	100	100	100	100	100	100
ASV1078	Eukaryota	TSAR	Alveolata	Dinoflagellata	Dinophyceae	Gymnodiniales	Warnowiaceae	Warnowia	Warnowia_sp.	100	100	100	100	100	100	100	100	100
ASV1079	Eukaryota	Haptista	Haptophyta	Haptophyta_X	Prymnesiophyceae	Phaeocystales	Phaeocystaceae	Phaeocystis	Phaeocystis_jahnii	100	100	100	100	100	100	100	100	63
ASV1081	Eukaryota	TSAR	Alveolata	Ciliophora	Spirotrichea	Choreotrichida-Tintinnina	TIN_02	TIN_02_X	TIN_02_X_sp.	100	100	100	100	100	100	100	99	99
ASV1084	Eukaryota	TSAR	Stramenopiles	Bigyra	Sagenista	Labyrinthulomycetes	Thraustochytriaceae	Sicyoidochytrium	Sicyoidochytrium_sp.	100	100	100	100	100	100	100	100	100
ASV1089	Eukaryota	TSAR	Alveolata	Ciliophora	Spirotrichea	Oligotrichida	Strombidiidae	Strombidiidae_X	Strombidiidae_X_sp.	100	100	100	100	100	100	87	82	82
ASV1090	Eukaryota	TSAR	Alveolata	Dinoflagellata	Dinophyceae	Suessiales	Suessiaceae	Yihiella	Yihiella_yeosuensis	100	100	100	100	100	100	100	69	69
ASV1091	Eukaryota	TSAR	Stramenopiles	Bigyra	Sagenista	Labyrinthulomycetes	Labyrinthulaceae	Labyrinthula	Labyrinthula_sp.	100	99	97	81	81	81	81	81	81
ASV1092	Eukaryota	TSAR								99	78	37	37	36	34	34	34	34
ASV1096	Eukaryota	TSAR	Alveolata	Dinoflagellata	Dinophyceae					100	100	100	100	100	44	44	42	42
ASV1097	Eukaryota	TSAR	Alveolata	Dinoflagellata	Syndiniales	Dino-Group-I	Dino-Group-I-Clade-5	Dino-Group-I-Clade-5_X	Dino-Group-I-Clade-5_X_sp.	100	100	100	100	100	100	100	100	100
ASV1098	Eukaryota:nucl	TSAR:nucl	Rhizaria:nucl	Cercozoa:nucl	Chlorarachniophyceae:nucl	Chlorarachnida:nucl	Chlorarachnida_X:nucl	Lotharella:nucl	Lotharella_globosa:nucl	98	98	98	98	98	98	98	56	56
ASV1099	Eukaryota	TSAR	Alveolata	Ciliophora	CONThreeP	CONThreeP_X	Discotrichidae	NASSO_1	NASSO_1_sp.	100	100	100	100	100	100	100	100	100
ASV1101	Eukaryota	TSAR	Alveolata	Dinoflagellata	Dinophyceae	Gymnodiniales	Warnowiaceae			100	86	86	86	86	62	52	38	38
ASV1103	Eukaryota	TSAR	Alveolata	Dinoflagellata	Syndiniales	Dino-Group-II	Dino-Group-II-Clade-7	Dino-Group-II-Clade-7_X	Dino-Group-II-Clade-7_X_sp.	100	100	100	100	100	100	100	100	100
ASV1107	Eukaryota	TSAR	Alveolata	Dinoflagellata	Dinophyceae					100	72	60	57	57	20	8	8	8
ASV1109	Eukaryota	TSAR	Alveolata	Dinoflagellata	Syndiniales	Dino-Group-II	Dino-Group-II-Clade-22	Dino-Group-II-Clade-22_X	Dino-Group-II-Clade-22_X_sp.	100	100	100	100	100	100	100	100	100
ASV1110	Eukaryota	TSAR	Rhizaria	Cercozoa	Filosa-Imbricatea	Filosa-Imbricatea_X	Novel-clade-2	Novel-clade-2_X	Novel-clade-2_X_sp.	100	100	100	100	100	100	100	100	100
ASV1111	Eukaryota	TSAR	Alveolata	Dinoflagellata	Syndiniales	Dino-Group-I	Dino-Group-I-Clade-1	Dino-Group-I-Clade-1_X	Dino-Group-I-Clade-1_X_sp.	100	100	100	100	100	100	100	100	100
ASV1112	Eukaryota	TSAR	Alveolata	Dinoflagellata	Dinophyceae					100	100	100	100	100	34	29	25	25
ASV1113	Eukaryota	Archaeplastida	Chlorophyta	Chlorophyta_X	Chlorodendrophyceae	Chlorodendrales	Chlorodendraceae	Chlorodendrales_XX	Chlorodendrales_X_sp.	100	100	100	100	100	100	100	99	99
ASV1118	Eukaryota	TSAR	Stramenopiles	Bigyra	Sagenista	Sagenista_X	MAST-9	MAST-9A	MAST-9A_sp.	100	100	100	100	100	100	100	100	100
ASV1122	Eukaryota	TSAR	Alveolata	Dinoflagellata	Dinophyceae	Peridiniales	Blastodiniaceae	Blastodinium		100	100	100	100	100	92	91	91	38
ASV1123	Eukaryota	TSAR	Alveolata	Dinoflagellata	Dinophyceae	Gymnodiniales	Gymnodiniaceae	Gyrodinium	Gyrodinium_dominans	100	100	100	100	100	100	100	100	100
ASV1124	Eukaryota	TSAR	Alveolata	Dinoflagellata	Syndiniales	Dino-Group-II	Dino-Group-II-Clade-1	Dino-Group-II-Clade-1_X	Dino-Group-II-Clade-1_X_sp.	100	99	99	99	98	98	87	87	87
ASV1125	Eukaryota	TSAR	Telonemia	Telonemia_X	Telonemia_XX	Telonemia_XXX	Telonemia-Group-2	Telonemia-Group-2_X	Telonemia-Group-2_X_sp.	100	100	100	100	100	100	96	96	96
ASV1126	Eukaryota	TSAR	Stramenopiles	Bigyra	Sagenista	Labyrinthulomycetes	Labyrinthulaceae	Labyrinthula	Labyrinthula_sp.	100	99	98	82	82	81	81	81	81
ASV1127	Eukaryota	TSAR	Alveolata	Dinoflagellata	Syndiniales	Dino-Group-II	Dino-Group-II-Clade-40	Dino-Group-II-Clade-40_X	Dino-Group-II-Clade-40_X_sp.	100	100	100	100	100	100	66	66	66
ASV1131	Eukaryota	TSAR	Alveolata	Dinoflagellata	Syndiniales	Dino-Group-II	Dino-Group-II_X	Dino-Group-II_XX	Dino-Group-II_XX_sp.	100	100	100	100	100	100	91	91	91
ASV1132	Eukaryota	TSAR	Rhizaria	Cercozoa	Endomyxa-Ascetosporea	Paradinida	Paradinidae	Paradinium	Paradinium_poucheti	100	100	100	100	100	100	100	62	62
ASV1136	Eukaryota	TSAR	Alveolata	Ciliophora	Oligohymenophorea	Scuticociliatia_1	Cohnilembidae	Cohnilembus	Cohnilembus_verminus	100	100	100	100	100	100	100	100	81
ASV1137	Eukaryota	TSAR	Alveolata	Dinoflagellata	Syndiniales	Dino-Group-I	Dino-Group-I-Clade-5	Dino-Group-I-Clade-5_X	Dino-Group-I-Clade-5_X_sp.	100	100	100	100	100	100	100	100	100
ASV1139	Eukaryota	Obazoa	Apusomonada	Apusomonada_X	Apusomonadidae	Apusomonadidae_Group-1	Apusomonadidae_Group-1_X	Amastigomonas	Amastigomonas_sp.	100	100	100	100	100	100	100	100	100
ASV1142	Eukaryota	TSAR	Alveolata	Dinoflagellata	Dinophyceae	Gymnodiniales	Warnowiaceae	Warnowia	Warnowia_sp.	100	98	98	98	98	97	97	94	94
ASV1147	Eukaryota	TSAR	Alveolata	Ciliophora	CONThreeP	CONThreeP_X	CONThreeP_XX	Askenasia	Askenasia_sp.	100	100	100	100	100	100	100	100	100
ASV1149	Eukaryota	TSAR	Alveolata	Dinoflagellata	Syndiniales	Dino-Group-II	Dino-Group-II-Clade-8	Dino-Group-II-Clade-8_X	Dino-Group-II-Clade-8_X_sp.	100	100	100	100	100	100	100	100	100
ASV1152	Eukaryota	TSAR	Stramenopiles	Bigyra	Opalozoa	Nanomonadea	MAST-3	MAST-3J	MAST-3J_sp.	100	100	100	100	100	100	100	100	100
ASV1154	Eukaryota	TSAR	Alveolata	Ciliophora	Spirotrichea	Choreotrichida	Strobilidiidae	Pelagostrobilidium	Pelagostrobilidium_sp.	100	100	100	100	100	100	100	100	100
ASV1156	Eukaryota	TSAR	Stramenopiles	Bigyra	Sagenista	Sagenista_X	MAST-4	MAST-4C	MAST-4C_sp.	100	100	100	100	100	100	100	99	99
ASV1157	Eukaryota	TSAR	Alveolata	Dinoflagellata	Dinophyceae	Prorocentrales	Prorocentraceae	Prorocentrum	Prorocentrum_sp.	100	100	100	100	100	100	100	100	100
ASV1158	Eukaryota	Obazoa	Opisthokonta	Fungi	Ascomycota	Pezizomycotina	Sordariomycetes	Lecanicillium	Lecanicillium_saksenae	100	100	100	100	100	100	100	100	65
ASV1159	Eukaryota	TSAR	Alveolata	Dinoflagellata	Syndiniales	Dino-Group-I	Dino-Group-I-Clade-1	Dino-Group-I-Clade-1_X	Dino-Group-I-Clade-1_X_sp.	100	100	100	100	100	100	100	100	100
ASV1162	Eukaryota	Cryptista	Cryptophyta	Cryptophyta_X	Cryptophyceae	Pyrenomonadales	Pyrenomonadaceae	Rhodomonas		100	100	100	100	100	94	94	94	44
ASV1168	Eukaryota	Excavata	Metamonada	Fornicata	Carpediemonadea	Carpediemonadida	Carpediemonadidae	Hicanonectes	Hicanonectes_teleskopos	100	100	100	100	100	100	100	100	100
ASV1173	Eukaryota	TSAR	Rhizaria	Cercozoa	Endomyxa	Endomyxa_X	Endomyxa_XX	Endo5-lineage_XXX	Endo5-lineage_XXX_sp.	100	100	100	100	100	100	100	100	100
ASV1174	Eukaryota	Archaeplastida	Chlorophyta	Chlorophyta_X	Prasino-Clade-9	Prasino-Clade-9_X	Prasino-Clade-9_XX	Prasino-Clade-9_XXX	Prasino-Clade-9_XXX_sp.	100	100	100	100	100	100	100	100	100
ASV1176	Eukaryota	Cryptista	Kathablepharidacea	Kathablepharida	Kathablepharidea	Kathablepharidida	Kathablepharidida_X	Kathablepharidida_XX	Kathablepharidida_XX_sp.	100	100	100	100	100	100	100	98	98
ASV1177	Eukaryota	Archaeplastida	Picozoa	Picozoa_X	Picozoa_XX	Picozoa_XXX	Picozoa_XXXX	Picozoa_XXXXX	Picozoa_XXXXX_sp.	100	100	100	100	100	100	100	100	100
ASV1178	Eukaryota	Haptista	Haptophyta	Haptophyta_X	Prymnesiophyceae	Prymnesiales	Chrysochromulinaceae	Chrysochromulina	Chrysochromulina_sp.	100	100	100	100	100	100	100	100	100
ASV1179	Eukaryota	Archaeplastida	Chlorophyta	Chlorophyta_X	Chlorodendrophyceae	Chlorodendrales	Chlorodendraceae	Tetraselmis		100	100	100	100	100	100	100	50	47
ASV1183	Eukaryota	TSAR	Stramenopiles	Bigyra	Opalozoa	Nanomonadea	MAST-3	MAST-3J	MAST-3J_sp.	100	100	100	100	100	100	100	100	100
ASV1184	Eukaryota	TSAR	Alveolata	Dinoflagellata	Syndiniales	Dino-Group-I	Dino-Group-I-Clade-3	Dino-Group-I-Clade-3_X	Dino-Group-I-Clade-3_X_sp.	100	100	100	100	100	100	100	100	100
ASV1187	Eukaryota	TSAR	Alveolata	Dinoflagellata	Syndiniales	Dino-Group-II	Dino-Group-II-Clade-3	Dino-Group-II-Clade-3_X	Dino-Group-II-Clade-3_X_sp.	100	100	100	100	100	100	100	100	100
ASV1188	Eukaryota:nucl	Cryptista:nucl	Cryptophyta:nucl	Cryptophyta_X:nucl	Cryptophyceae:nucl					100	100	100	100	100	29	29	28	27
ASV1191	Eukaryota	TSAR	Alveolata	Ciliophora	Phyllopharyngea	Cyrtophoria_7	Hartmannulidae	Hartmannulidae_X	Hartmannulidae_X_sp.	100	100	100	100	100	96	96	95	95
ASV1192	Eukaryota	TSAR	Alveolata	Ciliophora	Phyllopharyngea	Suctoria	Endogenida_2	Endogenida_2_X	Endogenida_2_X_sp.	100	100	100	100	100	99	91	91	91
ASV1194	Eukaryota	Obazoa	Opisthokonta	Fungi	Ascomycota	Saccharomycotina	Saccharomycetales	Candida	Candida_parapsilosis	100	100	100	100	100	100	100	100	95
ASV1195	Eukaryota	TSAR	Stramenopiles	Bigyra	Opalozoa	Nanomonadea	MAST-3	MAST-3G	MAST-3G_sp.	100	100	100	100	100	100	100	100	100
ASV1196	Eukaryota	Haptista	Haptophyta	Haptophyta_X	Prymnesiophyceae	Prymnesiales	Chrysochromulinaceae	Chrysochromulina	Chrysochromulina_sp.	100	100	100	100	100	100	99	99	97
ASV1202	Eukaryota	Cryptista	Cryptophyta	Cryptophyta_X	Cryptophyceae	Cryptomonadales	Cryptomonadales_X	Teleaulax	Teleaulax_amphioxeia	93	93	93	93	93	93	93	93	93
ASV1203	Eukaryota	TSAR	Alveolata	Dinoflagellata	Syndiniales	Dino-Group-III	Dino-Group-III_X	Dino-Group-III_XX	Dino-Group-III_XX_sp.	100	100	100	100	100	100	100	100	100
ASV1204	Eukaryota	TSAR	Alveolata	Dinoflagellata						100	64	62	52	48	25	16	16	11
ASV1207	Eukaryota:mito	Obazoa:mito	Opisthokonta:mito	Metazoa:mito	Cnidaria:mito	Cnidaria_X:mito	Anthozoa:mito	Sarcophyton:mito	Sarcophyton_glaucum:mito	100	100	100	100	100	100	100	100	100
ASV1209	Eukaryota	TSAR	Rhizaria	Cercozoa	Filosa-Thecofilosea	Cryomonadida				100	80	78	78	69	61	49	49	49
ASV1211	Eukaryota	Haptista	Haptophyta	Haptophyta_X	Prymnesiophyceae	Prymnesiales	Chrysochromulinaceae	Chrysochromulina	Chrysochromulina_sp.	100	100	100	100	100	100	100	100	100
ASV1212	Eukaryota	TSAR	Alveolata	Ciliophora	Spirotrichea	Oligotrichida	Tontoniidae	Pseudotontonia	Pseudotontonia_sp.	100	100	100	100	100	100	100	100	100
ASV1213	Eukaryota	Haptista	Haptophyta	Haptophyta_X	Prymnesiophyceae	Prymnesiales	Prymnesiaceae	Prymnesium	Prymnesium_sp.	100	100	100	100	100	100	100	100	99
ASV1220	Eukaryota	TSAR	Stramenopiles	Bigyra	Opalozoa	Nanomonadea	MAST-3	MAST-3C	MAST-3C_sp.	100	100	100	100	100	100	100	100	100
ASV1221	Eukaryota	Archaeplastida	Chlorophyta	Chlorophyta_X	Prasino-Clade-9	Prasino-Clade-9_X	Prasino-Clade-9_XX	Prasino-Clade-9_XXX	Prasino-Clade-9_XXX_sp.	100	100	100	100	100	100	100	100	100
ASV1227	Eukaryota	TSAR	Alveolata	Dinoflagellata	Dinophyceae	Prorocentrales	Prorocentraceae	Prorocentrum	Prorocentrum_nanum	100	100	100	100	100	100	100	100	100
ASV1228	Eukaryota	TSAR	Stramenopiles	Gyrista	Bacillariophyceae	Naviculales	Naviculaceae	Navicula	Navicula_sp.	100	100	100	100	100	100	100	99	97
ASV1229	Eukaryota	TSAR	Alveolata	Dinoflagellata	Syndiniales	Dino-Group-I	Dino-Group-I-Clade-3	Dino-Group-I-Clade-3_X	Dino-Group-I-Clade-3_X_sp.	100	100	100	100	100	100	100	100	100
ASV1230	Eukaryota	TSAR								96	52	44	37	37	18	17	15	10
ASV1231	Eukaryota	TSAR	Alveolata	Dinoflagellata	Dinophyceae	Peridiniales	Heterocapsaceae	Heterocapsa		100	100	100	100	100	74	68	68	31
ASV1238	Eukaryota	TSAR	Stramenopiles	Gyrista	MOCH-4	MOCH-4_X	MOCH-4_XX	MOCH-4_XXX	MOCH-4_XXX_sp.	100	100	100	100	100	100	100	100	100
ASV1242	Eukaryota	TSAR	Stramenopiles	Gyrista	Chrysophyceae	Chrysophyceae_Clade-EC2H	Chrysophyceae_Clade-EC2H_X	Chrysophyceae_Clade-EC2H_XX	Chrysophyceae_Clade-EC2H_XX_sp.	100	100	100	100	100	100	100	100	100
ASV1245	Eukaryota	TSAR	Stramenopiles	Bigyra	Sagenista	Labyrinthulomycetes	Thraustochytriaceae	Monorhizochytrium	Monorhizochytrium_globosum	100	100	100	100	100	100	100	100	100
ASV1247	Eukaryota	TSAR	Alveolata	Dinoflagellata	Syndiniales	Dino-Group-I	Dino-Group-I-Clade-5	Dino-Group-I-Clade-5_X	Dino-Group-I-Clade-5_X_sp.	100	100	100	100	100	100	100	100	100
ASV1254	Eukaryota	TSAR	Stramenopiles	Bigyra	Sagenista	Labyrinthulomycetes	Labyrinthulaceae	Aplanochytrium	Aplanochytrium_sp.	100	100	100	100	100	100	100	100	100
ASV1255	Eukaryota	Archaeplastida	Rhodophyta	Rhodophyta_X	Florideophyceae	Ceramiales	Ceramiaceae	Ceramium	Ceramium_rubrum	100	100	100	100	100	100	100	100	98
ASV1256	Eukaryota	TSAR	Rhizaria	Cercozoa	Filosa-Thecofilosea	Ventricleftida	Ventrifissuridae	Ventrifissuridae_X	Ventrifissuridae_X_sp.	100	100	100	100	100	100	100	100	100
ASV1259	Eukaryota	TSAR	Rhizaria	Cercozoa	Filosa-Imbricatea	Marimonadida	Marimonadida_X	Abollifer	Abollifer_prolabens	100	100	100	100	97	96	96	96	83
ASV1260	Eukaryota	TSAR	Alveolata	Dinoflagellata	Syndiniales	Dino-Group-I	Dino-Group-I-Clade-5	Dino-Group-I-Clade-5_X	Dino-Group-I-Clade-5_X_sp.	100	100	100	100	100	100	100	100	100
ASV1261	Eukaryota	Haptista	Haptophyta	Haptophyta_X	Prymnesiophyceae	Prymnesiales	Chrysochromulinaceae	Chrysochromulina	Chrysochromulina_sp.	100	100	100	100	100	100	100	100	100
ASV1262	Eukaryota	TSAR	Alveolata	Dinoflagellata	Dinophyceae	Prorocentrales	Prorocentraceae	Prorocentrum	Prorocentrum_sp.	100	100	100	100	100	100	100	100	100
ASV1263	Eukaryota	TSAR	Alveolata	Dinoflagellata	Dinophyceae	Gonyaulacales	Ceratiaceae	Tripos	Tripos_furca	100	100	100	100	100	100	100	100	100
ASV1264	Eukaryota	TSAR	Alveolata	Dinoflagellata	Syndiniales	Dino-Group-I	Dino-Group-I-Clade-1	Dino-Group-I-Clade-1_X	Dino-Group-I-Clade-1_X_sp.	100	100	100	100	100	100	100	100	100
ASV1265	Eukaryota	TSAR	Rhizaria	Radiolaria	RAD-A	RAD-A_X	RAD-A_Xc	RAD-A_Xc_X	RAD-A_Xc_X_sp.	100	100	100	100	100	100	100	100	100
ASV1270	Eukaryota	Cryptista	Cryptophyta	Cryptophyta_X	Cryptophyceae	Cryptomonadales	Cryptomonadales_X	Teleaulax	Teleaulax_sp.	100	100	100	100	100	99	97	95	92
ASV1271	Eukaryota	Archaeplastida	Chlorophyta	Chlorophyta_X	Ulvophyceae	Bryopsidales	Ostreobiaceae	Ostreobium	Ostreobium_sp.	100	100	100	100	100	100	100	100	100
ASV1274	Eukaryota	TSAR	Alveolata	Dinoflagellata	Dinophyceae					100	86	74	65	65	48	30	30	26
ASV1276	Eukaryota	TSAR	Alveolata	Ciliophora	Spirotrichea	Oligotrichida	Tontoniidae	Pseudotontonia	Pseudotontonia_sp.	100	100	100	100	100	100	100	100	99
ASV1277	Eukaryota	TSAR	Alveolata	Dinoflagellata	Dinophyceae	Gymnodiniales	Warnowiaceae	Warnowia	Warnowia_sp.	100	100	100	100	100	100	100	100	100
ASV1278	Eukaryota	Archaeplastida	Chlorophyta	Chlorophyta_X	Trebouxiophyceae	Chlorellales	Chlorellales_X	Picochlorum	Picochlorum_sp.	100	100	100	100	100	100	100	100	100
ASV1279	Eukaryota	Archaeplastida	Chlorophyta	Chlorophyta_X	Pyramimonadophyceae	Pyramimonadales	Pyramimonadaceae	Pyramimonas	Pyramimonas_sp.	100	100	100	100	100	100	100	100	80
ASV1282	Eukaryota	TSAR	Stramenopiles	Gyrista	Bacillariophyceae	Fragilariales	Fragilariaceae	Synedra	Synedra_fulgens	100	100	100	100	99	99	99	99	99
ASV1283	Eukaryota	TSAR	Rhizaria	Cercozoa	Endomyxa	Vampyrellida	Thalassomyxa-lineage	Thalassomyxa	Thalassomyxa_sp.	100	100	100	100	100	100	52	52	52
ASV1284	Eukaryota	TSAR	Alveolata	Dinoflagellata	Dinophyceae	Gymnodiniales	Gymnodiniaceae	Amphidinium	Amphidinium_sp.	100	100	100	100	100	100	100	100	100
ASV1285	Eukaryota	TSAR	Rhizaria	Cercozoa	Filosa-Thecofilosea	Cryomonadida	Protaspa-lineage	Protaspa-lineage_X	Protaspa-lineage_X_sp.	100	100	100	100	100	100	100	100	100
ASV1286	Eukaryota	TSAR	Alveolata	Dinoflagellata	Syndiniales	Dino-Group-II	Dino-Group-II-Clade-10-and-11	Dino-Group-II-Clade-10-and-11_X	Dino-Group-II-Clade-10-and-11_X_sp.	100	100	100	100	100	100	100	100	100
ASV1290	Eukaryota	TSAR	Stramenopiles	Bigyra	Sagenista	Labyrinthulomycetes	Thraustochytriaceae	Sicyoidochytrium	Sicyoidochytrium_sp.	100	100	100	100	100	100	100	100	100
ASV1292	Eukaryota	TSAR	Alveolata	Dinoflagellata	Dinophyceae	Gymnodiniales	Warnowiaceae	Warnowia	Warnowia_sp.	100	100	100	100	100	100	100	100	100
ASV1293	Eukaryota	TSAR	Alveolata	Dinoflagellata	Dinophyceae	Peridiniales	Blastodiniaceae	Blastodinium	Blastodinium_navicula	100	97	97	97	97	97	96	96	85
ASV1294	Eukaryota	TSAR	Alveolata	Dinoflagellata	Syndiniales	Dino-Group-II	Dino-Group-II-Clade-22	Dino-Group-II-Clade-22_X	Dino-Group-II-Clade-22_X_sp.	100	100	100	100	100	100	100	100	100
ASV1295	Eukaryota	TSAR	Alveolata	Ciliophora	CONThreeP	CONThreeP_X	Discotrichidae	NASSO_1	NASSO_1_sp.	100	100	100	100	100	100	100	100	100
ASV1296	Eukaryota	Haptista	Haptophyta	Haptophyta_X	Prymnesiophyceae	Phaeocystales	Phaeocystaceae	Phaeocystis	Phaeocystis_sp.	100	100	100	100	100	100	100	100	98
ASV1297	Eukaryota	TSAR	Alveolata	Ciliophora	Spirotrichea	Choreotrichida	Leegaardiellidae	Leegaardiella	Leegaardiella_sp.	100	100	100	100	100	100	100	100	100
ASV1299	Eukaryota	Haptista	Centroplasthelida	Centroplasthelida_X	Pterocystida	Pterocystida_X	Pterocystida_XX	Pterocystida_XXX	Pterocystida_XXX_sp.	100	100	100	100	98	97	97	97	97
ASV1300	Eukaryota	TSAR	Alveolata	Apicomplexa	Gregarinomorphea					100	83	75	64	53	48	48	48	48
ASV1303	Eukaryota	TSAR	Alveolata	Ciliophora	Oligohymenophorea	Apostomatia	Foettingeriidae	Hyalophysa		100	100	100	100	100	100	99	73	46
ASV1304	Eukaryota	TSAR								99	54	44	28	28	10	9	8	5
ASV1306	Eukaryota	Excavata	Metamonada	Fornicata	Carpediemonadea	Carpediemonadida	Carpediemonadidae	Hicanonectes	Hicanonectes_teleskopos	100	100	100	100	100	100	100	100	100
ASV1307	Eukaryota	TSAR	Alveolata	Dinoflagellata	Syndiniales	Dino-Group-I	Dino-Group-I-Clade-1	Dino-Group-I-Clade-1_X	Dino-Group-I-Clade-1_X_sp.	100	100	100	96	96	96	96	96	96
ASV1308	Eukaryota	Archaeplastida	Chlorophyta	Chlorophyta_X	Pyramimonadophyceae	Pyramimonadales	Pyramimonadaceae	Pyramimonas	Pyramimonas_sp.	100	100	100	100	100	100	100	100	74
ASV1309	Eukaryota	TSAR	Stramenopiles	Bigyra	Opalozoa	Opalozoa_X	MAST-12	MAST-12A	MAST-12A_sp.	100	100	100	99	99	99	99	94	94
ASV1311	Eukaryota	Excavata	Metamonada	Fornicata	Carpediemonadea	Carpediemonadida	Carpediemonadidae	Hicanonectes	Hicanonectes_teleskopos	100	100	100	100	100	100	100	100	100
ASV1313	Eukaryota	TSAR	Rhizaria	Cercozoa						100	88	76	71	19	13	8	8	8
ASV1316	Eukaryota	TSAR	Stramenopiles	Bigyra	Sagenista	Sagenista_X	MAST-4	MAST-4D	MAST-4D_sp.	100	100	100	100	100	100	100	100	100
ASV1317	Eukaryota	Archaeplastida	Rhodophyta	Rhodophyta_X	Compsopogonophyceae	Erythropeltidales	Erythropeltidales_X			100	100	100	100	100	100	100	47	47
ASV1323	Eukaryota	TSAR	Stramenopiles	Gyrista	Chrysophyceae	Ochromonadales	Ochromonadaceae	Spumella	Spumella_rivalis	100	100	100	100	100	100	100	100	100
ASV1324	Eukaryota	TSAR	Alveolata	Dinoflagellata	Syndiniales	Dino-Group-I	Dino-Group-I-Clade-1	Dino-Group-I-Clade-1_X	Dino-Group-I-Clade-1_X_sp.	100	100	100	100	100	100	100	100	100
ASV1325	Eukaryota	TSAR	Stramenopiles	Bigyra	Sagenista	Labyrinthulomycetes	Thraustochytriaceae			100	89	88	63	61	61	60	30	30
ASV1326	Eukaryota	TSAR	Alveolata	Dinoflagellata	Syndiniales	Dino-Group-V	Dino-Group-V_X	Dino-Group-V_XX	Dino-Group-V_XX_sp.	100	100	100	100	100	100	100	100	100
ASV1327	Eukaryota	TSAR	Alveolata	Dinoflagellata	Dinophyceae	Dinophyceae_X	Dinophyceae_XX	Dinophyceae_XXX	Dinophyceae_XXX_sp.	100	100	100	100	100	78	78	78	78
ASV1330	Eukaryota	TSAR	Alveolata	Dinoflagellata	Dinophyceae	Dinophyceae_X	Dinophyceae_XX	Dinophyceae_XXX	Dinophyceae_XXX_sp.	100	100	100	100	100	84	84	84	84
ASV1332	Eukaryota	TSAR	Alveolata	Dinoflagellata	Syndiniales	Dino-Group-I	Dino-Group-I-Clade-4	Dino-Group-I-Clade-4_X	Dino-Group-I-Clade-4_X_sp.	100	100	100	100	100	100	100	100	100
ASV1333	Eukaryota	Cryptista	Cryptophyta	Cryptophyta_X	Cryptophyceae	Pyrenomonadales	Pyrenomonadaceae	Pyrenomonadales_XX	Pyrenomonadales_X_sp.	100	100	100	100	100	52	52	52	52
ASV1334	Eukaryota	TSAR	Stramenopiles	Gyrista	Mediophyceae	Hemiaulales	Hemiaulaceae	Eucampia	Eucampia_sp.	100	100	100	100	100	100	100	100	79
ASV1335	Eukaryota	Archaeplastida	Rhodophyta	Rhodophyta_X	Compsopogonophyceae	Erythropeltidales	Erythropeltidales_X	Erythrotrichia	Erythrotrichia_carnea	100	100	100	100	100	100	100	100	100
ASV1338	Eukaryota	Archaeplastida	Rhodophyta	Rhodophyta_X	Florideophyceae	Gigartinales	Gigartinales_X	Sphaerococcus	Sphaerococcus_coronopifolius	100	100	100	100	100	100	100	100	100
ASV1339	Eukaryota	TSAR	Alveolata	Dinoflagellata	Syndiniales	Dino-Group-I	Dino-Group-I-Clade-4	Dino-Group-I-Clade-4_X	Dino-Group-I-Clade-4_X_sp.	100	100	100	100	100	100	100	100	100
ASV1340	Eukaryota	TSAR	Stramenopiles	Gyrista	Bacillariophyceae	Naviculales	Naviculaceae	Navicula	Navicula_pulchripora	100	100	100	100	100	98	98	98	98
ASV1341	Eukaryota	TSAR	Rhizaria	Cercozoa	Filosa-Imbricatea	Filosa-Imbricatea_X	Novel-clade-2	Novel-clade-2_X	Novel-clade-2_X_sp.	100	100	100	100	99	92	92	92	92
ASV1342	Eukaryota	TSAR	Alveolata	Ciliophora	Spirotrichea	Choreotrichida-Tintinnina	Tintinnidae	Amphorides	Amphorides_quadrilineata	100	100	100	100	100	100	100	100	100
ASV1344	Eukaryota	Obazoa	Opisthokonta	Fungi	Basidiomycota	Ustilaginomycotina	Exobasidiomycetes	Malassezia	Malassezia_sp.	100	100	100	100	100	100	100	96	96
ASV1346	Eukaryota	TSAR	Stramenopiles	Bigyra	Sagenista	Sagenista_X	MAST-9	MAST-9A	MAST-9A_sp.	100	100	100	100	100	100	100	100	100
ASV1348	Eukaryota	Excavata	Metamonada	Fornicata	Fornicata_X	Fornicata_XX	Caviomonadidae	Caviomonadidae_X	Caviomonadidae_X_sp.	100	100	100	100	100	100	100	100	100
ASV1353	Eukaryota	TSAR	Stramenopiles	Gyrista	Mediophyceae	Thalassiosirales	Thalassiosiraceae	Thalassiosira	Thalassiosira_profunda	100	100	100	100	100	100	100	100	83
ASV1356	Eukaryota	TSAR	Alveolata	Dinoflagellata	Syndiniales	Dino-Group-I	Dino-Group-I-Clade-5	Dino-Group-I-Clade-5_X	Dino-Group-I-Clade-5_X_sp.	100	100	100	100	100	100	100	100	100
ASV1357	Eukaryota	TSAR	Stramenopiles	Bigyra	Sagenista	Labyrinthulomycetes	Labyrinthulaceae	Aplanochytrium	Aplanochytrium_minutum	100	100	100	100	100	100	100	100	100
ASV1358	Eukaryota	TSAR	Stramenopiles	Gyrista	Peronosporomycetes	Peronosporomycetes_X	Olpidophydiales	Olpidophydiales_X	Olpidophydiales_X_sp.	100	100	100	100	100	100	98	57	57
ASV1361	Eukaryota	TSAR	Rhizaria	Cercozoa	Filosa-Thecofilosea	Ventricleftida	Ventrifissuridae	Ventrifissuridae_X	Ventrifissuridae_X_sp.	100	100	100	100	100	100	100	82	82
ASV1365	Eukaryota	TSAR								97	53	45	29	29	8	5	5	5
ASV1366	Eukaryota	Amoebozoa	Discosea	Discosea_X	Flabellinia	Dactylopodida	Vexilliferidae	Vexillifera	Vexillifera_sp.	100	100	100	100	100	100	100	100	100
ASV1368	Eukaryota	TSAR	Alveolata	Ciliophora	Oligohymenophorea	Scuticociliatia_1	Philasterida	Uronema	Uronema_heteromarinum	100	100	100	100	100	100	100	100	100
ASV1370	Eukaryota	TSAR	Telonemia	Telonemia_X	Telonemia_XX	Telonemia_XXX	Telonemia-Group-2	Telonemia-Group-2_X	Telonemia-Group-2_X_sp.	100	100	100	100	100	100	100	100	100
ASV1371	Eukaryota	TSAR	Rhizaria	Cercozoa	Filosa-Imbricatea	Filosa-Imbricatea_X	Novel-clade-2	Novel-clade-2_X	Novel-clade-2_X_sp.	100	100	100	100	100	100	100	100	100
ASV1372	Eukaryota	TSAR	Alveolata	Ciliophora	Spirotrichea	Choreotrichida-Tintinnina	TIN_07	Tintinnopsis_07	Tintinnopsis_07_sp.	100	100	100	100	100	100	100	100	100
ASV1374	Eukaryota	TSAR	Stramenopiles	Gyrista	Gyrista_X	Gyrista_XX	MAST-1	MAST-1C	MAST-1C_sp.	100	100	100	100	100	100	100	100	100
ASV1375	Eukaryota	TSAR	Alveolata							99	68	62	49	49	21	9	9	8
ASV1376	Eukaryota	Obazoa	Opisthokonta	Fungi	Basidiomycota	Pucciniomycotina	Cystobasidiomycetes	Sporobolomyces	Sporobolomyces_roseus	100	100	100	100	100	100	82	82	73
ASV1377	Eukaryota	TSAR	Stramenopiles	Gyrista	Chrysophyceae	Paraphysomonadales	Paraphysomonadaceae	Paraphysomonas	Paraphysomonas_sp.	100	100	100	100	100	100	100	100	90
ASV1378	Eukaryota	TSAR	Rhizaria	Cercozoa	Filosa-Imbricatea	Filosa-Imbricatea_X	Novel-clade-2	Novel-clade-2_X	Novel-clade-2_X_sp.	100	100	100	100	100	100	100	100	100
ASV1380	Eukaryota	Haptista	Haptophyta	Haptophyta_X	Prymnesiophyceae	Prymnesiales	Chrysochromulinaceae	Chrysochromulina	Chrysochromulina_sp.	100	100	100	100	100	100	100	100	97
ASV1381	Eukaryota	TSAR	Alveolata	Dinoflagellata	Dinophyceae	Gonyaulacales	Ceratiaceae	Tripos	Tripos_fusus	100	100	100	100	100	100	100	100	64
ASV1383	Eukaryota	TSAR	Alveolata	Dinoflagellata	Dinophyceae	Peridiniales				100	100	100	100	100	53	21	15	8
ASV1385	Eukaryota	TSAR	Stramenopiles	Gyrista	Peronosporomycetes	Peronosporomycetes_X				100	100	100	100	86	86	20	19	19
ASV1386	Eukaryota	TSAR	Stramenopiles	Gyrista	Mediophyceae	Cymatosirales	Cymatosiraceae	Papiliocellulus	Papiliocellulus_elegans	100	100	100	100	100	100	100	99	99
ASV1387	Eukaryota	TSAR	Stramenopiles	Gyrista	Mediophyceae	Thalassiosirales	Thalassiosiraceae	Minidiscus	Minidiscus_variabilis	100	100	100	100	100	100	100	100	100
ASV1388	Eukaryota	TSAR	Alveolata	Dinoflagellata	Syndiniales	Dino-Group-I	Dino-Group-I-Clade-5	Dino-Group-I-Clade-5_X	Dino-Group-I-Clade-5_X_sp.	100	100	100	100	100	100	100	100	100
ASV1389	Eukaryota	Haptista	Centroplasthelida	Centroplasthelida_X	Pterocystida	Pterocystida_X	Pterocystida_XX	Pterocystida_XXX	Pterocystida_XXX_sp.	100	100	100	100	100	100	100	100	100
ASV1395	Eukaryota	Excavata	Discoba	Euglenozoa	Diplonemea	Diplonemida	Diplonemidae	Diplonema		100	100	100	100	100	100	100	96	45
ASV1396	Eukaryota	TSAR	Rhizaria	Cercozoa	Filosa-Granofilosea	Cryptofilida	Nanofilidae	Nanofila	Nanofila_sp.	100	100	100	100	99	99	98	98	98
ASV1399	Eukaryota	Obazoa	Opisthokonta	Fungi	Basidiomycota	Agaricomycotina	Agaricomycetes	Sistotrema		100	100	100	100	100	100	100	86	44
ASV1400	Eukaryota	TSAR	Rhizaria	Cercozoa	Filosa-Granofilosea	Cryptofilida				100	95	92	92	76	72	45	45	45
ASV1401	Eukaryota	TSAR	Stramenopiles	Gyrista	Gyrista_X	Gyrista_XX	MAST-1	MAST-1D	MAST-1D_sp.	100	100	100	100	100	100	100	100	100
ASV1402	Eukaryota	TSAR	Alveolata	Dinoflagellata	Syndiniales	Dino-Group-III	Dino-Group-III_X	Dino-Group-III_XX	Dino-Group-III_XX_sp.	100	100	100	100	100	100	100	100	100
ASV1407	Eukaryota	TSAR	Alveolata	Ciliophora	Spirotrichea	Euplotia	Aspidiscidae	Aspidisca	Aspidisca_sp.	100	100	100	100	100	100	100	100	100
ASV1409	Eukaryota	TSAR	Alveolata	Dinoflagellata	Dinophyceae					100	100	100	100	100	47	47	40	17
ASV1410	Eukaryota	TSAR	Telonemia	Telonemia_X	Telonemia_XX	Telonemia_XXX	Telonemia-Group-2	Telonemia-Group-2_X	Telonemia-Group-2_X_sp.	100	100	100	100	100	100	100	100	100
ASV1411	Eukaryota	TSAR	Stramenopiles	Bigyra	Sagenista	Sagenista_X	MAST-7	MAST-7B	MAST-7B_sp.	100	100	100	100	100	100	100	100	100
ASV1412	Eukaryota	Haptista	Haptophyta	Haptophyta_X	Prymnesiophyceae	Prymnesiales	Chrysochromulinaceae	Chrysochromulina	Chrysochromulina_sp.	100	100	100	100	100	100	100	100	100
ASV1415	Eukaryota	TSAR	Alveolata	Dinoflagellata	Syndiniales	Dino-Group-I	Dino-Group-I-Clade-4	Dino-Group-I-Clade-4_X	Dino-Group-I-Clade-4_X_sp.	100	100	100	100	100	100	100	100	100
ASV1417	Eukaryota	Obazoa	Opisthokonta	Fungi	Ascomycota	Pezizomycotina	Eurotiomycetes	Penicillium	Penicillium_capsulatum	100	100	100	100	100	100	100	84	65
ASV1421	Eukaryota	TSAR	Alveolata	Dinoflagellata	Dinophyceae	Dinophyceae_X	Dinophyceae_XX	Dinophyceae_XXX	Dinophyceae_XXX_sp.	100	100	100	100	100	50	50	50	50
ASV1424	Eukaryota	TSAR	Alveolata	Dinoflagellata	Dinophyceae	Gymnodiniales	Warnowiaceae	Warnowia	Warnowia_sp.	100	95	95	95	95	93	92	80	80
ASV1426	Eukaryota	TSAR	Alveolata	Dinoflagellata	Syndiniales	Dino-Group-I	Dino-Group-I-Clade-5	Dino-Group-I-Clade-5_X	Dino-Group-I-Clade-5_X_sp.	100	100	100	100	100	100	100	100	100
ASV1427	Eukaryota	TSAR	Alveolata	Ciliophora	Spirotrichea	Oligotrichida	Strombidiidae			100	100	100	100	100	100	90	38	37
ASV1428	Eukaryota	TSAR	Alveolata	Dinoflagellata	Dinophyceae	Peridiniales	Heterocapsaceae	Heterocapsa		100	100	100	100	100	71	65	65	35
ASV1429	Eukaryota	Haptista	Haptophyta	Haptophyta_X	Prymnesiophyceae	Prymnesiales	Prymnesiaceae	Prymnesium	Prymnesium_sp.	100	100	100	100	100	100	100	100	98
ASV1430	Eukaryota	TSAR	Alveolata	Dinoflagellata	Dinophyceae					100	100	100	100	100	40	40	40	40
ASV1431	Eukaryota	TSAR	Rhizaria	Radiolaria	RAD-A	RAD-A_X	RAD-A_Xc	RAD-A_Xc_X	RAD-A_Xc_X_sp.	100	100	100	100	100	100	100	100	100
ASV1433	Eukaryota	TSAR	Stramenopiles	Gyrista	Bacillariophyceae	Bacillariales	Bacillariaceae	Cylindrotheca	Cylindrotheca_closterium	100	100	100	100	100	100	100	100	100
ASV1435	Eukaryota	TSAR	Alveolata	Dinoflagellata	Syndiniales	Dino-Group-II	Dino-Group-II-Clade-16	Dino-Group-II-Clade-16_X	Dino-Group-II-Clade-16_X_sp.	100	100	100	100	100	100	100	100	100
ASV1437	Eukaryota	TSAR	Alveolata	Ciliophora	Phyllopharyngea	Suctoria	Ephelotidae	Ephelota		99	98	97	97	88	83	58	58	20
ASV1438	Eukaryota	Archaeplastida	Streptophyta	Streptophyta_X	Embryophyceae	Embryophyceae_X	Embryophyceae_XX	Ostryopsis	Ostryopsis_davidiana	100	100	100	100	100	100	100	83	71
ASV1439	Eukaryota	TSAR	Alveolata	Dinoflagellata	Syndiniales	Dino-Group-II	Dino-Group-II-Clade-10-and-11	Dino-Group-II-Clade-10-and-11_X	Dino-Group-II-Clade-10-and-11_X_sp.	100	100	100	100	100	100	99	99	99
ASV1442	Eukaryota	TSAR	Alveolata	Dinoflagellata	Syndiniales	Dino-Group-I	Dino-Group-I-Clade-5	Dino-Group-I-Clade-5_X	Dino-Group-I-Clade-5_X_sp.	100	100	100	100	100	100	100	100	100
ASV1449	Eukaryota	TSAR	Alveolata	Dinoflagellata	Dinophyceae	Peridiniales	Thoracosphaeraceae	Ensiculifera	Ensiculifera_mexicana	100	100	100	100	100	82	71	71	71
ASV1451	Eukaryota	TSAR	Alveolata	Ciliophora	Spirotrichea	Oligotrichida	Oligotrichida_X	Oligotrichida_XX	Oligotrichida_XX_sp.	100	100	100	100	100	100	66	66	66
ASV1453	Eukaryota	TSAR	Alveolata	Ciliophora	Spirotrichea	Oligotrichida	Strombidiidae	Strombidiidae_X	Strombidiidae_X_sp.	100	100	100	100	100	100	98	98	98
ASV1456	Eukaryota	TSAR	Rhizaria	Cercozoa	Filosa-Granofilosea	Filosa-Granofilosea_X	he2-lineage	he2-lineage_X	he2-lineage_X_sp.	100	100	100	100	100	100	100	100	100
ASV1461	Eukaryota	TSAR	Alveolata	Ciliophora	Spirotrichea	Oligotrichida	Tontoniidae	Pseudotontonia	Pseudotontonia_sp.	100	100	100	100	100	100	100	98	98
ASV1462	Eukaryota	TSAR	Alveolata	Ciliophora	Spirotrichea	Choreotrichida-Tintinnina	Choreotrichida-Tintinnina_X	Tintinnina_XX	Choreotrichida-Tintinnina_XX_sp.	100	100	100	100	100	100	100	100	100
ASV1464	Eukaryota	Haptista	Haptophyta	Haptophyta_X	Prymnesiophyceae	Syracosphaerales				100	100	100	100	100	53	47	47	47
ASV1465	Eukaryota	TSAR	Alveolata	Dinoflagellata	Syndiniales	Dino-Group-II	Dino-Group-II-Clade-16	Dino-Group-II-Clade-16_X	Dino-Group-II-Clade-16_X_sp.	100	100	100	100	100	100	100	100	100
ASV1466	Eukaryota	TSAR	Alveolata	Dinoflagellata	Syndiniales	Dino-Group-II	Dino-Group-II-Clade-26	Dino-Group-II-Clade-26_X	Dino-Group-II-Clade-26_X_sp.	100	100	100	100	100	100	100	100	100
ASV1467	Eukaryota	Cryptista	Kathablepharidacea	Kathablepharida	Kathablepharidea	Kathablepharidida	Kathablepharidida_X	Kathablepharidida_XX	Kathablepharidida_XX_sp.	100	100	100	100	100	100	100	94	94
ASV1468	Eukaryota	TSAR	Alveolata	Dinoflagellata	Dinophyceae					100	100	100	100	100	43	43	43	43
ASV1475	Eukaryota	TSAR	Alveolata	Dinoflagellata	Syndiniales	Dino-Group-II	Dino-Group-II-Clade-25	Dino-Group-II-Clade-25_X	Dino-Group-II-Clade-25_X_sp.	100	100	100	100	100	100	89	89	89
ASV1478	Eukaryota	Archaeplastida	Picozoa	Picozoa_X	Picozoa_XX	Picozoa_XXX	Picozoa_XXXX	Picozoa_XXXXX	Picozoa_XXXXX_sp.	100	100	100	100	100	100	100	100	100
ASV1479	Eukaryota	TSAR	Alveolata	Dinoflagellata	Syndiniales	Dino-Group-I	Dino-Group-I-Clade-4	Dino-Group-I-Clade-4_X	Dino-Group-I-Clade-4_X_sp.	100	100	100	100	100	100	100	100	100
ASV1480	Eukaryota	TSAR	Alveolata	Dinoflagellata	Syndiniales	Dino-Group-I	Dino-Group-I-Clade-5	Dino-Group-I-Clade-5_X	Dino-Group-I-Clade-5_X_sp.	100	100	100	100	100	100	100	100	100
ASV1481	Eukaryota	TSAR	Stramenopiles	Bigyra	Sagenista	Sagenista_X	MAST-10	MAST-10_X	MAST-10_X_sp.	100	100	100	100	100	100	100	100	100
ASV1482	Eukaryota	TSAR	Rhizaria	Radiolaria	RAD-B	RAD-B_X	Taxopodida	Sticholonche	Sticholonche_sp.	100	100	100	100	100	100	100	100	100
ASV1487	Eukaryota	TSAR	Alveolata	Ciliophora	Spirotrichea	Licnophoria	Licnophoridae	Licnophora	Licnophora_lyngbycola	100	100	100	100	100	100	100	100	100
ASV1492	Eukaryota	TSAR	Alveolata	Dinoflagellata	Syndiniales	Dino-Group-II	Dino-Group-II-Clade-23	Dino-Group-II-Clade-23_X	Dino-Group-II-Clade-23_X_sp.	100	100	100	100	100	100	100	100	100
ASV1493	Eukaryota	TSAR	Alveolata	Dinoflagellata	Dinophyceae	Gymnodiniales	Gymnodiniaceae	Gyrodinium	Gyrodinium_sp.	100	100	100	100	100	95	95	92	55
ASV1494	Eukaryota	TSAR	Alveolata	Ciliophora	Spirotrichea	Oligotrichida	Strombidiidae	Strombidiidae_X	Strombidiidae_X_sp.	100	100	100	100	100	100	73	70	70
ASV1495	Eukaryota	TSAR	Alveolata	Dinoflagellata	Syndiniales	Dino-Group-II	Dino-Group-II-Clade-1	Dino-Group-II-Clade-1_X	Dino-Group-II-Clade-1_X_sp.	100	100	100	100	100	100	100	100	100
ASV1496	Eukaryota	TSAR	Alveolata	Ciliophora	Spirotrichea	Choreotrichida	Choreotrichida_X	Choreotrichida_XX	Choreotrichida_XX_sp.	100	100	100	100	100	100	100	100	100
ASV1504	Eukaryota	Archaeplastida	Rhodophyta	Rhodophyta_X	Florideophyceae	Ceramiales	Ceramiaceae	Ceramium	Ceramium_inkyuii	100	100	100	100	100	100	100	100	59
ASV1506	Eukaryota	TSAR	Alveolata	Ciliophora	Spirotrichea	Oligotrichida	Oligotrichida_X	Oligotrichida_XX	Oligotrichida_XX_sp.	100	100	100	100	100	100	63	63	63
ASV1507	Eukaryota	TSAR	Alveolata	Dinoflagellata	Dinophyceae	Gymnodiniales	Chytriodiniaceae	Chytriodinium	Chytriodinium_roseum	100	100	100	100	100	95	86	86	86
ASV1508	Eukaryota	TSAR	Alveolata	Dinoflagellata	Syndiniales	Dino-Group-II	Dino-Group-II-Clade-16	Dino-Group-II-Clade-16_X	Dino-Group-II-Clade-16_X_sp.	100	100	100	100	100	100	100	100	100
ASV1509	Eukaryota	TSAR	Stramenopiles	Bigyra	Opalozoa	Nanomonadea	MAST-3	MAST-3F	MAST-3F_sp.	100	100	100	100	100	100	100	100	100
ASV1511	Eukaryota	TSAR	Stramenopiles	Gyrista						97	97	97	87	16	16	16	16	16
ASV1512	Eukaryota	TSAR	Alveolata	Dinoflagellata	Syndiniales	Dino-Group-I	Dino-Group-I-Clade-4	Dino-Group-I-Clade-4_X	Dino-Group-I-Clade-4_X_sp.	100	100	100	100	100	100	100	100	100
ASV1513	Eukaryota	TSAR	Alveolata	Ciliophora	Oligohymenophorea	Apostomatia	Foettingeriidae	Hyalophysa		100	100	100	100	100	100	100	58	45
ASV1517	Eukaryota	Archaeplastida	Rhodophyta	Rhodophyta_X	Florideophyceae	Gigartinales	Gigartinales_X	Portieria	Portieria_hornemanii	100	100	100	100	100	100	100	96	95
ASV1518	Eukaryota	Archaeplastida								96	51	36	36	36	36	36	36	36
ASV1520	Eukaryota	TSAR	Alveolata	Dinoflagellata	Syndiniales	Dino-Group-I	Dino-Group-I-Clade-5	Dino-Group-I-Clade-5_X	Dino-Group-I-Clade-5_X_sp.	100	100	100	100	100	100	100	100	100
ASV1521	Eukaryota	TSAR	Alveolata	Dinoflagellata	Syndiniales	Dino-Group-I	Dino-Group-I-Clade-5	Dino-Group-I-Clade-5_X	Dino-Group-I-Clade-5_X_sp.	100	100	100	100	100	100	100	100	100
ASV1522	Eukaryota	TSAR	Rhizaria	Cercozoa	Filosa-Granofilosea	Cryptofilida	Nanofilidae	Nanofila	Nanofila_sp.	100	100	98	98	78	75	74	74	74
ASV1525	Eukaryota	Haptista	Haptophyta	Haptophyta_X	Prymnesiophyceae	Prymnesiales	Chrysochromulinaceae	Chrysochromulina	Chrysochromulina_sp.	100	100	100	100	100	100	100	100	98
ASV1530	Eukaryota	TSAR	Stramenopiles	Gyrista	Chrysophyceae	Chrysophyceae_env_clade-II	Chrysophyceae_env_clade-II_X	Chrysophyceae_env_clade-II_XX	Chrysophyceae_env_clade-II_XX_sp.	100	100	100	100	100	100	100	100	100
ASV1534	Eukaryota	TSAR	Alveolata	Dinoflagellata	Syndiniales	Dino-Group-II	Dino-Group-II-Clade-26	Dino-Group-II-Clade-26_X	Dino-Group-II-Clade-26_X_sp.	100	100	100	100	100	100	100	100	100
ASV1535	Eukaryota	TSAR	Rhizaria	Cercozoa	Filosa-Thecofilosea	Ventricleftida	Ventricleftida_X	Ventricleftida_XX	Ventricleftida_XX_sp.	100	100	100	100	100	100	100	100	100
ASV1536	Eukaryota	TSAR	Stramenopiles	Bigyra	Opalozoa	Nanomonadea	MAST-3	MAST-3B	MAST-3B_sp.	100	100	100	100	100	100	100	100	100
ASV1544	Eukaryota	TSAR	Stramenopiles	Bigyra	Sagenista	Labyrinthulomycetes	Oblongichytridiaceae	Oblongichytrium	Oblongichytrium_porteri	100	100	100	93	93	93	90	90	90
ASV1545	Eukaryota	TSAR	Alveolata	Dinoflagellata	Dinophyceae	Dinophyceae_X	Dinophyceae_XX	Dinophyceae_XXX	Dinophyceae_XXX_sp.	100	100	100	100	100	51	51	51	51
ASV1546	Eukaryota	TSAR	Stramenopiles	Bigyra	Opalozoa	Nanomonadea	MAST-3	MAST-3A	MAST-3A_sp.	100	100	100	100	100	100	100	100	100
ASV1547	Eukaryota	TSAR	Alveolata	Dinoflagellata	Dinophyceae	Prorocentrales	Prorocentraceae	Prorocentrum	Prorocentrum_sp.	100	100	100	100	100	100	100	100	100
ASV1548	Eukaryota	TSAR	Stramenopiles	Gyrista	Gyrista_X	Gyrista_XX	MAST-1	MAST-1C	MAST-1C_sp.	100	100	100	100	100	100	100	100	100
ASV1550	Eukaryota	TSAR	Alveolata	Dinoflagellata	Syndiniales	Dino-Group-II	Dino-Group-II-Clade-6	Dino-Group-II-Clade-6_X	Dino-Group-II-Clade-6_X_sp.	100	100	100	100	100	100	100	100	100
ASV1551	Eukaryota	TSAR	Alveolata	Dinoflagellata	Syndiniales	Dino-Group-II	Dino-Group-II-Clade-3	Dino-Group-II-Clade-3_X	Dino-Group-II-Clade-3_X_sp.	100	100	100	100	100	100	98	98	98
ASV1552	Eukaryota	TSAR	Rhizaria	Cercozoa	Filosa-Imbricatea	Filosa-Imbricatea_X	Novel-clade-2	Novel-clade-2_X	Novel-clade-2_X_sp.	100	100	100	100	100	100	100	100	100
ASV1553	Eukaryota	TSAR	Alveolata	Dinoflagellata	Syndiniales	Dino-Group-I	Dino-Group-I-Clade-8	Dino-Group-I-Clade-8_X	Dino-Group-I-Clade-8_X_sp.	100	100	100	100	100	100	100	100	100
ASV1556	Eukaryota	TSAR	Alveolata	Ciliophora	Spirotrichea	Hypotrichia	Holostichidae	Holosticha	Holosticha_diademata	100	100	100	100	100	95	87	86	74
ASV1560	Eukaryota	TSAR	Stramenopiles	Gyrista	Mediophyceae	Thalassiosirales	Thalassiosiraceae	Thalassiosira	Thalassiosira_profunda	100	100	100	100	100	100	100	100	77
ASV1561	Eukaryota	TSAR	Rhizaria	Cercozoa	Filosa-Thecofilosea	Cryomonadida	Protaspa-lineage	Protaspa-lineage_X	Protaspa-lineage_X_sp.	100	100	100	100	100	100	99	99	99
ASV1563	Eukaryota	TSAR	Alveolata	Ciliophora	Spirotrichea	Oligotrichida	Oligotrichida_X	Oligotrichida_XX	Oligotrichida_XX_sp.	100	100	100	100	100	100	85	85	85
ASV1564	Eukaryota	TSAR	Alveolata	Dinoflagellata	Dinophyceae	Gymnodiniales	Warnowiaceae			100	88	88	88	88	62	52	37	37
ASV1565	Eukaryota	TSAR	Alveolata	Dinoflagellata	Dinophyceae	Peridiniales	Heterocapsaceae	Heterocapsa	Heterocapsa_pygmaea	100	100	100	100	100	100	100	100	60
ASV1569	Eukaryota	TSAR	Alveolata	Ciliophora	Spirotrichea	Licnophoria	Licnophoridae	Licnophora	Licnophora_macfarlandi	100	100	100	100	100	100	100	100	100
ASV1572	Eukaryota	TSAR	Stramenopiles	Gyrista	Mediophyceae	Thalassiosirales	Thalassiosiraceae	Thalassiosira		100	100	100	100	100	100	100	78	46
ASV1581	Eukaryota	Archaeplastida	Streptophyta	Streptophyta_X	Embryophyceae	Embryophyceae_X	Embryophyceae_XX			100	100	100	100	100	100	100	40	40
ASV1584	Eukaryota	TSAR	Stramenopiles	Bigyra	Bicoecea	Bicoecales	Bicoecaceae	Bicosoeca	Bicosoeca_sp.	100	100	100	100	100	100	100	100	100
ASV1587	Eukaryota	TSAR	Stramenopiles	Bigyra	Opalozoa	Nanomonadea	MAST-3	MAST-3F	MAST-3F_sp.	100	100	100	100	100	100	100	100	100
ASV1588	Eukaryota	Archaeplastida	Chlorophyta	Chlorophyta_X	Mamiellophyceae	Mamiellales	Mamiellaceae	Micromonas	Micromonas_commoda_A1	100	100	100	100	100	100	100	100	100
ASV1589	Eukaryota	TSAR	Alveolata	Dinoflagellata	Dinophyceae	Gymnodiniales	Warnowiaceae	Warnowia	Warnowia_sp.	100	100	100	100	100	100	99	99	99
ASV1600	Eukaryota	TSAR	Rhizaria	Radiolaria	Acantharea	Acantharea_4	Acantharea_4d	Acantharea_4d_X	Acantharea_4d_X_sp.	100	100	100	100	100	100	100	100	100
ASV1602	Eukaryota	TSAR	Alveolata	Dinoflagellata	Syndiniales	Dino-Group-II	Dino-Group-II-Clade-10-and-11	Dino-Group-II-Clade-10-and-11_X	Dino-Group-II-Clade-10-and-11_X_sp.	100	100	100	100	100	100	100	100	100
ASV1603	Eukaryota	TSAR	Alveolata	Dinoflagellata	Syndiniales	Dino-Group-II	Dino-Group-II-Clade-22	Dino-Group-II-Clade-22_X	Dino-Group-II-Clade-22_X_sp.	100	100	100	100	100	100	100	100	100
ASV1604	Eukaryota	TSAR	Alveolata	Dinoflagellata	Syndiniales	Dino-Group-I	Dino-Group-I-Clade-5	Dino-Group-I-Clade-5_X	Dino-Group-I-Clade-5_X_sp.	100	100	100	100	99	99	99	99	99
ASV1605	Eukaryota	TSAR	Alveolata	Dinoflagellata	Dinophyceae					98	71	70	63	63	23	14	14	14
ASV1608	Eukaryota	TSAR	Rhizaria	Cercozoa	Endomyxa	Endomyxa_X	Endomyxa_XX	Endo5-lineage_XXX	Endo5-lineage_XXX_sp.	100	100	100	100	100	100	100	100	100
ASV1611	Eukaryota	TSAR	Stramenopiles	Bigyra	Sagenista	Labyrinthulomycetes	Labyrinthulomycetes_LAB1/6/8	Labyrinthulomycetes_LAB1	Labyrinthulomycetes_LAB1_sp.	100	100	100	100	100	100	85	85	85
ASV1613	Eukaryota	TSAR	Alveolata	Dinoflagellata	Syndiniales	Dino-Group-II	Dino-Group-II-Clade-22	Dino-Group-II-Clade-22_X	Dino-Group-II-Clade-22_X_sp.	100	100	100	100	100	100	100	100	100
ASV1614	Eukaryota	Obazoa	Opisthokonta	Fungi	Ascomycota	Pezizomycotina	Dothideomycetes	Teratosphaeriaceae	Teratosphaeriaceae_sp.	100	100	100	100	100	100	100	100	100
ASV1615	Eukaryota	TSAR	Stramenopiles	Bigyra	Opalozoa	Nanomonadea	MAST-3	MAST-3F	MAST-3F_sp.	100	100	100	100	100	100	100	100	100
ASV1616	Eukaryota	TSAR	Alveolata	Ciliophora	CONThreeP	CONThreeP_X	Discotrichidae	NASSO_1	NASSO_1_sp.	100	100	100	100	100	100	100	100	100
ASV1617	Eukaryota	Obazoa	Opisthokonta	Choanoflagellata	Choanoflagellatea	Acanthoecida	Acanthoecidae_Group_G	Calliacantha	Calliacantha_natans	100	100	100	100	100	100	96	96	57
ASV1618	Eukaryota	TSAR	Stramenopiles	Gyrista	MOCH-5	MOCH-5_X	MOCH-5_XX	MOCH-5_XXX	MOCH-5_XXX_sp.	100	100	100	100	100	100	100	100	100
ASV1619	Eukaryota	TSAR	Alveolata	Dinoflagellata	Syndiniales	Dino-Group-I	Dino-Group-I-Clade-5	Dino-Group-I-Clade-5_X	Dino-Group-I-Clade-5_X_sp.	100	100	100	100	100	100	100	100	100
ASV1620	Eukaryota	TSAR	Alveolata	Dinoflagellata	Dinophyceae	Peridiniales	Thoracosphaeraceae	Pentapharsodinium	Pentapharsodinium_sp.	100	100	100	100	100	65	58	58	58
ASV1622	Eukaryota	TSAR	Stramenopiles	Bigyra	Sagenista	Sagenista_X	MAST-9	MAST-9A	MAST-9A_sp.	100	100	100	100	100	100	100	100	100
ASV1623	Eukaryota	TSAR	Rhizaria	Cercozoa	Endomyxa	Vampyrellida				100	90	89	89	89	88	32	32	32
ASV1629	Eukaryota	TSAR	Alveolata	Dinoflagellata	Dinophyceae	Peridiniales	Amphidomataceae	Azadinium		100	100	100	100	100	100	72	72	30
ASV1630	Eukaryota	TSAR	Stramenopiles	Gyrista	Peronosporomycetes	Peronosporomycetes_X				100	100	100	100	96	96	46	24	9
ASV1633	Eukaryota	Amoebozoa	Discosea	Discosea_X	Flabellinia	Dactylopodida	Vexilliferidae	Vexillifera	Vexillifera_sp.	100	100	100	100	100	100	100	100	100
ASV1634	Eukaryota	TSAR	Alveolata	Dinoflagellata	Dinophyceae	Peridiniales	Peridiniales_X	Bysmatrum	Bysmatrum_subsalsum	100	100	100	100	100	100	100	100	97
ASV1635	Eukaryota	TSAR	Alveolata	Dinoflagellata	Syndiniales	Dino-Group-I	Dino-Group-I-Clade-5	Dino-Group-I-Clade-5_X	Dino-Group-I-Clade-5_X_sp.	100	100	100	100	100	100	100	100	100
ASV1638	Eukaryota	TSAR	Stramenopiles	Bigyra	Sagenista	Labyrinthulomycetes	Labyrinthulaceae	Aplanochytrium	Aplanochytrium_sp.	100	100	100	100	100	100	100	100	98
ASV1640	Eukaryota	Archaeplastida	Chlorophyta	Chlorophyta_X	Pyramimonadophyceae	Pyramimonadales	Pyramimonadaceae	Pyramimonas		100	100	100	100	100	100	100	100	40
ASV1641	Eukaryota	TSAR	Alveolata	Dinoflagellata	Dinophyceae	Gymnodiniales	Chytriodiniaceae	Chytriodinium	Chytriodinium_sp.	100	100	100	100	100	100	100	100	100
ASV1642	Eukaryota	Archaeplastida	Rhodophyta	Rhodophyta_X	Florideophyceae	Colaconematales	Colaconematales_X	Colaconema	Colaconema_sp.	100	100	100	100	100	91	91	91	83
ASV1652	Eukaryota	TSAR	Alveolata	Dinoflagellata	Syndiniales	Dino-Group-I	Dino-Group-I-Clade-5	Dino-Group-I-Clade-5_X	Dino-Group-I-Clade-5_X_sp.	100	100	100	100	97	97	97	97	97
ASV1653	Eukaryota	Haptista	Haptophyta	Haptophyta_X	Prymnesiophyceae	Prymnesiales	Chrysochromulinaceae	Chrysochromulina	Chrysochromulina_sp.	100	100	100	100	100	100	100	100	100
ASV1654	Eukaryota	TSAR	Alveolata	Dinoflagellata	Dinophyceae	Dinophyceae_X	Dinophyceae_XX	Dinophyceae_XXX	Dinophyceae_XXX_sp.	100	100	100	100	100	52	52	52	52
ASV1655	Eukaryota	TSAR	Rhizaria	Cercozoa	Filosa-Imbricatea	Thaumatomonadida	Thaumatomonadidae			100	100	100	100	69	65	63	39	39
ASV1656	Eukaryota	TSAR	Alveolata	Dinoflagellata	Dinophyceae	Peridiniales	Heterocapsaceae	Heterocapsa	Heterocapsa_nei/rotundata	100	100	100	100	100	90	53	53	52
ASV1658	Eukaryota	TSAR	Alveolata	Dinoflagellata	Dinophyceae					97	70	61	50	50	15	4	4	4
ASV1661	Eukaryota	TSAR	Alveolata	Dinoflagellata	Syndiniales	Dino-Group-I	Dino-Group-I-Clade-5	Dino-Group-I-Clade-5_X	Dino-Group-I-Clade-5_X_sp.	100	100	100	100	100	100	100	100	100
ASV1664	Eukaryota	TSAR	Rhizaria	Cercozoa						100	99	97	97	32	30	30	30	30
ASV1666	Eukaryota	Archaeplastida	Rhodophyta	Rhodophyta_X	Florideophyceae	Ceramiales	Dasyaceae			100	100	100	100	100	99	98	46	29
ASV1668	Eukaryota	TSAR	Alveolata	Dinoflagellata	Dinophyceae	Peridiniales				100	100	100	100	100	85	16	15	15
ASV1670	Eukaryota	TSAR	Alveolata	Dinoflagellata	Syndiniales	Dino-Group-II	Dino-Group-II-Clade-16	Dino-Group-II-Clade-16_X	Dino-Group-II-Clade-16_X_sp.	100	100	100	100	100	100	94	94	94
ASV1671	Eukaryota	TSAR	Alveolata	Dinoflagellata	Dinophyceae	Gymnodiniales	Warnowiaceae	Warnowia	Warnowia_sp.	100	100	100	100	100	100	99	99	99
ASV1674	Eukaryota	TSAR	Stramenopiles	Gyrista	Dictyochophyceae	Dictyochophyceae_X	Florenciellales	Pseudochattonella	Pseudochattonella_verruculosa	100	100	100	100	100	100	100	100	70
ASV1675	Eukaryota	TSAR	Alveolata	Dinoflagellata	Syndiniales	Dino-Group-III	Dino-Group-III_X	Dino-Group-III_XX	Dino-Group-III_XX_sp.	100	100	100	100	100	100	100	100	100
ASV1676	Eukaryota	TSAR	Stramenopiles	Bigyra	Sagenista	Sagenista_X	MAST-7	MAST-7E	MAST-7E_sp.	100	100	100	100	100	100	100	100	100
ASV1689	Eukaryota	TSAR	Alveolata	Ciliophora	Phyllopharyngea	Cyrtophoria_7	Hartmannulidae	Hartmannulidae_X	Hartmannulidae_X_sp.	100	100	100	100	100	100	100	100	100
ASV1690	Eukaryota	TSAR	Alveolata	Ciliophora	Oligohymenophorea	Scuticociliatia_1	Philasterida	Philaster	Philaster_apodigitiformis	100	96	96	96	96	96	95	80	80
ASV1691	Eukaryota	Obazoa	Opisthokonta	Fungi	Fungi_X	Fungi_XX	Fungi_XXX	Fungi_XXXX	Fungi_XXXX_sp.	100	100	100	100	99	99	99	99	99
ASV1692	Eukaryota	TSAR	Stramenopiles	Bigyra	Sagenista	Labyrinthulomycetes	Labyrinthulomycetes_LAB7	Labyrinthulomycetes_LAB7_X	Labyrinthulomycetes_LAB7_X_sp.	100	100	100	100	100	100	100	100	100
ASV1699	Eukaryota:nucl	Cryptista:nucl	Cryptophyta:nucl	Cryptophyta_X:nucl	Cryptophyceae:nucl	Cryptomonadales:nucl	Cryptomonadales_X:nucl			100	100	100	100	100	50	50	48	46
ASV1700	Eukaryota	TSAR	Stramenopiles	Bigyra	Sagenista	Labyrinthulomycetes	Thraustochytriaceae	Ulkenia		100	98	98	87	87	87	86	54	37
ASV1703	Eukaryota	TSAR	Alveolata	Ciliophora	Colpodea	Colpodea_X	Cyrtolophosidida	Aristerostoma	Aristerostoma_sp.	100	100	100	100	100	100	100	86	86
ASV1704	Eukaryota	Haptista	Haptophyta	Haptophyta_X	Prymnesiophyceae					100	100	100	100	100	28	28	28	28
ASV1705	Eukaryota	TSAR	Alveolata	Dinoflagellata	Dinophyceae	Gymnodiniales	Warnowiaceae	Warnowia	Warnowia_sp.	100	100	100	100	100	100	100	100	100
ASV1706	Eukaryota	TSAR	Stramenopiles	Bigyra	Opalozoa	Nanomonadea	MAST-3	MAST-3I	MAST-3I_sp.	100	100	100	100	100	100	100	100	100
ASV1713	Eukaryota	Archaeplastida	Rhodophyta	Rhodophyta_X	Florideophyceae	Colaconematales	Colaconematales_X	Colaconema	Colaconema_sp.	100	100	100	100	100	100	100	100	100
ASV1714	Eukaryota	TSAR	Alveolata	Ciliophora	Spirotrichea	Euplotia	Euplotidae	Euplotes	Euplotes_minuta	100	100	100	100	100	100	100	100	100
ASV1716	Eukaryota	TSAR	Alveolata	Dinoflagellata	Syndiniales	Dino-Group-II	Dino-Group-II-Clade-22	Dino-Group-II-Clade-22_X	Dino-Group-II-Clade-22_X_sp.	100	100	100	100	100	100	100	100	100
ASV1718	Eukaryota	TSAR	Alveolata	Ciliophora	Oligohymenophorea	Scuticociliatia_1	Philasterida	Philaster	Philaster_apodigitiformis	100	100	100	100	100	100	99	75	75
ASV1719	Eukaryota	Amoebozoa	Discosea	Discosea_X	Flabellinia	Dermamoebida	Dermamoebidae			100	64	64	64	62	58	58	24	24
ASV1726	Eukaryota	TSAR	Stramenopiles	Bigyra	Sagenista	Labyrinthulomycetes	Labyrinthulaceae	Labyrinthulaceae_ANT10_3	Labyrinthulaceae_ANT10_3_sp.	100	100	100	100	100	100	100	82	82
ASV1727	Eukaryota	TSAR	Alveolata	Dinoflagellata	Syndiniales	Dino-Group-I	Dino-Group-I-Clade-4	Dino-Group-I-Clade-4_X	Dino-Group-I-Clade-4_X_sp.	100	100	100	100	100	100	100	100	100
ASV1728	Eukaryota	TSAR	Stramenopiles	Gyrista	Bacillariophyceae					97	81	78	73	53	49	49	49	49
ASV1729	Eukaryota	TSAR	Alveolata	Ciliophora	Spirotrichea	Euplotia	Euplotidae	Euplotes	Euplotes_minuta	100	100	100	100	100	100	100	100	100
ASV1731	Eukaryota	TSAR	Alveolata	Ciliophora	Oligohymenophorea	Scuticociliatia_1	Philasterida	Philaster	Philaster_apodigitiformis	100	100	100	100	100	100	90	56	56
ASV1733	Eukaryota	TSAR	Stramenopiles	Bigyra	Sagenista	Labyrinthulomycetes	Labyrinthulomycetes_LAB14	Labyrinthulomycetes_LAB14_X	Labyrinthulomycetes_LAB14_X_sp.	100	100	100	100	100	100	100	100	100
ASV1734	Eukaryota	Archaeplastida								100	50	12	12	12	12	12	12	12
ASV1735	Eukaryota	Haptista	Haptophyta	Haptophyta_X	Prymnesiophyceae	Prymnesiales	Prymnesiophyceae_Clade_B4	Prymnesiophyceae_Clade_B4_X	Prymnesiophyceae_Clade_B4_X_sp.	100	100	100	100	100	100	100	100	100
ASV1736	Eukaryota	TSAR	Alveolata	Dinoflagellata	Dinophyceae					100	100	100	100	100	29	29	29	29
ASV1737	Eukaryota	Haptista	Haptophyta	Haptophyta_X	Prymnesiophyceae	Prymnesiales	Chrysochromulinaceae	Chrysochromulina	Chrysochromulina_sp.	100	100	100	100	100	100	100	100	100
ASV1738	Eukaryota	TSAR	Alveolata	Dinoflagellata	Syndiniales	Dino-Group-I	Dino-Group-I-Clade-1	Dino-Group-I-Clade-1_X	Dino-Group-I-Clade-1_X_sp.	100	100	100	100	100	100	100	100	100
ASV1741	Eukaryota	Archaeplastida	Chlorophyta	Chlorophyta_X	Ulvophyceae	Ulvales-relatives	Ulvales-relatives_X	Acrochaete	Acrochaete_leptochaete	100	100	100	100	100	100	100	96	75
ASV1743	Eukaryota	Excavata	Discoba	Euglenozoa	Diplonemea	Diplonemida	Diplonemidae	Diplonema	Diplonema_aggregatum	100	100	100	100	100	100	100	98	55
ASV1745	Eukaryota	TSAR	Stramenopiles	Gyrista	Dictyochophyceae	Dictyochophyceae_X	Rhizochromulinales			100	100	100	100	99	99	55	35	35
ASV1747	Eukaryota	TSAR	Alveolata	Dinoflagellata	Dinophyceae	Peridiniales				100	100	100	100	100	78	19	12	12
ASV1748	Eukaryota	TSAR	Stramenopiles	Gyrista	Dictyochophyceae	Dictyochophyceae_X	Pedinellales	Pedinellales_X	Pedinellales_X_sp.	100	100	100	100	100	100	100	100	100
ASV1750	Eukaryota	TSAR	Telonemia	Telonemia_X	Telonemia_XX	Telonemia_XXX	Telonemia-Group-2	Telonemia-Group-2_X	Telonemia-Group-2_X_sp.	100	100	100	100	100	100	100	100	100
ASV1751	Eukaryota	TSAR	Rhizaria	Cercozoa	Filosa-Thecofilosea	Filosa-Thecofilosea_X	Novel-Clade-4	Novel-Clade-4_X	Novel-Clade-4_X_sp.	100	100	100	100	100	100	99	99	99
ASV1758	Eukaryota	TSAR	Stramenopiles	Gyrista	Phaeophyceae	Phaeophyceae_X	Phaeophyceae_XX	Ectocarpus	Ectocarpus_siliculosus	100	100	100	100	100	100	100	88	88
ASV1760	Eukaryota	TSAR	Stramenopiles	Bigyra	Sagenista	Labyrinthulomycetes	Thraustochytriaceae	Sicyoidochytrium	Sicyoidochytrium_sp.	100	100	100	100	100	100	100	100	100
ASV1761	Eukaryota	Archaeplastida	Rhodophyta	Rhodophyta_X	Compsopogonophyceae	Erythropeltidales	Erythropeltidales_X	Erythropeltidales_XX	Erythropeltidales_XX_sp.	100	100	100	100	100	100	100	88	88
ASV1763	Eukaryota	TSAR	Alveolata	Ciliophora	Phyllopharyngea	Cyrtophoria_7	Hartmannulidae	Heterohartmannula	Heterohartmannula_fangi	100	100	100	100	100	93	93	67	67
ASV1764	Eukaryota	TSAR	Alveolata	Dinoflagellata	Dinophyceae					100	100	100	100	100	39	39	39	39
ASV1766	Eukaryota	Archaeplastida	Chlorophyta	Chlorophyta_X	Ulvophyceae	Bryopsidales	Ostreobiaceae	Ostreobium	Ostreobium_sp.	100	100	100	100	100	100	100	100	100
ASV1767	Eukaryota	TSAR	Alveolata	Ciliophora	Spirotrichea	Oligotrichida	Oligotrichida_X	Oligotrichida_XX	Oligotrichida_XX_sp.	100	100	100	100	100	100	95	95	95
ASV1768	Eukaryota	TSAR	Alveolata	Dinoflagellata	Syndiniales	Dino-Group-II	Dino-Group-II-Clade-7	Dino-Group-II-Clade-7_X	Dino-Group-II-Clade-7_X_sp.	100	100	100	100	100	100	100	100	100
ASV1769	Eukaryota	TSAR	Alveolata	Dinoflagellata	Syndiniales	Dino-Group-I	Dino-Group-I-Clade-7	Dino-Group-I-Clade-7_X	Dino-Group-I-Clade-7_X_sp.	100	100	100	100	100	100	100	100	100
ASV1771	Eukaryota	TSAR	Alveolata	Dinoflagellata	Dinophyceae					100	100	100	100	100	33	33	33	33
ASV1772	Eukaryota	TSAR	Alveolata	Dinoflagellata	Dinophyceae	Gymnodiniales	Gymnodiniaceae	Gyrodinium		100	100	100	100	100	91	91	82	33
ASV1779	Eukaryota	TSAR	Alveolata	Ciliophora	Heterotrichea	Heterotrichea_X	Folliculinidae			99	88	81	80	80	80	51	39	39
ASV1780	Eukaryota	TSAR								99	57	47	33	33	11	6	5	5
ASV1781	Eukaryota	TSAR	Stramenopiles	Gyrista	Bacillariophyceae	Surirellales	Entomoneidaceae	Entomoneis	Entomoneis_sp.	100	100	100	100	100	100	100	100	99
ASV1783	Eukaryota	TSAR	Rhizaria	Cercozoa	Filosa-Imbricatea	Euglyphida	Paulinellidae	Micropyxidiella	Micropyxidiella_edaphonis	100	100	100	100	100	99	75	74	74
ASV1784	Eukaryota	TSAR	Alveolata	Ciliophora	Spirotrichea	Choreotrichida	Leegaardiellidae	Leegaardiella	Leegaardiella_sp.	100	100	100	100	100	100	100	100	100
ASV1785	Eukaryota	TSAR	Alveolata	Ciliophora	Spirotrichea	Licnophoria	Licnophoridae	Licnophora	Licnophora_macfarlandi	100	100	100	100	100	100	100	100	100
ASV1786	Eukaryota	TSAR	Alveolata	Dinoflagellata	Syndiniales	Dino-Group-I	Dino-Group-I-Clade-4	Dino-Group-I-Clade-4_X	Dino-Group-I-Clade-4_X_sp.	100	100	100	100	100	100	100	100	100
ASV1788	Eukaryota	TSAR	Stramenopiles	Gyrista	Mediophyceae	Thalassiosirales	Thalassiosiraceae	Minidiscus	Minidiscus_comicus	100	100	100	100	100	100	100	100	100
ASV1791	Eukaryota	TSAR	Alveolata	Ciliophora	Oligohymenophorea	Scuticociliatia_1	Philasterida	Anophryoides	Anophryoides_haemophila	100	100	100	100	100	100	98	87	87
ASV1794	Eukaryota	Haptista	Centroplasthelida	Centroplasthelida_X	Pterocystida	Pterista				100	100	100	100	96	86	46	23	10
ASV1797	Eukaryota	TSAR								90	63	45	45	35	35	35	35	35
ASV1800	Eukaryota	TSAR	Alveolata	Dinoflagellata	Syndiniales	Dino-Group-II	Dino-Group-II-Clade-6	Dino-Group-II-Clade-6_X	Dino-Group-II-Clade-6_X_sp.	100	100	100	100	100	100	100	100	100
ASV1801	Eukaryota	TSAR	Rhizaria	Cercozoa						100	100	100	100	34	34	34	34	34
ASV1802	Eukaryota	TSAR	Alveolata	Ciliophora	Spirotrichea	Oligotrichida	Strombidiidae	Strombidiidae_X	Strombidiidae_X_sp.	100	100	100	100	100	100	80	75	75
ASV1803	Eukaryota	Haptista	Haptophyta	Haptophyta_X	Prymnesiophyceae	Prymnesiophyceae_X	Prymnesiophyceae_XX	Prymnesiophyceae_XXX	Prymnesiophyceae_XXX_sp.	100	100	100	100	100	84	81	81	81
ASV1804	Eukaryota	Archaeplastida	Chlorophyta	Chlorophyta_X	Mamiellophyceae	Mamiellales	Mamiellaceae	Micromonas		100	100	100	100	100	100	100	100	35
ASV1805	Eukaryota	Haptista	Haptophyta	Haptophyta_X	Prymnesiophyceae	Prymnesiales	Chrysochromulinaceae	Chrysochromulina	Chrysochromulina_sp.	100	100	100	100	100	100	100	100	100
ASV1806	Eukaryota	TSAR	Alveolata	Dinoflagellata	Syndiniales	Dino-Group-I	Dino-Group-I-Clade-5	Dino-Group-I-Clade-5_X	Dino-Group-I-Clade-5_X_sp.	100	100	100	100	100	100	100	100	100
ASV1810	Eukaryota	Archaeplastida	Chlorophyta	Chlorophyta_X	Ulvophyceae	Ulvales-relatives	Ulvales-relatives_X	Acrochaete	Acrochaete_endozoica	100	100	100	100	100	100	100	99	51
ASV1813	Eukaryota	TSAR	Alveolata	Dinoflagellata	Dinophyceae	Suessiales	Suessiaceae	Biecheleria	Biecheleria_cincta	100	100	100	100	100	100	100	100	100
ASV1817	Eukaryota	TSAR	Alveolata	Dinoflagellata	Dinophyceae	Peridiniales	Blastodiniaceae	Blastodinium	Blastodinium_mangini	100	100	100	100	100	100	100	100	100
ASV1819	Eukaryota	TSAR	Alveolata	Dinoflagellata	Syndiniales	Dino-Group-I	Dino-Group-I-Clade-4	Euduboscquella	Euduboscquella_crenulata	100	100	100	100	100	100	100	100	100
ASV1821	Eukaryota	Haptista	Haptophyta	Haptophyta_X	Prymnesiophyceae	Phaeocystales	Phaeocystaceae	Phaeocystis	Phaeocystis_cordata	100	100	100	100	99	97	97	97	85
ASV1822	Eukaryota	Archaeplastida	Picozoa	Picozoa_X	Picozoa_XX	Picozoa_XXX	Picozoa_XXXX	Picozoa_XXXXX	Picozoa_XXXXX_sp.	100	100	100	100	100	100	100	100	100
ASV1823	Eukaryota	Archaeplastida	Picozoa	Picozoa_X	Picozoa_XX	Picozoa_XXX	Picozoa_XXXX	Picozoa_XXXXX	Picozoa_XXXXX_sp.	100	100	100	100	100	100	100	100	100
ASV1824	Eukaryota	TSAR	Stramenopiles	Gyrista	Pelagophyceae	Pelagomonadales	Pelagomonadaceae	Pelagomonas	Pelagomonas_calceolata	100	100	100	100	100	100	100	99	99
ASV1825	Eukaryota	TSAR	Telonemia	Telonemia_X	Telonemia_XX	Telonemia_XXX	Telonemia-Group-2	Telonemia-Group-2_X	Telonemia-Group-2_X_sp.	100	100	100	100	100	100	100	100	100
ASV1826	Eukaryota	TSAR	Alveolata	Dinoflagellata	Syndiniales	Dino-Group-I	Dino-Group-I-Clade-5	Dino-Group-I-Clade-5_X	Dino-Group-I-Clade-5_X_sp.	100	100	100	100	100	100	100	100	100
ASV1827	Eukaryota	Archaeplastida	Chlorophyta	Chlorophyta_X	Mamiellophyceae	Mamiellales	Mamiellaceae	Mamiella	Mamiella_gilva	100	100	100	100	100	100	100	100	100
ASV1835	Eukaryota	Archaeplastida	Chlorophyta	Chlorophyta_X	Ulvophyceae	Bryopsidales	Ostreobiaceae	Ostreobium	Ostreobium_sp.	100	89	83	83	82	82	82	82	82
ASV1836	Eukaryota	TSAR	Alveolata	Dinoflagellata	Dinophyceae	Gymnodiniales	Gymnodiniaceae	Gyrodinium	Gyrodinium_helveticum	100	100	100	100	100	90	90	86	50
ASV1837	Eukaryota	TSAR	Alveolata	Dinoflagellata	Syndiniales	Dino-Group-I	Dino-Group-I-Clade-5	Dino-Group-I-Clade-5_X	Dino-Group-I-Clade-5_X_sp.	100	100	100	100	100	100	100	100	100
ASV1838	Eukaryota	Obazoa	Opisthokonta	Choanoflagellata	Choanoflagellatea	Acanthoecida	Stephanoecidae_Group_D	Stephanoecidae_Group_D_X	Stephanoecidae_Group_D_X_sp.	100	100	100	100	100	100	100	100	100
ASV1839	Eukaryota	Obazoa	Apusomonada	Apusomonada_X	Apusomonadidae	Apusomonadidae_Group-1	Apusomonadidae_Group-1_X	Apusomonadidae_Group-1_XX	Apusomonadidae_Group-1_XX_sp.	100	100	100	100	100	100	100	100	100
ASV1840	Eukaryota	TSAR	Alveolata	Dinoflagellata	Syndiniales	Dino-Group-II	Dino-Group-II-Clade-4	Dino-Group-II-Clade-4_X	Dino-Group-II-Clade-4_X_sp.	100	100	100	100	100	100	100	100	100
ASV1841	Eukaryota	Haptista	Haptophyta	Haptophyta_X	Prymnesiophyceae	Prymnesiales	Chrysochromulinaceae	Chrysochromulina	Chrysochromulina_sp.	100	100	100	100	100	100	100	100	100
ASV1846	Eukaryota	TSAR	Telonemia	Telonemia_X	Telonemia_XX	Telonemia_XXX	Telonemia-Group-1	Telonema-Group-1	Telonema_subtile	100	100	100	100	100	100	100	99	99
ASV1847	Eukaryota	TSAR	Rhizaria	Cercozoa	Filosa-Thecofilosea	Ventricleftida	Ventrifissuridae			100	100	100	100	78	62	60	31	31
ASV1850	Eukaryota	TSAR	Alveolata	Dinoflagellata	Dinophyceae	Gymnodiniales	Gymnodiniaceae	Gyrodinium	Gyrodinium_spirale	100	100	100	100	100	68	68	67	61
ASV1852	Eukaryota:plas	Archaeplastida:plas	Chlorophyta:plas	Chlorophyta_X:plas	Chloropicophyceae:plas	Chloropicales:plas	Chloropicaceae:plas	Chloropicon:plas	Chloropicon_sp.:plas	100	100	100	100	100	100	100	100	100
ASV1853	Eukaryota	TSAR	Alveolata	Ciliophora	Spirotrichea	Hypotrichia				100	100	100	100	100	100	44	44	44
ASV1855	Eukaryota	TSAR	Stramenopiles	Gyrista	Bacillariophyceae	Bacillariales	Bacillariaceae	Cylindrotheca	Cylindrotheca_sp.	100	100	100	100	100	93	93	78	66
ASV1856	Eukaryota	Archaeplastida	Chlorophyta	Chlorophyta_X	Mamiellophyceae	Mamiellales	Bathycoccaceae	Bathycoccus	Bathycoccus_prasinos	100	100	100	100	100	100	100	100	99
ASV1857	Eukaryota	Obazoa	Opisthokonta	Fungi	Ascomycota	Pezizomycotina	Sordariomycetes			100	100	100	100	100	100	100	11	11
ASV1861	Eukaryota	TSAR	Alveolata	Ciliophora	Phyllopharyngea	Suctoria	Ephelotidae	Ephelota	Ephelota_mammillata	100	100	100	100	100	100	100	100	56
ASV1866	Eukaryota	TSAR								97	52	45	34	34	11	10	7	5
ASV1867	Eukaryota	TSAR	Alveolata	Dinoflagellata	Dinophyceae	Gymnodiniales	Gymnodiniaceae	Amphidinium	Amphidinium_sp.	100	100	100	100	100	100	100	100	100
ASV1870	Eukaryota	TSAR	Rhizaria	Cercozoa	Filosa-Imbricatea	Filosa-Imbricatea_X	Filosa-Imbricatea_XX	Quadricilia	Quadricilia_rotundata	100	100	100	100	100	100	85	85	85
ASV1872	Eukaryota	TSAR	Alveolata	Dinoflagellata	Syndiniales	Dino-Group-II	Dino-Group-II-Clade-4	Dino-Group-II-Clade-4_X	Dino-Group-II-Clade-4_X_sp.	100	100	100	100	100	100	100	100	100
ASV1875	Eukaryota	TSAR	Rhizaria	Cercozoa						100	100	100	100	45	43	43	42	33
ASV1877	Eukaryota	TSAR	Alveolata	Perkinsea	Perkinsida	Perkinsida_X	Pararosariidae	Pararosarium	Pararosarium_dinoexitiosum	100	100	100	100	100	100	100	100	100
ASV1878	Eukaryota	TSAR	Alveolata	Dinoflagellata	Syndiniales	Dino-Group-II	Dino-Group-II-Clade-16	Dino-Group-II-Clade-16_X	Dino-Group-II-Clade-16_X_sp.	100	91	90	90	84	84	83	83	83
ASV1880	Eukaryota	Obazoa	Opisthokonta	Fungi	Ascomycota	Pezizomycotina	Pezizomycotina_X	Ceuthospora	Ceuthospora_sp.	100	100	100	100	100	98	53	53	53
ASV1884	Eukaryota	TSAR	Rhizaria	Cercozoa	Filosa-Granofilosea	Filosa-Granofilosea_X	Novel-Gran-234	Novel-Gran-234_X	Novel-Gran-234_X_sp.	100	100	100	100	100	100	100	100	100
ASV1887	Eukaryota	TSAR	Alveolata	Dinoflagellata	Dinophyceae					100	100	100	100	100	36	36	36	36
ASV1888	Eukaryota	Cryptista	Kathablepharidacea	Kathablepharida	Kathablepharidea	Kathablepharidida	Kathablepharidida_X	Leucocryptos	Leucocryptos_marina	100	100	100	100	100	100	100	99	99
ASV1889	Eukaryota	TSAR	Rhizaria	Cercozoa	Filosa-Imbricatea	Filosa-Imbricatea_X	Novel-clade-2	Novel-clade-2_X	Novel-clade-2_X_sp.	100	100	100	100	100	100	100	100	100
ASV1890	Eukaryota	TSAR	Alveolata	Perkinsea	Perkinsida	Perkinsida_X	Parviluciferaceae	Dinovorax	Dinovorax_pyriformis	100	100	100	76	76	76	70	56	56
ASV1893	Eukaryota	TSAR	Stramenopiles	Gyrista	Hyphochytriomyceta	Hyphochytriales	Hyphochrytriaceae			99	99	99	99	60	60	56	49	49
ASV1895	Eukaryota	TSAR	Stramenopiles	Bigyra	Sagenista	Labyrinthulomycetes	Thraustochytriaceae	Sicyoidochytrium	Sicyoidochytrium_sp.	100	100	100	100	100	100	100	100	100
ASV1896	Eukaryota	TSAR	Stramenopiles	Bigyra	Sagenista	Labyrinthulomycetes	Labyrinthulomycetes_LAB1/6/8	Labyrinthulomycetes_LAB1	Labyrinthulomycetes_LAB1_sp.	100	100	100	100	100	100	100	100	100
ASV1897	Eukaryota	TSAR	Alveolata							97	67	59	47	47	17	17	7	5
ASV1898	Eukaryota	TSAR	Stramenopiles	Gyrista						99	82	73	66	43	32	32	32	32
ASV1899	Eukaryota	TSAR	Alveolata	Dinoflagellata	Dinophyceae	Peridiniales				100	100	100	100	100	52	30	15	6
ASV1900	Eukaryota	TSAR	Alveolata	Ciliophora	Spirotrichea	Choreotrichida	Choreotrichida_X	Choreotrichida_XX	Choreotrichida_XX_sp.	100	100	100	100	100	100	100	100	100
ASV1903	Eukaryota	TSAR	Stramenopiles	Bigyra	Sagenista	Sagenista_X	MAST-7	MAST-7C	MAST-7C_sp.	100	100	100	100	100	100	100	95	95
ASV1904	Eukaryota	TSAR	Alveolata	Dinoflagellata	Syndiniales	Dino-Group-I	Dino-Group-I-Clade-2	Dino-Group-I-Clade-2_X	Dino-Group-I-Clade-2_X_sp.	100	100	100	100	100	100	100	100	100
ASV1905	Eukaryota	Cryptista	Cryptophyta	Cryptophyta_X	Cryptophyceae	Cryptomonadales	Cryptomonadales_X	Geminigera	Geminigera_cryophila	100	100	100	100	100	98	94	57	57
ASV1906	Eukaryota	TSAR	Alveolata	Dinoflagellata	Syndiniales	Dino-Group-II	Dino-Group-II-Clade-20	Dino-Group-II-Clade-20_X	Dino-Group-II-Clade-20_X_sp.	100	100	100	100	100	100	100	100	100
ASV1907	Eukaryota	TSAR	Stramenopiles	Gyrista	Bacillariophyceae	Bacillariales	Bacillariaceae	Cylindrotheca	Cylindrotheca_closterium	100	100	100	100	100	100	100	99	78
ASV1908	Eukaryota	Haptista	Haptophyta	Haptophyta_X	Prymnesiophyceae	Phaeocystales	Phaeocystaceae	Phaeocystis	Phaeocystis_sp.	100	100	100	100	100	100	100	100	71
ASV1911	Eukaryota	Obazoa	Opisthokonta	Choanoflagellata	Choanoflagellatea	Acanthoecida	Stephanoecidae			100	100	100	99	99	99	68	35	35
ASV1913	Eukaryota	TSAR	Rhizaria	Cercozoa	Filosa-Thecofilosea	Cryomonadida				100	100	100	100	98	67	38	34	9
ASV1916	Eukaryota	TSAR	Rhizaria	Cercozoa	Filosa-Thecofilosea	Cryomonadida	Rhogostoma-lineage	Rhogostoma		100	100	100	100	95	91	57	57	11
ASV1919	Eukaryota	TSAR	Stramenopiles	Gyrista	Peronosporomycetes	Peronosporomycetes_X				100	100	100	100	94	94	43	23	3
ASV1920	Eukaryota	TSAR	Alveolata	Ciliophora	Colpodea	Colpodea_X	Colpodida	Colpoda	Colpoda_steinii	100	100	100	100	100	100	100	100	100
ASV1921	Eukaryota	TSAR	Alveolata	Ciliophora	Oligohymenophorea	Peritrichia_2	Sessilida	Pseudovorticella	Pseudovorticella_paracratera	100	100	100	100	100	100	100	93	93
ASV1922	Eukaryota	TSAR								98	55	48	39	38	15	13	9	9
ASV1923	Eukaryota	TSAR	Alveolata	Dinoflagellata	Dinophyceae	Gymnodiniales	Warnowiaceae	Warnowia	Warnowia_sp.	100	100	100	100	100	100	100	94	94
ASV1924	Eukaryota	TSAR	Alveolata	Dinoflagellata	Dinophyceae	Gonyaulacales	Pyrocystaceae	Alexandrium	Alexandrium_insuetum	100	100	100	100	100	100	100	100	84
ASV1925	Eukaryota	TSAR	Alveolata	Dinoflagellata	Syndiniales	Dino-Group-I	Dino-Group-I-Clade-8	Dino-Group-I-Clade-8_X	Dino-Group-I-Clade-8_X_sp.	100	100	100	100	100	100	100	100	100
ASV1927	Eukaryota	TSAR	Stramenopiles	Gyrista	Gyrista_X	Gyrista_XX	MAST-2			100	100	100	100	100	100	100	44	44
ASV1928	Eukaryota	TSAR	Alveolata	Ciliophora	Spirotrichea	Choreotrichida	Leegaardiellidae	Leegaardiella	Leegaardiella_sp.	100	100	100	100	100	100	100	100	100
ASV1929	Eukaryota	TSAR	Alveolata	Dinoflagellata	Syndiniales	Dino-Group-I	Dino-Group-I-Clade-5	Dino-Group-I-Clade-5_X	Dino-Group-I-Clade-5_X_sp.	100	100	100	100	100	100	100	100	100
ASV1930	Eukaryota	Haptista	Haptophyta	Haptophyta_X	Haptophyta_Clade_HAP5	Haptophyta_Clade_HAP5_X	Haptophyta_Clade_HAP5_XX	Haptophyta_Clade_HAP5_XXX	Haptophyta_Clade_HAP5_XXX_sp.	100	100	100	100	52	52	52	52	52
ASV1931	Eukaryota	Haptista	Haptophyta	Haptophyta_X	Haptophyta_Clade_HAP4	Haptophyta_Clade_HAP4_X	Haptophyta_Clade_HAP4_XX	Haptophyta_Clade_HAP4_XXX	Haptophyta_Clade_HAP4_XXX_sp.	100	100	100	100	81	81	81	81	81
ASV1932	Eukaryota	TSAR	Stramenopiles	Bigyra	Sagenista	Sagenista_X	MAST-9	MAST-9D	MAST-9D_sp.	100	100	100	100	100	100	100	100	100
ASV1934	Eukaryota	TSAR	Stramenopiles	Bigyra	Sagenista	Labyrinthulomycetes	Thraustochytriaceae			100	97	95	74	74	74	65	27	27
ASV1936	Eukaryota	TSAR	Stramenopiles	Gyrista						100	98	98	75	10	10	10	9	9
ASV1937	Eukaryota	TSAR	Alveolata							100	60	51	33	33	10	5	5	5
ASV1939	Eukaryota	Amoebozoa	Discosea	Discosea_X	Flabellinia	Dactylopodida	Vexilliferidae	Vexillifera	Vexillifera_sp.	99	95	94	94	94	94	94	94	91
ASV1941	Eukaryota	TSAR	Alveolata	Dinoflagellata	Dinophyceae	Gonyaulacales	Ceratiaceae	Tripos	Tripos_fusus	100	100	100	100	100	100	100	100	67
ASV1943	Eukaryota	TSAR	Alveolata	Ciliophora	Oligohymenophorea	Scuticociliatia_1	Philasterida	Philaster	Philaster_apodigitiformis	100	100	100	100	100	100	99	69	69
ASV1945	Eukaryota	TSAR	Alveolata	Ciliophora	Spirotrichea	Choreotrichida	Choreotrichida_X	Choreotrichida_XX	Choreotrichida_XX_sp.	100	100	100	100	100	100	100	100	100
ASV1946	Eukaryota	TSAR	Alveolata	Dinoflagellata	Syndiniales	Dino-Group-II	Dino-Group-II-Clade-10-and-11	Dino-Group-II-Clade-10-and-11_X	Dino-Group-II-Clade-10-and-11_X_sp.	100	100	100	100	100	100	100	100	100
ASV1947	Eukaryota	Obazoa	Opisthokonta	Fungi	Fungi_X	Fungi_XX	Fungi_XXX	Fungi_XXXX	Fungi_XXXX_sp.	100	100	100	100	93	93	93	93	93
ASV1950	Eukaryota	TSAR	Stramenopiles	Bigyra	Sagenista	Labyrinthulomycetes	Labyrinthulomycetes_LAB1/6/8	Labyrinthulomycetes_LAB1	Labyrinthulomycetes_LAB1_sp.	100	100	100	100	100	100	100	100	100
ASV1953	Eukaryota	TSAR	Rhizaria	Cercozoa	Filosa-Thecofilosea	Cryomonadida	Protaspa-lineage	Protaspa	Protaspa_obliqua	100	100	100	100	100	88	67	64	50
ASV1956	Eukaryota	TSAR	Rhizaria	Cercozoa	Filosa-Granofilosea	Cryptofilida	Nanofilidae	Nanofila	Nanofila_sp.	100	100	100	100	100	100	100	100	100
ASV1959	Eukaryota	TSAR	Alveolata	Ciliophora	Phyllopharyngea	Cyrtophoria_8	Dysteriidae			100	100	100	100	100	70	70	28	28
ASV1962	Eukaryota:mito	Obazoa:mito	Opisthokonta:mito	Metazoa:mito	Cnidaria:mito	Cnidaria_X:mito	Anthozoa:mito	Sarcophyton:mito	Sarcophyton_glaucum:mito	100	100	100	100	100	100	100	100	100
ASV1963	Eukaryota	TSAR	Alveolata	Dinoflagellata	Dinophyceae					100	81	69	56	56	38	17	17	16
ASV1964	Eukaryota	Amoebozoa	Evosea	Evosea_X	Variosea	Flamellidae	Flamella-lineage	Flamella	Flamella_piscinae	100	100	100	100	100	100	100	100	95
ASV1968	Eukaryota	Archaeplastida	Chlorophyta	Chlorophyta_X	Ulvophyceae	Ulvales-relatives	Ulvales-relatives_X	Acrochaete	Acrochaete_repens	100	100	100	100	100	100	100	98	58
ASV1969	Eukaryota	TSAR	Stramenopiles	Gyrista	Phaeophyceae	Phaeophyceae_X	Phaeophyceae_XX	Phaeophyceae_XXX	Phaeophyceae_XXX_sp.	100	100	100	100	100	100	100	85	85
ASV1970	Eukaryota	Archaeplastida	Chlorophyta	Chlorophyta_X	Ulvophyceae	Bryopsidales	Ostreobiaceae	Ostreobium	Ostreobium_sp.	100	100	100	100	100	100	100	100	100
ASV1971	Eukaryota	TSAR	Alveolata	Ciliophora	Oligohymenophorea	Scuticociliatia_1	Philasterida	Philaster	Philaster_apodigitiformis	100	97	97	97	97	97	95	71	71
ASV1972	Eukaryota	TSAR	Stramenopiles	Gyrista	Mediophyceae	Chaetocerotales	Chaetocerotaceae	Chaetoceros	Chaetoceros_throndsenii	100	100	100	100	100	100	100	100	100
ASV1974	Eukaryota	TSAR	Alveolata	Dinoflagellata	Syndiniales	Dino-Group-II	Dino-Group-II-Clade-10-and-11	Dino-Group-II-Clade-10-and-11_X	Dino-Group-II-Clade-10-and-11_X_sp.	100	100	100	100	100	100	100	100	100
ASV1975	Eukaryota	TSAR	Alveolata	Dinoflagellata	Syndiniales	Dino-Group-I	Dino-Group-I-Clade-5	Dino-Group-I-Clade-5_X	Dino-Group-I-Clade-5_X_sp.	100	100	100	100	100	100	100	100	100
ASV1976	Eukaryota	TSAR	Stramenopiles	Gyrista	Bacillariophyceae	Bacillariales	Bacillariaceae	Cylindrotheca		99	99	99	99	99	90	90	67	40
ASV1977	Eukaryota	TSAR	Alveolata	Dinoflagellata	Dinophyceae					100	100	100	100	100	35	35	35	35
ASV1979	Eukaryota	TSAR	Rhizaria	Cercozoa	Filosa-Granofilosea	Cryptofilida	Novel-Gran-1	Novel-Gran-1_X	Novel-Gran-1_X_sp.	100	100	100	100	100	100	100	100	100
ASV1981	Eukaryota	TSAR	Alveolata	Dinoflagellata	Syndiniales	Dino-Group-II	Dino-Group-II-Clade-16	Dino-Group-II-Clade-16_X	Dino-Group-II-Clade-16_X_sp.	100	100	100	100	100	100	100	100	100
ASV1984	Eukaryota	Obazoa	Opisthokonta	Fungi	Chytridiomycota	Lobulomycetales	Lobulomycetaceae	Clydaea	Clydaea_vesicula	100	100	100	100	100	69	69	56	56
ASV1985	Eukaryota	TSAR	Stramenopiles	Gyrista						100	99	99	73	17	17	17	17	17
ASV1987	Eukaryota	TSAR	Alveolata	Perkinsea	Perkinsida	Perkinsida_X				100	100	100	54	54	54	33	33	33
ASV1988	Eukaryota	TSAR	Stramenopiles	Bigyra	Sagenista	Labyrinthulomycetes	Thraustochytriaceae	Thraustochytriaceae_HK10	Thraustochytriaceae_HK10_sp.	100	100	100	100	100	100	100	100	100
ASV1990	Eukaryota	Excavata	Metamonada	Fornicata	Carpediemonadea	Carpediemonadida	Carpediemonadidae	Hicanonectes	Hicanonectes_teleskopos	100	100	100	100	100	100	100	100	100
ASV1992	Eukaryota	TSAR	Rhizaria	Cercozoa	Endomyxa	Endomyxa_X	Endomyxa_XX	Endo5-lineage_XXX	Endo5-lineage_XXX_sp.	100	100	100	100	99	99	99	99	99
ASV1993	Eukaryota	Obazoa	Opisthokonta	Fungi	Ascomycota	Pezizomycotina	Dothideomycetes	Preussia	Preussia_sp.	100	100	100	100	100	100	100	100	100
ASV1994	Eukaryota	Obazoa	Opisthokonta	Fungi	Ascomycota	Pezizomycotina	Dothideomycetes			100	100	100	100	100	100	77	19	18
ASV1997	Eukaryota	TSAR	Alveolata	Dinoflagellata	Dinophyceae	Gymnodiniales	Gymnodiniaceae	Gymnodinium	Gymnodinium_sp.	100	100	100	100	100	89	79	77	73
ASV1998	Eukaryota	TSAR	Stramenopiles	Bigyra	Sagenista	Sagenista_X	MAST-8	MAST-8B	MAST-8B_sp.	100	100	100	100	100	100	100	100	100
ASV1999	Eukaryota	TSAR	Alveolata	Dinoflagellata	Dinophyceae	Gymnodiniales	Gymnodiniaceae	Gymnodinium	Gymnodinium_sp.	100	100	100	100	100	92	85	73	70
ASV2000	Eukaryota	TSAR	Alveolata	Dinoflagellata	Syndiniales	Dino-Group-I	Dino-Group-I-Clade-4	Dino-Group-I-Clade-4_X	Dino-Group-I-Clade-4_X_sp.	100	100	100	100	100	100	100	100	100
ASV2001	Eukaryota	TSAR	Alveolata	Ciliophora	Spirotrichea	Choreotrichida-Tintinnina	Tintinnidiidae	Tintinnidium	Tintinnidium_sp.	100	100	100	100	100	100	100	100	100
ASV2003	Eukaryota	TSAR	Stramenopiles	Gyrista	Mediophyceae	Probosciales	Probosciaceae	Proboscia	Proboscia_alata	100	100	100	100	100	100	100	100	72
ASV2004	Eukaryota	TSAR	Rhizaria	Radiolaria	RAD-A	RAD-A_X	RAD-A_Xa	RAD-A_Xa_X	RAD-A_Xa_X_sp.	100	100	100	100	100	100	100	100	100
ASV2007	Eukaryota	TSAR	Stramenopiles	Gyrista						100	81	76	74	47	44	44	44	44
ASV2009	Eukaryota	Excavata	Discoba	Euglenozoa	Diplonemea	Diplonemida	Diplonemidae	Diplonema	Diplonema_aggregatum	100	100	100	100	100	100	100	100	53
ASV2010	Eukaryota:mito	Obazoa:mito	Opisthokonta:mito	Metazoa:mito	Cnidaria:mito	Cnidaria_X:mito	Anthozoa:mito	Sarcophyton:mito	Sarcophyton_glaucum:mito	100	100	100	100	100	100	100	100	100
ASV2011	Eukaryota	TSAR	Stramenopiles	Gyrista	Bacillariophyceae	Bacillariales	Bacillariaceae	Nitzschia	Nitzschia_dubiiformis	100	100	100	100	100	99	99	98	94
ASV2012	Eukaryota	TSAR	Alveolata							99	64	60	46	46	24	14	14	7
ASV2013	Eukaryota	TSAR	Alveolata							96	64	52	39	39	19	7	7	7
ASV2019	Eukaryota	TSAR	Stramenopiles	Bigyra	Sagenista	Labyrinthulomycetes	Thraustochytriaceae	Thraustochytriaceae_LAB17	Thraustochytriaceae_LAB17_sp.	100	100	100	100	100	100	100	100	100
ASV2020	Eukaryota	TSAR	Rhizaria	Cercozoa	Endomyxa	Endomyxa_X	Endomyxa_XX	Endo5-lineage_XXX	Endo5-lineage_XXX_sp.	100	100	100	100	94	94	94	94	94
ASV2021	Eukaryota	TSAR	Alveolata	Apicomplexa	Gregarinomorphea	Gregarinomorphea_X_GRE1	Gregarinomorphea_X_GRE1_X	Gregarinomorphea_X_GRE1_XX	Gregarinomorphea_X_GRE1_XX_sp.	99	89	87	82	80	76	76	76	76
ASV2024	Eukaryota	TSAR	Alveolata	Dinoflagellata	Syndiniales	Dino-Group-I	Dino-Group-I-Clade-5	Dino-Group-I-Clade-5_X	Dino-Group-I-Clade-5_X_sp.	100	100	100	100	100	100	100	100	100
ASV2025	Eukaryota	TSAR	Alveolata	Dinoflagellata	Dinophyceae					100	100	100	100	100	6	6	6	6
ASV2026	Eukaryota	TSAR	Alveolata	Dinoflagellata	Dinophyceae	Gymnodiniales	Gymnodiniaceae	Gymnodinium	Gymnodinium_sp.	100	100	100	100	100	79	75	70	70
ASV2027	Eukaryota	TSAR	Alveolata	Dinoflagellata	Dinophyceae	Peridiniales	Amphidomataceae	Amphidoma	Amphidoma_languida	100	100	100	100	100	75	72	72	72
ASV2028	Eukaryota	TSAR	Alveolata	Dinoflagellata	Dinophyceae					100	100	100	100	100	42	33	31	31
ASV2029	Eukaryota	TSAR	Alveolata	Ciliophora	Spirotrichea	Oligotrichida	Oligotrichida_X	Oligotrichida_XX	Oligotrichida_XX_sp.	100	100	100	100	100	100	64	64	64
ASV2038	Eukaryota	TSAR	Stramenopiles	Bigyra	Sagenista	Labyrinthulomycetes	Thraustochytriaceae	Thraustochytriaceae_LAB19	Thraustochytriaceae_LAB19_sp.	100	100	100	100	100	100	100	74	74
ASV2040	Eukaryota	TSAR	Rhizaria	Cercozoa	Filosa-Thecofilosea	Cryomonadida	Protaspa-lineage	Protaspa	Protaspa_sp.	100	100	100	100	100	100	100	69	52
ASV2044	Eukaryota	Amoebozoa	Discosea	Discosea_X	Flabellinia	Dactylopodida	Vexilliferidae	Vexillifera	Vexillifera_sp.	100	100	100	100	100	100	100	100	100
ASV2046	Eukaryota	TSAR	Stramenopiles	Bigyra	Bicoecea					100	97	96	90	90	43	43	43	7
ASV2047	Eukaryota	TSAR	Alveolata	Ciliophora	Spirotrichea	Hypotrichia				100	100	100	100	100	100	19	19	19
ASV2048	Eukaryota	Archaeplastida	Rhodophyta	Rhodophyta_X	Florideophyceae	Ceramiales	Ceramiaceae	Ceramium	Ceramium_rubrum	100	100	100	100	100	100	100	100	99
ASV2049	Eukaryota	TSAR	Stramenopiles	Gyrista	Peronosporomycetes	Peronosporomycetes_X				100	100	100	100	82	82	18	18	18
ASV2051	Eukaryota	TSAR	Alveolata	Apicomplexa	Gregarinomorphea	Gregarinomorphea_X	Gregarinomorphea_XX	Selenidium	Selenidium_fallax	100	97	96	94	82	76	76	76	75
ASV2054	Eukaryota	TSAR	Rhizaria	Cercozoa						100	100	99	99	46	35	35	35	34
ASV2055	Eukaryota	TSAR	Alveolata	Dinoflagellata	Syndiniales	Dino-Group-I	Dino-Group-I-Clade-5	Dino-Group-I-Clade-5_X	Dino-Group-I-Clade-5_X_sp.	100	100	100	100	100	100	100	100	100
ASV2056	Eukaryota	TSAR	Alveolata	Dinoflagellata	Syndiniales	Dino-Group-I	Dino-Group-I-Clade-5	Dino-Group-I-Clade-5_X	Dino-Group-I-Clade-5_X_sp.	100	100	100	100	100	100	100	100	100
ASV2057	Eukaryota	TSAR	Stramenopiles	Bigyra	Opalozoa	Nanomonadea	MAST-3	MAST-3E	MAST-3E_sp.	100	100	100	100	100	100	100	100	100
ASV2058	Eukaryota	TSAR	Alveolata	Dinoflagellata	Dinophyceae	Gymnodiniales				100	100	100	100	100	77	47	44	44
ASV2059	Eukaryota	TSAR	Alveolata	Dinoflagellata	Syndiniales	Dino-Group-III	Dino-Group-III_X	Dino-Group-III_XX	Dino-Group-III_XX_sp.	100	100	100	100	99	99	99	99	99
ASV2060	Eukaryota	TSAR	Stramenopiles	Bigyra	Opalozoa	Opalozoa_X	MAST-12	MAST-12D	MAST-12D_sp.	100	100	100	100	100	100	100	100	100
ASV2061	Eukaryota	TSAR	Stramenopiles	Bigyra	Sagenista	Sagenista_X	MAST-7	MAST-7A	MAST-7A_sp.	100	100	100	100	100	100	100	99	99
ASV2062	Eukaryota	TSAR	Alveolata	Dinoflagellata	Syndiniales	Dino-Group-II	Dino-Group-II-Clade-26	Dino-Group-II-Clade-26_X	Dino-Group-II-Clade-26_X_sp.	100	100	100	100	100	100	100	100	100
ASV2063	Eukaryota	Archaeplastida	Chlorophyta	Chlorophyta_X	Ulvophyceae	Cladophorales	Cladophorales_X	Cladophora	Cladophora_socialis	100	100	100	100	100	100	100	100	97
ASV2064	Eukaryota	TSAR	Rhizaria	Cercozoa	Filosa-Metromonadea	Metromonadida	Metromonadidae	Metromonas	Metromonas_simplex	100	100	100	100	100	100	100	97	97
ASV2065	Eukaryota	Archaeplastida	Chlorophyta	Chlorophyta_X	Ulvophyceae	Ulvales-relatives	Ulvales-relatives_X	Phaeophila	Phaeophila_dendroides	100	100	100	100	100	100	100	100	100
ASV2071	Eukaryota	TSAR	Stramenopiles	Bigyra	Sagenista	Labyrinthulomycetes	Labyrinthulaceae	Labyrinthulaceae_ANT10_3	Labyrinthulaceae_ANT10_3_sp.	100	100	100	100	100	100	100	86	86
ASV2072	Eukaryota	TSAR	Alveolata	Dinoflagellata	Dinophyceae	Gymnodiniales	Gymnodiniaceae	Amphidinium	Amphidinium_klebsii	100	100	100	100	100	100	100	100	91
ASV2075	Eukaryota	TSAR	Alveolata	Dinoflagellata	Dinophyceae	Peridiniales	Heterocapsaceae	Heterocapsa	Heterocapsa_pygmaea	100	100	100	100	100	100	99	99	96
ASV2076	Eukaryota	TSAR	Alveolata	Dinoflagellata	Syndiniales	Dino-Group-I	Dino-Group-I-Clade-1	Dino-Group-I-Clade-1_X	Dino-Group-I-Clade-1_X_sp.	100	100	100	100	100	100	100	100	100
ASV2077	Eukaryota	TSAR	Stramenopiles	Gyrista	Phaeophyceae	Phaeophyceae_X	Phaeophyceae_XX	Heribaudiella	Heribaudiella_fluviatilis	100	100	100	100	100	100	100	51	51
ASV2079	Eukaryota	TSAR	Alveolata	Dinoflagellata	Dinophyceae					100	100	100	100	100	19	19	19	19
ASV2080	Eukaryota	TSAR	Alveolata	Ciliophora	Oligohymenophorea	Scuticociliatia_1	Philasterida			100	100	100	100	100	100	100	19	19
ASV2081	Eukaryota	TSAR	Stramenopiles	Bigyra	Sagenista	Labyrinthulomycetes	Labyrinthulaceae	Labyrinthulaceae_ANT10_3	Labyrinthulaceae_ANT10_3_sp.	100	100	100	100	100	100	100	97	97
ASV2084	Eukaryota	TSAR	Alveolata	Dinoflagellata	Syndiniales	Dino-Group-II	Dino-Group-II-Clade-30	Dino-Group-II-Clade-30_X	Dino-Group-II-Clade-30_X_sp.	100	100	100	100	100	100	100	100	100
ASV2085	Eukaryota	TSAR	Alveolata	Dinoflagellata	Dinophyceae					100	100	100	100	100	21	21	21	21
ASV2086	Eukaryota	TSAR	Alveolata	Dinoflagellata	Dinophyceae	Peridiniales				100	100	100	100	100	52	23	23	22
ASV2087	Eukaryota	TSAR	Alveolata	Dinoflagellata	Dinophyceae	Dinophysiales	Oxyphysiaceae	Phalachroma	Phalacroma_doryphorum	100	100	100	100	100	95	95	95	61
ASV2092	Eukaryota	Amoebozoa	Evosea	Evosea_X	Variosea	Variosea_X	Mariager-Fjord-lineage	Mariager-Fjord-lineage_X	Mariager-Fjord-lineage_X_sp.	100	99	99	99	99	99	99	99	99
ASV2094	Eukaryota	Archaeplastida	Rhodophyta	Rhodophyta_X	Compsopogonophyceae	Erythropeltidales	Erythropeltidales_X	Madagascaria	Madagascaria_erythrocladioides	100	100	100	100	100	100	100	100	100
ASV2097	Eukaryota	TSAR	Stramenopiles	Bigyra	Sagenista	Labyrinthulomycetes	Thraustochytriaceae	Thraustochytriaceae_HK10	Thraustochytriaceae_HK10_sp.	100	100	100	100	100	100	100	100	100
ASV2098	Eukaryota	Archaeplastida	Rhodophyta	Rhodophyta_X	Compsopogonophyceae	Erythropeltidales	Erythropeltidales_X			100	100	100	100	100	100	100	42	42
ASV2103	Eukaryota	TSAR	Alveolata	Dinoflagellata	Dinophyceae	Peridiniales				100	95	93	91	91	68	28	28	26
ASV2104	Eukaryota	TSAR	Alveolata	Dinoflagellata	Dinophyceae	Gymnodiniales	Warnowiaceae	Warnowia	Warnowia_sp.	100	98	98	98	98	97	97	92	92
ASV2106	Eukaryota	TSAR	Alveolata	Dinoflagellata	Dinophyceae					100	70	69	57	57	16	14	7	7
ASV2110	Eukaryota	Obazoa	Opisthokonta	Fungi	Ascomycota	Pezizomycotina	Dothideomycetes	Hortaea	Hortaea_werneckii	100	100	100	100	100	100	100	96	96
ASV2112	Eukaryota	TSAR	Alveolata	Dinoflagellata	Syndiniales	Dino-Group-II	Dino-Group-II-Clade-22	Dino-Group-II-Clade-22_X	Dino-Group-II-Clade-22_X_sp.	100	100	100	100	100	100	100	100	100
ASV2113	Eukaryota	TSAR	Stramenopiles	Bigyra	Sagenista	Pseudophyllomitidae	MAST-6	MAST-6_X	MAST-6_X_sp.	100	100	100	97	97	97	96	96	96
ASV2114	Eukaryota	TSAR	Alveolata	Dinoflagellata	Syndiniales	Dino-Group-I	Dino-Group-I-Clade-5	Dino-Group-I-Clade-5_X	Dino-Group-I-Clade-5_X_sp.	100	100	100	100	100	100	100	100	100
ASV2115	Eukaryota	TSAR	Alveolata	Ciliophora	Spirotrichea	Choreotrichida	Choreotrichida_X	Choreotrichida_XX	Choreotrichida_XX_sp.	100	100	100	100	100	97	86	86	86
ASV2120	Eukaryota	TSAR	Rhizaria	Cercozoa	Chlorarachniophyceae	Chlorarachniophyceae_X	LC104-lineage	LC104-lineage_X	LC104-lineage_X_sp.	100	100	100	100	100	100	100	100	100
ASV2122	Eukaryota	TSAR	Stramenopiles	Bigyra	Sagenista	Labyrinthulomycetes	Labyrinthulaceae	Labyrinthulaceae_ANT10_3	Labyrinthulaceae_ANT10_3_sp.	100	100	100	100	100	100	100	99	99
ASV2123	Eukaryota	Obazoa	Opisthokonta	Ichthyosporea	Ichthyophonida	Abeoformidae	Abeoformidae_Group_MAIP_1	Abeoformidae_Group_MAIP_1_X	Abeoformidae_Group_MAIP_1_X_sp.	100	100	100	100	100	100	100	100	100
ASV2127	Eukaryota	Amoebozoa	Discosea	Discosea_X	Flabellinia	Dactylopodida	Vexilliferidae	Vexillifera	Vexillifera_sp.	100	100	100	100	100	100	100	100	100
ASV2128	Eukaryota	TSAR	Stramenopiles	Gyrista	Bacillariophyceae	Cyclophorales	Cyclophoraceae	Cyclophora	Cyclophora_tenuis	100	100	100	100	100	100	100	100	100
ASV2130	Eukaryota	TSAR	Alveolata	Ciliophora	Spirotrichea	Hypotrichia	Holostichidae	Holosticha	Holosticha_diademata	100	100	100	100	100	100	100	100	99
ASV2131	Eukaryota	Excavata	Metamonada	Fornicata	Fornicata_X	Fornicata_XX	Caviomonadidae	Caviomonadidae_X	Caviomonadidae_X_sp.	100	100	100	100	100	100	100	100	100
ASV2133	Eukaryota	TSAR	Alveolata	Dinoflagellata	Dinophyceae	Suessiales	Symbiodiniaceae	Symbiodinium	Symbiodinium_microadriaticum	100	100	100	100	100	100	100	94	73
ASV2134	Eukaryota	Archaeplastida	Streptophyta	Streptophyta_X	Embryophyceae	Embryophyceae_X	Embryophyceae_XX	Helianthus	Helianthus_annuus	100	100	100	100	100	100	100	93	93
ASV2135	Eukaryota	TSAR	Alveolata	Dinoflagellata	Dinophyceae	Gymnodiniales	Gymnodiniaceae	Amphidinium	Amphidinium_sp.	100	100	100	100	100	100	100	100	100
ASV2138	Eukaryota	TSAR	Stramenopiles	Gyrista	Bacillariophyceae	Bacillariales	Bacillariaceae	Nitzschia	Nitzschia_dubiiformis	100	100	100	100	100	99	99	55	50
ASV2139	Eukaryota	TSAR	Alveolata	Ciliophora	Spirotrichea	Licnophoria	Licnophoridae	Licnophora	Licnophora_macfarlandi	100	100	100	100	100	100	100	100	100
ASV2141	Eukaryota	TSAR	Alveolata	Dinoflagellata	Syndiniales	Dino-Group-I	Dino-Group-I-Clade-5	Dino-Group-I-Clade-5_X	Dino-Group-I-Clade-5_X_sp.	100	100	100	100	100	100	100	100	100
ASV2142	Eukaryota	TSAR	Rhizaria	Cercozoa	Filosa-Thecofilosea	Filosa-Thecofilosea_X	Mataza-lineage	Mataza-lineage_X	Mataza-lineage_X_sp.	100	100	100	100	100	100	100	100	100
ASV2143	Eukaryota	TSAR	Alveolata	Dinoflagellata	Dinophyceae	Prorocentrales	Prorocentraceae	Prorocentrum	Prorocentrum_sp.	100	100	100	100	100	76	76	76	76
ASV2144	Eukaryota	TSAR	Rhizaria	Cercozoa	Filosa-Thecofilosea	Cryomonadida	Protaspa-lineage	Protaspa-lineage_X	Protaspa-lineage_X_sp.	100	100	100	100	100	100	89	88	88
ASV2145	Eukaryota	TSAR	Alveolata	Ciliophora	Spirotrichea	Oligotrichida	Tontoniidae	Pseudotontonia	Pseudotontonia_sp.	100	100	100	100	100	100	100	100	100
ASV2146	Eukaryota	TSAR	Stramenopiles	Gyrista	Bacillariophyceae	Naviculales	Naviculaceae	Navicula	Navicula_sp.	100	100	100	100	100	100	100	100	91
ASV2151	Eukaryota	TSAR	Stramenopiles	Bigyra	Sagenista	Labyrinthulomycetes	Labyrinthulaceae	Aplanochytrium	Aplanochytrium_sp.	100	100	100	100	100	100	100	100	100
ASV2153	Eukaryota	TSAR	Stramenopiles	Gyrista	Phaeophyceae	Phaeophyceae_X	Phaeophyceae_XX	Phaeophyceae_XXX	Phaeophyceae_XXX_sp.	100	100	100	100	100	100	100	87	87
ASV2160	Eukaryota	TSAR	Alveolata	Dinoflagellata	Dinophyceae					99	84	71	67	66	45	20	20	14
ASV2162	Eukaryota	Amoebozoa	Evosea	Evosea_X	Variosea	Fractovitellida	Schizoplasmodiidae			100	94	63	63	63	62	62	43	43
ASV2163	Eukaryota	TSAR	Alveolata	Dinoflagellata	Dinophyceae					99	87	85	61	60	32	5	5	5
ASV2165	Eukaryota	TSAR	Telonemia	Telonemia_X	Telonemia_XX	Telonemia_XXX	Telonemia-Group-2	Telonemia-Group-2_X	Telonemia-Group-2_X_sp.	100	100	100	100	100	100	100	100	100
ASV2166	Eukaryota	TSAR	Alveolata	Dinoflagellata	Syndiniales	Dino-Group-II	Dino-Group-II-Clade-16	Dino-Group-II-Clade-16_X	Dino-Group-II-Clade-16_X_sp.	100	100	100	100	100	100	100	100	100
ASV2167	Eukaryota	TSAR	Alveolata	Dinoflagellata	Syndiniales	Dino-Group-I	Dino-Group-I-Clade-3	Dino-Group-I-Clade-3_X	Dino-Group-I-Clade-3_X_sp.	100	100	100	100	100	100	100	100	100
ASV2168	Eukaryota	TSAR	Alveolata	Ciliophora	Spirotrichea	Oligotrichida	Oligotrichida_X	Oligotrichida_XX	Oligotrichida_XX_sp.	100	100	100	100	100	100	62	62	62
ASV2169	Eukaryota	TSAR	Alveolata	Dinoflagellata	Dinophyceae	Gymnodiniales	Warnowiaceae	Warnowia	Warnowia_sp.	100	100	100	100	100	90	81	81	81
ASV2170	Eukaryota	Haptista	Haptophyta	Haptophyta_X	Prymnesiophyceae	Phaeocystales	Phaeocystaceae	Phaeocystis	Phaeocystis_globosa	100	100	100	100	100	100	100	100	96
ASV2171	Eukaryota	TSAR	Stramenopiles	Gyrista	Mediophyceae	Lithodesmiales	Lithodesmiaceae	Ditylum	Ditylum_intricatum	100	100	100	100	100	100	100	90	90
ASV2175	Eukaryota	Archaeplastida								94	56	49	49	45	45	45	45	45
ASV2176	Eukaryota	Amoebozoa								100	50	47	47	40	40	40	40	39
ASV2177	Eukaryota	Obazoa	Opisthokonta	Fungi	Basidiomycota	Ustilaginomycotina	Exobasidiomycetes	Malassezia	Malassezia_globosa	100	100	100	100	100	100	100	93	85
ASV2178	Eukaryota	Archaeplastida	Chlorophyta	Chlorophyta_X	Ulvophyceae	Ulvales-relatives	Ulvales-relatives_X	Ulva	Ulva_laetevirens	100	100	100	100	100	100	100	100	100
ASV2182	Eukaryota	Excavata	Metamonada	Fornicata	Fornicata_X	Fornicata_XX	Caviomonadidae	Caviomonadidae_X	Caviomonadidae_X_sp.	100	100	100	100	100	100	100	100	100
ASV2186	Eukaryota	TSAR	Alveolata	Dinoflagellata	Syndiniales	Dino-Group-I	Dino-Group-I-Clade-3	Dino-Group-I-Clade-3_X	Dino-Group-I-Clade-3_X_sp.	100	100	100	100	100	100	100	100	100
ASV2187	Eukaryota	TSAR	Alveolata	Dinoflagellata	Syndiniales	Dino-Group-I	Dino-Group-I-Clade-3	Dino-Group-I-Clade-3_X	Dino-Group-I-Clade-3_X_sp.	100	100	100	100	100	100	100	100	100
ASV2188	Eukaryota	TSAR	Alveolata	Dinoflagellata	Syndiniales	Dino-Group-I	Dino-Group-I-Clade-3	Dino-Group-I-Clade-3_X	Dino-Group-I-Clade-3_X_sp.	100	100	100	100	100	100	100	100	100
ASV2191	Eukaryota	TSAR	Alveolata	Ciliophora	Spirotrichea	Choreotrichida-Tintinnina	Tintinnidae	Tintinnidae_X	Tintinnidae_X_sp.	100	100	100	100	100	100	100	100	100
ASV2194	Eukaryota	Haptista	Haptophyta	Haptophyta_X	Prymnesiophyceae	Prymnesiales	Prymnesiaceae	Prymnesium	Prymnesium_sp.	100	100	100	100	100	100	100	100	100
ASV2195	Eukaryota	TSAR	Alveolata	Dinoflagellata	Syndiniales	Dino-Group-II	Dino-Group-II-Clade-10-and-11	Dino-Group-II-Clade-10-and-11_X	Dino-Group-II-Clade-10-and-11_X_sp.	100	100	100	100	100	100	99	99	99
ASV2196	Eukaryota	TSAR	Stramenopiles	Bigyra	Opalozoa	Nanomonadea	MAST-3	MAST-3J	MAST-3J_sp.	100	100	100	100	100	100	100	100	100
ASV2197	Eukaryota	Haptista	Haptophyta	Haptophyta_X	Prymnesiophyceae	Prymnesiales	Chrysochromulinaceae	Chrysochromulina	Chrysochromulina_sp.	100	100	100	100	100	100	100	100	100
ASV2201	Eukaryota	TSAR								99	52	47	38	38	11	3	3	3
ASV2202	Eukaryota	TSAR	Alveolata	Dinoflagellata	Dinophyceae					100	79	77	66	65	30	15	15	13
ASV2203	Eukaryota	TSAR	Alveolata	Ciliophora	Oligohymenophorea	Scuticociliatia_1	Philasterida			100	100	100	100	100	100	100	47	47
ASV2206	Eukaryota	Archaeplastida	Chlorophyta	Chlorophyta_X	Ulvophyceae	Ulvales-relatives	Ulvales-relatives_X	Acrochaete	Acrochaete_leptochaete	100	100	100	100	100	100	100	100	100
ASV2208	Eukaryota	TSAR	Stramenopiles	Bigyra	Sagenista	Labyrinthulomycetes	Oblongichytridiaceae	Oblongichytrium	Oblongichytrium_sp.	100	100	100	100	100	100	100	100	99
ASV2210	Eukaryota	TSAR								97	54	43	31	31	9	2	2	2
ASV2211	Eukaryota:nucl	TSAR:nucl	Rhizaria:nucl	Cercozoa:nucl	Chlorarachniophyceae:nucl	Chlorarachnida:nucl	Chlorarachnida_X:nucl	Chlorarachnion:nucl	Chlorarachnion_sp.:nucl	100	100	100	100	100	100	100	100	100
ASV2214	Eukaryota	TSAR	Alveolata	Apicomplexa	Coccidiomorphea	Eimeriida	Corallicolidae			100	56	56	56	56	56	56	47	47
ASV2216	Eukaryota	TSAR	Alveolata	Dinoflagellata	Dinophyceae	Dinophysiales	Amphisoleniaceae	Amphisoleniaceae_X	Amphisoleniaceae_X_sp.	100	100	100	100	100	90	88	87	87
ASV2220	Eukaryota	Archaeplastida	Rhodophyta	Rhodophyta_X	Florideophyceae	Gigartinales	Gigartinales_X	Peyssonnelia	Peyssonnelia_japonica	100	100	100	100	100	100	100	100	93
ASV2222	Eukaryota	Archaeplastida	Streptophyta	Streptophyta_X	Embryophyceae	Embryophyceae_X	Embryophyceae_XX	Apium	Apium_graveolens	100	100	100	100	100	100	100	74	74
ASV2223	Eukaryota	Archaeplastida	Picozoa	Picozoa_X	Picozoa_XX	Picozoa_XXX	Picozoa_XXXX	Picozoa_XXXXX	Picozoa_XXXXX_sp.	100	100	100	100	98	98	98	98	98
ASV2225	Eukaryota	Haptista	Centroplasthelida	Centroplasthelida_X	Panacanthocystida	Panacanthocystida_X				99	75	75	75	73	73	46	46	18
ASV2226	Eukaryota	Archaeplastida	Chlorophyta	Chlorophyta_X	Ulvophyceae	Bryopsidales	Ostreobiaceae	Ostreobium	Ostreobium_sp.	100	100	100	100	100	100	100	100	100
ASV2228	Eukaryota	Cryptista	Cryptophyta	Cryptophyta_X	Cryptophyceae	Cryptomonadales	Cryptomonadales_X	Geminigera	Geminigera_cryophila	100	100	100	100	100	98	97	59	59
ASV2229	Eukaryota	TSAR	Stramenopiles	Stramenopiles_X	Stramenopiles_XX	Stramenopiles_XXX	Stramenopiles_XXXX	Stramenopiles_XXXXX	Stramenopiles_XXXXX_sp.	100	100	100	90	90	90	90	90	90
ASV2230	Eukaryota	TSAR	Alveolata	Dinoflagellata	Dinophyceae	Dinophysiales	Oxyphysiaceae	Phalachroma		100	100	100	100	100	97	97	97	49
ASV2231	Eukaryota	TSAR	Rhizaria	Cercozoa	Cercozoa_X	Cercozoa_XX	Cercozoa_XXX	Cercozoa_XXXX	Cercozoa_XXXX_sp.	100	100	100	100	66	66	66	66	66
ASV2232	Eukaryota	Archaeplastida	Chlorophyta	Chlorophyta_X	Mamiellophyceae	Mamiellales	Mamiellaceae	Micromonas	Micromonas_clade_B4	100	100	100	100	100	100	100	100	99
ASV2234	Eukaryota	TSAR	Alveolata	Ciliophora	Spirotrichea	Licnophoria	Licnophoridae	Licnophora	Licnophora_lyngbycola	100	100	100	100	100	100	100	100	100
ASV2235	Eukaryota	Haptista	Centroplasthelida	Centroplasthelida_X	Pterocystida	Pterocystida_X	Pterocystida_XX	Pterocystida_XXX	Pterocystida_XXX_sp.	100	100	100	100	81	50	50	50	50
ASV2236	Eukaryota	Excavata	Metamonada	Fornicata	Fornicata_X	Fornicata_XX	Caviomonadidae	Caviomonadidae_X	Caviomonadidae_X_sp.	100	100	100	100	100	100	100	100	100
ASV2241	Eukaryota	TSAR	Stramenopiles	Bigyra	Sagenista	Labyrinthulomycetes	Thraustochytriaceae	Sicyoidochytrium	Sicyoidochytrium_sp.	100	100	100	100	100	100	100	100	100
ASV2243	Eukaryota	TSAR	Stramenopiles	Gyrista						99	81	72	71	49	42	42	42	42
ASV2244	Eukaryota	TSAR	Alveolata	Dinoflagellata	Dinophyceae					100	100	100	100	100	44	44	43	43
ASV2249	Eukaryota	Archaeplastida	Chlorophyta	Chlorophyta_X	Ulvophyceae	Bryopsidales	Ostreobiaceae	Ostreobium	Ostreobium_sp.	99	94	90	90	87	87	86	86	86
ASV2250	Eukaryota	TSAR	Alveolata	Dinoflagellata	Syndiniales	Dino-Group-II	Dino-Group-II-Clade-4	Dino-Group-II-Clade-4_X	Dino-Group-II-Clade-4_X_sp.	100	100	100	100	100	100	100	100	100
ASV2252	Eukaryota	Haptista	Haptophyta	Haptophyta_X	Prymnesiophyceae	Prymnesiales	Chrysochromulinaceae	Chrysochromulina	Chrysochromulina_sp.	100	100	100	100	100	100	100	100	100
ASV2253	Eukaryota	TSAR	Alveolata	Dinoflagellata	Dinophyceae	Peridiniales	Blastodiniaceae	Blastodinium	Blastodinium_spinulosum	100	100	100	100	100	100	100	100	100
ASV2254	Eukaryota	TSAR	Alveolata	Dinoflagellata	Syndiniales	Dino-Group-I	Dino-Group-I-Clade-5	Dino-Group-I-Clade-5_X	Dino-Group-I-Clade-5_X_sp.	100	100	100	100	100	100	100	100	100
ASV2255	Eukaryota	TSAR	Alveolata	Dinoflagellata	Dinophyceae	Gymnodiniales	Warnowiaceae	Warnowia	Warnowia_sp.	100	100	100	100	100	90	70	70	70
ASV2256	Eukaryota	TSAR	Alveolata	Dinoflagellata	Dinophyceae	Gymnodiniales	Gymnodiniaceae	Gymnodinium	Gymnodinium_sp.	100	100	100	100	100	68	61	56	55
ASV2263	Eukaryota	TSAR	Alveolata							100	61	56	45	45	27	23	23	19
ASV2264	Eukaryota	TSAR	Stramenopiles	Bigyra	Sagenista	Labyrinthulomycetes	Labyrinthulaceae	Aplanochytrium	Aplanochytrium_sp.	100	100	100	100	100	100	100	100	99
ASV2265	Eukaryota:mito	Obazoa:mito	Opisthokonta:mito	Metazoa:mito	Cnidaria:mito	Cnidaria_X:mito	Anthozoa:mito	Sarcophyton:mito	Sarcophyton_glaucum:mito	100	100	100	100	100	100	100	100	100
ASV2269	Eukaryota	Obazoa	Opisthokonta	Fungi	Basidiomycota	Agaricomycotina	Agaricomycetes	Hyphodontia	Hyphodontia_sambuci	100	100	100	100	100	100	100	100	100
ASV2270	Eukaryota	TSAR	Stramenopiles	Gyrista	Mediophyceae	Eupodiscales	Odontellaceae	Odontella	Odontella_rostrata	100	100	100	100	97	96	96	96	82
ASV2271	Eukaryota	Haptista	Haptophyta	Haptophyta_X	Pavlovophyceae	Pavlovales	Pavlovaceae	Pavlova	Pavlova_pinguis	100	100	100	100	100	100	100	100	100
ASV2272	Eukaryota	Archaeplastida	Streptophyta	Streptophyta_X	Embryophyceae	Embryophyceae_X	Embryophyceae_XX	Ostryopsis	Ostryopsis_davidiana	100	100	100	100	100	100	100	82	74
ASV2277	Eukaryota	TSAR	Stramenopiles	Gyrista	MOCH-5	MOCH-5_X	MOCH-5_XX	MOCH-5_XXX	MOCH-5_XXX_sp.	100	100	100	100	100	100	100	100	100
ASV2279	Eukaryota	TSAR	Alveolata	Ciliophora	Spirotrichea	Oligotrichida	Tontoniidae	Pseudotontonia	Pseudotontonia_sp.	100	100	100	100	100	100	100	100	98
ASV2280	Eukaryota	TSAR	Rhizaria	Cercozoa	Filosa-Imbricatea	Thaumatomonadida	Thaumatomonadidae	Thaumatomastix	Thaumatomastix_sp.	100	100	100	100	98	98	98	86	86
ASV2283	Eukaryota	TSAR	Stramenopiles	Bigyra	Bicoecea	Anoecales	Caecitellaceae	Caecitellus		100	100	100	100	100	100	100	70	44
ASV2287	Eukaryota	TSAR	Alveolata	Dinoflagellata	Dinophyceae					100	100	100	100	100	37	31	31	31
ASV2288	Eukaryota	TSAR	Alveolata	Dinoflagellata	Syndiniales	Dino-Group-II	Dino-Group-II-Clade-3	Dino-Group-II-Clade-3_X	Dino-Group-II-Clade-3_X_sp.	100	100	100	100	100	100	100	100	100
ASV2289	Eukaryota	TSAR	Stramenopiles	Gyrista	Mediophyceae	Thalassiosirales	Thalassiosiraceae	Minidiscus		100	100	100	100	100	100	99	82	23
ASV2290	Eukaryota	TSAR	Alveolata	Dinoflagellata	Syndiniales	Dino-Group-II	Dino-Group-II-Clade-1	Dino-Group-II-Clade-1_X	Dino-Group-II-Clade-1_X_sp.	100	100	100	100	100	100	100	100	100
ASV2291	Eukaryota	Cryptista	Cryptophyta	Cryptophyta_X	Cryptophyceae	Cryptomonadales	Cryptomonadales_X	Plagioselmis	Plagioselmis_prolonga	100	100	100	100	100	97	96	81	81
ASV2293	Eukaryota	TSAR	Alveolata	Dinoflagellata	Syndiniales	Dino-Group-I	Dino-Group-I-Clade-5	Dino-Group-I-Clade-5_X	Dino-Group-I-Clade-5_X_sp.	100	100	100	100	55	54	54	54	54
ASV2309	Eukaryota	TSAR	Stramenopiles	Gyrista	Bacillariophyceae	Mastogloiales	Mastogloiaceae	Mastogloia	Mastogloia_sp.	100	100	100	100	100	100	100	100	100
ASV2311	Eukaryota	Amoebozoa	Discosea	Discosea_X	Flabellinia	Vannellida	Vannellidae	Lingulamoeba	Lingulamoeba_sp.	100	100	100	100	100	100	100	100	100
ASV2317	Eukaryota	TSAR	Alveolata	Dinoflagellata	Syndiniales	Dino-Group-II	Dino-Group-II-Clade-6	Dino-Group-II-Clade-6_X	Dino-Group-II-Clade-6_X_sp.	100	100	100	100	100	100	100	100	100
ASV2318	Eukaryota	Amoebozoa	Discosea	Discosea_X	Flabellinia	Dactylopodida	Paramoebidae	Neoparamoeba	Neoparamoeba_branchiphila	100	100	100	100	100	100	100	100	100
ASV2319	Eukaryota	Archaeplastida	Rhodophyta	Rhodophyta_X	Florideophyceae	Ceramiales	Ceramiaceae	Ceramium	Ceramium_rubrum	100	100	100	100	100	100	100	100	93
ASV2320	Eukaryota	TSAR	Alveolata	Dinoflagellata	Dinophyceae					100	78	67	56	56	40	15	15	15
ASV2325	Eukaryota	TSAR	Alveolata	Ciliophora	Spirotrichea	Licnophoria	Licnophoridae	Licnophora	Licnophora_macfarlandi	100	99	99	99	99	99	99	99	99
ASV2326	Eukaryota	TSAR	Alveolata	Ciliophora	Spirotrichea	Oligotrichida	Strombidiidae	Strombidiidae_X	Strombidiidae_X_sp.	100	100	100	100	100	100	82	50	50
ASV2329	Eukaryota	Obazoa	Opisthokonta	Choanoflagellata	Choanoflagellatea	Acanthoecida	Stephanoecidae_Group_D	Stephanoecidae_Group_D_X	Stephanoecidae_Group_D_X_sp.	100	100	100	100	100	100	99	96	96
ASV2330	Eukaryota	TSAR	Stramenopiles	Gyrista	Gyrista_X	Gyrista_XX	MAST-1	MAST-1C	MAST-1C_sp.	100	100	100	100	100	100	100	100	100
ASV2331	Eukaryota:nucl	Cryptista:nucl	Cryptophyta:nucl	Cryptophyta_X:nucl	Cryptophyceae:nucl	Cryptomonadales:nucl	Cryptomonadales_X:nucl	Plagioselmis:nucl	Plagioselmis_lacustris:nucl	100	100	100	100	100	98	96	65	65
ASV2332	Eukaryota	TSAR	Alveolata	Dinoflagellata	Dinophyceae	Gymnodiniales	Gymnodiniaceae	Gyrodinium	Gyrodinium_spirale	100	100	100	100	100	100	100	100	57
ASV2336	Eukaryota	Archaeplastida	Chlorophyta	Chlorophyta_X	Ulvophyceae	Cladophorales	Cladophorales_X	Cladophora	Cladophora_vagabunda	100	100	100	100	100	100	100	100	69
ASV2340	Eukaryota	TSAR	Stramenopiles	Bigyra	Bicoecea	Anoecales	Anoecales_X	Bilabrum	Bilabrum_latius	100	100	100	100	100	100	100	100	100
ASV2343	Eukaryota	Obazoa	Opisthokonta	Choanoflagellata	Choanoflagellatea	Acanthoecida	Acanthoecidae	Polyoeca	Polyoeca_dichotoma	100	100	100	100	100	100	94	94	94
ASV2347	Eukaryota	TSAR	Alveolata	Perkinsea	Perkinsida	Perkinsida_X				100	100	98	52	52	52	28	15	12
ASV2348	Eukaryota	TSAR	Rhizaria	Cercozoa	Filosa-Imbricatea	Thaumatomonadida	Thaumatomonadidae	Thaumatomastix	Thaumatomastix_sp.	100	100	100	100	100	100	100	100	100
ASV2350	Eukaryota	TSAR	Alveolata	Dinoflagellata	Dinophyceae	Suessiales	Suessiaceae	Pelagodinium	Pelagodinium_beii	100	100	100	100	100	100	100	100	95
ASV2351	Eukaryota	TSAR	Stramenopiles	Gyrista	Bacillariophyceae	Licmophorales	Licmophoraceae	Licmophora	Licmophora_sp.	100	100	100	100	100	97	97	97	66
ASV2353	Eukaryota	TSAR	Stramenopiles	Gyrista						99	78	74	71	49	41	41	41	41
ASV2354	Eukaryota	Obazoa	Opisthokonta	Fungi	Basidiomycota	Pucciniomycotina	Cystobasidiomycetes	Rhodotorula	Rhodotorula_mucilaginosa	100	100	100	100	100	100	100	100	100
ASV2356	Eukaryota	TSAR	Alveolata	Dinoflagellata	Dinophyceae	Gymnodiniales	Warnowiaceae	Warnowia	Warnowia_sp.	100	100	100	100	100	99	99	99	99
ASV2357	Eukaryota	Excavata	Discoba	Euglenozoa	Diplonemea	Diplonemida	Diplonemidae	Rhynchopus	Rhynchopus_humris	100	100	100	100	100	100	100	100	100
ASV2358	Eukaryota	TSAR	Alveolata	Ciliophora	Spirotrichea	Choreotrichida	Strobilidiidae	Pelagostrobilidium	Pelagostrobilidium_sp.	100	100	100	100	100	86	85	85	74
ASV2360	Eukaryota	TSAR	Alveolata	Ciliophora	Phyllopharyngea	Suctoria	Ephelotidae	Ephelota	Ephelota_mammillata	100	99	99	99	99	99	99	99	99
ASV2361	Eukaryota	TSAR	Rhizaria	Cercozoa	Filosa-Thecofilosea	Cryomonadida	Protaspa-lineage	Protaspa-lineage_X	Protaspa-lineage_X_sp.	100	100	100	100	100	100	100	100	100
ASV2362	Eukaryota	Excavata	Metamonada	Fornicata	Carpediemonadea	Carpediemonadida	Carpediemonadidae	Hicanonectes	Hicanonectes_teleskopos	100	100	100	100	100	100	100	100	100
ASV2367	Eukaryota	Obazoa	Opisthokonta	Fungi	Ascomycota	Pezizomycotina	Dothideomycetes	Teratosphaeriaceae	Teratosphaeriaceae_sp.	100	100	100	100	100	100	100	86	86
ASV2368	Eukaryota	Excavata	Metamonada	Fornicata	Carpediemonadea	Carpediemonadida	Carpediemonadidae	Hicanonectes	Hicanonectes_teleskopos	100	100	100	100	100	100	100	100	100
ASV2369	Eukaryota	TSAR	Alveolata	Dinoflagellata	Dinophyceae					99	92	92	86	86	22	14	14	14
ASV2371	Eukaryota	TSAR	Alveolata	Dinoflagellata	Dinophyceae	Suessiales	Suessiaceae	Pelagodinium	Pelagodinium_beii	100	100	100	100	100	100	100	100	96
ASV2372	Eukaryota	Archaeplastida	Chlorophyta	Chlorophyta_X	Ulvophyceae	Bryopsidales	Ostreobiaceae	Ostreobium	Ostreobium_sp.	99	86	81	81	77	77	77	77	77
ASV2377	Eukaryota	TSAR	Alveolata	Dinoflagellata	Syndiniales	Dino-Group-II	Dino-Group-II-Clade-10-and-11	Dino-Group-II-Clade-10-and-11_X	Dino-Group-II-Clade-10-and-11_X_sp.	100	100	100	100	100	100	100	100	100
ASV2378	Eukaryota	TSAR	Alveolata	Dinoflagellata	Syndiniales	Dino-Group-I	Dino-Group-I-Clade-5	Dino-Group-I-Clade-5_X	Dino-Group-I-Clade-5_X_sp.	100	100	100	100	100	100	100	100	100
ASV2379	Eukaryota	TSAR	Alveolata	Dinoflagellata	Dinophyceae	Gymnodiniales	Gymnodiniaceae	Gymnodinium	Gymnodinium_sp.	100	100	100	100	100	100	83	71	71
ASV2380	Eukaryota	TSAR	Stramenopiles	Bigyra	Sagenista	Sagenista_X	MAST-9	MAST-9A	MAST-9A_sp.	100	100	100	100	100	100	100	100	100
ASV2383	Eukaryota	Archaeplastida	Chlorophyta	Chlorophyta_X	Ulvophyceae	Bryopsidales	Ostreobiaceae	Ostreobium	Ostreobium_sp.	100	95	95	95	95	95	95	95	95
ASV2392	Eukaryota	Obazoa	Opisthokonta	Ichthyosporea	Ichthyophonida	Abeoformidae	Abeoformidae_Group_MAIP_1	Abeoformidae_Group_MAIP_1_X	Abeoformidae_Group_MAIP_1_X_sp.	100	100	100	100	100	99	86	86	86
ASV2393	Eukaryota	TSAR	Stramenopiles	Bigyra	Sagenista	Labyrinthulomycetes	Labyrinthulaceae	Labyrinthula	Labyrinthula_sp.	100	100	100	100	100	100	100	100	100
ASV2394	Eukaryota	Archaeplastida	Rhodophyta	Rhodophyta_X	Florideophyceae	Corallinales	Corallinales_X	Mesophyllum	Mesophyllum_erubescens	100	100	100	100	100	100	100	100	100
ASV2395	Eukaryota	TSAR	Stramenopiles	Bigyra	Sagenista	Sagenista_X	MAST-9	MAST-9A	MAST-9A_sp.	100	100	100	100	100	100	100	100	100
ASV2396	Eukaryota	Archaeplastida	Chlorophyta	Chlorophyta_X	Prasino-Clade-9	Prasino-Clade-9_X	Prasino-Clade-9_XX	Prasino-Clade-9_XXX	Prasino-Clade-9_XXX_sp.	100	100	100	100	98	98	98	98	98
ASV2398	Eukaryota	Archaeplastida	Chlorophyta	Chlorophyta_X	Chloropicophyceae	Chloropicales	Chloropicaceae	Chloropicon	Chloropicon_sieburthii	100	100	100	100	100	100	100	100	70
ASV2399	Eukaryota	TSAR	Alveolata	Ciliophora	Spirotrichea	Euplotia	Aspidiscidae	Aspidisca	Aspidisca_steini	100	100	100	100	100	100	100	100	100
ASV2400	Eukaryota	Excavata	Metamonada	Fornicata	Carpediemonadea	Carpediemonadida	Carpediemonadidae	Hicanonectes	Hicanonectes_teleskopos	100	100	100	100	100	100	100	100	100
ASV2403	Eukaryota	TSAR	Alveolata	Apicomplexa	Coccidiomorphea	Eimeriida	Corallicolidae			100	100	100	100	100	100	100	42	42
ASV2405	Eukaryota	Obazoa	Opisthokonta							100	57	57	36	36	36	36	28	28
ASV2406	Eukaryota	Obazoa	Opisthokonta	Fungi	Basidiomycota	Agaricomycotina	Agaricomycetes			100	100	100	100	100	100	100	40	40
ASV2411	Eukaryota	TSAR	Alveolata	Dinoflagellata	Dinophyceae	Gymnodiniales	Gymnodiniaceae	Gyrodinium	Gyrodinium_heterogrammum	100	100	100	100	100	94	94	94	90
ASV2413	Eukaryota	TSAR	Alveolata	Ciliophora	Spirotrichea	Choreotrichida	Choreotrichida_X	Choreotrichida_XX	Choreotrichida_XX_sp.	100	100	100	100	100	100	100	100	100
ASV2414	Eukaryota	TSAR	Alveolata	Dinoflagellata	Syndiniales	Dino-Group-I	Dino-Group-I-Clade-5	Dino-Group-I-Clade-5_X	Dino-Group-I-Clade-5_X_sp.	100	100	100	100	100	100	100	100	100
ASV2415	Eukaryota	TSAR	Alveolata	Ciliophora	Spirotrichea	Oligotrichida	Oligotrichida_X	Oligotrichida_XX	Oligotrichida_XX_sp.	100	100	100	100	100	100	74	74	74
ASV2416	Eukaryota	Obazoa	Opisthokonta	Choanoflagellata	Choanoflagellatea	Acanthoecida	Stephanoecidae_Group_H	Stephanoecidae_Group_H_X	Stephanoecidae_Group_H_X_sp.	100	100	100	100	100	100	100	100	100
ASV2417	Eukaryota	TSAR	Rhizaria	Cercozoa	Filosa-Imbricatea	Filosa-Imbricatea_X	Novel-clade-2	Novel-clade-2_X	Novel-clade-2_X_sp.	100	100	100	100	100	100	100	100	100
ASV2418	Eukaryota	TSAR	Alveolata	Dinoflagellata	Dinophyceae	Dinophyceae_X	Dinophyceae_XX	Dinophyceae_XXX	Dinophyceae_XXX_sp.	100	100	100	100	100	69	69	69	69
ASV2419	Eukaryota	Archaeplastida	Picozoa	Picozoa_X	Picozoa_XX	Picozoa_XXX	Picozoa_XXXX	Picozoa_XXXXX	Picozoa_XXXXX_sp.	100	100	100	100	100	100	100	100	100
ASV2420	Eukaryota	Cryptista	Cryptophyta	Cryptophyta_X	Cryptophyceae	Cryptomonadales	Cryptomonadales_X	Teleaulax	Teleaulax_sp.	100	100	100	100	100	98	96	88	83
ASV2428	Eukaryota	TSAR	Stramenopiles	Gyrista	Bacillariophyceae					100	100	100	100	95	25	25	18	18
ASV2434	Eukaryota	TSAR								100	59	45	42	11	7	6	6	3
ASV2436	Eukaryota	TSAR	Alveolata	Apicomplexa	Coccidiomorphea	Eimeriida	Corallicolidae	Corallicolidae_COR6	Corallicolidae_COR6_sp.	100	71	71	71	71	71	71	58	58
ASV2441	Eukaryota	Haptista	Haptophyta	Haptophyta_X	Prymnesiophyceae	Prymnesiales	Chrysochromulinaceae	Chrysochromulina	Chrysochromulina_sp.	100	100	100	100	100	100	99	99	83
ASV2442	Eukaryota	TSAR	Stramenopiles	Bigyra	Sagenista	Sagenista_X	MAST-7	MAST-7B	MAST-7B_sp.	100	100	100	100	100	100	100	100	100
ASV2443	Eukaryota	TSAR	Alveolata	Dinoflagellata	Syndiniales	Dino-Group-II	Dino-Group-II-Clade-44	Dino-Group-II-Clade-44_X	Dino-Group-II-Clade-44_X_sp.	100	100	100	100	100	100	100	100	100
ASV2444	Eukaryota	TSAR	Alveolata	Dinoflagellata	Dinophyceae					100	100	100	100	100	35	25	20	20
ASV2445	Eukaryota	TSAR	Alveolata	Ciliophora	Spirotrichea	Choreotrichida	Strombidinopsidae	Strombidinopsis	Strombidinopsis_sp.	100	100	100	100	100	100	100	100	60
ASV2446	Eukaryota	TSAR	Rhizaria	Cercozoa	Filosa-Imbricatea	Filosa-Imbricatea_X	Novel-clade-2	Novel-clade-2_X	Novel-clade-2_X_sp.	100	100	100	100	98	71	69	69	69
ASV2447	Eukaryota	Cryptista	Cryptophyta	Cryptophyta_X	Cryptophyceae	Cryptomonadales	Cryptomonadales_X	Falcomonas	Falcomonas_daucoides	100	100	100	100	100	90	89	89	89
ASV2448	Eukaryota	TSAR	Rhizaria	Cercozoa	Filosa-Thecofilosea	Filosa-Thecofilosea_X	Novel-Clade-4	Novel-Clade-4_X	Novel-Clade-4_X_sp.	100	100	100	100	100	98	98	98	98
ASV2449	Eukaryota	TSAR	Stramenopiles	Gyrista	Bacillariophyceae	Bacillariales	Bacillariaceae	Pseudo-nitzschia	Pseudo-nitzschia_multiseries	100	100	100	100	100	99	99	98	92
ASV2450	Eukaryota	Haptista	Centroplasthelida	Centroplasthelida_X	Pterocystida	Pterocystida_X	Pterocystida_XX	Pterocystida_XXX	Pterocystida_XXX_sp.	100	100	100	100	100	100	100	100	100
ASV2451	Eukaryota	TSAR	Rhizaria	Cercozoa	Filosa-Thecofilosea	Filosa-Thecofilosea_X	Novel-Clade-4	Novel-Clade-4_X	Novel-Clade-4_X_sp.	100	100	100	100	100	97	97	97	97
ASV2452	Eukaryota	TSAR	Alveolata	Ciliophora	Spirotrichea	Oligotrichida	Oligotrichida_X	Oligotrichida_XX	Oligotrichida_XX_sp.	100	100	100	100	100	100	79	79	79
ASV2453	Eukaryota	TSAR	Rhizaria	Radiolaria	Acantharea	Acantharea_3	Acantharea_3a	Acantharea_3a_X	Acantharea_3a_X_sp.	100	100	100	100	100	100	100	100	100
ASV2460	Eukaryota	TSAR	Alveolata	Ciliophora	Oligohymenophorea	Scuticociliatia_1	Philasterida	Glauconema	Glauconema_trihymene	100	100	100	100	100	100	100	100	100
ASV2463	Eukaryota	Haptista	Centroplasthelida	Centroplasthelida_X	Pterocystida					100	100	100	100	89	32	26	26	26
ASV2464	Eukaryota	TSAR	Rhizaria	Cercozoa	Filosa-Imbricatea	Thaumatomonadida	Thaumatomonadidae	Reckertia	Reckertia_filosa	100	100	100	100	100	100	100	100	100
ASV2465	Eukaryota	TSAR	Alveolata							96	65	52	40	40	19	14	14	14
ASV2466	Eukaryota	TSAR	Rhizaria	Cercozoa	Endomyxa-Ascetosporea	Paradinida	Paradinidae	Paradinidae_X	Paradinidae_X_sp.	100	100	100	100	100	98	92	55	55
ASV2472	Eukaryota	TSAR	Stramenopiles	Bigyra	Sagenista	Labyrinthulomycetes	Labyrinthulaceae	Aplanochytrium	Aplanochytrium_sp.	100	100	100	100	100	100	100	100	99
ASV2474	Eukaryota	TSAR	Alveolata	Apicomplexa	Coccidiomorphea	Eimeriida	Corallicolidae			100	100	100	100	100	100	100	42	31
ASV2476	Eukaryota	TSAR	Stramenopiles	Bigyra	Sagenista	Sagenista_X	MAST-4	MAST-4E	MAST-4E_sp.	100	100	100	100	100	100	100	100	100
ASV2480	Eukaryota	TSAR	Alveolata	Ciliophora	Spirotrichea	Oligotrichida	Strombidiidae	Strombidiidae_X	Strombidiidae_X_sp.	100	100	100	100	100	100	94	70	70
ASV2481	Eukaryota	Haptista	Haptophyta	Haptophyta_X	Prymnesiophyceae	Prymnesiales	Chrysochromulinaceae	Chrysochromulina		100	100	100	100	90	82	82	82	25
ASV2482	Eukaryota	TSAR	Alveolata	Dinoflagellata	Syndiniales	Dino-Group-I	Dino-Group-I-Clade-5	Dino-Group-I-Clade-5_X	Dino-Group-I-Clade-5_X_sp.	100	100	100	100	100	100	100	100	100
ASV2483	Eukaryota	TSAR	Alveolata	Dinoflagellata	Dinophyceae					100	100	100	100	100	30	30	30	30
ASV2484	Eukaryota	TSAR	Stramenopiles	Bigyra	Sagenista	Sagenista_X	MAST-8	MAST-8B	MAST-8B_sp.	100	100	100	100	100	100	100	100	100
ASV2485	Eukaryota	TSAR	Alveolata	Dinoflagellata	Syndiniales	Dino-Group-II	Dino-Group-II-Clade-3	Dino-Group-II-Clade-3_X	Dino-Group-II-Clade-3_X_sp.	100	100	100	100	100	100	97	97	97
ASV2486	Eukaryota	Haptista	Haptophyta	Haptophyta_X	Prymnesiophyceae	Prymnesiales	Chrysochromulinaceae	Chrysochromulina	Chrysochromulina_sp.	100	100	100	100	100	98	97	97	80
ASV2487	Eukaryota	TSAR	Alveolata	Dinoflagellata	Syndiniales	Dino-Group-II	Dino-Group-II-Clade-3	Dino-Group-II-Clade-3_X	Dino-Group-II-Clade-3_X_sp.	100	100	100	100	100	100	100	100	100
ASV2488	Eukaryota	TSAR	Alveolata	Dinoflagellata	Syndiniales	Dino-Group-I	Dino-Group-I-Clade-5	Dino-Group-I-Clade-5_X	Dino-Group-I-Clade-5_X_sp.	100	100	100	100	96	96	96	96	96
ASV2489	Eukaryota	Haptista	Haptophyta	Haptophyta_X	Prymnesiophyceae	Prymnesiales	Chrysochromulinaceae	Chrysochromulina	Chrysochromulina_sp.	100	100	100	100	100	100	100	100	100
ASV2493	Eukaryota	TSAR	Rhizaria	Cercozoa	Endomyxa-Gromiidea	Gromiida	Gromiidae	Gromia		100	100	99	99	98	98	98	98	39
ASV2501	Eukaryota	TSAR	Alveolata	Ciliophora	Oligohymenophorea	Scuticociliatia_1	Cohnilembidae	Cohnilembus	Cohnilembus_verminus	100	100	100	100	100	100	88	88	79
ASV2502	Eukaryota	TSAR	Alveolata	Ciliophora	Oligohymenophorea	Apostomatia	Foettingeriidae	Hyalophysa		100	100	100	100	100	100	98	69	35
ASV2503	Eukaryota	TSAR	Alveolata	Ciliophora	Oligohymenophorea	Apostomatia	Foettingeriidae	Synophrya	Synophrya_sp.	100	100	100	100	100	100	100	70	70
ASV2504	Eukaryota	TSAR	Alveolata	Dinoflagellata	Dinophyceae	Peridiniales	Blastodiniaceae	Blastodinium	Blastodinium_mangini	100	100	100	100	100	100	100	100	98
ASV2508	Eukaryota	TSAR	Alveolata	Dinoflagellata	Dinophyceae					100	100	100	100	99	24	24	24	24
ASV2510	Eukaryota	TSAR	Alveolata	Ciliophora	Spirotrichea	Hypotrichia	Holostichidae	Holosticha	Holosticha_diademata	100	100	100	100	100	100	100	100	100
ASV2516	Eukaryota	TSAR	Alveolata	Ciliophora	Spirotrichea	Choreotrichida	Strobilidiidae	Pelagostrobilidium	Pelagostrobilidium_neptuni	100	100	100	100	100	100	100	100	87
ASV2517	Eukaryota	TSAR	Rhizaria	Cercozoa						100	98	95	90	29	26	26	26	26
ASV2519	Eukaryota	TSAR	Alveolata	Dinoflagellata	Dinophyceae	Gymnodiniales	Gymnodiniaceae	Amphidinium	Amphidinium_operculatum	100	100	100	100	100	100	100	100	84
ASV2522	Eukaryota	Obazoa	Opisthokonta	Fungi	Fungi_X	Fungi_XX	Fungi_XXX	Fungi_XXXX	Fungi_XXXX_sp.	100	100	100	100	90	90	90	90	90
ASV2523	Eukaryota	TSAR	Stramenopiles	Bigyra	Sagenista	Sagenista_X	MAST-8	MAST-8B	MAST-8B_sp.	100	100	100	100	100	100	100	100	100
ASV2524	Eukaryota	TSAR	Alveolata	Dinoflagellata	Syndiniales	Dino-Group-II	Dino-Group-II-Clade-10-and-11	Dino-Group-II-Clade-10-and-11_X	Dino-Group-II-Clade-10-and-11_X_sp.	100	100	100	100	100	100	100	100	100
ASV2526	Eukaryota	Haptista	Haptophyta	Haptophyta_X	Prymnesiophyceae	Isochrysidales	Noelaerhabdaceae	Gephyrocapsa	Gephyrocapsa_oceanica	100	100	100	100	100	100	100	60	55
ASV2527	Eukaryota	Haptista	Haptophyta	Haptophyta_X	Prymnesiophyceae	Prymnesiales	Chrysochromulinaceae	Chrysochromulina	Chrysochromulina_sp.	100	100	100	100	100	94	94	94	66
ASV2528	Eukaryota	TSAR	Rhizaria	Cercozoa	Filosa-Thecofilosea	Ventricleftida	CCW10-lineage	CCW10-lineage_X	CCW10-lineage_X_sp.	100	100	100	100	100	100	100	100	100
ASV2529	Eukaryota	Haptista	Haptophyta	Haptophyta_X	Prymnesiophyceae	Prymnesiales	Chrysochromulinaceae	Chrysochromulina	Chrysochromulina_sp.	100	100	100	100	100	100	100	100	100
ASV2530	Eukaryota	Haptista	Haptophyta	Haptophyta_X	Prymnesiophyceae	Phaeocystales	Phaeocystaceae	Phaeocystis	Phaeocystis_sp.	100	100	100	100	100	100	100	100	100
ASV2531	Eukaryota	TSAR	Rhizaria	Cercozoa	Filosa-Imbricatea					100	100	100	100	69	48	18	9	9
ASV2532	Eukaryota	TSAR	Stramenopiles	Gyrista	Mediophyceae	Cymatosirales	Cymatosiraceae	Minutocellus	Minutocellus_polymorphus	100	100	100	100	100	100	100	99	98
ASV2534	Eukaryota	TSAR	Stramenopiles	Gyrista	MOCH-5	MOCH-5_X	MOCH-5_XX	MOCH-5_XXX	MOCH-5_XXX_sp.	100	100	100	100	82	82	82	82	82
ASV2536	Eukaryota	TSAR	Rhizaria	Cercozoa	Filosa-Metromonadea	Metromonadida	Metromonadidae	Metromonas	Metromonas_simplex	100	100	100	100	100	100	100	100	100
ASV2540	Eukaryota	TSAR	Stramenopiles	Bigyra	Sagenista	Sagenista_X	MAST-9	MAST-9A	MAST-9A_sp.	100	100	100	100	100	100	100	100	100
ASV2541	Eukaryota	Haptista	Haptophyta	Haptophyta_X	Prymnesiophyceae	Coccolithales	Hymenomonadaceae	Ochrosphaera	Ochrosphaera_sp.	100	100	100	100	100	99	98	80	80
ASV2545	Eukaryota	TSAR	Rhizaria	Cercozoa	Endomyxa	Endomyxa_X	Endomyxa_XX	Endo5-lineage_XXX	Endo5-lineage_XXX_sp.	100	100	100	100	99	99	99	99	99
ASV2547	Eukaryota	TSAR	Stramenopiles	Bigyra	Sagenista	Sagenista_X	MAST-9	MAST-9A	MAST-9A_sp.	100	100	100	100	100	100	100	100	100
ASV2548	Eukaryota	TSAR	Alveolata	Ciliophora	Phyllopharyngea	Cyrtophoria_7	Hartmannulidae			100	100	100	100	100	89	89	39	39
ASV2551	Eukaryota	TSAR	Stramenopiles	Bigyra	Bicoecea					100	100	100	98	95	37	37	36	8
ASV2552	Eukaryota	TSAR	Alveolata	Ciliophora	Spirotrichea	Euplotia	Euplotidae	Euplotes	Euplotes_minuta	100	100	100	100	100	100	100	100	100
ASV2553	Eukaryota	Obazoa	Opisthokonta	Fungi	Ascomycota	Pezizomycotina	Sordariomycetes			100	100	100	100	100	100	100	45	45
ASV2556	Eukaryota	Haptista	Centroplasthelida	Centroplasthelida_X	Pterocystida	Pterista	Pterocystidae			100	100	100	100	91	72	54	48	48
ASV2559	Eukaryota	TSAR	Alveolata	Ciliophora	Phyllopharyngea	Suctoria	Ephelotidae	Ephelota	Ephelota_mammillata	100	100	100	100	100	100	100	100	100
ASV2562	Eukaryota	Excavata	Metamonada	Fornicata	Fornicata_X	Fornicata_XX	Caviomonadidae	Caviomonadidae_X	Caviomonadidae_X_sp.	100	100	100	100	100	100	100	100	100
ASV2563	Eukaryota	TSAR	Alveolata	Dinoflagellata	Syndiniales	Dino-Group-I	Dino-Group-I-Clade-5	Dino-Group-I-Clade-5_X	Dino-Group-I-Clade-5_X_sp.	100	99	99	98	95	95	95	95	95
ASV2564	Eukaryota	Haptista	Haptophyta	Haptophyta_X	Prymnesiophyceae	Prymnesiales	Chrysochromulinaceae	Chrysochromulina	Chrysochromulina_sp.	100	100	100	100	100	100	100	100	100
ASV2565	Eukaryota	TSAR	Alveolata	Dinoflagellata	Dinophyceae	Gymnodiniales	Kareniaceae	Karlodinium	Karlodinium_sp.	100	100	100	100	100	81	78	70	70
ASV2566	Eukaryota	TSAR	Alveolata	Dinoflagellata	Syndiniales	Dino-Group-II	Dino-Group-II-Clade-7	Dino-Group-II-Clade-7_X	Dino-Group-II-Clade-7_X_sp.	100	100	100	100	100	100	100	100	100
ASV2567	Eukaryota	TSAR	Alveolata	Dinoflagellata	Dinophyceae					100	100	100	100	100	42	42	42	42
ASV2573	Eukaryota	TSAR	Stramenopiles	Bigyra	Sagenista	Sagenista_X	MAST-9	MAST-9A	MAST-9A_sp.	100	100	100	100	100	100	100	100	100
ASV2574	Eukaryota	TSAR	Stramenopiles	Bigyra	Sagenista	Labyrinthulomycetes	Thraustochytriaceae	Sicyoidochytrium	Sicyoidochytrium_sp.	100	100	100	100	100	100	100	100	100
ASV2576	Eukaryota	TSAR	Alveolata	Dinoflagellata	Syndiniales	Dino-Group-II	Dino-Group-II-Clade-10-and-11	Dino-Group-II-Clade-10-and-11_X	Dino-Group-II-Clade-10-and-11_X_sp.	100	100	100	100	100	100	100	100	100
ASV2578	Eukaryota	TSAR	Alveolata	Ciliophora	Spirotrichea	Licnophoria	Licnophoridae	Licnophora	Licnophora_lyngbycola	100	100	100	100	100	100	100	100	100
ASV2579	Eukaryota	TSAR	Rhizaria	Cercozoa	Filosa-Thecofilosea	Filosa-Thecofilosea_X	Filosa-Thecofilosea_XX	Filosa-Thecofilosea_XXX	Filosa-Thecofilosea_XXX_sp.	100	100	100	100	65	64	64	64	64
ASV2580	Eukaryota	TSAR	Alveolata	Ciliophora	Oligohymenophorea	Scuticociliatia_1	Cohnilembidae	Cohnilembus	Cohnilembus_verminus	100	100	100	100	100	100	100	100	100
ASV2581	Eukaryota	TSAR	Stramenopiles	Bigyra	Sagenista	Labyrinthulomycetes	Thraustochytriaceae	Thraustochytriaceae_LAB17	Thraustochytriaceae_LAB17_sp.	100	100	100	98	98	98	98	75	75
ASV2582	Eukaryota	TSAR	Alveolata	Apicomplexa	Coccidiomorphea	Eimeriida	Corallicolidae			100	100	100	100	100	100	100	37	37
ASV2585	Eukaryota	Archaeplastida	Chlorophyta	Chlorophyta_X	Prasino-Clade-9	Prasino-Clade-9_X	Prasino-Clade-9_XX	Prasino-Clade-9_XXX	Prasino-Clade-9_XXX_sp.	100	100	100	100	100	100	100	100	100
ASV2586	Eukaryota	Obazoa	Opisthokonta	Fungi	Ascomycota	Pezizomycotina	Dothideomycetes			100	100	100	100	100	100	78	10	10
ASV2587	Eukaryota	TSAR	Stramenopiles	Bigyra	Sagenista	Labyrinthulomycetes	Thraustochytriaceae	Sicyoidochytrium	Sicyoidochytrium_sp.	100	100	100	100	100	100	100	100	100
ASV2588	Eukaryota	Amoebozoa	Discosea	Discosea_X	Centramoebia	Pellitida	Endostelium-lineage			98	76	70	70	69	67	64	49	25
ASV2591	Eukaryota	TSAR	Stramenopiles	Bigyra	Opalozoa	Nanomonadea	MAST-3	MAST-3J	MAST-3J_sp.	100	100	100	99	99	99	99	99	99
ASV2592	Eukaryota	TSAR	Alveolata	Dinoflagellata	Dinophyceae	Gymnodiniales	Kareniaceae	Karlodinium	Karlodinium_jejuense	100	100	100	100	100	83	80	73	73
ASV2593	Eukaryota	TSAR	Stramenopiles	Bigyra	Opalozoa	Nanomonadea	MAST-3	MAST-3I	MAST-3I_sp.	100	100	100	100	100	100	100	100	100
ASV2595	Eukaryota	TSAR	Rhizaria	Cercozoa	Filosa-Imbricatea	Filosa-Imbricatea_X	Novel-clade-2	Novel-clade-2_X	Novel-clade-2_X_sp.	100	100	100	100	100	100	100	100	100
ASV2596	Eukaryota	Haptista	Haptophyta	Haptophyta_X	Prymnesiophyceae	Prymnesiophyceae_X	Prymnesiophyceae_XX	Prymnesiophyceae_XXX	Prymnesiophyceae_XXX_sp.	100	100	100	100	100	81	79	79	79
ASV2597	Eukaryota	Haptista	Haptophyta	Haptophyta_X	Prymnesiophyceae	Prymnesiales	Chrysochromulinaceae	Chrysochromulina	Chrysochromulina_sp.	100	100	100	100	100	100	100	100	98
ASV2599	Eukaryota	TSAR	Rhizaria	Cercozoa	Chlorarachniophyceae	Chlorarachnida	Chlorarachnida_X	Chlorarachnida_XX	Chlorarachnida_XX_sp.	100	100	100	100	100	100	96	62	62
ASV2600	Eukaryota	TSAR	Alveolata	Dinoflagellata	Syndiniales	Dino-Group-I	Dino-Group-I-Clade-5	Dino-Group-I-Clade-5_X	Dino-Group-I-Clade-5_X_sp.	100	100	100	100	100	100	100	100	100
ASV2603	Eukaryota	Archaeplastida	Streptophyta	Streptophyta_X	Embryophyceae	Embryophyceae_X	Embryophyceae_XX	Ostryopsis	Ostryopsis_davidiana	100	100	100	100	100	100	100	84	84
ASV2607	Eukaryota	Obazoa	Opisthokonta	Ichthyosporea	Ichthyophonida	Ichthyophonida_X	Ichthyophonida_XX	Ichthyophonida_XXX	Ichthyophonida_XXX_sp.	100	100	100	100	100	82	82	82	82
ASV2608	Eukaryota	Excavata	Metamonada	Fornicata	Fornicata_X	Fornicata_XX	Caviomonadidae	Caviomonadidae_X	Caviomonadidae_X_sp.	100	100	100	100	100	100	100	100	100
ASV2616	Eukaryota	TSAR	Alveolata	Dinoflagellata	Syndiniales	Dino-Group-I	Dino-Group-I-Clade-4	Dino-Group-I-Clade-4_X	Dino-Group-I-Clade-4_X_sp.	100	100	100	100	100	100	100	100	100
ASV2620	Eukaryota	Archaeplastida	Chlorophyta	Chlorophyta_X	Ulvophyceae	Bryopsidales	Ostreobiaceae	Ostreobium	Ostreobium_sp.	100	100	100	100	100	100	100	100	100
ASV2621	Eukaryota	Obazoa	Opisthokonta	Ichthyosporea	Ichthyophonida	Abeoformidae	Abeoformidae_Group_MAIP_1	Abeoformidae_Group_MAIP_1_X	Abeoformidae_Group_MAIP_1_X_sp.	100	100	100	100	100	100	100	100	100
ASV2623	Eukaryota	TSAR	Rhizaria	Cercozoa	Endomyxa	Vampyrellida	Vampyrellida_X	Placopus		100	93	89	89	89	89	51	51	36
ASV2626	Eukaryota	TSAR	Alveolata	Ciliophora	Spirotrichea	Choreotrichida	Leegaardiellidae	Leegaardiella	Leegaardiella_sp.	100	100	100	100	100	100	100	100	100
ASV2628	Eukaryota	Archaeplastida	Chlorophyta	Chlorophyta_X	Pyramimonadophyceae	Pyramimonadales				100	100	100	100	98	98	48	48	48
ASV2631	Eukaryota	Amoebozoa	Discosea	Discosea_X	Flabellinia	Dactylopodida	Paramoebidae	Neoparamoeba	Neoparamoeba_branchiphila	100	100	100	100	100	100	100	100	100
ASV2632	Eukaryota	Obazoa	Opisthokonta	Fungi	Ascomycota	Saccharomycotina	Saccharomycetales	Debaryomyces	Debaryomyces_hansenii	100	100	100	100	100	100	100	100	100
ASV2633	Eukaryota	TSAR	Rhizaria	Radiolaria	Acantharea	Acantharea_2	Acantharea_2b	Acantharea_2b_X	Acantharea_2b_X_sp.	100	100	100	100	100	98	98	98	98
ASV2638	Eukaryota	Archaeplastida	Streptophyta	Streptophyta_X	Embryophyceae	Embryophyceae_X	Embryophyceae_XX	Vitis	Vitis_cinerea	100	100	100	100	100	100	100	100	100
ASV2642	Eukaryota	TSAR	Alveolata	Dinoflagellata	Syndiniales	Dino-Group-I				100	97	94	85	54	53	40	40	38
ASV2643	Eukaryota	TSAR	Alveolata	Dinoflagellata	Dinophyceae	Prorocentrales	Prorocentraceae	Prorocentrum	Prorocentrum_sp.	100	100	100	100	100	100	100	100	100
ASV2644	Eukaryota	TSAR	Rhizaria	Cercozoa						100	100	100	100	31	31	31	31	31
ASV2645	Eukaryota	TSAR	Alveolata	Dinoflagellata	Syndiniales	Dino-Group-II				100	100	99	99	98	98	36	36	36
ASV2646	Eukaryota	TSAR	Alveolata	Dinoflagellata	Syndiniales	Dino-Group-II	Dino-Group-II-Clade-1	Dino-Group-II-Clade-1_X	Dino-Group-II-Clade-1_X_sp.	100	100	100	100	100	100	100	100	100
ASV2659	Eukaryota	TSAR	Alveolata							98	76	64	45	45	7	5	5	5
ASV2663	Eukaryota	Haptista	Centroplasthelida	Centroplasthelida_X	Pterocystida	Raphidista	Choanocystidae	Choanocystis	Choanocystis_sp.	100	100	100	100	89	70	70	70	70
ASV2668	Eukaryota	TSAR								95	55	42	31	31	15	8	8	8
ASV2669	Eukaryota	Amoebozoa	Discosea	Discosea_X	Flabellinia	Dactylopodida	Paramoebidae	Neoparamoeba	Neoparamoeba_branchiphila	100	100	100	100	100	100	100	100	100
ASV2670	Eukaryota	Amoebozoa	Discosea	Discosea_X	Flabellinia	Dactylopodida	Vexilliferidae	Vexillifera	Vexillifera_sp.	100	100	100	100	100	100	100	100	100
ASV2677	Eukaryota	TSAR								94	51	29	17	17	17	17	17	17
ASV2678	Eukaryota	TSAR	Rhizaria	Cercozoa	Filosa-Thecofilosea	Cryomonadida				100	100	100	100	92	82	43	43	32
ASV2679	Eukaryota	TSAR	Alveolata	Ciliophora	Oligohymenophorea	Peritrichia_2	Sessilida	Pseudovorticella	Pseudovorticella_paracratera	100	100	100	100	100	100	100	95	92
ASV2680	Eukaryota	TSAR	Rhizaria	Cercozoa	Endomyxa-Ascetosporea	Paradinida	Paradinidae	Paradinium	Paradinium_sp.	100	100	100	100	100	100	100	65	57
ASV2681	Eukaryota	Archaeplastida	Chlorophyta	Chlorophyta_X	Ulvophyceae	Bryopsidales	Ostreobiaceae	Ostreobium	Ostreobium_sp.	100	100	100	100	100	100	100	100	100
ASV2684	Eukaryota	TSAR	Alveolata	Ciliophora	Spirotrichea	Licnophoria	Licnophoridae	Licnophora	Licnophora_macfarlandi	100	100	100	100	100	100	100	100	100
ASV2686	Eukaryota	Cryptista	Cryptophyta	Cryptophyta_X	Cryptophyceae					100	99	99	99	99	35	35	27	19
ASV2687	Eukaryota	Archaeplastida	Picozoa	Picozoa_X	Picozoa_XX	Picozoa_XXX	Picozoa_XXXX	Picozoa_XXXXX	Picozoa_XXXXX_sp.	100	100	100	100	100	100	100	100	100
ASV2688	Eukaryota	Haptista	Haptophyta	Haptophyta_X	Prymnesiophyceae	Prymnesiales	Chrysochromulinaceae	Chrysochromulina	Chrysochromulina_sp.	100	100	100	100	100	100	100	100	100
ASV2689	Eukaryota	TSAR	Stramenopiles	Bigyra	Opalozoa	Nanomonadea	MAST-3	MAST-3J	MAST-3J_sp.	100	100	100	100	100	100	100	100	100
ASV2690	Eukaryota	TSAR	Alveolata	Dinoflagellata	Syndiniales	Dino-Group-I	Dino-Group-I-Clade-5	Dino-Group-I-Clade-5_X	Dino-Group-I-Clade-5_X_sp.	100	100	100	96	94	94	94	94	94
ASV2691	Eukaryota	TSAR	Stramenopiles	Gyrista	Chrysophyceae	Paraphysomonadales	Paraphysomonadaceae	Paraphysomonas	Paraphysomonas_sp.	100	100	100	100	100	100	100	100	84
ASV2694	Eukaryota	TSAR	Alveolata	Ciliophora	Oligohymenophorea	Scuticociliatia_1	Philasterida	Philasterida_X	Philasterida_X_sp.	100	100	100	100	100	100	91	63	63
ASV2705	Eukaryota	TSAR	Stramenopiles	Bigyra	Sagenista	Labyrinthulomycetes	Thraustochytriaceae	Sicyoidochytrium	Sicyoidochytrium_sp.	100	100	100	100	100	100	100	100	100
ASV2707	Eukaryota	TSAR	Alveolata	Ciliophora	Spirotrichea	Hypotrichia	Pseudokeronopsidae			100	100	100	100	100	100	72	38	25
ASV2711	Eukaryota	TSAR	Rhizaria	Cercozoa	Filosa-Sarcomonadea					100	100	99	99	51	40	40	17	6
ASV2713	Eukaryota	TSAR	Alveolata	Dinoflagellata	Dinophyceae	Gymnodiniales	Warnowiaceae	Warnowia	Warnowia_sp.	100	100	100	100	100	100	99	95	95
ASV2715	Eukaryota:plas	Haptista:plas	Haptophyta:plas	Haptophyta_X:plas	Prymnesiophyceae:plas	Phaeocystales:plas	Phaeocystaceae:plas	Phaeocystis:plas	Phaeocystis_sp.:plas	100	100	100	100	100	100	100	100	79
ASV2720	Eukaryota	TSAR								97	52	40	31	31	8	3	3	3
ASV2722	Eukaryota	Excavata	Metamonada	Fornicata	Carpediemonadea	Carpediemonadida	Carpediemonadidae	Hicanonectes	Hicanonectes_teleskopos	100	100	100	100	100	100	100	100	100
ASV2723	Eukaryota	TSAR	Alveolata	Dinoflagellata	Dinophyceae					100	87	77	64	64	46	17	17	15
ASV2725	Eukaryota	TSAR	Alveolata	Dinoflagellata	Syndiniales	Dino-Group-II	Dino-Group-II-Clade-6	Dino-Group-II-Clade-6_X	Dino-Group-II-Clade-6_X_sp.	100	100	100	100	100	100	100	100	100
ASV2728	Eukaryota	Obazoa	Opisthokonta	Rotosphaerida	Rotosphaerida_X	Rotosphaerida_XX	Rotosphaerida_XXX	Pompholyxophrys	Pompholyxophrys_punicea	100	82	82	71	70	70	70	68	68
ASV2731	Eukaryota	Obazoa	Opisthokonta							100	63	63	22	22	22	22	22	17
ASV2737	Eukaryota	TSAR	Alveolata	Ciliophora	Oligohymenophorea	Scuticociliatia_1	Philasterida	Philaster	Philaster_apodigitiformis	100	100	100	100	100	100	98	83	83
ASV2740	Eukaryota	TSAR	Alveolata	Dinoflagellata	Dinophyceae	Gymnodiniales	Gymnodiniaceae	Gymnodinium	Gymnodinium_sp.	100	100	100	100	100	100	69	69	69
ASV2741	Eukaryota	Haptista	Haptophyta	Haptophyta_X	Prymnesiophyceae	Prymnesiales	Chrysochromulinaceae	Chrysochromulina	Chrysochromulina_sp.	100	100	100	100	100	100	100	100	100
ASV2742	Eukaryota	TSAR	Alveolata	Ciliophora	Spirotrichea	Choreotrichida-Tintinnina				100	100	100	100	100	100	46	46	46
ASV2743	Eukaryota	Haptista	Haptophyta	Haptophyta_X	Prymnesiophyceae	Prymnesiales	Chrysochromulinaceae	Chrysochromulina	Chrysochromulina_sp.	100	100	100	100	100	93	92	92	77
ASV2744	Eukaryota	TSAR	Alveolata	Dinoflagellata	Dinophyceae	Gonyaulacales	Ceratiaceae	Tripos	Tripos_furca	100	100	100	100	100	100	100	100	79
ASV2745	Eukaryota	TSAR	Rhizaria	Radiolaria	Acantharea	Acantharea_3	Acantharea_3b	Acantharea_3b_X	Acantharea_3b_X_sp.	100	100	100	100	100	100	100	100	100
ASV2747	Eukaryota	Archaeplastida	Rhodophyta	Rhodophyta_X	Florideophyceae	Halymeniales	Halymeniales_X	Grateloupia		100	100	100	100	100	98	98	78	45
ASV2748	Eukaryota	Archaeplastida	Chlorophyta	Chlorophyta_X	Ulvophyceae	Ulvales-relatives	Ulvales-relatives_X	Ulva	Ulva_laetevirens	100	100	100	100	100	100	100	100	51
ASV2758	Eukaryota	TSAR	Stramenopiles	Bigyra	Sagenista	Sagenista_X	MAST-9	MAST-9A	MAST-9A_sp.	100	100	100	100	100	100	100	100	100
ASV2761	Eukaryota	TSAR	Rhizaria	Cercozoa	Endomyxa	Endomyxa_X	Endomyxa_XX	Endo5-lineage_XXX	Endo5-lineage_XXX_sp.	100	100	100	100	100	100	100	100	100
ASV2762	Eukaryota	Archaeplastida	Chlorophyta	Chlorophyta_X	Prasino-Clade-9	Prasino-Clade-9_X	Prasino-Clade-9_XX	Prasino-Clade-9_XXX	Prasino-Clade-9_XXX_sp.	100	100	100	100	100	100	100	100	100
ASV2763	Eukaryota	TSAR	Alveolata	Dinoflagellata	Syndiniales	Dino-Group-I	Dino-Group-I-Clade-4	Dino-Group-I-Clade-4_X	Dino-Group-I-Clade-4_X_sp.	100	100	100	100	100	100	100	100	100
ASV2764	Eukaryota	TSAR	Stramenopiles	Gyrista	Bolidophyceae	Parmales	Triparmaceae	Triparma	Triparma_mediterranea	100	100	100	100	100	100	100	100	100
ASV2765	Eukaryota	TSAR	Alveolata	Dinoflagellata	Syndiniales	Dino-Group-I	Dino-Group-I-Clade-5	Dino-Group-I-Clade-5_X	Dino-Group-I-Clade-5_X_sp.	100	100	100	100	100	100	100	100	100
ASV2768	Eukaryota	Archaeplastida	Chlorophyta	Chlorophyta_X	Prasino-Clade-9	Prasino-Clade-9_X	Prasino-Clade-9_XX	Prasino-Clade-9_XXX	Prasino-Clade-9_XXX_sp.	100	100	100	100	99	99	99	99	99
ASV2769	Eukaryota	Obazoa	Opisthokonta	Fungi	Basidiomycota	Agaricomycotina	Agaricomycetes			100	100	100	100	100	100	100	47	47
ASV2770	Eukaryota	Obazoa	Opisthokonta	Fungi	Ascomycota	Pezizomycotina	Dothideomycetes	Capnodiales	Capnodiales_sp.	100	100	100	100	100	100	100	100	100
ASV2772	Eukaryota	TSAR	Alveolata	Dinoflagellata	Dinophyceae	Suessiales	Symbiodiniaceae	Symbiodinium		100	100	100	100	100	83	83	83	47
ASV2774	Eukaryota	TSAR	Stramenopiles	Bigyra	Sagenista	Sagenista_X	MAST-9	MAST-9A	MAST-9A_sp.	100	100	100	100	100	100	100	100	100
ASV2777	Eukaryota	TSAR	Alveolata	Dinoflagellata	Dinophyceae	Peridiniales	Amphidomataceae	Azadinium		100	100	100	100	100	69	57	57	23
ASV2780	Eukaryota	TSAR	Alveolata	Dinoflagellata	Dinophyceae	Dinophyceae_X	Dinophyceae_XX	Dinophyceae_XXX	Dinophyceae_XXX_sp.	100	100	100	100	100	73	73	73	73
ASV2781	Eukaryota	Archaeplastida	Chlorophyta	Chlorophyta_X	Pyramimonadophyceae	Pyramimonadales	Pyramimonadaceae	Pyramimonas	Pyramimonas_tetrarhynchus	100	100	100	100	100	100	96	96	74
ASV2782	Eukaryota	TSAR	Alveolata	Dinoflagellata	Dinophyceae	Peridiniales	Thoracosphaeraceae			100	100	100	100	100	55	50	36	36
ASV2783	Eukaryota	Obazoa	Opisthokonta	Choanoflagellata	Choanoflagellatea	Acanthoecida	Stephanoecidae_New_Choanos_8	Stephanoecidae_New_Choanos_8_X	Stephanoecidae_New_Choanos_8_X_sp.	100	94	94	88	88	86	80	80	80
ASV2784	Eukaryota	TSAR	Alveolata	Ciliophora	Spirotrichea	Choreotrichida				100	100	100	100	100	71	29	28	25
ASV2785	Eukaryota	TSAR	Alveolata	Dinoflagellata	Syndiniales	Dino-Group-I	Dino-Group-I-Clade-5	Dino-Group-I-Clade-5_X	Dino-Group-I-Clade-5_X_sp.	100	100	100	100	100	100	100	100	100
ASV2786	Eukaryota	TSAR	Rhizaria	Cercozoa	Filosa-Thecofilosea	Cryomonadida	Protaspa-lineage	Protaspa-lineage_X	Protaspa-lineage_X_sp.	100	100	100	100	100	100	100	95	95
ASV2787	Eukaryota	TSAR	Alveolata	Dinoflagellata	Syndiniales	Dino-Group-II	Dino-Group-II-Clade-5	Dino-Group-II-Clade-5_X	Dino-Group-II-Clade-5_X_sp.	100	100	100	100	100	100	93	93	93
ASV2788	Eukaryota	TSAR	Alveolata	Dinoflagellata	Syndiniales	Dino-Group-I	Dino-Group-I-Clade-5	Dino-Group-I-Clade-5_X	Dino-Group-I-Clade-5_X_sp.	100	100	100	100	100	100	100	100	100
ASV2789	Eukaryota	TSAR	Stramenopiles	Bigyra	Opalozoa	Nanomonadea	MAST-3	MAST-3J	MAST-3J_sp.	100	100	100	100	100	100	100	100	100
ASV2791	Eukaryota	TSAR	Rhizaria	Cercozoa	Filosa-Thecofilosea	Cryomonadida	Protaspa-lineage	Protaspa-lineage_X	Protaspa-lineage_X_sp.	100	100	100	100	100	100	100	88	88
ASV2799	Eukaryota	CRuMs	Rigifilida	Rigifilida_X	Rigifilida_XX	Rigifilida_XXX	Rigifilida_XXXX	Micronuclearia	Micronuclearia_podoventralis	100	96	96	96	96	96	96	94	94
ASV2801	Eukaryota	TSAR	Rhizaria	Cercozoa						100	85	79	75	32	21	12	5	5
ASV2803	Eukaryota	TSAR	Alveolata	Dinoflagellata	Dinophyceae	Suessiales	Suessiaceae	Pelagodinium	Pelagodinium_beii	100	100	100	100	100	99	99	74	61
ASV2806	Eukaryota	TSAR	Stramenopiles	Bigyra	Sagenista	Labyrinthulomycetes	Labyrinthulaceae	Labyrinthula	Labyrinthula_sp.	100	98	96	79	79	79	79	78	78
ASV2807	Eukaryota	TSAR	Stramenopiles	Bigyra	Sagenista	Labyrinthulomycetes	Labyrinthulaceae	Aplanochytrium	Aplanochytrium_sp.	100	100	100	100	100	100	100	99	97
ASV2810	Eukaryota	TSAR	Alveolata	Dinoflagellata	Dinophyceae	Gymnodiniales	Gymnodiniaceae			100	97	97	97	97	77	59	29	20
ASV2813	Eukaryota	TSAR	Rhizaria	Cercozoa	Chlorarachniophyceae	Chlorarachnida	Chlorarachnida_X	Bigelowiella	Bigelowiella_longifila	79	79	79	79	79	79	79	79	79
ASV2814	Eukaryota	TSAR	Stramenopiles	Gyrista	Chrysophyceae	Ochromonadales	Ochromonadaceae	Spumella	Spumella_sp.	100	100	100	100	100	100	97	97	96
ASV2817	Eukaryota	TSAR	Alveolata	Ciliophora	Spirotrichea	Oligotrichida	Strombidiidae	Strombidiidae_X	Strombidiidae_X_sp.	100	100	100	100	100	100	100	100	100
ASV2820	Eukaryota	TSAR	Stramenopiles	Gyrista	Xanthophyceae	Xanthophyceae_X	Xanthophyceae_XX	Tribonema	Tribonema_marinum	100	100	100	100	100	100	100	100	100
ASV2821	Eukaryota	TSAR	Alveolata	Dinoflagellata	Dinophyceae					99	94	94	94	85	43	31	31	26
ASV2824	Eukaryota	TSAR	Alveolata	Ciliophora	Spirotrichea	Choreotrichida	Strobilidiidae	Pelagostrobilidium		100	100	100	100	100	74	74	73	32
ASV2825	Eukaryota	TSAR	Alveolata	Dinoflagellata	Dinophyceae	Suessiales	Symbiodiniaceae	Symbiodinium	Symbiodinium_sp.	100	100	100	100	100	100	100	98	84
ASV2826	Eukaryota	TSAR	Alveolata							97	54	52	37	37	25	11	11	9
ASV2828	Eukaryota	TSAR	Stramenopiles	Bigyra	Sagenista	Sagenista_X	MAST-11	MAST-11_X	MAST-11_X_sp.	100	100	100	100	100	100	100	100	100
ASV2829	Eukaryota	Amoebozoa	Tubulinea	Tubulinea_X	Elardia	Euamoebida				98	76	72	72	72	60	47	17	17
ASV2832	Eukaryota	TSAR	Alveolata	Ciliophora	Oligohymenophorea	Scuticociliatia_1	Philasterida	Philaster	Philaster_apodigitiformis	100	100	100	100	100	100	100	67	67
ASV2833	Eukaryota	TSAR	Rhizaria	Cercozoa	Chlorarachniophyceae	Chlorarachniophyceae_X	NPK2-lineage	NPK2-lineage_X	NPK2-lineage_X_sp.	100	100	100	100	100	100	100	100	100
ASV2834	Eukaryota	TSAR	Stramenopiles	Gyrista	Mediophyceae	Eupodiscales	Odontellaceae	Odontella	Odontella_mobiliensis	100	100	100	100	100	100	100	100	100
ASV2835	Eukaryota	TSAR	Alveolata	Dinoflagellata	Syndiniales	Dino-Group-II	Dino-Group-II-Clade-20	Dino-Group-II-Clade-20_X	Dino-Group-II-Clade-20_X_sp.	100	100	100	100	100	100	100	100	100
ASV2836	Eukaryota	Obazoa	Opisthokonta	Choanoflagellata	Choanoflagellatea	Acanthoecida	Stephanoecidae_Group_D	Stephanoecidae_Group_D_X	Stephanoecidae_Group_D_X_sp.	100	100	100	100	100	100	72	72	72
ASV2837	Eukaryota	TSAR	Alveolata	Dinoflagellata	Syndiniales	Dino-Group-II	Dino-Group-II-Clade-17	Dino-Group-II-Clade-17_X	Dino-Group-II-Clade-17_X_sp.	100	100	100	100	100	100	100	100	100
ASV2838	Eukaryota	TSAR	Rhizaria	Cercozoa						100	100	100	100	44	10	10	10	5
ASV2839	Eukaryota	TSAR	Stramenopiles	Bigyra	Sagenista	Sagenista_X	MAST-8	MAST-8B	MAST-8B_sp.	100	100	100	100	100	100	100	100	100
ASV2840	Eukaryota	TSAR	Stramenopiles	Gyrista	Bacillariophyceae	Bacillariales	Bacillariaceae	Pseudo-nitzschia	Pseudo-nitzschia_galaxiae	100	100	100	100	100	100	100	100	62
ASV2841	Eukaryota	TSAR	Alveolata	Ciliophora	Spirotrichea	Choreotrichida	Choreotrichida_X	Choreotrichida_XX	Choreotrichida_XX_sp.	100	100	100	100	100	100	100	100	100
ASV2842	Eukaryota	TSAR	Rhizaria	Radiolaria	Acantharea	Acantharea_3	Acantharea_3b	Acantharea_3b_X	Acantharea_3b_X_sp.	100	100	100	100	100	100	100	100	100
ASV2843	Eukaryota	TSAR	Alveolata	Dinoflagellata	Dinophyceae	Dinophyceae_X	Dinophyceae_XX	Dinophyceae_XXX	Dinophyceae_XXX_sp.	100	100	100	100	100	69	69	64	64
ASV2845	Eukaryota	Obazoa	Opisthokonta	Fungi	Ascomycota	Pezizomycotina	Dothideomycetes	Aureobasidium		100	100	100	100	100	100	98	91	47
ASV2848	Eukaryota	Archaeplastida	Chlorophyta	Chlorophyta_X	Ulvophyceae	Ulvales-relatives	Ulvales-relatives_X	Acrochaete	Acrochaete_leptochaete	100	100	100	100	100	100	100	98	85
ASV2849	Eukaryota	TSAR	Rhizaria	Cercozoa	Filosa-Thecofilosea	Ventricleftida	CCW10-lineage	CCW10-lineage_X	CCW10-lineage_X_sp.	100	100	100	100	100	100	100	100	100
ASV2854	Eukaryota	Obazoa	Opisthokonta	Fungi	Ascomycota	Pezizomycotina	Dothideomycetes	Boeremia	Boeremia_exigua	100	100	100	100	100	100	100	51	51
ASV2855	Eukaryota	Eukaryota_X	Ancyromonadida	Ancyromonadida_X	Ancyromonadida_XX	Ancyromonadida_XXX	Ancyromonadida_Group-1	Ancyromonadida_Group-1_X	Ancyromonas_micra	100	100	100	100	100	100	100	100	100
ASV2856	Eukaryota	TSAR	Alveolata	Apicomplexa	Coccidiomorphea					100	97	96	76	69	30	30	30	30
ASV2860	Eukaryota	Archaeplastida	Chlorophyta	Chlorophyta_X	Ulvophyceae	Bryopsidales	Ostreobiaceae	Ostreobium	Ostreobium_sp.	100	100	100	100	100	100	100	100	100
ASV2862	Eukaryota	TSAR	Rhizaria	Cercozoa	Endomyxa-Gromiidea	Gromiida	Gromiidae	Gromia	Gromia_winnetoui	100	100	100	100	100	100	100	100	62
ASV2865	Eukaryota	Obazoa	Opisthokonta	Fungi	Ascomycota	Saccharomycotina	Saccharomycetales	Candida	Candida_orthopsilosis	100	100	100	100	100	100	100	100	89
ASV2867	Eukaryota	Obazoa	Opisthokonta	Fungi	Rozellomycota	Rozellomycota_X	Rozellomycota_XX	Rozellomycota_XXX	Rozellomycota_XXX_sp.	100	99	99	98	98	98	98	98	98
ASV2868	Eukaryota	TSAR	Stramenopiles	Bigyra	Sagenista	Labyrinthulomycetes	Labyrinthulaceae	Labyrinthulaceae_ANT10_3	Labyrinthulaceae_ANT10_3_sp.	100	100	100	100	100	100	100	100	100
ASV2870	Eukaryota	Amoebozoa	Discosea	Discosea_X	Flabellinia	Dactylopodida	Paramoebidae	Neoparamoeba	Neoparamoeba_branchiphila	100	100	100	100	100	100	100	100	100
ASV2871	Eukaryota	TSAR	Rhizaria	Cercozoa	Filosa-Imbricatea	Thaumatomonadida	Thaumatomonadidae	Thaumatomastix	Thaumatomastix_sp.	100	100	100	100	99	94	91	80	80
ASV2872	Eukaryota	TSAR	Alveolata	Dinoflagellata	Syndiniales	Dino-Group-III	Dino-Group-III_X	Dino-Group-III_XX	Dino-Group-III_XX_sp.	100	100	100	100	100	100	100	100	100
ASV2873	Eukaryota	TSAR	Alveolata	Dinoflagellata	Dinophyceae					99	87	76	66	66	49	19	19	17
ASV2877	Eukaryota	TSAR								97	50	43	34	33	16	8	8	8
ASV2880	Eukaryota	TSAR	Stramenopiles	Bigyra	Sagenista	Labyrinthulomycetes	Labyrinthulaceae	Aplanochytrium	Aplanochytrium_minutum	100	100	100	100	100	100	100	100	73
ASV2881	Eukaryota	TSAR	Alveolata	Dinoflagellata	Syndiniales	Dino-Group-II	Dino-Group-II-Clade-7	Dino-Group-II-Clade-7_X	Dino-Group-II-Clade-7_X_sp.	100	100	100	100	100	100	100	100	100
ASV2885	Eukaryota	TSAR	Alveolata	Dinoflagellata	Syndiniales	Dino-Group-I	Dino-Group-I-Clade-5	Dino-Group-I-Clade-5_X	Dino-Group-I-Clade-5_X_sp.	100	100	100	100	100	100	100	100	100
ASV2886	Eukaryota	Archaeplastida	Chlorophyta	Chlorophyta_X	Ulvophyceae	Bryopsidales	Ostreobiaceae	Ostreobium	Ostreobium_sp.	100	90	86	86	85	85	85	85	85
ASV2888	Eukaryota	TSAR	Stramenopiles	Gyrista	MOCH-2	MOCH-2_X	MOCH-2_XX	MOCH-2_XXX	MOCH-2_XXX_sp.	100	100	100	100	100	100	100	100	100
ASV2889	Eukaryota	TSAR	Stramenopiles	Gyrista	Chrysophyceae	Chrysophyceae_Clade-EC2H	Chrysophyceae_Clade-EC2H_X	Chrysophyceae_Clade-EC2H_XX	Chrysophyceae_Clade-EC2H_XX_sp.	100	100	100	100	100	100	100	100	100
ASV2890	Eukaryota	TSAR	Alveolata	Dinoflagellata	Syndiniales	Dino-Group-II	Dino-Group-II-Clade-22	Dino-Group-II-Clade-22_X	Dino-Group-II-Clade-22_X_sp.	100	100	100	100	100	100	100	100	100
ASV2891	Eukaryota	TSAR	Alveolata	Dinoflagellata	Dinophyceae	Dinophyceae_X	Dinophyceae_XX	Dinophyceae_XXX	Dinophyceae_XXX_sp.	100	100	100	100	100	79	79	79	79
ASV2892	Eukaryota	TSAR	Alveolata	Dinoflagellata	Syndiniales	Dino-Group-II	Dino-Group-II-Clade-1	Dino-Group-II-Clade-1_X	Dino-Group-II-Clade-1_X_sp.	100	100	100	100	100	100	100	100	100
ASV2893	Eukaryota	TSAR	Alveolata	Ciliophora	Phyllopharyngea	Cyrtophoria_1	PHYLL_4	PHYLL_4_X	PHYLL_4_X_sp.	100	100	100	100	100	100	100	100	100
ASV2894	Eukaryota:nucl	Cryptista:nucl	Cryptophyta:nucl	Cryptophyta_X:nucl	Cryptophyceae:nucl					52	52	52	52	52	44	44	29	29
ASV2895	Eukaryota	TSAR	Alveolata	Dinoflagellata	Dinophyceae	Gonyaulacales	Ceratiaceae	Tripos	Tripos_candelabrus	100	100	100	100	100	100	100	100	56
ASV2896	Eukaryota	TSAR	Alveolata	Dinoflagellata	Dinophyceae	Gymnodiniales	Warnowiaceae			100	95	95	95	95	68	60	37	37
ASV2898	Eukaryota	TSAR	Alveolata	Ciliophora	Spirotrichea	Licnophoria	Licnophoridae	Licnophora	Licnophora_macfarlandi	100	100	100	100	100	100	100	100	100
ASV2907	Eukaryota	TSAR	Alveolata	Apicomplexa	Coccidiomorphea	Marosporida	Rhytidocystidae	Rhytidocystis	Rhytidocystis_cyamus	100	100	100	100	100	100	100	100	56
ASV2908	Eukaryota	CRuMs	Rigifilida	Rigifilida_X	Rigifilida_XX	Rigifilida_XXX	Rigifilida_XXXX	Micronuclearia	Micronuclearia_podoventralis	100	97	97	97	97	97	97	95	95
ASV2909	Eukaryota	TSAR	Alveolata	Dinoflagellata	Dinophyceae	Peridiniales	Blastodiniaceae	Blastodinium	Blastodinium_spinulosum	100	100	100	100	100	97	95	95	78
ASV2910	Eukaryota	Archaeplastida	Rhodophyta	Rhodophyta_X	Florideophyceae	Bonnemaisoniales	Bonnemaisoniaceae	Asparagopsis	Asparagopsis_taxiformis	100	100	100	100	100	100	100	100	100
ASV2915	Eukaryota	TSAR	Alveolata	Ciliophora	Phyllopharyngea	Cyrtophoria_7	Hartmannulidae	Hartmannula	Hartmannula_sinica	100	100	100	100	100	86	86	76	76
ASV2916	Eukaryota	Obazoa	Opisthokonta	Rotosphaerida	Rotosphaerida_X	Rotosphaerida_XX	Rotosphaerida_XXX	Pompholyxophrys	Pompholyxophrys_punicea	100	96	96	92	90	90	90	64	64
ASV2918	Eukaryota	TSAR	Alveolata	Dinoflagellata	Dinophyceae	Gymnodiniales	Warnowiaceae	Warnowia	Warnowia_sp.	100	100	100	100	100	100	100	100	100
ASV2919	Eukaryota	TSAR	Alveolata	Ciliophora	Spirotrichea	Choreotrichida-Tintinnina	Choreotrichida-Tintinnina_X	Tintinnina_XX	Choreotrichida-Tintinnina_XX_sp.	100	100	100	100	100	99	99	99	99
ASV2923	Eukaryota	Archaeplastida	Rhodophyta	Rhodophyta_X	Florideophyceae	Ceramiales	Ceramiaceae	Ceramium	Ceramium_rubrum	100	100	100	100	100	100	100	100	100
ASV2924	Eukaryota	Amoebozoa	Discosea	Discosea_X	Flabellinia	Dactylopodida	Paramoebidae	Paramoeba	Paramoeba_branchiphila	100	100	100	100	100	100	100	68	68
ASV2926	Eukaryota	TSAR	Stramenopiles	Bigyra	Sagenista	Labyrinthulomycetes	Labyrinthulaceae	Labyrinthulaceae_ANT10_3	Labyrinthulaceae_ANT10_3_sp.	100	100	100	100	100	100	100	100	100
ASV2928	Eukaryota	Haptista	Haptophyta	Haptophyta_X	Pavlovophyceae	Pavlovales	Pavlovaceae	Exanthemachrysis	Exanthemachrysis_sp.	100	100	100	100	100	100	100	100	60
ASV2931	Eukaryota	TSAR	Alveolata	Apicomplexa	Coccidiomorphea	Eimeriida	Corallicolidae			100	100	100	100	100	100	100	27	27
ASV2937	Eukaryota:nucl	Cryptista:nucl	Cryptophyta:nucl	Cryptophyta_X:nucl	Cryptophyceae:nucl	Pyrenomonadales:nucl	Pyrenomonadaceae:nucl	Rhodomonas:nucl		100	100	100	100	100	75	75	75	42
ASV2938	Eukaryota	TSAR	Stramenopiles	Gyrista	Mediophyceae	Thalassiosirales	Thalassiosiraceae	Minidiscus	Minidiscus_comicus	100	100	100	100	100	100	100	100	100
ASV2941	Eukaryota	TSAR	Alveolata	Dinoflagellata	Syndiniales	Dino-Group-II	Dino-Group-II-Clade-10-and-11	Dino-Group-II-Clade-10-and-11_X	Dino-Group-II-Clade-10-and-11_X_sp.	100	100	100	100	100	100	100	100	100
ASV2942	Eukaryota	TSAR	Rhizaria	Cercozoa	Filosa-Imbricatea	Marimonadida	Marimonadida_X	Marimonadida_XX	Marimonadida_XX_sp.	100	100	100	100	81	80	80	66	66
ASV2943	Eukaryota	TSAR	Alveolata	Dinoflagellata	Syndiniales	Dino-Group-I	Dino-Group-I-Clade-5	Dino-Group-I-Clade-5_X	Dino-Group-I-Clade-5_X_sp.	100	100	100	100	97	97	97	97	97
ASV2944	Eukaryota	Haptista	Haptophyta	Haptophyta_X	Haptophyta_Clade_HAP4	Haptophyta_Clade_HAP4_X	Haptophyta_Clade_HAP4_XX	Haptophyta_Clade_HAP4_XXX	Haptophyta_Clade_HAP4_XXX_sp.	100	100	100	100	100	100	100	100	100
ASV2945	Eukaryota	TSAR	Alveolata	Dinoflagellata	Syndiniales	Dino-Group-II	Dino-Group-II-Clade-22	Dino-Group-II-Clade-22_X	Dino-Group-II-Clade-22_X_sp.	100	100	100	100	100	100	100	100	100
ASV2946	Eukaryota	TSAR	Stramenopiles	Gyrista	Chrysophyceae	Ochromonadales	Ochromonadales_X	Ochromonadales_XX	Ochromonadales_XX_sp.	100	100	100	100	100	100	98	98	98
ASV2947	Eukaryota	TSAR	Alveolata	Dinoflagellata	Syndiniales	Dino-Group-II	Dino-Group-II-Clade-20	Dino-Group-II-Clade-20_X	Dino-Group-II-Clade-20_X_sp.	100	100	100	100	100	100	100	100	100
ASV2948	Eukaryota	TSAR	Alveolata	Dinoflagellata	Syndiniales	Dino-Group-II	Dino-Group-II-Clade-3	Dino-Group-II-Clade-3_X	Dino-Group-II-Clade-3_X_sp.	100	100	100	100	100	100	100	100	100
ASV2949	Eukaryota	TSAR	Stramenopiles	Stramenopiles_X	Stramenopiles_X-Group-6	Stramenopiles_X-Group-6_X	Stramenopiles_X-Group-6_XX	Stramenopiles_X-Group-6_XXX	Stramenopiles_X-Group-6_XXX_sp.	100	100	100	100	100	100	100	100	100
ASV2950	Eukaryota	Haptista	Haptophyta	Haptophyta_X	Prymnesiophyceae	Prymnesiales	Chrysochromulinaceae	Chrysochromulina	Chrysochromulina_simplex	100	100	100	100	100	97	95	95	79
ASV2951	Eukaryota	Haptista	Haptophyta	Haptophyta_X	Prymnesiophyceae	Phaeocystales	Phaeocystaceae	Phaeocystis	Phaeocystis_cordata	100	100	100	100	100	100	100	100	88
ASV2952	Eukaryota	TSAR	Alveolata	Dinoflagellata	Dinophyceae	Gymnodiniales				100	100	100	100	100	84	49	49	49
ASV2955	Eukaryota	Obazoa	Opisthokonta	Choanoflagellata	Choanoflagellatea	Acanthoecida	Stephanoecidae	Didymoeca	Didymoeca_costata	100	100	100	100	100	100	100	99	98
ASV2959	Eukaryota	TSAR	Alveolata	Ciliophora	Oligohymenophorea	Peritrichia_2	Vaginicolidae	Vaginicolidae_X	Vaginicolidae_X_sp.	100	100	100	100	100	100	100	100	100
ASV2960	Eukaryota	TSAR	Alveolata	Apicomplexa	Coccidiomorphea	Marosporida	Rhytidocystidae	Rhytidocystis		97	68	63	61	54	52	52	52	37
ASV2961	Eukaryota	TSAR	Stramenopiles	Bigyra	Sagenista	Labyrinthulomycetes	Labyrinthulaceae	Labyrinthulaceae_ANT10_3	Labyrinthulaceae_ANT10_3_sp.	100	100	100	100	100	100	100	98	98
ASV2963	Eukaryota	TSAR	Rhizaria	Cercozoa	Filosa-Granofilosea	Cryptofilida	Novel-Gran-1	Novel-Gran-1_X	Novel-Gran-1_X_sp.	100	100	100	100	100	100	100	100	100
ASV2964	Eukaryota	TSAR								100	57	43	42	7	2	2	2	1
ASV2967	Eukaryota	TSAR	Alveolata	Dinoflagellata	Dinophyceae	Peridiniales	Blastodiniaceae	Blastodinium	Blastodinium_mangini	100	100	100	100	100	100	100	100	100
ASV2968	Eukaryota	TSAR	Alveolata	Dinoflagellata	Dinophyceae	Peridiniales	Blastodiniaceae	Blastodinium	Blastodinium_navicula	100	99	99	99	99	99	95	95	55
ASV2969	Eukaryota	Amoebozoa	Discosea	Discosea_X	Flabellinia	Vannellida	Vannellidae	Lingulamoeba	Lingulamoeba_sp.	100	100	100	100	100	100	100	100	100
ASV2971	Eukaryota	Obazoa	Opisthokonta							100	70	70	31	23	23	23	23	23
ASV2978	Eukaryota	Obazoa	Opisthokonta	Fungi	Basidiomycota	Agaricomycotina	Agaricomycetes	Geastrum	Geastrum_triplex	100	100	100	100	100	100	100	100	100
ASV2979	Eukaryota	Obazoa	Opisthokonta	Fungi	Ascomycota	Pezizomycotina	Dothideomycetes	Davidiella	Davidiella_macrospora	100	100	100	99	99	99	97	88	88
ASV2981	Eukaryota	TSAR	Stramenopiles	Bigyra	Sagenista	Labyrinthulomycetes	Labyrinthulaceae	Labyrinthulaceae_ANT10_3	Labyrinthulaceae_ANT10_3_sp.	100	100	100	100	100	100	100	100	100
ASV2982	Eukaryota	Archaeplastida	Chlorophyta	Chlorophyta_X	Ulvophyceae	Bryopsidales	Ostreobiaceae	Ostreobium	Ostreobium_sp.	100	100	100	100	100	100	100	100	100
ASV2983	Eukaryota	TSAR	Alveolata	Dinoflagellata	Dinophyceae	Suessiales	Symbiodiniaceae	Symbiodinium	Symbiodinium_sp.	100	100	100	100	100	100	100	96	66
ASV2985	Eukaryota	TSAR	Stramenopiles	Gyrista	Bacillariophyceae					100	94	86	77	54	19	12	11	7
ASV2987	Eukaryota	TSAR	Alveolata	Ciliophora	Spirotrichea	Choreotrichida	Choreotrichida_X	Choreotrichida_XX	Choreotrichida_XX_sp.	100	100	100	100	100	99	99	99	99
ASV2989	Eukaryota	TSAR	Alveolata	Dinoflagellata	Dinophyceae	Gymnodiniales	Warnowiaceae	Warnowia	Warnowia_sp.	100	100	100	99	99	97	97	96	96
ASV2991	Eukaryota	TSAR	Alveolata	Dinoflagellata	Syndiniales	Dino-Group-II	Dino-Group-II-Clade-22	Dino-Group-II-Clade-22_X	Dino-Group-II-Clade-22_X_sp.	100	100	100	100	100	100	100	100	100
ASV2993	Eukaryota	TSAR	Stramenopiles	Gyrista	Bacillariophyceae	Bacillariales	Bacillariaceae	Nitzschia	Nitzschia_dubiiformis	100	100	100	100	100	98	98	72	60
ASV2994	Eukaryota	TSAR	Alveolata	Dinoflagellata	Syndiniales	Dino-Group-II	Dino-Group-II-Clade-5	Dino-Group-II-Clade-5_X	Dino-Group-II-Clade-5_X_sp.	100	100	100	100	100	100	92	92	92
ASV2996	Eukaryota	TSAR	Stramenopiles	Gyrista	Mediophyceae	Thalassiosirales	Skeletonemaceae	Skeletonema	Skeletonema_pseudocostatum	100	100	100	100	100	100	100	100	100
ASV2997	Eukaryota	Haptista	Haptophyta	Haptophyta_X	Prymnesiophyceae	Prymnesiales	Chrysochromulinaceae	Chrysochromulina		100	100	100	100	100	99	98	98	30
ASV2998	Eukaryota	TSAR	Alveolata	Dinoflagellata	Dinophyceae	Gymnodiniales	Warnowiaceae	Warnowia	Warnowia_sp.	100	100	100	100	100	100	96	96	96
ASV2999	Eukaryota	TSAR	Stramenopiles	Bigyra	Sagenista	Sagenista_X	MAST-4	MAST-4E	MAST-4E_sp.	100	100	100	100	100	100	100	100	100
ASV3002	Eukaryota	TSAR	Alveolata	Dinoflagellata	Syndiniales	Dino-Group-I	Dino-Group-I-Clade-1	Dino-Group-I-Clade-1_X	Dino-Group-I-Clade-1_X_sp.	100	70	70	70	67	67	67	67	67
ASV3003	Eukaryota	TSAR	Rhizaria	Radiolaria	RAD-B	RAD-B_X	RAD-B_X_Group-IVc	RAD-B_X_Group-IVc_X	RAD-B_X_Group-IVc_X_sp.	100	94	94	89	79	79	76	76	76
ASV3005	Eukaryota	TSAR	Alveolata	Ciliophora	Oligohymenophorea	Peritrichia_2	Sessilida	Pseudovorticella	Pseudovorticella_paracratera	100	100	100	100	100	100	100	100	100
ASV3006	Eukaryota	Eukaryota_X	Ancyromonadida	Ancyromonadida_X	Ancyromonadida_XX	Ancyromonadida_XXX	Ancyromonadida_Group-1	Ancyromonadida_Group-1_X	Ancyromonas_atlantica	100	98	98	98	98	98	98	98	65
ASV3007	Eukaryota	TSAR	Alveolata	Dinoflagellata	Dinophyceae	Peridiniales	Blastodiniaceae	Blastodinium	Blastodinium_mangini	100	100	100	100	100	100	100	100	77
ASV3008	Eukaryota	TSAR	Stramenopiles	Bigyra	Sagenista	Labyrinthulomycetes	Labyrinthulaceae	Labyrinthulaceae_ANT10_3	Labyrinthulaceae_ANT10_3_sp.	100	100	100	100	100	100	100	100	100
ASV3009	Eukaryota	TSAR	Stramenopiles	Bigyra	Opalozoa	Nanomonadea	MAST-3	MAST-3J	MAST-3J_sp.	100	100	100	100	100	100	100	100	100
ASV3011	Eukaryota	Amoebozoa	Discosea	Discosea_X	Centramoebia	Himatismenida	Parvamoebidae	Parvamoeba	Parvamoeba_monoura	100	100	100	100	100	100	100	100	100
ASV3016	Eukaryota	Archaeplastida	Streptophyta	Streptophyta_X	Embryophyceae	Embryophyceae_X	Embryophyceae_XX	Nicotiana	Nicotiana_attenuata	100	100	100	100	100	100	100	98	98
ASV3019	Eukaryota	Excavata	Metamonada	Fornicata	Fornicata_X	Fornicata_XX	Caviomonadidae	Caviomonadidae_X	Caviomonadidae_X_sp.	100	100	100	100	100	100	100	100	100
ASV3020	Eukaryota	TSAR	Alveolata	Dinoflagellata	Dinophyceae	Peridiniales				99	93	92	87	87	68	18	15	15
ASV3022	Eukaryota	Obazoa	Opisthokonta	Fungi	Ascomycota	Pezizomycotina	Eurotiomycetes	Penicillium	Penicillium_brevicompactum	100	100	100	100	100	100	100	93	60
ASV3028	Eukaryota	TSAR	Alveolata	Dinoflagellata	Dinophyceae	Peridiniales				100	100	100	100	100	56	15	15	14
ASV3030	Eukaryota	Obazoa	Opisthokonta	Rotosphaerida	Rotosphaerida_X	Rotosphaerida_XX	Rotosphaerida_XXX	Pompholyxophrys	Pompholyxophrys_punicea	100	100	100	100	100	100	100	99	99
ASV3031	Eukaryota	Amoebozoa	Discosea	Discosea_X	Flabellinia	Dactylopodida	Vexilliferidae	Vexillifera	Vexillifera_sp.	100	100	100	100	100	100	100	100	100
ASV3033	Eukaryota	Archaeplastida	Rhodophyta	Rhodophyta_X	Florideophyceae	Gigartinales	Gigartinales_X	Ptilocladiopsis	Ptilocladiopsis_horrida	100	100	100	100	100	100	100	79	79
ASV3036	Eukaryota	TSAR	Alveolata	Apicomplexa	Coccidiomorphea	Eimeriida	Corallicolidae	Corallicolidae_COR1	Corallicolidae_COR1_sp.	100	100	100	100	100	100	100	75	75
ASV3039	Eukaryota	TSAR	Alveolata	Dinoflagellata	Dinophyceae	Gymnodiniales	Warnowiaceae	Warnowia	Warnowia_sp.	100	100	100	100	100	100	98	98	98
ASV3043	Eukaryota	TSAR	Stramenopiles	Gyrista	Chrysophyceae	Ochromonadales	Ochromonadaceae	Poteriospumella	Poteriospumella_lacustris	100	100	100	100	100	100	100	100	100
ASV3046	Eukaryota	TSAR	Stramenopiles	Bigyra	Opalozoa	Opalozoa_X	MAST-12	MAST-12E	MAST-12E_sp.	100	98	98	96	96	95	95	91	91
ASV3047	Eukaryota	TSAR	Alveolata	Dinoflagellata	Syndiniales	Dino-Group-II	Dino-Group-II-Clade-47	Dino-Group-II-Clade-47_X	Dino-Group-II-Clade-47_X_sp.	100	100	100	100	100	100	100	100	100
ASV3050	Eukaryota	TSAR	Stramenopiles	Bigyra	Sagenista	Labyrinthulomycetes	Labyrinthulaceae	Labyrinthulaceae_ANT10_3	Labyrinthulaceae_ANT10_3_sp.	100	100	100	100	100	100	100	97	97
ASV3052	Eukaryota	TSAR	Alveolata	Ciliophora	Oligohymenophorea	Peritrichia_2	Sessilida	Vorticella	Vorticella_convallaria	100	100	100	100	100	100	100	60	51
ASV3053	Eukaryota	Archaeplastida	Chlorophyta	Chlorophyta_X	Ulvophyceae	Bryopsidales	Ostreobiaceae	Ostreobium	Ostreobium_sp.	100	100	100	100	100	100	100	100	100
ASV3055	Eukaryota	TSAR	Alveolata	Ciliophora	Phyllopharyngea	Suctoria	Ephelotidae	Ephelota	Ephelota_gemmipara	100	84	84	84	84	84	84	84	84
ASV3056	Eukaryota	Haptista	Haptophyta	Haptophyta_X	Prymnesiophyceae	Prymnesiales	Chrysochromulinaceae	Chrysochromulina	Chrysochromulina_sp.	100	100	100	100	100	94	93	93	55
ASV3058	Eukaryota	TSAR	Alveolata	Perkinsea	Perkinsida	Perkinsida_X	Perkinsidae	Perkinsus	Perkinsus_qugwadi	100	100	100	100	100	100	100	100	93
ASV3060	Eukaryota	TSAR	Alveolata	Dinoflagellata	Dinophyceae	Prorocentrales	Prorocentraceae	Prorocentrum	Prorocentrum_sp.	100	100	100	100	100	100	100	100	100
ASV3061	Eukaryota	TSAR	Alveolata	Dinoflagellata	Syndiniales	Dino-Group-II	Dino-Group-II-Clade-10-and-11	Dino-Group-II-Clade-10-and-11_X	Dino-Group-II-Clade-10-and-11_X_sp.	100	100	100	100	100	100	100	100	100
ASV3062	Eukaryota	TSAR	Alveolata	Dinoflagellata	Syndiniales	Dino-Group-III	Dino-Group-III_X	Dino-Group-III_XX	Dino-Group-III_XX_sp.	100	100	100	100	100	100	100	100	100
ASV3063	Eukaryota	Archaeplastida	Picozoa	Picozoa_X	Picozoa_XX	Picozoa_XXX	Picozoa_XXXX	Picozoa_XXXXX	Picozoa_XXXXX_sp.	100	99	99	99	54	54	54	54	54
ASV3064	Eukaryota	TSAR	Stramenopiles	Gyrista	Pelagophyceae	Pelagomonadales	Pelagomonadaceae	Pelagomonas	Pelagomonas_calceolata	100	100	100	100	100	100	88	52	52
ASV3065	Eukaryota	Haptista	Haptophyta	Haptophyta_X	Prymnesiophyceae	Prymnesiophyceae_Clade_D	Prymnesiophyceae_Clade_D_X	Prymnesiophyceae_Clade_D_XX	Prymnesiophyceae_Clade_D_XX_sp.	100	100	100	100	100	100	100	100	100
ASV3066	Eukaryota	TSAR	Alveolata	Dinoflagellata	Dinophyceae					100	100	100	100	100	24	24	24	24
ASV3069	Eukaryota	TSAR	Rhizaria	Cercozoa	Filosa-Imbricatea	Marimonadida	Marimonadida_X	Marimonadida_XX	Marimonadida_XX_sp.	100	100	100	100	73	73	73	72	72
ASV3070	Eukaryota	TSAR	Stramenopiles	Bigyra	Opalozoa	Nanomonadea	MAST-3	MAST-3J	MAST-3J_sp.	100	100	100	100	100	100	100	100	100
ASV3071	Eukaryota	TSAR	Stramenopiles	Bigyra	Opalozoa	Nanomonadea	MAST-3	MAST-3J	MAST-3J_sp.	100	100	100	100	100	100	100	100	100
ASV3072	Eukaryota	TSAR	Telonemia	Telonemia_X	Telonemia_XX	Telonemia_XXX	Telonemia-Group-1	Telonemia-Group-1_X	Telonemia-Group-1_X_sp.	100	100	100	100	100	100	100	100	100
ASV3073	Eukaryota	TSAR	Alveolata	Dinoflagellata	Dinophyceae					100	99	99	75	54	33	31	31	31
ASV3074	Eukaryota:nucl	Cryptista:nucl	Cryptophyta:nucl	Cryptophyta_X:nucl	Cryptophyceae:nucl	Cryptomonadales:nucl	Cryptomonadales_X:nucl	Plagioselmis:nucl	Plagioselmis_lacustris:nucl	73	73	73	73	73	73	73	57	57
ASV3075	Eukaryota	TSAR	Alveolata							99	56	51	47	47	8	1	1	1
ASV3076	Eukaryota	TSAR	Rhizaria	Cercozoa	Filosa-Thecofilosea	Cryomonadida	Protaspa-lineage	Protaspa	Protaspa_sp.	100	100	100	100	100	100	100	76	55
ASV3080	Eukaryota	TSAR	Alveolata	Dinoflagellata	Dinophyceae	Suessiales	Suessiaceae	Pelagodinium	Pelagodinium_sp.	100	100	100	100	100	100	100	99	98
ASV3081	Eukaryota	TSAR	Stramenopiles	Gyrista	Bacillariophyceae	Bacillariales	Bacillariaceae	Fragilariopsis	Fragilariopsis_kerguelensis	99	86	78	71	59	53	53	53	53
ASV3084	Eukaryota	Archaeplastida	Streptophyta	Streptophyta_X	Embryophyceae	Embryophyceae_X	Embryophyceae_XX	Platanus	Platanus_occidentalis	100	100	100	100	100	100	100	98	98
ASV3085	Eukaryota	TSAR	Rhizaria	Cercozoa	Endomyxa	Vampyrellida				98	88	75	55	53	53	45	45	41
ASV3086	Eukaryota	TSAR	Stramenopiles	Gyrista	Phaeophyceae	Phaeophyceae_X	Phaeophyceae_XX	Phaeophyceae_XXX	Phaeophyceae_XXX_sp.	100	100	100	100	100	100	100	81	81
ASV3090	Eukaryota	TSAR	Rhizaria	Cercozoa	Endomyxa	Endomyxa_X	Endomyxa_XX	Endo5-lineage_XXX	Endo5-lineage_XXX_sp.	100	100	100	100	100	100	100	100	100
ASV3091	Eukaryota	TSAR	Stramenopiles	Gyrista	Peronosporomycetes	Peronosporomycetes_X				100	100	100	100	100	100	41	22	18
ASV3093	Eukaryota:mito	Obazoa:mito	Opisthokonta:mito	Metazoa:mito	Cnidaria:mito	Cnidaria_X:mito	Anthozoa:mito	Sarcophyton:mito	Sarcophyton_glaucum:mito	100	100	100	100	100	100	100	100	100
ASV3096	Eukaryota	TSAR	Alveolata	Dinoflagellata	Syndiniales	Dino-Group-II	Dino-Group-II-Clade-16	Dino-Group-II-Clade-16_X	Dino-Group-II-Clade-16_X_sp.	100	100	100	100	100	100	100	100	100
ASV3097	Eukaryota	TSAR	Stramenopiles	Gyrista	Bacillariophyceae	Bacillariales	Bacillariaceae	Fragilariopsis	Fragilariopsis_kerguelensis	99	73	63	62	57	56	56	56	56
ASV3099	Eukaryota	Amoebozoa	Discosea	Discosea_X	Flabellinia	Dactylopodida	Paramoebidae	Neoparamoeba	Neoparamoeba_branchiphila	100	100	100	100	100	100	100	69	69
ASV3101	Eukaryota	Amoebozoa	Discosea	Discosea_X	Flabellinia	Dactylopodida	Paramoebidae	Neoparamoeba	Neoparamoeba_branchiphila	100	100	100	100	100	100	100	100	100
ASV3104	Eukaryota	TSAR	Alveolata							98	61	53	46	46	12	6	6	5
ASV3105	Eukaryota	Excavata	Metamonada	Fornicata	Carpediemonadea	Carpediemonadida	Carpediemonadidae	Hicanonectes	Hicanonectes_teleskopos	100	100	100	100	100	100	100	100	100
ASV3107	Eukaryota	TSAR	Alveolata	Dinoflagellata	Dinophyceae	Gymnodiniales	Gymnodiniaceae	Amphidinium	Amphidinium_sp.	100	100	100	100	100	100	100	100	100
ASV3112	Eukaryota	TSAR	Stramenopiles	Gyrista	Bacillariophyceae	Bacillariales	Bacillariaceae	Fragilariopsis	Fragilariopsis_kerguelensis	100	86	76	71	55	53	53	53	53
ASV3120	Eukaryota	TSAR	Alveolata	Ciliophora	Oligohymenophorea	Scuticociliatia_1	Philasterida			100	100	100	68	68	68	51	28	28
ASV3121	Eukaryota	TSAR	Alveolata	Dinoflagellata	Dinophyceae	Peridiniales	Blastodiniaceae	Blastodinium	Blastodinium_spinulosum	100	100	100	100	100	100	100	100	99
ASV3122	Eukaryota	TSAR	Rhizaria	Cercozoa	Filosa-Imbricatea	Filosa-Imbricatea_X	Novel-clade-2	Novel-clade-2_X	Novel-clade-2_X_sp.	100	100	100	100	100	100	100	100	100
ASV3123	Eukaryota	TSAR	Telonemia	Telonemia_X	Telonemia_XX	Telonemia_XXX	Telonemia-Group-1	Telonemia-Group-1_X	Telonemia-Group-1_X_sp.	100	100	100	100	100	100	100	95	95
ASV3124	Eukaryota	TSAR	Alveolata	Ciliophora	Spirotrichea	Choreotrichida	Choreotrichida_X	Choreotrichida_XX	Choreotrichida_XX_sp.	100	100	100	100	100	99	93	93	93
ASV3125	Eukaryota	Obazoa	Opisthokonta	Choanoflagellata	Choanoflagellatea	Acanthoecida	Stephanoecidae			100	100	100	99	99	99	59	37	37
ASV3126	Eukaryota	TSAR	Alveolata	Dinoflagellata	Dinophyceae					100	100	100	100	100	44	44	44	44
ASV3127	Eukaryota	TSAR	Stramenopiles	Gyrista	Mediophyceae	Thalassiosirales	Thalassiosiraceae	Thalassiosira	Thalassiosira_oceanica	100	100	100	100	100	100	100	69	53
ASV3128	Eukaryota	TSAR	Alveolata	Dinoflagellata	Dinophyceae	Gymnodiniales	Gymnodiniaceae			100	100	100	100	100	51	50	47	37
ASV3129	Eukaryota	TSAR	Alveolata	Ciliophora	Spirotrichea	Oligotrichida	Strombidiidae	Strombidium		100	100	100	100	100	100	85	58	47
ASV3130	Eukaryota	TSAR	Alveolata	Dinoflagellata	Syndiniales	Dino-Group-II	Dino-Group-II-Clade-3	Dino-Group-II-Clade-3_X	Dino-Group-II-Clade-3_X_sp.	100	100	100	100	100	100	100	100	100
ASV3131	Eukaryota	TSAR	Alveolata	Ciliophora	Spirotrichea	Choreotrichida-Tintinnina	Stenosemellidae	Stenosemella	Stenosemella_steini	100	100	100	100	100	100	99	99	50
ASV3132	Eukaryota	Archaeplastida	Chlorophyta	Chlorophyta_X	Ulvophyceae	Dasycladales	Dasycladales_X	Acetabularia	Acetabularia_acetabulum	100	100	100	100	100	100	100	100	100
ASV3133	Eukaryota	Archaeplastida	Chlorophyta	Chlorophyta_X	Ulvophyceae	Bryopsidales	Ostreobiaceae	Ostreobium	Ostreobium_sp.	100	100	100	100	100	100	100	100	100
ASV3134	Eukaryota	TSAR	Alveolata	Dinoflagellata	Dinophyceae	Suessiales	Symbiodiniaceae	Symbiodinium	Symbiodinium_sp.	100	100	100	100	100	100	100	99	73
ASV3135	Eukaryota	TSAR								98	51	41	36	36	10	3	3	3
ASV3137	Eukaryota	TSAR	Stramenopiles	Gyrista	Peronosporomycetes	Peronosporomycetes_X				100	100	100	100	94	94	37	34	34
ASV3146	Eukaryota	TSAR	Alveolata	Ciliophora	Phyllopharyngea	Suctoria	Ephelotidae	Ephelota	Ephelota_mammillata	100	100	100	100	100	100	100	100	100
ASV3148	Eukaryota	TSAR	Alveolata	Dinoflagellata	Dinophyceae	Suessiales	Suessiaceae	Ansanella	Ansanella_natalensis	100	100	100	100	100	100	100	89	89
ASV3150	Eukaryota	Obazoa	Opisthokonta	Choanoflagellata	Choanoflagellatea	Acanthoecida	Acanthoecidae_Group_G	Acanthoeca	Acanthoeca_spectabilis	100	100	100	100	100	100	100	100	100
ASV3151	Eukaryota	Excavata	Metamonada	Fornicata	Fornicata_X	Fornicata_XX	Caviomonadidae	Caviomonadidae_X	Caviomonadidae_X_sp.	100	100	100	100	100	100	100	100	100
ASV3152	Eukaryota	TSAR	Stramenopiles	Bigyra	Bicoecea	Bicoecales	Bicoecaceae	Bicosoeca	Bicosoeca_vacillans	100	100	100	100	100	99	99	98	62
ASV3153	Eukaryota	TSAR	Stramenopiles	Gyrista	Bacillariophyceae	Naviculales	Naviculaceae	Navicula	Navicula_cryptotenella	100	100	100	100	100	100	100	99	57
ASV3154	Eukaryota	TSAR	Stramenopiles	Bigyra	Sagenista	Labyrinthulomycetes	Oblongichytridiaceae	Oblongichytrium	Oblongichytrium_porteri	100	100	100	77	77	77	74	74	51
ASV3155	Eukaryota	TSAR	Alveolata	Dinoflagellata	Dinophyceae	Gymnodiniales	Gymnodiniaceae	Amphidinium	Amphidinium_steinii	100	100	100	100	100	100	100	100	100
ASV3156	Eukaryota	TSAR	Alveolata	Dinoflagellata	Dinophyceae	Peridiniales	Thoracosphaeraceae			100	97	97	97	97	83	64	37	30
ASV3157	Eukaryota	TSAR	Rhizaria	Cercozoa	Filosa-Thecofilosea	Cryomonadida	Rhogostoma-lineage	Rhogostoma	Rhogostoma_epiphylla	100	100	100	100	100	100	100	97	97
ASV3163	Eukaryota	TSAR	Alveolata	Dinoflagellata	Dinophyceae					100	84	84	84	84	10	8	3	3
ASV3166	Eukaryota	Amoebozoa	Evosea	Evosea_X	Variosea	Flamellidae	Flamella-lineage	Flamella	Flamella_piscinae	100	100	100	100	100	100	100	95	81
ASV3168	Eukaryota	TSAR	Alveolata							100	64	61	49	49	22	21	9	9
ASV3169	Eukaryota	Archaeplastida	Chlorophyta	Chlorophyta_X	Chloropicophyceae	Chloropicales	Chloropicaceae	Chloropicon	Chloropicon_sieburthii	100	100	100	100	100	100	100	100	81
ASV3174	Eukaryota	TSAR	Stramenopiles	Gyrista	Bacillariophyceae	Bacillariales	Bacillariaceae	Psammodictyon	Psammodictyon_sp.	100	100	100	100	100	100	100	99	88
ASV3175	Eukaryota	Archaeplastida	Chlorophyta	Chlorophyta_X	Ulvophyceae	Ulvales-relatives	Ulvales-relatives_X	Acrochaete	Acrochaete_leptochaete	100	100	100	100	100	100	100	93	87
ASV3177	Eukaryota	TSAR	Alveolata							100	70	69	32	9	9	8	5	4
ASV3182	Eukaryota	TSAR	Alveolata	Dinoflagellata	Syndiniales	Dino-Group-II	Dino-Group-II-Clade-15	Dino-Group-II-Clade-15_X	Dino-Group-II-Clade-15_X_sp.	100	100	100	100	100	100	100	100	100
ASV3183	Eukaryota	Archaeplastida	Streptophyta	Streptophyta_X	Embryophyceae	Embryophyceae_X	Embryophyceae_XX	Rheum	Rheum_rhaponticum	100	100	100	100	100	100	100	84	83
ASV3186	Eukaryota	Excavata	Metamonada	Fornicata	Fornicata_X	Fornicata_XX	Caviomonadidae	Caviomonadidae_X	Caviomonadidae_X_sp.	100	100	100	100	100	100	100	100	100
ASV3190	Eukaryota	TSAR	Alveolata	Dinoflagellata	Dinophyceae					98	85	84	79	79	34	14	14	11
ASV3191	Eukaryota	TSAR	Stramenopiles	Bigyra	Sagenista	Labyrinthulomycetes	Labyrinthulaceae	Labyrinthulaceae_ANT10_3	Labyrinthulaceae_ANT10_3_sp.	100	100	100	100	100	100	100	100	100
ASV3195	Eukaryota	Obazoa	Opisthokonta	Fungi	Basidiomycota	Agaricomycotina	Agaricomycetes	Hyphodontia	Hyphodontia_sp.	100	100	100	100	100	100	100	100	100
ASV3201	Eukaryota	TSAR	Alveolata	Dinoflagellata	Dinophyceae	Peridiniales	Amphidomataceae	Amphidoma	Amphidoma_languida	100	100	100	100	100	73	67	66	66
ASV3203	Eukaryota	TSAR	Rhizaria	Cercozoa	Filosa-Thecofilosea	Ventricleftida	Ventrifissuridae	Ventrifissura	Ventrifissura_velata	100	100	100	100	100	100	100	95	95
ASV3204	Eukaryota	Obazoa	Opisthokonta	Choanoflagellata	Choanoflagellatea	Acanthoecida	Stephanoecidae_Group_H	Stephanoecidae_Group_H_X	Stephanoecidae_Group_H_X_sp.	100	100	100	100	100	100	100	100	100
ASV3205	Eukaryota	TSAR	Alveolata	Dinoflagellata	Syndiniales	Dino-Group-III	Dino-Group-III_X	Dino-Group-III_XX	Dino-Group-III_XX_sp.	100	100	100	100	100	100	100	100	100
ASV3206	Eukaryota	TSAR	Stramenopiles	Gyrista	Chrysophyceae	Ochromonadales	Ochromonadales_X	Ochromonadales_XX	Ochromonadales_XX_sp.	100	100	100	100	100	100	63	63	63
ASV3207	Eukaryota	TSAR	Alveolata	Dinoflagellata	Syndiniales	Dino-Group-II	Dino-Group-II-Clade-20	Dino-Group-II-Clade-20_X	Dino-Group-II-Clade-20_X_sp.	100	100	100	100	100	100	100	100	100
ASV3208	Eukaryota	TSAR	Rhizaria	Cercozoa	Filosa-Thecofilosea	Ventricleftida	CCW10-lineage	CCW10-lineage_X	CCW10-lineage_X_sp.	100	100	100	100	100	100	87	87	87
ASV3209	Eukaryota	TSAR	Telonemia	Telonemia_X	Telonemia_XX	Telonemia_XXX	Telonemia-Group-2	Telonemia-Group-2_X	Telonemia-Group-2_X_sp.	100	100	100	100	100	100	100	100	100
ASV3210	Eukaryota	Haptista	Haptophyta	Haptophyta_X	Prymnesiophyceae	Prymnesiales	Chrysochromulinaceae	Chrysochromulina	Chrysochromulina_sp.	100	100	100	100	100	100	100	100	70
ASV3211	Eukaryota	TSAR	Stramenopiles	Gyrista	Chrysophyceae	Ochromonadales	Ochromonadales_X	Ochromonadales_XX	Ochromonadales_XX_sp.	100	100	100	100	100	100	99	99	99
ASV3212	Eukaryota	TSAR	Alveolata	Dinoflagellata	Syndiniales	Dino-Group-III	Dino-Group-III_X	Dino-Group-III_XX	Dino-Group-III_XX_sp.	100	100	100	100	100	100	100	100	100
ASV3213	Eukaryota:nucl	Cryptista:nucl	Cryptophyta:nucl	Cryptophyta_X:nucl	Cryptophyceae:nucl	Cryptomonadales:nucl	Cryptomonadales_X:nucl			68	68	68	68	68	59	58	23	23
ASV3215	Eukaryota	TSAR	Alveolata	Dinoflagellata	Dinophyceae	Suessiales	Symbiodiniaceae	Symbiodinium	Symbiodinium_sp.	100	100	100	100	100	100	100	97	80
ASV3216	Eukaryota	TSAR	Alveolata	Dinoflagellata	Dinophyceae	Gymnodiniales	Warnowiaceae	Warnowia	Warnowia_sp.	100	100	100	100	100	100	100	100	100
ASV3218	Eukaryota	TSAR	Rhizaria	Cercozoa	Filosa-Imbricatea	Thaumatomonadida	Thaumatomonadidae	Thaumatomastix	Thaumatomastix_sp.	100	100	100	100	88	88	88	80	80
ASV3221	Eukaryota	TSAR	Stramenopiles	Bigyra	Sagenista	Labyrinthulomycetes	Labyrinthulaceae	Aplanochytrium	Aplanochytrium_sp.	100	100	100	100	100	100	100	100	63
ASV3233	Eukaryota	TSAR	Alveolata	Ciliophora	Phyllopharyngea	Suctoria	Ephelotidae	Ephelota	Ephelota_mammillata	100	100	100	100	100	100	100	100	97
ASV3234	Eukaryota	TSAR	Stramenopiles	Bigyra	Sagenista	Labyrinthulomycetes	Labyrinthulaceae	Aplanochytrium	Aplanochytrium_sp.	100	100	100	100	100	100	100	100	100
ASV3237	Eukaryota	Amoebozoa	Discosea	Discosea_X	Flabellinia	Dermamoebida	Mayorellidae	Mayorella	Mayorella_gemmifera	100	97	96	96	96	96	96	96	96
ASV3238	Eukaryota	TSAR	Stramenopiles	Gyrista	Bacillariophyceae	Thalassiophysales	Catenulaceae	Amphora	Amphora_sp.	100	100	100	100	100	99	99	99	61
ASV3243	Eukaryota	TSAR	Rhizaria	Cercozoa	Endomyxa	Endomyxa_X	Endomyxa_XX	Endo5-lineage_XXX	Endo5-lineage_XXX_sp.	100	100	100	100	100	100	100	100	100
ASV3244	Eukaryota	TSAR	Alveolata	Dinoflagellata	Dinophyceae	Peridiniales	Thoracosphaeraceae			100	94	94	94	94	79	58	20	15
ASV3246	Eukaryota	TSAR	Stramenopiles	Bigyra	Sagenista	Labyrinthulomycetes	Labyrinthulomycetes_LAB1/6/8	Labyrinthulomycetes_LAB1	Labyrinthulomycetes_LAB1_sp.	100	100	100	100	100	100	100	100	100
ASV3248	Eukaryota	TSAR	Stramenopiles	Bigyra	Bicoecea					100	100	100	96	96	35	35	34	10
ASV3249	Eukaryota	TSAR	Rhizaria	Cercozoa	Filosa-Sarcomonadea	Cercomonadida	Paracercomonadidae	Paracercomonas		100	92	89	89	66	62	62	62	7
ASV3254	Eukaryota	TSAR	Stramenopiles	Gyrista	Peronosporomycetes	Peronosporomycetes_X				100	95	95	95	69	69	41	17	1
ASV3255	Eukaryota	Excavata	Metamonada	Fornicata	Fornicata_X	Fornicata_XX	Caviomonadidae	Caviomonadidae_X	Caviomonadidae_X_sp.	100	100	100	100	100	100	100	100	100
ASV3257	Eukaryota	TSAR	Stramenopiles	Bigyra	Sagenista	Labyrinthulomycetes	Oblongichytridiaceae	Oblongichytrium	Oblongichytrium_porteri	100	100	100	86	86	86	85	85	85
ASV3262	Eukaryota	Obazoa	Opisthokonta							87	67	67	15	13	13	10	10	10
ASV3264	Eukaryota	TSAR	Alveolata	Dinoflagellata	Syndiniales	Dino-Group-II	Dino-Group-II-Clade-1	Dino-Group-II-Clade-1_X	Dino-Group-II-Clade-1_X_sp.	100	100	100	100	100	100	95	95	95
ASV3265	Eukaryota	Excavata	Metamonada	Fornicata	Fornicata_X	Fornicata_XX	Caviomonadidae	Caviomonadidae_X	Caviomonadidae_X_sp.	100	100	100	100	100	100	100	100	100
ASV3267	Eukaryota	Archaeplastida	Chlorophyta	Chlorophyta_X	Trebouxiophyceae	Watanabea-Clade	Watanabea-Clade_X	Apatococcus	Apatococcus_lobatus	100	100	100	100	100	100	100	100	76
ASV3270	Eukaryota	TSAR								97	51	37	37	29	26	26	26	26
ASV3271	Eukaryota	TSAR	Stramenopiles	Gyrista	Bacillariophyceae	Bacillariales	Bacillariaceae	Fragilariopsis	Fragilariopsis_kerguelensis	98	74	70	69	55	50	50	50	50
ASV3274	Eukaryota	TSAR	Rhizaria	Cercozoa	Cercozoa_X	Cercozoa_XX	Cercozoa_XXX	Cercozoa_XXXX	Cercozoa_XXXX_sp.	100	100	97	97	62	62	62	60	60
ASV3278	Eukaryota	TSAR	Alveolata	Ciliophora	Spirotrichea	Oligotrichida	Strombidiidae	Strombidiidae_X	Strombidiidae_X_sp.	100	100	100	100	100	100	85	74	74
ASV3280	Eukaryota	TSAR	Telonemia	Telonemia_X	Telonemia_XX	Telonemia_XXX	Telonemia-Group-2	Telonemia-Group-2_X	Telonemia-Group-2_X_sp.	100	100	100	100	100	100	100	100	100
ASV3281	Eukaryota	TSAR	Stramenopiles	Gyrista	Chrysophyceae	Paraphysomonadales	Paraphysomonadales_Clade-EC1Ga	Paraphysomonadales_Clade-EC1Ga_X	Paraphysomonadales_Clade-EC1Ga_X_sp.	100	100	100	100	100	100	100	100	100
ASV3282	Eukaryota	TSAR	Alveolata	Dinoflagellata	Syndiniales	Dino-Group-II	Dino-Group-II-Clade-10-and-11	Dino-Group-II-Clade-10-and-11_X	Dino-Group-II-Clade-10-and-11_X_sp.	100	100	100	100	77	77	76	76	76
ASV3283	Eukaryota	Haptista	Haptophyta	Haptophyta_X	Prymnesiophyceae	Prymnesiales	Chrysochromulinaceae	Chrysochromulina	Chrysochromulina_sp.	100	100	100	100	100	97	97	97	97
ASV3284	Eukaryota	TSAR	Alveolata	Dinoflagellata	Syndiniales	Dino-Group-I	Dino-Group-I-Clade-4	Dino-Group-I-Clade-4_X	Dino-Group-I-Clade-4_X_sp.	100	100	100	100	100	100	100	100	100
ASV3285	Eukaryota	TSAR	Telonemia	Telonemia_X	Telonemia_XX	Telonemia_XXX	Telonemia-Group-2	Telonemia-Group-2_X	Telonemia-Group-2_X_sp.	100	100	100	100	100	100	100	100	100
ASV3286	Eukaryota	TSAR	Alveolata	Ciliophora	Phyllopharyngea	Cyrtophoria_1	PHYLL_4	PHYLL_4_X	PHYLL_4_X_sp.	100	100	100	100	100	100	100	100	100
ASV3287	Eukaryota	TSAR	Rhizaria	Cercozoa	Filosa-Thecofilosea	Filosa-Thecofilosea_X	Novel-Clade-4	Novel-Clade-4_X	Novel-Clade-4_X_sp.	100	100	100	100	100	100	100	100	100
ASV3288	Eukaryota	TSAR	Alveolata	Dinoflagellata	Syndiniales	Dino-Group-I	Dino-Group-I-Clade-5	Dino-Group-I-Clade-5_X	Dino-Group-I-Clade-5_X_sp.	100	100	100	100	100	100	100	100	100
ASV3289	Eukaryota	TSAR	Alveolata	Dinoflagellata	Syndiniales	Dino-Group-II	Dino-Group-II-Clade-3	Dino-Group-II-Clade-3_X	Dino-Group-II-Clade-3_X_sp.	100	100	100	100	100	100	100	100	100
ASV3290	Eukaryota	TSAR	Alveolata	Dinoflagellata	Dinophyceae	Gymnodiniales	Gymnodiniaceae	Gymnodinium	Gymnodinium_sp.	100	100	100	100	100	100	100	100	99
ASV3291	Eukaryota	Haptista	Haptophyta	Haptophyta_X	Prymnesiophyceae	Syracosphaerales	Syracosphaerales_X	Syracosphaerales_XX	Syracosphaerales_XX_sp.	100	100	100	100	100	100	100	100	100
ASV3292	Eukaryota	TSAR	Alveolata	Dinoflagellata	Dinophyceae					100	100	100	100	100	34	34	34	34
ASV3293	Eukaryota	TSAR	Telonemia	Telonemia_X	Telonemia_XX	Telonemia_XXX	Telonemia-Group-1	Telonemia-Group-1_X	Telonemia-Group-1_X_sp.	100	100	100	100	100	100	100	99	99
ASV3294	Eukaryota	Haptista	Haptophyta	Haptophyta_X	Prymnesiophyceae	Phaeocystales	Phaeocystaceae	Phaeocystis	Phaeocystis_cordata	100	100	100	100	100	99	99	99	83
ASV3295	Eukaryota	TSAR	Stramenopiles	Bigyra	Opalozoa	Nanomonadea	MAST-3	MAST-3I	MAST-3I_sp.	100	100	100	100	100	100	100	100	100
ASV3297	Eukaryota	TSAR	Alveolata	Ciliophora	Phyllopharyngea	Cyrtophoria_1	PHYLL_4	PHYLL_4_X	PHYLL_4_X_sp.	100	100	100	100	100	100	100	100	100
ASV3303	Eukaryota	TSAR	Alveolata	Ciliophora	Phyllopharyngea	Suctoria	Ephelotidae	Ephelota		100	100	100	100	95	86	81	81	34
ASV3305	Eukaryota	TSAR	Stramenopiles	Gyrista	Phaeophyceae	Phaeophyceae_X	Phaeophyceae_XX	Phaeophyceae_XXX	Phaeophyceae_XXX_sp.	100	100	100	100	100	100	100	70	70
ASV3306	Eukaryota	Excavata	Metamonada	Fornicata	Fornicata_X	Fornicata_XX	Caviomonadidae	Caviomonadidae_X	Caviomonadidae_X_sp.	100	100	100	100	100	100	100	100	100
ASV3308	Eukaryota	Eukaryota_X	Ancyromonadida	Ancyromonadida_X	Ancyromonadida_XX	Ancyromonadida_XXX	Ancyromonadida_Group-1	Ancyromonadida_Group-1_X	Ancyromonas_micra	100	97	97	97	97	97	97	97	71
ASV3310	Eukaryota	Archaeplastida	Rhodophyta	Rhodophyta_X	Florideophyceae	Rhodymeniales	Rhodymeniales_X	Lomentaria		100	100	100	100	100	100	100	90	47
ASV3319	Eukaryota	TSAR	Alveolata	Dinoflagellata	Syndiniales	Dino-Group-I	Dino-Group-I-Clade-1	Dino-Group-I-Clade-1_X	Dino-Group-I-Clade-1_X_sp.	100	100	100	100	100	100	100	100	100
ASV3320	Eukaryota	Cryptista	Cryptophyta	Cryptophyta_X	Cryptophyceae	Goniomonadales	Goniomonadales_X	Goniomonas	Goniomonas_pacifica	100	100	100	100	100	100	100	100	94
ASV3322	Eukaryota	TSAR	Alveolata	Apicomplexa	Gregarinomorphea	Eugregarinorida	Polyplicariidae	Polyplicarium		99	87	87	84	81	72	72	72	32
ASV3325	Eukaryota	Obazoa	Opisthokonta	Fungi	Basidiomycota	Agaricomycotina	Agaricomycetes			100	100	100	100	100	100	100	21	21
ASV3331	Eukaryota	TSAR	Alveolata	Dinoflagellata	Dinophyceae	Prorocentrales	Prorocentraceae	Prorocentrum	Prorocentrum_fukuyoi	100	100	100	100	100	100	100	100	98
ASV3333	Eukaryota	TSAR	Stramenopiles	Bigyra	Sagenista	Labyrinthulomycetes	Labyrinthulaceae	Labyrinthulaceae_ANT10_3	Labyrinthulaceae_ANT10_3_sp.	100	100	100	100	100	100	100	100	100
ASV3334	Eukaryota	TSAR	Stramenopiles	Gyrista	Bacillariophyceae	Thalassionematales	Thalassionemataceae	Thalassionema	Thalassionema_frauenfeldii	100	100	100	100	100	100	100	100	97
ASV3337	Eukaryota	TSAR	Alveolata	Dinoflagellata	Dinophyceae					98	68	67	55	55	28	19	19	12
ASV3342	Eukaryota	TSAR	Stramenopiles	Gyrista	Chrysophyceae	Ochromonadales	Ochromonadaceae	Pedospumella	Pedospumella_sp.	100	100	100	100	100	100	91	89	84
ASV3343	Eukaryota	TSAR	Alveolata	Dinoflagellata	Dinophyceae	Gonyaulacales	Pyrocystaceae	Ostreopsis	Ostreopsis_ovata	100	100	100	100	100	100	100	100	100
ASV3346	Eukaryota	TSAR	Alveolata	Dinoflagellata	Dinophyceae	Peridiniales	Blastodiniaceae	Blastodinium	Blastodinium_mangini	100	100	100	100	100	100	100	100	86
ASV3347	Eukaryota	Amoebozoa	Discosea	Discosea_X	Flabellinia	Dactylopodida	Paramoebidae	Paramoeba	Paramoeba_branchiphila	100	100	100	100	100	100	100	78	78
ASV3349	Eukaryota	Amoebozoa	Discosea	Discosea_X	Flabellinia	Dactylopodida	Paramoebidae	Neoparamoeba	Neoparamoeba_branchiphila	100	100	100	100	100	100	100	100	100
ASV3351	Eukaryota	Archaeplastida	Rhodophyta	Rhodophyta_X	Florideophyceae	Gigartinales	Gigartinales_X			100	100	100	100	100	100	100	30	30
ASV3352	Eukaryota	Excavata	Metamonada	Fornicata	Carpediemonadea	Carpediemonadida	Carpediemonadidae	Hicanonectes	Hicanonectes_teleskopos	100	100	100	100	100	100	100	100	100
ASV3353	Eukaryota	TSAR	Alveolata	Dinoflagellata	Dinophyceae	Peridiniales	Peridiniales_X	Brandtodinium	Brandtodinium_nutricula	100	100	100	100	100	100	100	100	100
ASV3355	Eukaryota	TSAR	Stramenopiles	Bigyra	Sagenista	Labyrinthulomycetes	Labyrinthulaceae	Aplanochytrium	Aplanochytrium_minutum	100	100	100	100	100	100	100	100	100
ASV3356	Eukaryota	TSAR	Alveolata	Dinoflagellata	Dinophyceae	Gymnodiniales	Gymnodiniaceae	Gymnodinium	Gymnodinium_sp.	100	100	100	100	100	99	99	94	94
ASV3358	Eukaryota	TSAR								96	52	46	36	35	14	4	4	4
ASV3361	Eukaryota	TSAR	Rhizaria							100	58	51	49	35	27	27	27	24
ASV3362	Eukaryota	TSAR	Stramenopiles	Gyrista						97	74	67	63	37	32	32	32	32
ASV3365	Eukaryota	TSAR	Alveolata	Ciliophora	Phyllopharyngea	Suctoria	Ephelotidae	Ephelota	Ephelota_gemmipara	100	100	100	100	100	100	100	100	100
ASV3366	Eukaryota	Archaeplastida	Rhodophyta	Rhodophyta_X	Compsopogonophyceae	Erythropeltidales	Erythropeltidales_X	Erythropeltidales_XX	Erythropeltidales_XX_sp.	100	100	100	100	100	100	100	62	62
ASV3367	Eukaryota	Obazoa	Apusomonada	Apusomonada_X	Apusomonadidae	Apusomonadidae_Group-1	Apusomonadidae_Group-1_X	Apusomonadidae_Group-1_XX	Apusomonadidae_Group-1_XX_sp.	100	100	100	100	100	100	100	100	100
ASV3368	Eukaryota	Archaeplastida	Chlorophyta	Chlorophyta_X	Ulvophyceae	Bryopsidales	Ostreobiaceae	Ostreobium	Ostreobium_sp.	100	100	100	100	100	100	100	100	100
ASV3373	Eukaryota	TSAR	Alveolata	Dinoflagellata	Syndiniales	Dino-Group-I	Dino-Group-I-Clade-1	Dino-Group-I-Clade-1_X	Dino-Group-I-Clade-1_X_sp.	100	100	100	100	100	100	100	100	100
ASV3374	Eukaryota	TSAR	Alveolata	Dinoflagellata	Syndiniales	Dino-Group-I	Dino-Group-I-Clade-1	Dino-Group-I-Clade-1_X	Dino-Group-I-Clade-1_X_sp.	100	100	100	86	85	85	85	85	85
ASV3375	Eukaryota	Obazoa	Opisthokonta	Choanoflagellata	Choanoflagellatea	Acanthoecida	Stephanoecidae_Group_D	Stephanoecidae_Group_D_X	Stephanoecidae_Group_D_X_sp.	100	100	100	100	100	76	54	54	54
ASV3378	Eukaryota	TSAR	Stramenopiles	Bigyra	Opalozoa	Nanomonadea	MAST-3	MAST-3I	MAST-3I_sp.	100	100	100	100	100	100	100	100	100
ASV3379	Eukaryota	TSAR	Rhizaria	Cercozoa	Filosa-Thecofilosea	Ventricleftida	CCW10-lineage	CCW10-lineage_X	CCW10-lineage_X_sp.	100	100	100	100	100	100	85	85	85
ASV3380	Eukaryota	TSAR	Stramenopiles	Bigyra	Opalozoa	Nanomonadea	MAST-3	MAST-3D	MAST-3D_sp.	100	100	100	100	100	100	100	100	100
ASV3382	Eukaryota	TSAR	Alveolata	Dinoflagellata	Dinophyceae	Gymnodiniales	Warnowiaceae	Warnowia	Warnowia_sp.	100	100	100	100	100	69	52	52	52
ASV3384	Eukaryota	TSAR	Alveolata	Dinoflagellata	Syndiniales	Dino-Group-I	Dino-Group-I-Clade-1	Dino-Group-I-Clade-1_X	Dino-Group-I-Clade-1_X_sp.	100	91	91	91	90	90	90	90	90
ASV3385	Eukaryota	TSAR	Alveolata	Dinoflagellata	Dinophyceae	Peridiniales				100	100	100	100	100	51	44	44	26
ASV3386	Eukaryota	TSAR	Alveolata	Dinoflagellata	Dinophyceae					100	100	100	100	100	34	34	34	28
ASV3389	Eukaryota	TSAR	Rhizaria	Radiolaria	RAD-B	RAD-B_X	RAD-B_X_Group-IVc	RAD-B_X_Group-IVc_X	RAD-B_X_Group-IVc_X_sp.	100	96	95	90	85	85	82	82	82
ASV3390	Eukaryota	TSAR	Alveolata	Dinoflagellata	Dinophyta_X	Dinophyta_XX	Dinophyta_XXX	Dinophyta_XXXX	Dinophyta_XXXX_sp.	100	100	100	100	53	53	53	53	53
ASV3394	Eukaryota	TSAR	Alveolata	Ciliophora	Spirotrichea	Licnophoria	Licnophoridae	Licnophora	Licnophora_macfarlandi	100	100	100	100	100	100	100	100	100
ASV3395	Eukaryota	Archaeplastida	Chlorophyta	Chlorophyta_X	Ulvophyceae	Bryopsidales	Ostreobiaceae	Ostreobium	Ostreobium_sp.	100	100	100	100	100	100	100	100	100
ASV3399	Eukaryota	Archaeplastida	Chlorophyta	Chlorophyta_X	Ulvophyceae	Ulvales-relatives	Ulvales-relatives_X	Acrochaete	Acrochaete_leptochaete	100	100	100	100	98	98	98	94	76
ASV3402	Eukaryota	Amoebozoa	Discosea	Discosea_X	Centramoebia	Pellitida	Endostelium-lineage			99	76	75	75	73	71	67	47	23
ASV3404	Eukaryota	TSAR	Stramenopiles	Bigyra	Sagenista	Labyrinthulomycetes	Oblongichytridiaceae	Oblongichytrium	Oblongichytrium_porteri	100	100	100	86	86	86	84	84	82
ASV3405	Eukaryota	TSAR	Stramenopiles	Bigyra	Bicoecea	Bicoecales	Bicoecaceae	Bicosoeca	Bicosoeca_vacillans	100	100	100	100	100	100	100	100	84
ASV3409	Eukaryota	Archaeplastida	Rhodophyta	Rhodophyta_X	Florideophyceae	Colaconematales	Colaconematales_X	Colaconema	Colaconema_sp.	100	100	100	100	100	100	100	100	82
ASV3413	Eukaryota	Cryptista	Kathablepharidacea	Kathablepharida	Kathablepharidea	Kathablepharidida	Kathablepharidida_X			100	100	99	99	99	99	99	43	43
ASV3415	Eukaryota	TSAR	Rhizaria	Cercozoa	Filosa-Granofilosea	Cryptofilida	Nanofilidae	Nanofila	Nanofila_sp.	100	100	100	100	100	100	100	100	100
ASV3419	Eukaryota	TSAR	Stramenopiles	Bigyra	Sagenista	Labyrinthulomycetes	Thraustochytriaceae	Thraustochytrium		100	92	91	65	64	64	64	54	47
ASV3420	Eukaryota	Archaeplastida	Rhodophyta	Rhodophyta_X	Florideophyceae	Corallinales	Corallinales_X	Mesophyllum	Mesophyllum_lichenoides	100	100	100	100	100	100	100	100	59
ASV3421	Eukaryota	TSAR	Alveolata	Dinoflagellata	Dinophyceae	Peridiniales	Thoracosphaeraceae			100	94	94	94	94	72	57	23	23
ASV3423	Eukaryota	Archaeplastida	Streptophyta	Streptophyta_X	Embryophyceae	Embryophyceae_X	Embryophyceae_XX	Pinus	Pinus_elliottii	100	100	100	100	100	100	100	94	54
ASV3424	Eukaryota	TSAR	Alveolata	Ciliophora	Spirotrichea	Choreotrichida-Tintinnina	Choreotrichida-Tintinnina_X	Tintinnina_XX	Choreotrichida-Tintinnina_XX_sp.	100	100	100	100	100	96	96	96	96
ASV3426	Eukaryota	TSAR	Stramenopiles	Bigyra	Sagenista	Labyrinthulomycetes	Labyrinthulaceae	Labyrinthulaceae_ANT10_3	Labyrinthulaceae_ANT10_3_sp.	100	100	100	100	100	100	100	100	100
ASV3427	Eukaryota	TSAR	Alveolata	Dinoflagellata	Dinophyceae					100	50	50	50	50	22	13	6	6
ASV3429	Eukaryota:plas	TSAR:plas	Alveolata:plas	Chrompodellids:plas	Colpodellidea:plas	Colpodellida:plas	Colpodellaceae:plas	Colpodellidae:plas	Colpodellidae_sp.:plas	100	100	100	100	100	100	100	100	100
ASV3432	Eukaryota	Amoebozoa	Discosea	Discosea_X	Flabellinia	Dactylopodida	Paramoebidae	Paramoeba	Paramoeba_branchiphila	100	100	100	100	100	100	100	61	61
ASV3434	Eukaryota	TSAR	Alveolata	Dinoflagellata	Dinophyceae	Gymnodiniales	Gymnodiniaceae	Gymnodinium		100	100	100	100	100	100	95	73	45
ASV3436	Eukaryota	TSAR	Rhizaria	Cercozoa	Filosa-Granofilosea	Cryptofilida	Nanofilidae	Nanofila	Nanofila_sp.	100	100	100	100	100	100	100	100	100
ASV3438	Eukaryota	TSAR	Alveolata	Dinoflagellata	Dinophyceae	Gymnodiniales	Gymnodiniaceae			100	98	98	98	98	53	53	9	9
ASV3439	Eukaryota	TSAR	Rhizaria	Cercozoa	Chlorarachniophyceae	Chlorarachniophyceae_X	LC104-lineage	LC104-lineage_X	LC104-lineage_X_sp.	100	100	100	100	100	100	100	100	100
ASV3441	Eukaryota	TSAR	Alveolata	Dinoflagellata	Syndiniales	Dino-Group-I	Dino-Group-I-Clade-5	Dino-Group-I-Clade-5_X	Dino-Group-I-Clade-5_X_sp.	100	100	100	100	100	100	100	100	100
ASV3449	Eukaryota	TSAR	Rhizaria	Cercozoa	Endomyxa	Vampyrellida	Vampyrellida_X	Vampyrellida_clade_B	Vampyrellida_sp.	100	100	100	100	100	100	100	100	100
ASV3452	Eukaryota	Obazoa	Opisthokonta	Fungi	Ascomycota	Pezizomycotina	Eurotiomycetes	Exophiala	Exophiala_sp.	100	100	100	100	100	100	100	71	71
ASV3453	Eukaryota	Excavata	Discoba	Euglenozoa	Diplonemea	Diplonemida	Diplonemidae	Rhynchopus	Rhynchopus_humris	100	100	100	100	100	100	100	100	100
ASV3454	Eukaryota	TSAR	Rhizaria	Cercozoa	Filosa-Imbricatea	Thaumatomonadida	Thaumatomonadidae	Thaumatomastix	Thaumatomastix_sp.	100	100	100	100	91	84	76	66	66
ASV3457	Eukaryota	TSAR	Rhizaria	Cercozoa						100	99	85	85	46	30	30	30	30
ASV3463	Eukaryota	Excavata	Metamonada	Fornicata	Fornicata_X	Fornicata_XX	Caviomonadidae	Caviomonadidae_X	Caviomonadidae_X_sp.	100	100	100	100	100	100	100	100	100
ASV3464	Eukaryota	TSAR	Rhizaria	Radiolaria	Polycystinea	Nassellaria	Lophophaenidae	Peromelissa	Peromelissa_tricuspidata	100	100	100	100	100	100	100	86	86
ASV3465	Eukaryota	Haptista	Haptophyta	Haptophyta_X	Prymnesiophyceae	Prymnesiales	Chrysochromulinaceae	Chrysochromulina	Chrysochromulina_sp.	100	100	100	100	100	100	100	100	100
ASV3469	Eukaryota	TSAR	Alveolata	Ciliophora	Oligohymenophorea	Scuticociliatia_1	Philasterida	Philaster	Philaster_apodigitiformis	100	100	100	100	99	99	97	61	61
ASV3471	Eukaryota	TSAR	Alveolata	Dinoflagellata	Syndiniales	Dino-Group-II	Dino-Group-II-Clade-22	Dino-Group-II-Clade-22_X	Dino-Group-II-Clade-22_X_sp.	100	100	100	100	100	100	98	98	98
ASV3472	Eukaryota	TSAR	Alveolata	Dinoflagellata	Dinophyceae	Dinophyceae_X	Dinophyceae_XX	Dinophyceae_XXX	Dinophyceae_XXX_sp.	100	100	100	100	100	76	76	76	76
ASV3474	Eukaryota	TSAR	Alveolata	Dinoflagellata	Dinophyceae	Peridiniales				100	100	100	100	100	50	41	20	15
ASV3475	Eukaryota	TSAR	Alveolata	Ciliophora	CONThreeP	CONThreeP_X	Discotrichidae	NASSO_1	NASSO_1_sp.	100	100	100	100	100	100	100	100	100
ASV3476	Eukaryota	TSAR	Alveolata	Dinoflagellata	Syndiniales	Dino-Group-I	Dino-Group-I-Clade-1	Dino-Group-I-Clade-1_X	Dino-Group-I-Clade-1_X_sp.	100	100	100	98	97	97	97	97	97
ASV3477	Eukaryota	TSAR	Stramenopiles	Gyrista	Mediophyceae	Eupodiscales	Odontellaceae	Odontella	Odontella_aurita	100	100	100	100	100	100	100	100	100
ASV3478	Eukaryota	TSAR	Alveolata	Dinoflagellata	Syndiniales	Dino-Group-II	Dino-Group-II-Clade-14	Dino-Group-II-Clade-14_X	Dino-Group-II-Clade-14_X_sp.	100	100	100	100	100	100	100	100	100
ASV3479	Eukaryota	TSAR	Alveolata	Dinoflagellata	Syndiniales	Dino-Group-II	Dino-Group-II-Clade-30	Dino-Group-II-Clade-30_X	Dino-Group-II-Clade-30_X_sp.	100	100	100	100	100	100	100	100	100
ASV3480	Eukaryota	Archaeplastida	Chlorophyta	Chlorophyta_X	Mamiellophyceae	Dolichomastigales	Dolichomastigaceae	Dolichomastigaceae-B	Dolichomastigaceae-B_sp.	100	100	99	99	92	92	79	79	79
ASV3481	Eukaryota	TSAR	Alveolata	Dinoflagellata	Dinophyceae					100	100	100	100	100	31	31	31	31
ASV3482	Eukaryota	TSAR	Alveolata	Dinoflagellata	Syndiniales	Dino-Group-I	Dino-Group-I-Clade-4	Euduboscquella	Euduboscquella_crenulata	100	100	100	100	100	100	100	100	100
ASV3483	Eukaryota	TSAR	Rhizaria	Cercozoa	Filosa-Imbricatea	Filosa-Imbricatea_X	Filosa-Imbricatea_XX	Filosa-Imbricatea_XXX	Filosa-Imbricatea_XXX_sp.	100	100	100	100	56	56	56	56	56
ASV3484	Eukaryota	TSAR	Alveolata	Dinoflagellata	Dinophyceae	Dinophysiales				100	100	100	100	100	51	38	38	38
ASV3485	Eukaryota	TSAR	Alveolata	Dinoflagellata	Dinophyceae					100	100	100	100	100	47	14	14	14
ASV3486	Eukaryota	TSAR	Stramenopiles	Gyrista	Mediophyceae	Hemiaulales	Hemiaulaceae	Eucampia	Eucampia_sp.	100	100	100	100	100	100	100	99	91
ASV3487	Eukaryota	Haptista	Haptophyta	Haptophyta_X	Prymnesiophyceae	Prymnesiales	Chrysochromulinaceae	Chrysochromulina	Chrysochromulina_sp.	100	100	100	100	100	100	100	100	100
ASV3488	Eukaryota	TSAR	Alveolata	Dinoflagellata	Syndiniales	Dino-Group-I	Dino-Group-I-Clade-5	Dino-Group-I-Clade-5_X	Dino-Group-I-Clade-5_X_sp.	100	100	100	100	100	100	100	100	100
ASV3489	Eukaryota	Haptista	Haptophyta	Haptophyta_X	Prymnesiophyceae	Prymnesiales	Prymnesiaceae	Haptolina	Haptolina_sp.	100	100	100	100	100	72	71	60	60
ASV3490	Eukaryota	TSAR	Alveolata	Dinoflagellata	Syndiniales	Dino-Group-I	Dino-Group-I-Clade-6	Dino-Group-I-Clade-6_X	Dino-Group-I-Clade-6_X_sp.	100	100	100	100	100	100	100	100	100
ASV3491	Eukaryota	TSAR	Stramenopiles	Bigyra	Sagenista	Sagenista_X	MAST-9	MAST-9A	MAST-9A_sp.	100	100	100	100	100	100	100	100	100
ASV3495	Eukaryota	Amoebozoa	Discosea	Discosea_X	Centramoebia	Pellitida	Endostelium-lineage			99	71	66	66	60	57	53	37	21
ASV3498	Eukaryota	TSAR	Alveolata	Dinoflagellata	Syndiniales	Dino-Group-I	Dino-Group-I-Clade-1	Dino-Group-I-Clade-1_X	Dino-Group-I-Clade-1_X_sp.	100	70	70	70	70	70	70	70	70
ASV3500	Eukaryota	Obazoa	Opisthokonta	Choanoflagellata	Choanoflagellatea	Choanoflagellatea_X				100	93	93	81	81	66	37	37	29
ASV3504	Eukaryota	Archaeplastida	Rhodophyta	Rhodophyta_X	Florideophyceae	Gigartinales	Gigartinales_X	Peyssonnelia	Peyssonnelia_sp.	100	100	100	100	100	100	100	55	54
ASV3506	Eukaryota	TSAR	Alveolata	Dinoflagellata	Dinophyceae	Gymnodiniales	Gymnodiniaceae	Amphidinium	Amphidinium_sp.	100	100	100	100	100	100	100	100	99
ASV3507	Eukaryota	TSAR	Stramenopiles	Bigyra	Sagenista	Labyrinthulomycetes	Thraustochytriaceae	Thraustochytriaceae_LAB19	Thraustochytriaceae_LAB19_sp.	100	100	100	100	100	100	100	55	55
ASV3512	Eukaryota	Haptista	Haptophyta	Haptophyta_X	Prymnesiophyceae					100	100	100	100	100	27	27	27	27
ASV3513	Eukaryota	Archaeplastida	Chlorophyta	Chlorophyta_X	Ulvophyceae	Cladophorales	Cladophorales_X	Chaetomorpha	Chaetomorpha_linum	100	100	100	100	100	100	100	96	96
ASV3515	Eukaryota	TSAR	Stramenopiles	Bigyra	Opalozoa	Nanomonadea	MAST-3	MAST-3J	MAST-3J_sp.	100	100	100	100	100	100	100	100	100
ASV3519	Eukaryota	TSAR	Rhizaria	Cercozoa	Endomyxa	Endomyxa_X	Endomyxa_XX	Endo5-lineage_XXX	Endo5-lineage_XXX_sp.	100	100	100	100	93	93	93	93	93
ASV3520	Eukaryota	TSAR	Stramenopiles							100	59	54	39	38	38	38	38	38
ASV3523	Eukaryota	TSAR	Alveolata	Ciliophora	Spirotrichea	Oligotrichida	Oligotrichida_X	Oligotrichida_XX	Oligotrichida_XX_sp.	100	100	100	100	100	100	100	100	100
ASV3525	Eukaryota	TSAR	Alveolata	Dinoflagellata	Dinophyceae	Peridiniales	Thoracosphaeraceae			100	93	93	93	93	70	51	22	17
ASV3527	Eukaryota	Archaeplastida	Chlorophyta	Chlorophyta_X	Ulvophyceae	Bryopsidales	Ostreobiaceae	Ostreobium	Ostreobium_sp.	100	100	100	100	100	100	100	100	100
ASV3530	Eukaryota	Archaeplastida	Chlorophyta	Chlorophyta_X	Ulvophyceae	Bryopsidales	Ostreobiaceae	Ostreobium	Ostreobium_sp.	100	100	100	100	100	100	100	100	100
ASV3531	Eukaryota	Archaeplastida	Streptophyta	Streptophyta_X	Embryophyceae	Embryophyceae_X	Embryophyceae_XX			100	100	100	100	100	100	100	35	35
ASV3532	Eukaryota	Archaeplastida	Chlorophyta	Chlorophyta_X	Ulvophyceae	Ulvales-relatives	Ulvales-relatives_X	Phaeophila	Phaeophila_dendroides	100	100	100	100	100	100	100	100	100
ASV3534	Eukaryota	TSAR	Alveolata	Dinoflagellata	Dinophyceae					100	100	100	100	100	43	35	35	35
ASV3536	Eukaryota	Archaeplastida	Chlorophyta	Chlorophyta_X	Ulvophyceae	Bryopsidales	Ostreobiaceae	Ostreobium	Ostreobium_sp.	100	100	100	100	100	100	100	100	100
ASV3537	Eukaryota	TSAR	Alveolata	Dinoflagellata	Syndiniales	Dino-Group-II	Dino-Group-II-Clade-16	Dino-Group-II-Clade-16_X	Dino-Group-II-Clade-16_X_sp.	100	100	100	100	100	100	100	100	100
ASV3539	Eukaryota:plas	Haptista:plas	Haptophyta:plas	Haptophyta_X:plas	Prymnesiophyceae:plas	Phaeocystales:plas	Phaeocystaceae:plas	Phaeocystis:plas	Phaeocystis_globosa:plas	100	100	100	100	100	100	100	100	52
ASV3541	Eukaryota	TSAR	Stramenopiles	Gyrista	Chrysophyceae	Ochromonadales	Ochromonadaceae	Spumella	Spumella_elongata	100	100	100	100	100	100	100	100	100
ASV3545	Eukaryota	TSAR	Stramenopiles	Gyrista	Chrysophyceae	Chrysophyceae_Clade-EC2I	Chrysophyceae_Clade-EC2I_X	Chrysophyceae_Clade-EC2I_XX	Chrysophyceae_Clade-EC2I_XX_sp.	100	100	100	100	100	100	100	100	100
ASV3546	Eukaryota	TSAR	Alveolata	Ciliophora	Spirotrichea	Choreotrichida	Strobilidiidae	Pelagostrobilidium		100	100	100	100	100	82	81	77	46
ASV3548	Eukaryota	TSAR	Rhizaria	Cercozoa	Filosa-Granofilosea	Filosa-Granofilosea_X	Novel-Gran-234	Novel-Gran-234_X	Novel-Gran-234_X_sp.	100	100	100	100	100	100	100	100	100
ASV3549	Eukaryota	Amoebozoa	Discosea	Discosea_X	Flabellinia	Dactylopodida	Paramoebidae	Paramoeba	Paramoeba_branchiphila	100	100	100	100	100	100	100	84	84
ASV3550	Eukaryota	TSAR	Stramenopiles	Bigyra	Sagenista	Labyrinthulomycetes	Thraustochytriaceae	Thraustochytriaceae_HK10	Thraustochytriaceae_HK10_sp.	100	100	100	98	98	98	98	97	97
ASV3551	Eukaryota	TSAR	Alveolata	Dinoflagellata	Syndiniales	Dino-Group-I	Dino-Group-I-Clade-1	Dino-Group-I-Clade-1_X	Dino-Group-I-Clade-1_X_sp.	100	100	100	84	81	81	81	81	81
ASV3552	Eukaryota	TSAR	Alveolata	Ciliophora	Phyllopharyngea	Suctoria	Ephelotidae	Ephelota	Ephelota_mammillata	100	100	100	100	100	100	100	100	99
ASV3557	Eukaryota	TSAR	Alveolata	Dinoflagellata	Syndiniales	Dino-Group-II				99	92	90	89	80	80	31	31	31
ASV3560	Eukaryota	TSAR	Stramenopiles	Bigyra	Sagenista	Labyrinthulomycetes	Labyrinthulaceae	Aplanochytrium	Aplanochytrium_sp.	100	100	100	100	100	100	100	100	100
ASV3563	Eukaryota	TSAR	Alveolata	Dinoflagellata	Dinophyceae	Gonyaulacales	Pyrocystaceae	Ostreopsis	Ostreopsis_siamensis	100	100	100	100	100	100	100	100	99
ASV3564	Eukaryota	Archaeplastida	Chlorophyta	Chlorophyta_X	Ulvophyceae	Ulvales-relatives	Ulvales-relatives_X	Ulva		100	100	100	100	100	100	100	100	46
ASV3565	Eukaryota	TSAR	Alveolata	Dinoflagellata	Dinophyceae	Peridiniales	Amphidomataceae	Azadinium		100	100	100	100	100	99	67	66	15
ASV3566	Eukaryota	TSAR	Stramenopiles	Bigyra	Sagenista	Labyrinthulomycetes	Labyrinthulaceae	Labyrinthulaceae_ANT10_3	Labyrinthulaceae_ANT10_3_sp.	100	100	100	100	100	100	100	100	100
ASV3575	Eukaryota	TSAR	Stramenopiles	Gyrista	Bacillariophyceae	Bacillariales	Bacillariaceae	Nitzschia	Nitzschia_supralitorea	100	100	100	100	100	86	86	74	66
ASV3576	Eukaryota	TSAR	Alveolata	Ciliophora	Spirotrichea	Licnophoria	Licnophoridae	Licnophora	Licnophora_lyngbycola	100	100	100	100	100	86	86	86	86
ASV3579	Eukaryota	Haptista	Haptophyta	Haptophyta_X	Prymnesiophyceae	Prymnesiales	Chrysochromulinaceae	Chrysochromulina	Chrysochromulina_sp.	100	100	100	100	100	99	99	99	99
ASV3580	Eukaryota	TSAR	Alveolata	Dinoflagellata	Dinophyceae	Gymnodiniales	Gymnodiniaceae	Lepidodinium		100	100	100	98	98	83	70	51	43
ASV3582	Eukaryota	TSAR	Stramenopiles	Bigyra	Opalozoa	Nanomonadea	MAST-3	MAST-3I	MAST-3I_sp.	100	100	100	100	100	100	100	100	100
ASV3583	Eukaryota	TSAR	Alveolata	Dinoflagellata	Syndiniales	Dino-Group-II	Dino-Group-II-Clade-3	Dino-Group-II-Clade-3_X	Dino-Group-II-Clade-3_X_sp.	100	100	100	100	100	100	100	100	100
ASV3584	Eukaryota	TSAR	Stramenopiles	Bigyra	Opalozoa	Nanomonadea	MAST-3	MAST-3J	MAST-3J_sp.	100	100	100	100	100	100	100	100	100
ASV3585	Eukaryota	TSAR	Alveolata	Dinoflagellata	Syndiniales	Dino-Group-II	Dino-Group-II-Clade-6	Dino-Group-II-Clade-6_X	Dino-Group-II-Clade-6_X_sp.	100	100	100	100	100	100	100	100	100
ASV3586	Eukaryota	TSAR	Alveolata	Ciliophora	Spirotrichea	Choreotrichida	Choreotrichida_X	Choreotrichida_XX	Choreotrichida_XX_sp.	100	100	100	100	100	100	100	100	100
ASV3587	Eukaryota	TSAR	Alveolata	Dinoflagellata	Syndiniales	Dino-Group-I	Dino-Group-I-Clade-5	Dino-Group-I-Clade-5_X	Dino-Group-I-Clade-5_X_sp.	100	100	100	98	97	97	97	97	97
ASV3588	Eukaryota	TSAR	Stramenopiles	Bigyra	Opalozoa	Nanomonadea	MAST-3	MAST-3I	MAST-3I_sp.	100	100	100	100	100	100	100	100	100
ASV3589	Eukaryota	TSAR	Alveolata	Ciliophora	Spirotrichea	Choreotrichida-Tintinnina	Stenosemellidae	Stenosemella	Stenosemella_pacifica	100	100	100	100	100	100	100	100	100
ASV3590	Eukaryota	TSAR	Alveolata	Dinoflagellata	Dinophyceae	Peridiniales				100	100	100	100	100	70	43	41	41
ASV3591	Eukaryota	TSAR	Alveolata	Ciliophora	Spirotrichea	Oligotrichida	Oligotrichida_X	Oligotrichida_XX	Oligotrichida_XX_sp.	100	100	100	100	100	100	79	79	79
ASV3592	Eukaryota	Cryptista	Cryptophyta	Cryptophyta_X	Cryptophyceae	Cryptomonadales	Cryptomonadales_X	Geminigera	Geminigera_cryophila	100	100	100	100	100	99	99	67	67
ASV3593	Eukaryota	Haptista	Haptophyta	Haptophyta_X	Prymnesiophyceae	Phaeocystales	Phaeocystaceae	Phaeocystis	Phaeocystis_sp.	100	100	100	100	100	100	100	100	100
ASV3594	Eukaryota	TSAR	Alveolata	Dinoflagellata	Dinophyceae					100	100	100	100	100	40	40	40	40
ASV3595	Eukaryota	TSAR	Stramenopiles	Gyrista	Mediophyceae	Cymatosirales	Cymatosiraceae	Minutocellus	Minutocellus_polymorphus	100	100	100	100	100	100	100	100	100
ASV3596	Eukaryota	TSAR	Alveolata	Dinoflagellata	Syndiniales	Dino-Group-II	Dino-Group-II-Clade-7	Dino-Group-II-Clade-7_X	Dino-Group-II-Clade-7_X_sp.	100	100	100	100	100	100	100	100	100
ASV3598	Eukaryota	TSAR	Alveolata	Ciliophora	Spirotrichea	Oligotrichida	Strombidiidae	Strombidiidae_X	Strombidiidae_X_sp.	100	100	100	100	100	100	78	59	59
ASV3599	Eukaryota	TSAR	Stramenopiles	Gyrista	Bacillariophyceae	Rhaphoneidales	Asterionellopsidaceae	Asterionellopsis	Asterionellopsis_sp.	100	100	100	100	100	98	98	98	72
ASV3600	Eukaryota	TSAR	Alveolata	Dinoflagellata	Dinophyceae	Peridiniales	Thoracosphaeraceae	Scrippsiella	Scrippsiella_acuminata	100	100	100	100	100	78	77	77	77
ASV3601	Eukaryota	TSAR	Stramenopiles	Gyrista	Bacillariophyceae	Naviculales	Naviculaceae	Haslea	Haslea_howeana	100	100	100	100	100	100	100	74	74
ASV3604	Eukaryota	Obazoa	Opisthokonta	Fungi	Basidiomycota	Ustilaginomycotina	Ustilaginomycetes	Ustilago	Ustilago_hordei	100	100	100	100	100	100	100	97	97
ASV3619	Eukaryota	TSAR	Stramenopiles	Bigyra	Sagenista	Labyrinthulomycetes	Thraustochytriaceae	Thraustochytrium	Thraustochytrium_roseum	100	97	97	69	68	68	67	58	55
ASV3620	Eukaryota	Amoebozoa	Discosea	Discosea_X	Centramoebia	Pellitida	Endostelium-lineage			100	75	68	68	65	62	59	45	18
ASV3622	Eukaryota	Obazoa	Opisthokonta	Fungi	Basidiomycota	Ustilaginomycotina	Exobasidiomycetes	Malassezia	Malassezia_sp.	100	100	100	100	100	100	100	90	89
ASV3623	Eukaryota	TSAR	Stramenopiles	Gyrista	Bacillariophyceae	Bacillariales	Bacillariaceae	Fragilariopsis	Fragilariopsis_kerguelensis	99	68	57	55	50	50	50	50	50
ASV3629	Eukaryota	TSAR	Rhizaria	Cercozoa	Endomyxa-Gromiidea	Gromiida	Gromiidae	Gromia	Gromia_winnetoui	100	100	100	100	100	100	100	100	56
ASV3630	Eukaryota	Obazoa	Opisthokonta	Fungi	Basidiomycota	Agaricomycotina	Tremellomycetes	Papiliotrema	Papiliotrema_fonsecae	100	100	100	100	100	100	100	69	69
ASV3633	Eukaryota	TSAR	Alveolata	Ciliophora	Phyllopharyngea	Suctoria	Ephelotidae	Ephelota		100	99	99	99	94	92	61	61	34
ASV3636	Eukaryota	Obazoa	Opisthokonta	Fungi	Rozellomycota	Rozellomycota_X	Rozellomycota_XX	Rozellomycota_XXX	Rozellomycota_XXX_sp.	100	94	94	90	58	58	58	58	58
ASV3640	Eukaryota	Haptista	Haptophyta	Haptophyta_X	Prymnesiophyceae	Calcihaptophycidae	Calcihaptophycidae_X	Calcihaptophycidae_XX	Calcihaptophycidae_XX_sp.	100	100	100	100	100	100	100	100	100
ASV3642	Eukaryota	Amoebozoa	Discosea	Discosea_X	Flabellinia	Dactylopodida	Vexilliferidae	Vexillifera	Vexillifera_sp.	100	100	100	100	100	100	100	100	100
ASV3643	Eukaryota	TSAR	Alveolata	Dinoflagellata	Dinophyceae					100	100	100	100	100	32	32	31	31
ASV3644	Eukaryota	TSAR	Alveolata	Ciliophora	Oligohymenophorea	Scuticociliatia_1	Cohnilembidae	Cohnilembus	Cohnilembus_sp.	100	97	97	97	97	97	97	97	91
ASV3645	Eukaryota	TSAR	Alveolata	Dinoflagellata	Dinophyceae	Gymnodiniales	Gymnodiniaceae	Amphidinium	Amphidinium_operculatum	100	100	100	100	100	100	100	99	92
ASV3646	Eukaryota	TSAR	Alveolata	Ciliophora	Spirotrichea	Hypotrichia				100	100	100	100	100	75	45	43	43
ASV3647	Eukaryota	TSAR	Rhizaria	Cercozoa	Filosa-Thecofilosea	Cryomonadida	Protaspa-lineage	Protaspa-lineage_X	Protaspa-lineage_X_sp.	100	100	100	100	99	99	69	55	55
ASV3651	Eukaryota	TSAR	Alveolata	Dinoflagellata	Syndiniales	Dino-Group-II	Dino-Group-II-Clade-16	Dino-Group-II-Clade-16_X	Dino-Group-II-Clade-16_X_sp.	100	100	100	100	100	100	100	100	100
ASV3652	Eukaryota	TSAR	Stramenopiles	Bigyra	Sagenista	Labyrinthulomycetes	Labyrinthulaceae			100	100	100	97	97	97	96	41	41
ASV3654	Eukaryota	TSAR	Alveolata	Dinoflagellata	Dinophyceae	Peridiniales	Blastodiniaceae	Blastodinium	Blastodinium_mangini	100	100	100	100	100	100	100	100	99
ASV3659	Eukaryota	TSAR	Stramenopiles	Bigyra	Sagenista	Labyrinthulomycetes	Labyrinthulaceae			100	100	99	88	88	88	88	42	40
ASV3662	Eukaryota	TSAR	Alveolata	Dinoflagellata	Dinophyceae	Gymnodiniales	Gymnodiniaceae	Amphidinium	Amphidinium_sp.	100	100	100	100	100	100	100	100	100
ASV3663	Eukaryota	TSAR	Stramenopiles	Gyrista	Phaeophyceae	Phaeophyceae_X	Phaeophyceae_XX	Rugulopteryx	Rugulopteryx_okamurae	100	100	100	100	100	100	100	100	100
ASV3665	Eukaryota	TSAR	Alveolata	Ciliophora	Spirotrichea	Euplotia	Aspidiscidae	Aspidisca	Aspidisca_sp.	100	100	100	100	100	100	100	100	100
ASV3666	Eukaryota	TSAR	Stramenopiles	Gyrista	Bacillariophyceae					100	100	100	100	99	19	19	19	16
ASV3667	Eukaryota	TSAR	Rhizaria	Cercozoa	Endomyxa-Gromiidea	Gromiida	Gromiidae	Gromia		100	100	100	100	100	100	100	100	38
ASV3669	Eukaryota	TSAR	Rhizaria	Cercozoa	Chlorarachniophyceae	Chlorarachnida	Chlorarachnida_X	Bigelowiella	Bigelowiella_sp.	100	100	100	100	100	100	100	100	100
ASV3672	Eukaryota	Amoebozoa	Discosea	Discosea_X	Stygamoebida					100	58	56	56	50	48	48	48	46
ASV3673	Eukaryota	TSAR	Alveolata	Dinoflagellata	Dinophyceae					99	93	93	86	86	34	11	11	8
ASV3676	Eukaryota	TSAR	Alveolata	Ciliophora	Phyllopharyngea	Suctoria	Ephelotidae	Ephelota	Ephelota_mammillata	100	97	97	97	97	97	97	97	95
ASV3678	Eukaryota	TSAR	Stramenopiles	Gyrista	Bacillariophyceae	Achnanthales				100	100	100	100	100	82	43	43	43
ASV3680	Eukaryota	TSAR	Rhizaria	Cercozoa	Filosa-Thecofilosea	Ebriacea	TAGIRI1-lineage	TAGIRI1-lineage_X	TAGIRI1-lineage_X_sp.	100	100	100	100	100	100	100	100	100
ASV3684	Eukaryota	TSAR	Stramenopiles	Gyrista	Bacillariophyceae	Bacillariales	Bacillariaceae	Cylindrotheca		100	100	100	100	100	99	99	95	43
ASV3685	Eukaryota	TSAR	Alveolata	Dinoflagellata	Dinophyceae	Gymnodiniales	Gymnodiniaceae	Amphidinium	Amphidinium_operculatum	100	100	100	100	100	100	100	100	94
ASV3687	Eukaryota	TSAR	Rhizaria	Cercozoa	Cercozoa_X	Cercozoa_XX	Cercozoa_XXX	Cercozoa_XXXX	Cercozoa_XXXX_sp.	100	100	100	100	99	99	99	99	99
ASV3688	Eukaryota	Obazoa	Opisthokonta	Choanoflagellata	Choanoflagellatea	Acanthoecida				100	100	100	100	100	100	49	48	48
ASV3689	Eukaryota	TSAR	Rhizaria	Cercozoa	Filosa-Imbricatea	Marimonadida	Marimonadida_X			100	100	100	100	83	56	56	42	16
ASV3690	Eukaryota	TSAR	Stramenopiles	Gyrista	Dictyochophyceae	Dictyochophyceae_X				100	100	100	97	60	60	42	40	40
ASV3691	Eukaryota	TSAR	Alveolata	Dinoflagellata	Syndiniales	Dino-Group-I	Dino-Group-I-Clade-1	Dino-Group-I-Clade-1_X	Dino-Group-I-Clade-1_X_sp.	100	100	96	96	89	89	89	89	89
ASV3692	Eukaryota	TSAR	Stramenopiles	Gyrista	MOCH-1	MOCH-1_X	MOCH-1_XX	MOCH-1_XXX	MOCH-1_XXX_sp.	100	100	100	100	66	66	66	66	66
ASV3693	Eukaryota	TSAR	Alveolata	Dinoflagellata	Syndiniales	Dino-Group-II	Dino-Group-II-Clade-16	Dino-Group-II-Clade-16_X	Dino-Group-II-Clade-16_X_sp.	100	100	100	100	100	100	100	100	100
ASV3694	Eukaryota	TSAR	Alveolata	Ciliophora	Spirotrichea	Choreotrichida-Tintinnina	Xystonellidae	Dadayiella	Dadayiella_sp.	100	100	100	100	100	100	100	90	90
ASV3695	Eukaryota	TSAR	Stramenopiles	Bigyra	Opalozoa	Nanomonadea	MAST-3	MAST-3K	MAST-3K_sp.	100	100	100	100	99	99	99	95	95
ASV3696	Eukaryota	TSAR	Alveolata	Dinoflagellata	Syndiniales	Dino-Group-II	Dino-Group-II-Clade-3	Dino-Group-II-Clade-3_X	Dino-Group-II-Clade-3_X_sp.	100	100	100	100	100	100	100	100	100
ASV3697	Eukaryota	TSAR	Stramenopiles	Bigyra	Sagenista	Sagenista_X	MAST-7	MAST-7D	MAST-7D_sp.	100	100	100	100	100	100	100	100	100
ASV3699	Eukaryota	TSAR	Alveolata	Dinoflagellata	Dinophyceae					100	100	100	100	100	28	28	28	28
ASV3700	Eukaryota	TSAR	Alveolata	Dinoflagellata	Dinophyceae	Peridiniales	Podolampadaceae	Lessardia	Lessardia_elongata	100	100	100	100	100	83	60	60	60
ASV3701	Eukaryota	TSAR	Alveolata	Ciliophora	Spirotrichea	Choreotrichida-Tintinnina	TIN_02	TIN_02_X	TIN_02_X_sp.	100	100	100	100	100	100	99	98	98
ASV3702	Eukaryota	TSAR	Alveolata	Dinoflagellata	Dinophyceae	Peridiniales	Heterocapsaceae	Heterocapsa	Heterocapsa_nei/rotundata	100	100	100	100	100	90	51	51	51
ASV3703	Eukaryota	TSAR								100	50	22	20	14	14	14	14	14
ASV3704	Eukaryota	TSAR	Alveolata	Dinoflagellata	Syndiniales	Dino-Group-II	Dino-Group-II-Clade-3	Dino-Group-II-Clade-3_X	Dino-Group-II-Clade-3_X_sp.	100	100	100	100	100	100	100	100	100
ASV3705	Eukaryota	TSAR	Alveolata	Dinoflagellata	Dinophyceae	Gymnodiniales	Warnowiaceae	Warnowia	Warnowia_sp.	100	100	100	100	100	98	92	92	92
ASV3707	Eukaryota	TSAR	Rhizaria	Cercozoa	Endomyxa-Ascetosporea	Paradinida	Paradinidae			100	100	100	100	100	100	100	47	47
ASV3708	Eukaryota	TSAR	Alveolata	Dinoflagellata	Syndiniales	Dino-Group-II	Dino-Group-II-Clade-23	Dino-Group-II-Clade-23_X	Dino-Group-II-Clade-23_X_sp.	100	100	100	100	100	100	100	100	100
ASV3710	Eukaryota	Archaeplastida	Chlorophyta	Chlorophyta_X	Ulvophyceae	Bryopsidales	Ostreobiaceae	Ostreobium	Ostreobium_sp.	100	100	100	100	100	100	100	100	100
ASV3716	Eukaryota	TSAR	Stramenopiles	Gyrista	Bacillariophyceae	Bacillariales	Bacillariaceae	Nitzschia		100	100	100	100	100	89	89	87	31
ASV3717	Eukaryota	TSAR	Stramenopiles	Bigyra	Sagenista	Labyrinthulomycetes	Thraustochytriaceae	Thraustochytriaceae_HK10	Thraustochytriaceae_HK10_sp.	100	100	100	100	100	100	100	100	100
ASV3719	Eukaryota	TSAR	Rhizaria	Cercozoa	Filosa-Granofilosea	Massiterida	Massiteriidae	Massisteria	Massisteria_marina	100	100	100	100	100	100	100	100	100
ASV3721	Eukaryota	TSAR	Stramenopiles	Bigyra	Sagenista	Labyrinthulomycetes	Labyrinthulaceae	Labyrinthula	Labyrinthula_sp.	100	98	98	79	79	79	79	78	78
ASV3722	Eukaryota	Archaeplastida	Chlorophyta	Chlorophyta_X	Ulvophyceae	Cladophorales	Cladophorales_X	Cladophora	Cladophora_vagabunda	100	100	100	100	100	100	100	100	58
ASV3723	Eukaryota	TSAR	Rhizaria	Cercozoa	Filosa-Sarcomonadea	Cercomonadida	Paracercomonadidae	Paracercomonas		100	96	94	94	69	68	67	66	15
ASV3727	Eukaryota	TSAR	Stramenopiles	Bigyra	Sagenista	Labyrinthulomycetes	Thraustochytriaceae	Sicyoidochytrium	Sicyoidochytrium_sp.	100	100	100	100	100	100	100	100	100
ASV3734	Eukaryota	TSAR	Rhizaria	Cercozoa	Filosa-Granofilosea	Filosa-Granofilosea_X	Novel-Gran-234	Novel-Gran-234_X	Novel-Gran-234_X_sp.	100	100	100	100	100	100	100	100	100
ASV3736	Eukaryota	Excavata	Discoba	Euglenozoa	Diplonemea	Diplonemida	Diplonemidae	Diplonema	Diplonema_aggregatum	100	100	100	100	100	100	100	99	51
ASV3742	Eukaryota	Haptista	Centroplasthelida	Centroplasthelida_X	Pterocystida	Pterista	Pterocystidae	Chlamydaster	Chlamydaster_sterni	100	98	98	98	98	92	89	50	50
ASV3743	Eukaryota	TSAR	Alveolata	Ciliophora	Colpodea	Colpodea_X	Cyrtolophosidida	Aristerostoma	Aristerostoma_sp.	100	100	100	100	100	100	100	89	89
ASV3744	Eukaryota	TSAR	Rhizaria	Cercozoa	Cercozoa_X	Cercozoa_XX	Cercozoa_XXX	Cercozoa_XXXX	Cercozoa_XXXX_sp.	100	100	100	100	66	66	66	66	66
ASV3749	Eukaryota	TSAR	Alveolata	Dinoflagellata	Syndiniales	Dino-Group-II	Dino-Group-II-Clade-50	Dino-Group-II-Clade-50_X	Dino-Group-II-Clade-50_X_sp.	100	100	100	100	100	100	100	100	100
ASV3750	Eukaryota	Amoebozoa	Discosea	Discosea_X	Flabellinia	Dactylopodida	Vexilliferidae	Vexillifera	Vexillifera_sp.	100	100	100	100	100	100	100	100	100
ASV3753	Eukaryota	TSAR	Stramenopiles	Gyrista	Bacillariophyceae	Naviculales	Pleurosigmataceae	Pleurosigma	Pleurosigma_sp.	100	100	100	100	100	100	100	100	100
ASV3754	Eukaryota	TSAR	Rhizaria	Cercozoa	Filosa-Thecofilosea	Cryomonadida	Protaspa-lineage	Protaspa-lineage_X	Protaspa-lineage_X_sp.	100	100	100	100	100	100	99	99	99
ASV3763	Eukaryota	TSAR	Stramenopiles	Gyrista	Chrysophyceae	Ochromonadales	Ochromonadales_clade-XIII	Ochromonadales_clade-XIII_X	Ochromonadales_clade-XIII_X_sp.	100	100	100	100	100	99	89	89	89
ASV3765	Eukaryota	TSAR	Rhizaria	Cercozoa	Chlorarachniophyceae	Chlorarachnida	Chlorarachnida_X	Chlorarachnida_XX	Chlorarachnida_XX_sp.	100	100	100	100	100	100	100	100	100
ASV3767	Eukaryota	TSAR	Alveolata	Dinoflagellata	Dinophyceae	Peridiniales	Blastodiniaceae	Blastodinium	Blastodinium_navicula	100	100	100	100	100	100	100	100	85
ASV3769	Eukaryota	TSAR	Alveolata	Ciliophora	Oligohymenophorea	OLIGO5	OLIGO5_X	OLIGO5_XX	OLIGO5_XX_sp.	100	100	100	100	100	100	100	100	100
ASV3772	Eukaryota	Amoebozoa	Discosea	Discosea_X	Flabellinia	Dactylopodida	Paramoebidae	Neoparamoeba	Neoparamoeba_branchiphila	100	100	100	100	100	100	100	100	100
ASV3773	Eukaryota	Amoebozoa	Discosea	Discosea_X	Flabellinia	Dactylopodida	Vexilliferidae	Vexillifera	Vexillifera_sp.	100	100	100	100	100	100	100	100	100
ASV3775	Eukaryota	Archaeplastida	Rhodophyta	Rhodophyta_X	Florideophyceae	Ceramiales	Ceramiaceae	Ceramium	Ceramium_rubrum	100	100	100	100	100	100	100	100	100
ASV3776	Eukaryota	TSAR	Stramenopiles	Bigyra	Sagenista	Labyrinthulomycetes	Labyrinthulomycetes_LAB1/6/8	Labyrinthulomycetes_LAB6	Labyrinthulomycetes_LAB6_sp.	100	100	100	97	97	97	96	96	96
ASV3782	Eukaryota	TSAR	Alveolata	Dinoflagellata	Dinophyceae	Gymnodiniales	Gymnodiniaceae	Gymnodinium	Gymnodinium_sp.	100	100	100	100	100	94	89	77	70
ASV3788	Eukaryota	TSAR	Alveolata	Dinoflagellata	Dinophyceae	Peridiniales	Blastodiniaceae	Blastodinium	Blastodinium_mangini	100	100	100	100	100	100	100	100	100
ASV3791	Eukaryota	TSAR	Alveolata	Apicomplexa	Apicomplexa_X	Apicomplexa_XX	Apicomplexa_XXX	Apicomplexa_XXXX	Apicomplexa_XXXX_sp.	100	100	100	100	100	100	100	100	100
ASV3792	Eukaryota	Archaeplastida	Rhodophyta	Rhodophyta_X	Florideophyceae	Gigartinales	Gigartinales_X	Peyssonnelia	Peyssonnelia_rubra	100	100	100	100	100	100	100	85	59
ASV3793	Eukaryota	TSAR								97	52	45	32	32	13	9	9	8
ASV3794	Eukaryota	Obazoa	Opisthokonta	Fungi	Basidiomycota	Agaricomycotina	Agaricomycetes			100	100	100	100	100	100	100	44	44
ASV3795	Eukaryota	Archaeplastida	Streptophyta	Streptophyta_X	Embryophyceae	Embryophyceae_X	Embryophyceae_XX	Prunus	Prunus_persica	100	100	100	100	100	100	100	100	100
ASV3798	Eukaryota	TSAR	Stramenopiles	Bigyra	Sagenista	Labyrinthulomycetes	Labyrinthulaceae	Aplanochytrium	Aplanochytrium_sp.	100	100	100	100	100	100	100	100	99
ASV3801	Eukaryota	TSAR	Alveolata	Ciliophora	Phyllopharyngea	Suctoria	Ephelotidae	Ephelota	Ephelota_mammillata	100	100	100	100	100	100	100	100	98
ASV3804	Eukaryota	Archaeplastida	Chlorophyta	Chlorophyta_X	Ulvophyceae	Bryopsidales	Ostreobiaceae	Ostreobium	Ostreobium_sp.	100	100	100	100	100	100	100	100	100
ASV3805	Eukaryota	Archaeplastida	Chlorophyta	Chlorophyta_X	Ulvophyceae	Bryopsidales	Ostreobiaceae	Ostreobium	Ostreobium_sp.	100	100	100	100	100	100	100	100	100
ASV3807	Eukaryota	TSAR	Stramenopiles	Gyrista	Chrysomerophyceae	Chrysomerophyceae_X	Chrysomerophyceae_XX	Chrysowaernella	Chrysowaernella_hieroglyphica	100	99	99	99	85	85	85	85	85
ASV3808	Eukaryota	TSAR	Rhizaria	Cercozoa	Filosa-Sarcomonadea	Cercomonadida	Paracercomonadidae	Paracercomonas		99	94	93	92	65	65	63	63	14
ASV3810	Eukaryota	Amoebozoa	Discosea	Discosea_X	Flabellinia	Vannellida	Vannellidae	Vannella	Vannella_sp.	100	100	100	100	100	100	100	100	99
ASV3811	Eukaryota	TSAR	Alveolata	Dinoflagellata	Dinophyceae					100	64	61	53	53	15	14	14	14
ASV3812	Eukaryota	TSAR	Stramenopiles	Gyrista	Chrysophyceae					98	93	91	88	61	31	7	7	7
ASV3815	Eukaryota	TSAR	Alveolata	Dinoflagellata	Syndiniales	Dino-Group-I	Dino-Group-I-Clade-1	Dino-Group-I-Clade-1_X	Dino-Group-I-Clade-1_X_sp.	100	100	100	100	100	100	100	100	100
ASV3816	Eukaryota	TSAR	Stramenopiles	Gyrista	Bacillariophyceae	Bacillariales	Bacillariaceae	Psammodictyon	Psammodictyon_sp.	100	100	100	100	100	100	100	73	55
ASV3817	Eukaryota	TSAR	Stramenopiles	Bigyra	Sagenista	Labyrinthulomycetes	Labyrinthulaceae	Labyrinthulaceae_ANT10_3	Labyrinthulaceae_ANT10_3_sp.	100	100	100	97	97	97	97	58	58
ASV3818	Eukaryota	TSAR	Alveolata	Dinoflagellata	Dinophyceae					100	100	100	100	100	16	16	16	16
ASV3819	Eukaryota	Obazoa	Opisthokonta	Choanoflagellata	Choanoflagellatea	Acanthoecida	Stephanoecidae_Group_E	Stephanoecidae_Group_E_X	Stephanoecidae_Group_E_X_sp.	100	99	99	99	99	97	61	61	61
ASV3820	Eukaryota	TSAR	Alveolata	Dinoflagellata	Dinophyceae	Gymnodiniales				100	100	100	100	100	61	47	47	47
ASV3821	Eukaryota	TSAR	Alveolata	Dinoflagellata	Dinophyceae	Peridiniales				100	100	100	100	100	78	45	45	30
ASV3822	Eukaryota	Cryptista	Cryptophyta	Cryptophyta_X	Cryptophyceae	Goniomonadales	Goniomonadales_X	Goniomonas	Goniomonas_sp.	100	100	100	100	100	100	100	100	100
ASV3823	Eukaryota	TSAR	Stramenopiles	Gyrista						99	99	99	96	23	19	15	12	10
ASV3824	Eukaryota	TSAR	Alveolata	Dinoflagellata	Dinophyceae	Gymnodiniales	Gymnodiniaceae			100	100	100	100	100	86	75	44	37
ASV3825	Eukaryota	TSAR	Stramenopiles	Bigyra	Opalozoa	Nanomonadea	MAST-3	MAST-3L	MAST-3L_sp.	100	100	100	100	100	100	100	100	100
ASV3826	Eukaryota	TSAR	Alveolata	Dinoflagellata	Dinophyceae	Gymnodiniales	Gymnodiniaceae			100	100	100	100	100	85	73	43	29
ASV3827	Eukaryota	Archaeplastida	Chlorophyta	Chlorophyta_X	Trebouxiophyceae	Chlorellales	Chlorellales_X	Picochlorum	Picochlorum_sp.	100	100	100	100	100	100	100	51	50
ASV3828	Eukaryota	TSAR	Alveolata	Dinoflagellata	Syndiniales	Dino-Group-I	Dino-Group-I-Clade-1	Dino-Group-I-Clade-1_X	Dino-Group-I-Clade-1_X_sp.	100	100	100	90	89	89	89	89	89
ASV3829	Eukaryota	TSAR	Alveolata	Ciliophora	Spirotrichea	Choreotrichida-Tintinnina	Dictyocystidae	Dictyocysta	Dictyocysta_sp.	100	100	100	100	100	100	100	100	100
ASV3830	Eukaryota	TSAR	Alveolata	Dinoflagellata	Syndiniales	Dino-Group-I	Dino-Group-I-Clade-6	Dino-Group-I-Clade-6_X	Dino-Group-I-Clade-6_X_sp.	100	99	99	99	99	99	99	99	99
ASV3831	Eukaryota	TSAR	Alveolata	Dinoflagellata	Dinophyceae	Suessiales	Suessiaceae	Yihiella	Yihiella_yeosuensis	100	100	100	100	100	100	100	77	77
ASV3832	Eukaryota:nucl	Cryptista:nucl	Cryptophyta:nucl	Cryptophyta_X:nucl	Cryptophyceae:nucl	Cryptomonadales:nucl	Cryptomonadales_X:nucl	Plagioselmis:nucl	Plagioselmis_lacustris:nucl	100	100	100	100	100	99	97	68	68
ASV3833	Eukaryota	Haptista	Haptophyta	Haptophyta_X	Prymnesiophyceae	Prymnesiales	Prymnesiaceae	Haptolina	Haptolina_sp.	100	100	100	100	100	99	98	94	94
ASV3835	Eukaryota	TSAR	Alveolata	Dinoflagellata	Syndiniales	Dino-Group-II	Dino-Group-II-Clade-16	Dino-Group-II-Clade-16_X	Dino-Group-II-Clade-16_X_sp.	100	100	100	100	100	100	100	100	100
ASV3837	Eukaryota	TSAR	Stramenopiles	Bigyra	Sagenista	Labyrinthulomycetes	Labyrinthulaceae	Aplanochytrium	Aplanochytrium_sp.	100	100	100	100	100	100	100	99	97
ASV3838	Eukaryota	TSAR	Alveolata	Dinoflagellata	Dinophyceae	Peridiniales	Heterocapsaceae	Heterocapsa		100	100	100	100	100	86	79	79	38
ASV3841	Eukaryota	TSAR	Rhizaria	Cercozoa	Filosa-Sarcomonadea	Cercomonadida	Paracercomonadidae	Paracercomonas		100	95	93	89	63	63	62	62	9
ASV3847	Eukaryota	TSAR	Alveolata	Dinoflagellata	Syndiniales	Dino-Group-I	Dino-Group-I-Clade-1	Dino-Group-I-Clade-1_X	Dino-Group-I-Clade-1_X_sp.	100	100	100	100	100	100	100	100	100
ASV3852	Eukaryota	TSAR	Alveolata	Dinoflagellata	Dinophyceae	Peridiniales	Blastodiniaceae	Blastodinium	Blastodinium_spinulosum	100	100	100	100	100	95	95	95	69
ASV3854	Eukaryota	TSAR	Alveolata	Ciliophora	CONTH_6	CONTH_6_X	CONTH_6_XX	CONTH_6_XXX	CONTH_6_XXX_sp.	100	100	100	100	100	100	100	100	100
ASV3855	Eukaryota	TSAR	Stramenopiles	Bigyra	Sagenista	Labyrinthulomycetes	Thraustochytriaceae			100	98	98	95	95	95	94	45	22
ASV3856	Eukaryota	Obazoa	Opisthokonta	Choanoflagellata	Choanoflagellatea	Choanoflagellatea_X	Choanoflagellatea_XX	Salpingoeca	Salpingoeca_prava	100	99	99	93	93	87	85	85	72
ASV3858	Eukaryota	TSAR	Rhizaria	Cercozoa	Filosa-Sarcomonadea					100	100	98	98	56	49	48	12	2
ASV3861	Eukaryota	TSAR	Rhizaria	Cercozoa	Endomyxa	Vampyrellida	Vampyrellida_X	Vampyrellida_clade_B	Vampyrellida_sp.	100	100	100	100	100	100	100	100	100
ASV3862	Eukaryota	TSAR	Stramenopiles	Bigyra	Sagenista	Labyrinthulomycetes	Thraustochytriaceae	Thraustochytriaceae_KB8	Thraustochytriaceae_KB8_sp.	100	100	100	100	100	100	100	100	100
ASV3863	Eukaryota	Haptista	Centroplasthelida	Centroplasthelida_X	Panacanthocystida	Panacanthocystida_X				100	78	78	78	66	66	40	30	30
ASV3864	Eukaryota	TSAR	Alveolata	Dinoflagellata	Dinophyceae					100	100	100	100	100	8	0	0	0
ASV3865	Eukaryota	TSAR	Alveolata	Ciliophora	Oligohymenophorea	Scuticociliatia_1	Philasterida	Philasterida_X	Philasterida_X_sp.	100	100	100	100	100	100	100	56	56
ASV3871	Eukaryota	Excavata	Metamonada	Fornicata	Carpediemonadea	Carpediemonadida	Carpediemonadidae	Hicanonectes	Hicanonectes_teleskopos	100	100	100	100	100	100	100	100	100
ASV3874	Eukaryota	Excavata	Discoba	Euglenozoa	Euglenida	Petalomonadida	Scytomonadidae	Petalomonas	Petalomonas_acorensis	100	100	100	100	100	100	100	100	100
ASV3876	Eukaryota	TSAR	Alveolata							97	58	52	44	44	18	7	7	6
ASV3878	Eukaryota	Archaeplastida	Chlorophyta	Chlorophyta_X	Chloropicophyceae	Chloropicales	Chloropicaceae	Chloropicon	Chlroropicon_A6_sp.	100	100	100	100	100	100	100	100	98
ASV3879	Eukaryota	TSAR	Stramenopiles	Gyrista	Peronosporomycetes	Peronosporomycetes_X				100	100	100	100	100	100	34	30	30
ASV3882	Eukaryota	TSAR	Rhizaria	Cercozoa	Endomyxa	Endomyxa_X	Endomyxa_XX	Endo5-lineage_XXX	Endo5-lineage_XXX_sp.	100	100	100	100	100	100	100	100	100
ASV3883	Eukaryota	Amoebozoa	Discosea	Discosea_X	Flabellinia	Dactylopodida	Paramoebidae	Neoparamoeba	Neoparamoeba_branchiphila	100	100	100	100	100	100	100	100	100
ASV3884	Eukaryota	Amoebozoa	Discosea	Discosea_X	Flabellinia	Dactylopodida	Paramoebidae	Neoparamoeba	Neoparamoeba_branchiphila	100	100	100	100	100	100	100	100	100
ASV3885	Eukaryota	TSAR	Rhizaria	Cercozoa	Filosa-Thecofilosea	Cryomonadida	Protaspa-lineage	Protaspa-lineage_X	Protaspa-lineage_X_sp.	100	100	100	100	100	100	100	92	92
ASV3891	Eukaryota	Amoebozoa	Discosea	Discosea_X	Centramoebia	Himatismenida	Parvamoebidae	Parvamoeba	Parvamoeba_monoura	99	86	83	83	83	83	83	83	83
ASV3894	Eukaryota	TSAR	Stramenopiles	Gyrista	Bacillariophyceae	Bacillariales	Bacillariaceae	Psammodictyon	Psammodictyon_sp.	100	100	100	100	100	100	100	100	72
ASV3897	Eukaryota	TSAR	Alveolata	Ciliophora	Oligohymenophorea	Scuticociliatia_1	Philasterida	Homalogastra	Homalogastra_setosa	100	100	100	100	100	100	100	75	75
ASV3901	Eukaryota	TSAR	Stramenopiles	Bigyra	Sagenista	Labyrinthulomycetes	Thraustochytriaceae	Sicyoidochytrium	Sicyoidochytrium_sp.	100	100	100	100	100	100	100	100	100
ASV3902	Eukaryota:mito	Obazoa:mito	Opisthokonta:mito	Metazoa:mito	Cnidaria:mito	Cnidaria_X:mito	Anthozoa:mito	Sarcophyton:mito	Sarcophyton_glaucum:mito	100	100	100	100	100	100	100	100	100
ASV3904	Eukaryota	Archaeplastida	Chlorophyta	Chlorophyta_X	Ulvophyceae	Ulvales-relatives	Ulvales-relatives_X	Acrochaete	Acrochaete_leptochaete	100	100	100	100	99	99	99	99	90
ASV3905	Eukaryota	TSAR	Stramenopiles	Gyrista	Peronosporomycetes	Peronosporomycetes_X	Haliphthorales	Haliphthoros	Haliphthoros_sp.	100	100	100	100	100	100	100	100	100
ASV3906	Eukaryota	Obazoa	Opisthokonta	Fungi	Ascomycota	Saccharomycotina	Saccharomycetales	Yarrowia	Yarrowia_lipolytica	100	100	100	100	100	100	100	100	100
ASV3909	Eukaryota	TSAR	Stramenopiles	Gyrista						100	100	100	100	35	35	35	35	35
ASV3913	Eukaryota	TSAR	Alveolata	Dinoflagellata	Dinophyceae	Gymnodiniales	Gymnodiniaceae	Amphidinium	Amphidinium_sp.	100	100	100	100	100	100	100	100	100
ASV3915	Eukaryota	TSAR	Stramenopiles	Gyrista	Coscinodiscophyceae	Paraliales	Paraliaceae	Paralia	Paralia_sulcata	100	100	100	100	100	100	100	100	100
ASV3917	Eukaryota	TSAR	Alveolata	Dinoflagellata	Syndiniales	Dino-Group-I	Dino-Group-I-Clade-3	Dino-Group-I-Clade-3_X	Dino-Group-I-Clade-3_X_sp.	100	100	100	100	100	100	100	100	100
ASV3918	Eukaryota	Amoebozoa	Discosea	Discosea_X	Centramoebia	Himatismenida	Parvamoebidae	Parvamoeba	Parvamoeba_monoura	100	100	100	100	100	100	100	100	90
ASV3922	Eukaryota	Archaeplastida	Chlorophyta	Chlorophyta_X	Ulvophyceae	Bryopsidales	Ostreobiaceae	Ostreobium	Ostreobium_sp.	100	99	98	98	94	94	94	94	94
ASV3923	Eukaryota	Archaeplastida	Rhodophyta	Rhodophyta_X	Florideophyceae	Corallinales	Corallinales_X	Mesophyllum		100	100	100	100	100	100	100	63	36
ASV3924	Eukaryota	Haptista	Haptophyta	Haptophyta_X	Prymnesiophyceae	Calcihaptophycidae	Calcihaptophycidae_X	Calcihaptophycidae_XX	Calcihaptophycidae_XX_sp.	100	100	100	100	100	100	100	100	100
ASV3925	Eukaryota	TSAR	Rhizaria	Cercozoa	Cercozoa_X	Cercozoa_XX	Cercozoa_XXX	Cercozoa_XXXX	Cercozoa_XXXX_sp.	100	100	100	100	100	100	100	100	100
ASV3926	Eukaryota	TSAR	Alveolata	Ciliophora	Oligohymenophorea	Scuticociliatia_1	Philasterida	Philaster	Philaster_apodigitiformis	100	100	100	100	100	100	99	53	53
ASV3928	Eukaryota	TSAR	Alveolata	Dinoflagellata	Syndiniales	Dino-Group-II	Dino-Group-II-Clade-10-and-11	Dino-Group-II-Clade-10-and-11_X	Dino-Group-II-Clade-10-and-11_X_sp.	100	100	100	100	100	100	100	100	100
ASV3929	Eukaryota	TSAR	Alveolata	Ciliophora	Spirotrichea	Licnophoria	Licnophoridae	Licnophora	Licnophora_macfarlandi	100	100	100	100	100	100	100	100	100
ASV3930	Eukaryota	TSAR	Alveolata	Dinoflagellata	Syndiniales	Dino-Group-I	Dino-Group-I-Clade-5	Dino-Group-I-Clade-5_X	Dino-Group-I-Clade-5_X_sp.	100	100	100	100	100	100	100	100	100
ASV3931	Eukaryota	TSAR	Alveolata	Apicomplexa	Coccidiomorphea					100	86	84	55	54	40	31	22	16
ASV3932	Eukaryota	TSAR	Alveolata	Dinoflagellata	Syndiniales	Dino-Group-I	Dino-Group-I-Clade-1	Dino-Group-I-Clade-1_X	Dino-Group-I-Clade-1_X_sp.	100	100	100	100	100	100	100	100	100
ASV3933	Eukaryota	Archaeplastida	Chlorophyta	Chlorophyta_X						100	98	86	86	29	25	25	8	8
ASV3934	Eukaryota	Archaeplastida	Chlorophyta	Chlorophyta_X	Pyramimonadophyceae	Pseudoscourfieldiales	Pycnococcaceae	Pycnococcaceae-clade1	Pycnococcaceae-clade1-sp.	100	100	100	100	100	100	100	53	53
ASV3935	Eukaryota	TSAR	Alveolata	Dinoflagellata	Dinophyceae					100	99	99	99	99	40	26	10	9
ASV3936	Eukaryota	TSAR	Stramenopiles	Gyrista	Bacillariophyceae	Bacillariales	Bacillariaceae	Pseudo-nitzschia		100	100	100	100	100	75	75	64	16
ASV3937	Eukaryota	TSAR	Alveolata	Dinoflagellata	Syndiniales	Dino-Group-II	Dino-Group-II-Clade-6	Dino-Group-II-Clade-6_X	Dino-Group-II-Clade-6_X_sp.	100	100	100	100	100	100	100	100	100
ASV3939	Eukaryota	TSAR	Alveolata	Dinoflagellata	Syndiniales	Dino-Group-II	Dino-Group-II-Clade-36	Dino-Group-II-Clade-36_X	Dino-Group-II-Clade-36_X_sp.	100	100	100	100	100	100	81	81	81
ASV3941	Eukaryota	TSAR	Alveolata	Dinoflagellata	Syndiniales	Dino-Group-II	Dino-Group-II-Clade-7	Dino-Group-II-Clade-7_X	Dino-Group-II-Clade-7_X_sp.	100	100	100	100	100	100	100	100	100
ASV3942	Eukaryota	TSAR	Rhizaria	Cercozoa	Filosa-Thecofilosea					100	100	100	100	72	26	24	20	11
ASV3943	Eukaryota	TSAR	Alveolata	Ciliophora	Spirotrichea	Choreotrichida-Tintinnina	TIN_02	TIN_02_X	TIN_02_X_sp.	100	100	100	100	100	100	100	100	100
ASV3944	Eukaryota	TSAR	Alveolata	Dinoflagellata	Dinophyceae	Gymnodiniales	Gymnodiniaceae	Gyrodinium	Gyrodinium_helveticum	100	100	100	100	100	84	84	82	65
ASV3945	Eukaryota	TSAR	Rhizaria	Cercozoa	Filosa-Thecofilosea	Cryomonadida	Protaspa-lineage	Protaspa-lineage_X	Protaspa-lineage_X_sp.	100	100	100	100	100	100	82	81	81
ASV3946	Eukaryota	TSAR	Stramenopiles	Gyrista	Mediophyceae	Thalassiosirales	Thalassiosiraceae	Minidiscus	Minidiscus_comicus	100	100	100	100	100	100	100	75	75
ASV3947	Eukaryota	TSAR	Stramenopiles	Gyrista	Chrysophyceae	Paraphysomonadales	Paraphysomonadales_Clade-EC1Ga	Paraphysomonadales_Clade-EC1Ga_X	Paraphysomonadales_Clade-EC1Ga_X_sp.	100	100	100	100	100	100	100	100	100
ASV3948	Eukaryota	Haptista	Haptophyta	Haptophyta_X	Prymnesiophyceae	Prymnesiales	Chrysochromulinaceae	Chrysochromulina	Chrysochromulina_sp.	100	100	100	100	100	100	100	100	100
ASV3949	Eukaryota	TSAR	Alveolata	Dinoflagellata	Dinophyceae	Gymnodiniales	Gymnodiniaceae	Gyrodinium		100	100	100	100	100	70	57	57	31
ASV3950	Eukaryota	TSAR	Alveolata	Ciliophora	Spirotrichea	Oligotrichida	Oligotrichida_X	Oligotrichida_XX	Oligotrichida_XX_sp.	100	100	100	100	100	100	98	98	98
ASV3951	Eukaryota	TSAR	Alveolata	Dinoflagellata	Dinophyceae					100	100	100	100	100	40	40	40	40
ASV3952	Eukaryota	Haptista	Haptophyta	Haptophyta_X	Prymnesiophyceae	Prymnesiales	Prymnesiaceae	Haptolina	Haptolina_sp.	100	100	100	100	100	99	97	87	87
ASV3953	Eukaryota	Haptista	Haptophyta	Haptophyta_X	Prymnesiophyceae	Isochrysidales	Noelaerhabdaceae	Reticulofenestra	Reticulofenestra_parvula	100	100	100	100	100	100	100	60	60
ASV3954	Eukaryota	TSAR	Alveolata	Ciliophora	Spirotrichea	Choreotrichida	Strobilidiidae	Pelagostrobilidium		100	100	100	100	100	90	90	82	44
ASV3955	Eukaryota	TSAR	Alveolata	Dinoflagellata	Syndiniales	Dino-Group-I	Dino-Group-I-Clade-5	Dino-Group-I-Clade-5_X	Dino-Group-I-Clade-5_X_sp.	100	100	100	100	100	100	100	100	100
ASV3956	Eukaryota	TSAR	Stramenopiles	Gyrista						100	100	100	80	29	29	29	19	16
ASV3957	Eukaryota	TSAR	Rhizaria	Radiolaria	RAD-A	RAD-A_X	RAD-A_Xf	RAD-A_Xf_a	RAD-A_Xf_a_sp.	100	100	100	100	100	100	100	100	100
ASV3958	Eukaryota	TSAR	Rhizaria	Radiolaria	Acantharea	Acantharea_F	Acantharea_F3	Phyllostaurus_F3	Phyllostaurus_F3_siculus_catervatus	100	100	100	100	100	100	98	75	75
ASV3959	Eukaryota	TSAR	Alveolata	Dinoflagellata	Dinophyceae	Gonyaulacales	Ceratiaceae	Tripos	Tripos_massiliensis	100	100	100	100	100	100	100	100	76
ASV3962	Eukaryota	Obazoa	Opisthokonta	Fungi	Chytridiomycota	Chytridiomycota_X	Chytridiomycota_XX	Chytridiomycota_XXX	Chytridiomycota_XXX_sp.	100	100	100	100	100	100	100	100	100
ASV3963	Eukaryota	Obazoa	Opisthokonta	Fungi	Basidiomycota	Ustilaginomycotina	Exobasidiomycetes	Malassezia	Malassezia_restricta	100	100	100	100	100	100	100	74	74
ASV3966	Eukaryota	TSAR	Stramenopiles	Bigyra	Sagenista	Labyrinthulomycetes	Thraustochytriaceae	Thraustochytriaceae_LAB17	Thraustochytriaceae_LAB17_sp.	100	100	100	100	100	100	100	100	100
ASV3967	Eukaryota	Archaeplastida	Chlorophyta	Chlorophyta_X	Ulvophyceae	Bryopsidales	Ostreobiaceae	Ostreobium	Ostreobium_sp.	100	96	96	96	96	96	96	96	96
ASV3968	Eukaryota	Obazoa	Opisthokonta	Fungi	Ascomycota	Pezizomycotina	Dothideomycetes	Toxicocladosporium	Toxicocladosporium_sp.	100	100	100	100	100	100	100	100	100
ASV3969	Eukaryota	TSAR	Stramenopiles	Gyrista	Bacillariophyceae	Bacillariales	Bacillariaceae	Psammodictyon	Psammodictyon_sp.	100	100	100	100	100	100	100	100	61
ASV3982	Eukaryota	TSAR	Stramenopiles	Bigyra	Sagenista	Labyrinthulomycetes	Thraustochytriaceae	Ulkenia	Ulkenia_sp.	100	100	100	100	100	100	100	100	99
ASV3984	Eukaryota	TSAR	Rhizaria	Cercozoa	Filosa-Thecofilosea	Cryomonadida	Protaspa-lineage	Protaspa-lineage_X	Protaspa-lineage_X_sp.	100	100	100	100	100	100	100	100	100
ASV3987	Eukaryota	Obazoa	Opisthokonta	Fungi	Ascomycota	Saccharomycotina	Saccharomycetales	Pichia	Pichia_kudriavzevii	100	100	100	100	100	100	100	100	100
ASV3988	Eukaryota	TSAR	Stramenopiles	Bigyra	Sagenista	Labyrinthulomycetes	Labyrinthulaceae	Labyrinthulaceae_ANT10_3	Labyrinthulaceae_ANT10_3_sp.	100	100	100	100	100	100	100	100	100
ASV3989	Eukaryota	TSAR	Stramenopiles	Gyrista	Bacillariophyceae	Bacillariales	Bacillariaceae	Nitzschia	Nitzschia_dubiiformis	100	100	100	100	100	99	99	99	93
ASV3992	Eukaryota	Obazoa	Apusomonada	Apusomonada_X	Apusomonadidae	Apusomonadidae_Group-1	Apusomonadidae_Group-1_X	Amastigomonas	Amastigomonas_bermudensis	100	100	100	100	100	100	100	56	56
ASV3993	Eukaryota	Cryptista	Cryptophyta	Cryptophyta_X	Cryptophyceae	Goniomonadales	Goniomonadales_X	Goniomonadales_XX	Goniomonadales_XX_sp.	100	100	100	100	100	100	100	100	100
ASV3999	Eukaryota	TSAR	Alveolata	Ciliophora	Phyllopharyngea	Cyrtophoria_7	Hartmannulidae	Hartmannula	Hartmannula_sinica	100	100	100	100	100	97	97	69	69
ASV4000	Eukaryota	TSAR	Alveolata	Dinoflagellata	Dinophyceae	Peridiniales	Thoracosphaeraceae			100	97	97	97	97	79	57	16	16
ASV4002	Eukaryota	TSAR	Alveolata	Ciliophora	Oligohymenophorea	Scuticociliatia_1	Philasterida	Metanophrys	Metanophrys_sinensis	100	100	100	100	100	100	100	100	100
ASV4006	Eukaryota	Archaeplastida	Chlorophyta	Chlorophyta_X	Ulvophyceae	Bryopsidales	Ostreobiaceae	Ostreobium	Ostreobium_sp.	100	99	99	99	99	98	98	98	98
ASV4007	Eukaryota	TSAR	Stramenopiles	Gyrista	Peronosporomycetes	Peronosporomycetes_X	Peronosporomycetes_XX	Chlamydomyzium	Chlamydomyzium_sp.	100	100	100	100	100	100	61	53	53
ASV4008	Eukaryota	TSAR	Stramenopiles	Gyrista	Pelagophyceae	Pelagomonadales	Pelagomonadaceae			100	100	100	100	100	100	97	41	41
ASV4009	Eukaryota	Excavata	Metamonada	Fornicata	Carpediemonadea	Carpediemonadida	Carpediemonadidae	Hicanonectes	Hicanonectes_teleskopos	100	100	100	100	100	100	100	100	100
ASV4010	Eukaryota	Excavata	Discoba	Euglenozoa	Diplonemea	Diplonemida	Eupelagonemidae	Eupelagonemidae_X	Eupelagonemidae_X_sp.	100	100	100	100	100	100	100	100	100
ASV4013	Eukaryota	TSAR	Stramenopiles	Gyrista	Chrysophyceae	Ochromonadales	Ochromonadales_clade-XIII	Ochromonadales_clade-XIII_X	Ochromonadales_clade-XIII_X_sp.	100	99	99	99	99	99	55	55	55
ASV4015	Eukaryota	TSAR	Alveolata	Ciliophora	Spirotrichea	Choreotrichida-Tintinnina	Choreotrichida-Tintinnina_X	Tintinnina_XX	Choreotrichida-Tintinnina_XX_sp.	100	100	100	100	100	97	93	93	93
ASV4017	Eukaryota	Archaeplastida	Chlorophyta	Chlorophyta_X	Ulvophyceae	Cladophorales	Cladophorales_X	Chaetomorpha	Chaetomorpha_crassa	100	100	100	100	100	100	100	74	74
ASV4022	Eukaryota	Obazoa	Opisthokonta	Fungi	Basidiomycota	Agaricomycotina	Tremellomycetes	Cryptococcus	Cryptococcus_terreus	100	100	100	100	100	100	100	100	56
ASV4023	Eukaryota	TSAR	Alveolata	Dinoflagellata	Dinophyceae	Peridiniales	Blastodiniaceae	Blastodinium	Blastodinium_contortum	100	100	100	100	100	100	100	100	100
ASV4025	Eukaryota	TSAR	Stramenopiles	Gyrista	Bacillariophyceae	Licmophorales	Licmophoraceae	Licmophora	Licmophora_reichardtii	100	100	100	100	100	95	94	94	78
ASV4026	Eukaryota	Archaeplastida	Rhodophyta	Rhodophyta_X	Florideophyceae	Rhodymeniales	Rhodymeniales_X			100	100	100	100	100	100	100	19	19
ASV4028	Eukaryota:plas	Haptista:plas	Haptophyta:plas	Haptophyta_X:plas	Prymnesiophyceae:plas	Phaeocystales:plas	Phaeocystaceae:plas	Phaeocystis:plas	Phaeocystis_globosa:plas	100	100	100	100	100	100	100	100	62
ASV4031	Eukaryota	Archaeplastida	Streptophyta	Streptophyta_X	Embryophyceae	Embryophyceae_X	Embryophyceae_XX	Helianthus	Helianthus_annuus	100	99	99	99	99	99	99	78	78
ASV4032	Eukaryota	TSAR	Rhizaria	Cercozoa	Filosa-Granofilosea	Cryptofilida	Nanofilidae	Nanofila	Nanofila_sp.	100	100	100	100	98	98	97	97	97
ASV4033	Eukaryota	Obazoa	Opisthokonta	Fungi	Basidiomycota	Agaricomycotina	Agaricomycetes	Phanerochaete	Phanerochaete_sp.	100	100	100	100	100	100	100	80	80
ASV4034	Eukaryota	Archaeplastida	Streptophyta	Streptophyta_X	Embryophyceae	Embryophyceae_X	Embryophyceae_XX	Vitis	Vitis_sp.	100	100	100	100	100	100	100	98	68
ASV4035	Eukaryota	TSAR	Alveolata	Dinoflagellata	Dinophyceae	Gymnodiniales	Warnowiaceae	Warnowia	Warnowia_sp.	100	100	100	100	100	100	93	93	93
ASV4036	Eukaryota	TSAR								97	58	49	36	35	11	11	8	7
ASV4037	Eukaryota	TSAR	Alveolata	Ciliophora	Oligohymenophorea	Scuticociliatia_1	Philasterida			100	100	100	100	100	100	99	27	27
ASV4038	Eukaryota	TSAR	Alveolata	Dinoflagellata	Dinophyceae					97	71	66	55	55	13	13	8	4
ASV4042	Eukaryota	Obazoa	Opisthokonta	Fungi	Ascomycota	Pezizomycotina				100	100	100	100	100	100	42	6	6
ASV4043	Eukaryota	Obazoa	Opisthokonta	Fungi						100	100	100	91	48	48	48	48	48
ASV4044	Eukaryota	TSAR	Rhizaria	Cercozoa	Filosa-Granofilosea	Filosa-Granofilosea_X	Filosa-Granofilosea_XX			100	97	96	96	96	96	96	43	43
ASV4045	Eukaryota	Obazoa	Opisthokonta	Fungi	Ascomycota	Pezizomycotina	Sordariomycetes	Lecanicillium	Lecanicillium_sp.	100	100	100	100	100	100	100	96	80
ASV4048	Eukaryota	TSAR	Stramenopiles	Bigyra	Bicoecea	Bicoecales	Bicoecaceae	Bicosoeca	Bicosoeca_kenaiensis	100	100	100	100	100	100	100	94	89
ASV4051	Eukaryota	Amoebozoa	Discosea	Discosea_X	Centramoebia	Pellitida	Endostelium-lineage			100	74	69	69	66	66	62	46	21
ASV4053	Eukaryota	TSAR	Stramenopiles	Bigyra	Sagenista	Labyrinthulomycetes	Labyrinthulaceae	Aplanochytrium	Aplanochytrium_sp.	100	100	100	100	100	100	100	100	100
ASV4054	Eukaryota	TSAR	Rhizaria	Cercozoa	Filosa-Sarcomonadea					100	92	82	82	50	49	48	48	17
ASV4056	Eukaryota	Obazoa	Apusomonada	Apusomonada_X	Apusomonadidae	Apusomonadidae_Group-1	Apusomonadidae_Group-1_X	Amastigomonas	Amastigomonas_bermudensis	100	100	100	100	100	100	100	57	57
ASV4059	Eukaryota	Archaeplastida	Chlorophyta	Chlorophyta_X	Ulvophyceae	Bryopsidales	Ostreobiaceae	Ostreobium	Ostreobium_sp.	100	77	72	72	70	70	70	70	70
ASV4060	Eukaryota	Archaeplastida	Chlorophyta	Chlorophyta_X	Ulvophyceae	Bryopsidales	Ostreobiaceae	Ostreobium	Ostreobium_sp.	100	100	100	100	100	100	100	100	100
ASV4061	Eukaryota	TSAR								96	57	45	30	29	11	6	6	6
ASV4064	Eukaryota	Obazoa	Opisthokonta	Fungi	Basidiomycota	Ustilaginomycotina	Exobasidiomycetes	Malassezia	Malassezia_restricta	100	100	100	100	100	100	100	100	100
ASV4065	Eukaryota	TSAR	Alveolata	Dinoflagellata	Syndiniales	Dino-Group-III	Dino-Group-III_X	Dino-Group-III_XX	Dino-Group-III_XX_sp.	100	100	100	100	92	92	92	92	92
ASV4066	Eukaryota	TSAR	Stramenopiles	Gyrista	Mediophyceae	Thalassiosirales	Thalassiosiraceae	Minidiscus	Minidiscus_comicus	100	90	90	90	90	90	90	90	90
ASV4067	Eukaryota	TSAR	Alveolata	Dinoflagellata	Syndiniales	Dino-Group-II	Dino-Group-II-Clade-22	Dino-Group-II-Clade-22_X	Dino-Group-II-Clade-22_X_sp.	100	100	91	91	85	85	85	85	85
ASV4068	Eukaryota	TSAR	Rhizaria	Cercozoa	Filosa-Imbricatea	Filosa-Imbricatea_X	Filosa-Imbricatea_XX	Quadricilia	Quadricilia_rotundata	100	100	100	100	100	100	100	100	100
ASV4069	Eukaryota	TSAR	Alveolata	Ciliophora	Spirotrichea	Oligotrichida	Strombidiidae	Strombidium		100	100	100	100	100	100	69	50	38
ASV4070	Eukaryota	TSAR	Alveolata	Dinoflagellata	Syndiniales	Dino-Group-II	Dino-Group-II-Clade-22	Dino-Group-II-Clade-22_X	Dino-Group-II-Clade-22_X_sp.	100	90	90	90	88	88	88	88	88
ASV4071	Eukaryota	TSAR	Alveolata	Dinoflagellata	Syndiniales	Dino-Group-II	Dino-Group-II_X	Dino-Group-II_XX	Dino-Group-II_XX_sp.	100	100	100	100	100	100	50	50	50
ASV4072	Eukaryota	TSAR	Alveolata	Ciliophora	Spirotrichea	Choreotrichida	Strobilidiidae	Pelagostrobilidium	Pelagostrobilidium_sp.	100	100	100	100	100	97	97	97	90
ASV4073	Eukaryota	TSAR	Alveolata	Dinoflagellata	Syndiniales	Dino-Group-II	Dino-Group-II-Clade-6	Dino-Group-II-Clade-6_X	Dino-Group-II-Clade-6_X_sp.	100	100	100	100	100	100	100	100	100
ASV4074	Eukaryota	TSAR	Telonemia	Telonemia_X	Telonemia_XX	Telonemia_XXX	Telonemia-Group-2	Telonemia-Group-2_X	Telonemia-Group-2_X_sp.	100	100	100	100	100	100	100	100	100
ASV4075	Eukaryota	TSAR	Rhizaria	Cercozoa	Filosa-Thecofilosea	Cryomonadida	Protaspa-lineage	Protaspa-lineage_X	Protaspa-lineage_X_sp.	100	100	100	100	100	100	100	100	100
ASV4076	Eukaryota	TSAR	Stramenopiles	Gyrista	Chrysophyceae	Ochromonadales	Ochromonadales_X	Ochromonadales_XX	Ochromonadales_XX_sp.	100	100	100	100	100	100	100	100	100
ASV4077	Eukaryota	Haptista	Haptophyta	Haptophyta_X	Prymnesiophyceae	Prymnesiales	Chrysochromulinaceae	Chrysochromulina	Chrysochromulina_sp.	100	100	100	100	100	100	100	100	98
ASV4078	Eukaryota	TSAR	Stramenopiles	Bigyra	Sagenista	Labyrinthulomycetes	Labyrinthulomycetes_LAB14	Labyrinthulomycetes_LAB14_X	Labyrinthulomycetes_LAB14_X_sp.	100	100	100	100	100	100	100	100	100
ASV4079	Eukaryota	TSAR	Alveolata	Dinoflagellata	Syndiniales	Dino-Group-II	Dino-Group-II-Clade-5	Dino-Group-II-Clade-5_X	Dino-Group-II-Clade-5_X_sp.	100	100	100	100	99	99	72	72	72
ASV4080	Eukaryota	TSAR	Alveolata	Dinoflagellata	Dinophyceae					96	95	95	95	95	43	43	24	24
ASV4082	Eukaryota	Archaeplastida	Rhodophyta	Rhodophyta_X	Florideophyceae	Ceramiales				100	100	100	100	100	84	40	21	10
ASV4084	Eukaryota	TSAR	Stramenopiles	Bigyra	Sagenista	Sagenista_X	MAST-9	MAST-9A	MAST-9A_sp.	100	100	100	100	100	100	100	100	100
ASV4085	Eukaryota	Archaeplastida	Streptophyta	Streptophyta_X	Embryophyceae	Embryophyceae_X	Embryophyceae_XX			100	100	100	100	100	100	100	25	16
ASV4091	Eukaryota	TSAR	Rhizaria	Cercozoa						100	99	98	98	25	16	15	15	12
ASV4099	Eukaryota	TSAR	Alveolata	Dinoflagellata	Dinophyceae	Peridiniales	Amphidomataceae	Azadinium		100	100	100	100	100	79	54	53	45
ASV4103	Eukaryota	Archaeplastida	Rhodophyta	Rhodophyta_X	Florideophyceae	Ceramiales	Ceramiaceae			100	100	100	100	100	99	95	47	33
ASV4104	Eukaryota	TSAR	Stramenopiles	Gyrista	Phaeophyceae	Phaeophyceae_X	Phaeophyceae_XX	Phaeophyceae_XXX	Phaeophyceae_XXX_sp.	100	100	100	100	100	100	100	100	100
ASV4105	Eukaryota	TSAR	Stramenopiles	Bigyra	Sagenista	Labyrinthulomycetes	Thraustochytriaceae	Thraustochytrium	Thraustochytrium_sp.	100	100	100	100	100	100	100	100	57
ASV4107	Eukaryota	TSAR	Rhizaria	Cercozoa	Endomyxa-Gromiidea	Gromiida	Gromiidae	Gromia	Gromia_melinus	100	99	98	98	95	95	95	95	66
ASV4109	Eukaryota	Archaeplastida	Streptophyta	Streptophyta_X	Embryophyceae	Embryophyceae_X	Embryophyceae_XX	Amaranthus	Amaranthus_tuberculatus	100	100	100	100	100	100	100	84	84
ASV4110	Eukaryota	TSAR	Alveolata	Ciliophora	Ciliophora_X	Ciliophora_XX	Protocruziidae	Protocruzia	Protocruzia_sp.	100	100	100	100	100	100	100	100	100
ASV4111	Eukaryota	TSAR	Alveolata	Ciliophora	Phyllopharyngea	Cyrtophoria_7	Hartmannulidae	Hartmannulidae_X	Hartmannulidae_X_sp.	100	100	100	100	100	100	100	100	100
ASV4112	Eukaryota	TSAR	Rhizaria	Cercozoa	Filosa-Thecofilosea	Cryomonadida	Protaspa-lineage	Protaspa		100	100	100	100	100	100	100	65	38
ASV4123	Eukaryota	TSAR	Alveolata	Ciliophora	Oligohymenophorea	Apostomatia	Foettingeriidae	Hyalophysa		100	100	100	100	100	100	96	56	41
ASV4124	Eukaryota	TSAR	Stramenopiles	Gyrista	Mediophyceae	Cymatosirales	Cymatosiraceae	Pierrecomperia	Pierrecomperia_catenuloides	100	100	100	100	100	100	100	68	68
ASV4126	Eukaryota	TSAR	Alveolata	Dinoflagellata	Syndiniales	Dino-Group-I	Dino-Group-I-Clade-1	Dino-Group-I-Clade-1_X	Dino-Group-I-Clade-1_X_sp.	100	72	72	72	70	70	70	70	70
ASV4130	Eukaryota	TSAR	Alveolata	Dinoflagellata	Dinophyceae	Peridiniales	Blastodiniaceae	Blastodinium	Blastodinium_spinulosum	100	100	100	100	100	97	96	96	86
ASV4131	Eukaryota	TSAR	Stramenopiles	Bigyra	Sagenista	Labyrinthulomycetes	Labyrinthulomycetes_LAB1/6/8	Labyrinthulomycetes_LAB6	Labyrinthulomycetes_LAB6_sp.	100	100	100	100	100	100	100	100	100
ASV4133	Eukaryota	TSAR	Stramenopiles	Bigyra	Sagenista	Labyrinthulomycetes	Thraustochytriaceae	Thraustochytrium		100	92	92	65	65	65	65	50	47
[truncated: 6,808 more rows]

## Sheet: S5 -ASV table
Table S5: ASV table (without ASVs annotated as Metazoan and Embryophyceae)
Sample	ASV4	ASV5	ASV13	ASV18	ASV20	ASV21	ASV28	ASV31	ASV33	ASV40	ASV41	ASV49	ASV52	ASV55	ASV56	ASV59	ASV63	ASV68	ASV70	ASV71	ASV72	ASV73	ASV74	ASV77	ASV78	ASV81	ASV82	ASV83	ASV84	ASV85	ASV86	ASV91	ASV92	ASV93	ASV94	ASV95	ASV98	ASV99	ASV104	ASV105	ASV106	ASV108	ASV110	ASV121	ASV126	ASV128	ASV133	ASV136	ASV137
1_Cr_GaC	68	5	0	0	0	0	0	34	6	17	84	0	0	0	0	3	0	0	14	0	0	0	0	4	19	0	0	2	0	63	0	1	0	0	0	0	15	0	0	18	1	6	0	0	0	0	0	0	0
10_Cr_GaC	86	0	0	0	0	0	0	27	0	0	38	0	0	0	0	0	0	0	12	21	0	0	0	0	23	0	0	65	0	53	18	110	0	0	0	10	0	0	0	0	0	0	0	0	0	22	13	14	0
11_Cr_GaC	0	0	0	0	0	0	0	638	0	0	23	0	0	70	0	0	0	0	0	14	0	0	1	39	477	0	0	9	0	17	12	324	0	0	0	0	0	0	0	0	0	3	0	0	0	5	0	5	0
12_Cr_GaC	6	0	0	1	0	0	0	70	0	0	0	0	0	0	0	0	0	0	0	4	0	0	5	9	56	0	0	8	0	74	6	54	0	0	0	0	0	0	0	0	0	0	0	0	0	14	0	9	0
13_Cr_Pha	7	0	0	0	2	0	0	297	0	0	30	0	0	0	1	0	1	1	0	116	0	0	11	82	0	0	0	105	8	43	10	0	0	36	0	0	11	0	0	25	2	0	0	0	0	20	0	24	0
14_Cr_Pha	0	1	0	0	0	0	0	449	72	11	44	0	0	0	4	3	0	0	67	50	0	0	12	116	94	0	0	24	0	10	18	0	5	33	0	0	1	0	0	0	8	12	0	0	0	2	0	0	0
15_Cr_Pha	4	1	0	0	0	0	0	3	435	343	24	0	0	4	0	7	0	0	8	66	0	0	7	84	28	0	0	14	0	88	10	75	0	10	0	0	1232	0	0	0	0	3	0	0	0	10	0	33	0
16_Cr_Pha	7	0	0	0	0	0	0	8	913	8	9	0	0	0	0	11	0	0	14	53	0	0	2	0	0	0	1897	14	0	16	9	5	0	0	0	0	3	0	0	0	0	0	0	0	0	7	0	11	0
17_Cr_Pha	0	32	0	0	7	0	0	0	14	0	5	0	0	18	0	0	0	0	0	3	0	0	31	13	5	0	16	4	0	0	6	0	0	6	0	0	0	0	0	0	0	0	0	0	0	0	1	2	0
18_Cr_Pha	0	0	0	0	0	0	0	2	0	0	12	0	0	0	0	0	0	0	0	61	0	0	1097	37	103	0	0	23	0	6	4	0	0	207	0	0	3	0	0	0	0	0	0	0	0	6	0	9	0
19_Cr_Pha	60	1	0	0	0	0	0	457	27	1	15	0	0	0	0	0	0	0	0	75	0	0	11	250	0	0	0	16	0	93	10	27	0	16	0	0	0	0	0	0	0	23	0	0	0	10	0	35	9
2_Cr_GaC	114	0	0	0	0	0	0	0	2	8	156	0	0	0	1	0	0	0	0	0	0	0	0	1	2	1626	0	45	2	0	50	1	0	0	0	0	14	0	0	0	0	4	0	0	0	25	0	81	0
20_Cr_Pha	14	279	0	0	0	0	0	1	0	0	489	0	0	0	1	0	0	0	0	0	0	0	0	0	0	0	0	48	0	0	164	0	0	0	0	0	0	0	1	40	0	0	0	0	0	24	0	21	0
21_Cr_Pha	0	0	1	0	0	0	0	13	0	0	13	0	0	0	0	0	0	0	0	0	0	0	4	0	1	0	1	0	0	0	39	0	0	0	0	0	1	0	0	420	5	7	0	0	0	0	0	0	0
22_Cr_Pha	184	1	0	0	0	0	0	0	0	0	360	0	0	0	0	1	0	0	0	0	0	0	65	0	0	0	0	20	0	0	32	0	0	0	0	0	0	0	0	0	0	37	0	0	0	102	13	75	0
23_Cr_Pha	21	15	0	0	0	0	0	506	0	0	24	0	0	18	0	8	0	0	2	50	0	7	20	146	174	0	0	60	0	53	91	160	0	0	0	28	3	0	0	0	2	4	0	0	0	44	15	51	0
24_Cr_Pha	0	8	0	0	0	0	0	14	0	0	245	0	0	0	0	11	0	0	6	0	0	7	57	0	0	0	0	353	0	0	80	0	0	0	0	0	0	0	0	0	91	0	0	0	0	332	83	0	0
25_Cr_Riou	36	841	0	829	205	0	0	2	3	0	6	0	0	19	0	9	0	0	0	0	0	31	0	0	0	0	0	10	2	3	67	0	0	1	0	0	0	0	0	0	3	0	0	0	0	9	20	18	0
26_Cr_Riou	51	198	0	341	2323	0	0	24	31	3	7	0	0	2	0	345	0	0	173	0	0	216	6	4	0	0	0	10	0	7	12	0	5	0	0	0	28	0	0	0	12	5	0	0	0	19	0	16	0
27_Cr_Riou	103	521	0	0	0	0	0	2	0	0	10	0	0	6	0	1299	0	0	1017	0	0	1084	1	0	0	0	0	16	0	0	51	1	0	1	0	0	0	0	0	0	18	3	0	0	0	0	0	18	0
28_Cr_Riou	63	1769	0	0	8	0	0	0	0	0	3	0	0	0	0	35	0	0	7	0	0	19	0	0	0	0	0	9	0	11	30	0	0	0	0	0	0	0	0	0	0	0	0	0	0	24	0	3	0
29_Cr_Riou	12	2232	0	148	196	0	0	0	0	0	14	0	0	1800	0	6	0	0	12	0	0	19	0	0	1	0	0	31	10	10	79	1	0	0	0	0	0	0	0	0	12	0	0	0	0	31	5	11	0
3_Cr_GaC	0	10	0	1	0	0	0	113	0	3688	31	0	0	0	0	0	0	0	0	0	0	0	0	0	315	2	0	0	1	0	0	30	0	0	0	0	8	0	0	0	0	37	0	0	0	0	0	0	0
30_Cr_Riou	40	592	0	0	3794	1	0	13	2	0	0	0	0	628	0	296	0	0	397	0	0	235	0	0	0	0	3	63	23	0	45	3	0	0	0	0	2	1	0	1	23	32	0	0	0	64	0	8	0
31_Cr_Riou	33	288	0	4	20	0	0	599	4	0	0	0	0	8	0	309	0	0	269	92	0	297	0	118	0	0	0	51	0	0	98	0	0	2	0	557	253	0	0	0	0	0	0	0	0	0	0	0	0
32_Cr_Riou	1	54	0	0	3	0	0	2	2098	0	0	0	0	0	0	66	0	1	37	2	0	67	7	0	0	0	0	2	0	0	47	3	1558	47	0	3	0	0	0	0	0	6	0	0	0	7	0	6	0
33_Cr_Riou	12	150	0	3	6	0	0	1	7	0	7	0	0	11	0	77	0	0	79	486	0	40	6	1	0	0	0	99	0	15	131	0	5	0	0	0	0	0	0	0	0	2	0	0	0	38	0	25	0
34_Cr_Riou	119	122	3	0	0	0	0	1	0	0	1	0	0	0	0	38	0	0	0	0	0	34	423	23	17	0	0	36	45	52	123	1	0	0	0	2	0	0	0	0	0	0	0	0	0	55	0	21	0
35_Cr_Riou	7	63	0	0	0	0	0	1270	0	0	16	0	0	13	5	78	0	0	33	77	0	32	6	164	2	0	0	41	0	6	80	141	0	34	0	226	7	0	0	0	3	5	0	0	0	20	0	49	0
36_Cr_Riou	59	481	0	0	0	0	0	0	7	0	10	0	0	0	0	10	0	0	35	5	0	35	2	43	5	0	0	32	0	91	168	140	59	18	0	117	0	0	0	0	0	0	0	0	0	65	5	56	0
37_Cr_Blg	21	246	12	1231	592	0	0	0	0	0	0	0	0	8	0	1	0	0	1	0	0	2	0	0	0	0	0	11	0	0	7	0	0	0	0	0	0	0	0	0	2	0	0	0	0	7	0	2	0
38_Cr_Blg	35	1822	0	0	0	0	0	3	137	0	24	0	0	37	0	0	0	0	0	0	0	0	0	0	0	0	0	18	0	2	6	0	13	5	0	0	0	0	0	0	33	0	0	0	0	68	0	0	0
39_Cr_Blg	0	184	0	0	0	0	0	0	0	0	28	0	0	0	0	0	0	0	1	1	0	0	7	0	1	0	0	85	0	21	12	0	0	0	0	0	0	0	0	0	0	0	0	0	0	0	16	11	0
4_Cr_GaC	41	7	0	0	0	0	0	31	0	0	107	0	0	0	0	0	0	0	0	0	0	0	11	0	0	0	3	0	0	40	1	39	0	0	0	0	3	0	0	0	21	21	0	0	0	15	0	9	0
40_Cr_Blg	190	1384	0	0	0	0	0	0	0	0	172	0	0	0	0	0	0	0	0	0	0	0	2	54	0	0	0	40	0	35	13	0	0	0	0	0	0	0	0	0	2	0	0	0	0	64	27	0	0
41_Cr_Blg	14	1778	0	0	2789	0	0	0	0	0	17	0	0	15	0	0	0	0	0	0	0	0	0	1	0	0	4	34	0	3	37	0	0	0	0	0	0	0	0	0	0	0	0	0	0	0	0	0	0
42_Cr_Blg	83	9193	0	0	0	0	0	2	0	0	72	0	0	236	0	0	0	0	1	5	0	0	40	0	0	0	0	64	0	0	78	2	0	0	0	0	0	0	0	0	0	0	0	0	0	19	0	16	0
43_Cr_Blg	0	4551	18	17	6	0	0	75	42	0	0	0	0	0	0	44	0	0	36	21	0	29	0	263	0	0	1	21	0	1	12	0	37	1	0	84	30	0	0	0	0	0	0	0	0	10	0	50	0
44_Cr_Blg	0	26	0	0	0	0	0	1	0	0	5	0	0	0	0	0	0	0	0	0	0	0	0	6	0	0	0	0	0	0	0	2	0	0	0	0	0	0	0	0	0	0	0	0	0	0	0	0	2
45_Cr_Blg	1	202	0	0	0	0	0	252	161	0	6	0	0	16	0	0	0	0	0	163	0	0	3	227	7	0	0	20	0	18	19	30	0	1276	0	128	0	0	0	0	0	0	0	0	0	34	0	24	0
46_Cr_Blg	51	138	0	2	0	0	0	0	2	0	374	0	0	0	0	0	0	0	0	78	1	0	8	0	0	0	0	41	0	1	10	0	0	0	1	15	7	0	0	1	0	17	0	0	0	31	19	0	0
47_Cr_Blg	106	3023	1	3	0	0	0	102	3	0	7	0	0	0	0	0	0	1	0	128	0	0	1	136	80	0	0	13	0	10	40	146	28	0	0	260	1	0	0	0	0	9	0	0	0	44	0	34	0
48_Cr_Blg	11	38	0	0	0	0	0	0	0	90	0	0	0	0	5	0	0	0	0	425	0	0	0	96	1	0	0	155	0	46	7	72	0	0	0	312	12	0	0	0	0	0	0	0	0	4	0	63	0
5_Cr_GaC	65	3	0	0	0	0	0	63	0	0	1338	0	0	0	0	0	0	0	14	0	0	0	0	0	0	0	0	0	0	33	6	1	0	0	0	0	0	0	0	0	19	1286	0	0	0	0	0	4	0
6_Cr_GaC	22	0	0	0	0	2	0	123	1	1	86	0	0	0	0	0	0	0	0	0	0	0	33	1	6	0	0	0	0	100	16	41	0	0	0	0	0	1	0	0	15	0	0	0	0	0	0	0	0
7_Cr_GaC	30	0	0	0	0	2	0	41	1	4	46	0	0	0	0	0	0	1	0	0	0	0	0	0	12	0	0	0	8	52	21	47	0	0	0	0	2	0	0	0	0	26	0	0	0	0	0	30	0
8_Cr_GaC	27	0	0	0	0	0	0	13	0	0	99	0	0	0	0	18	0	0	0	195	0	0	32	163	435	0	0	78	0	732	0	1	0	0	0	0	0	0	0	0	0	0	0	0	0	0	0	108	0
9_Cr_GaC	0	0	0	0	0	0	0	524	0	0	8	0	0	11	0	1	0	0	0	5	0	0	0	1	6	0	0	6	0	21	3	257	0	3	0	0	0	0	0	0	0	0	0	0	0	11	0	9	0
1_Cr_Bigo	642	0	720	0	0	0	0	0	0	0	0	0	0	0	0	0	0	6	0	0	21	0	4	0	0	0	0	0	0	0	0	0	8	4	0	0	0	0	0	0	19	0	0	0	16	4	0	10	0
10_Cr_Torreta	1098	0	0	0	0	143	0	0	0	0	20	0	0	0	0	0	0	0	0	0	34	0	0	0	1	0	0	0	0	0	0	0	14	0	0	0	0	0	0	0	71	0	0	0	0	0	0	0	2
11_Cr_Torreta	55	139	39	59	99	16	0	54	31	4	14	90	5	27	2	17	9	4	11	18	4	15	11	10	9	1	18	6	8	21	14	13	13	10	4	4	11	5	0	18	4	0	0	2	0	4	0	2	0
12_Cr_Torreta	100	0	0	0	0	69	0	0	1319	0	0	0	0	0	0	0	0	0	0	0	7	0	0	0	211	0	0	0	2	15	0	0	0	12	0	0	0	0	0	0	2	0	0	0	24	0	0	14	0
2_Cr_Bigo	3722	0	1264	0	4	0	0	0	0	0	58	0	0	0	2195	0	0	12	0	0	123	0	12	0	0	0	0	24	0	0	11	0	0	27	0	0	0	0	0	0	162	0	0	0	166	8	0	37	0
3_Cr_Bigo	2969	0	5188	0	0	0	0	0	0	0	0	0	0	0	414	0	0	0	0	5	13	0	0	0	0	0	0	8	0	0	5	0	0	0	0	0	0	0	0	0	63	0	0	0	103	11	0	11	0
4_Cr_Bigo	251	0	49	0	0	0	0	0	0	0	0	0	0	0	1	0	0	0	0	0	0	0	0	0	0	0	0	0	0	0	0	0	0	0	0	0	0	0	0	0	4	0	0	0	0	0	0	0	0
5_Cr_Bigo	3860	1	3342	0	0	1	0	0	0	0	0	959	0	0	0	0	0	0	0	0	22	0	0	0	0	0	0	1	9	0	0	0	0	0	0	0	0	0	0	462	21	0	0	0	0	0	25	20	0
6_Cr_Bigo	1085	2	553	0	4	0	0	0	0	0	0	2237	0	0	0	0	0	0	0	0	0	0	4	0	0	0	0	0	0	0	1	0	0	0	0	0	0	0	0	315	0	0	0	1	0	2	0	0	0
7_Cr_Torreta	532	0	3	8	0	1798	0	0	0	0	0	0	0	0	3	0	0	0	0	0	4	0	0	0	0	0	0	0	0	0	0	0	0	0	0	0	0	0	0	0	24	0	0	0	0	0	0	0	0
8_Cr_Torreta	2154	0	7	7564	0	3265	0	0	0	0	11	0	0	0	0	0	0	0	0	0	25	0	15	0	0	0	0	0	0	14	0	0	0	0	0	0	0	0	0	0	43	0	0	0	290	12	21	0	0
9_Cr_Torreta	1671	0	0	0	0	982	0	0	0	0	0	0	0	0	0	0	0	0	0	0	22	0	16	0	0	0	0	0	0	0	0	0	0	0	0	0	0	0	0	0	3	7	29	0	0	0	0	0	0
1_SW_Bigo	135	0	0	0	0	1400	0	0	0	0	2	0	25	0	0	0	59	74	0	0	76	0	0	0	0	0	0	5	129	0	0	0	0	0	79	0	0	60	24	0	16	0	7	16	19	5	0	8	0
2_SW_Bigo	152	0	0	0	0	1375	0	0	0	0	0	0	27	3	9	0	115	86	0	0	100	0	0	0	0	4	0	3	189	0	2	0	0	0	67	0	0	49	28	0	27	0	6	17	37	3	5	26	0
3_SW_Bigo	329	0	2	0	0	397	0	0	2	0	0	0	36	0	3	0	100	74	0	0	120	0	0	0	0	5	0	11	130	0	3	0	0	0	143	0	0	75	33	0	55	0	4	21	21	8	0	21	0
4_SW_Bigo	152	0	0	0	0	119	0	0	0	0	0	0	29	0	2	0	94	78	0	0	100	0	0	0	0	0	0	6	151	2	0	0	0	0	81	0	0	51	36	0	16	0	22	9	75	6	0	23	0
5_SW_Bigo	81	0	0	0	0	44	0	0	0	0	0	0	16	0	3	0	57	42	0	0	78	0	0	0	0	0	0	2	99	0	5	0	0	0	21	0	0	28	17	0	10	0	5	1	35	2	0	7	0
6_SW_Bigo	360	0	0	0	0	35	0	0	0	0	0	0	30	2	11	0	141	91	0	0	140	0	0	0	0	8	0	8	240	0	5	0	0	0	63	0	0	57	27	0	27	2	10	13	101	3	0	33	0
1_SW_Torreta	467	0	196	0	1	209	0	0	0	0	0	411	271	0	48	0	359	333	0	0	158	0	0	0	0	0	0	4	190	0	9	0	0	0	222	0	0	208	26	62	42	0	39	132	63	3	0	16	0
2_SW_Torreta	151	0	0	0	0	12	0	0	1	0	0	5	263	0	55	0	322	283	0	0	172	0	2	0	0	5	0	6	142	0	3	0	0	0	96	0	0	195	54	0	34	0	39	115	74	9	0	24	0
3_SW_Torreta	253	0	1	0	0	1	0	0	0	0	0	0	367	0	87	0	477	450	0	0	296	0	0	0	0	1	0	11	218	1	5	0	0	0	272	0	0	250	27	0	122	0	11	173	116	4	0	14	0
4_SW_Torreta	238	0	1	0	0	0	0	0	0	0	0	0	703	0	19	0	236	247	0	0	271	0	0	0	1	0	0	6	95	0	6	0	0	0	211	0	0	237	1181	0	128	0	28	291	70	0	0	15	0
5_SW_Torreta	268	0	7	0	0	7	0	0	11	0	0	0	903	1	43	0	344	276	0	0	149	0	0	0	0	0	0	3	78	0	4	0	0	0	229	0	0	236	78	0	111	0	52	333	86	7	0	15	0
6_SW_Torreta	193	0	0	71	0	11	0	0	0	0	0	0	863	0	25	0	291	238	0	0	259	0	0	0	0	10	0	9	118	0	3	0	0	0	258	0	0	188	70	0	108	0	22	326	73	2	0	15	0
1_Cr_Vlfc	1923	29	359	0	0	0	0	0	0	0	0	0	0	0	0	0	0	0	0	0	0	0	87	0	0	0	0	0	0	0	0	0	0	0	0	0	0	0	0	0	63	0	3	0	0	0	317	0	0
2_Cr_Vlfc	3374	6	1391	0	0	0	0	0	0	0	0	0	0	0	0	0	0	0	0	0	0	0	0	0	0	334	0	0	0	0	3	0	0	0	0	0	0	0	0	0	75	0	1042	0	0	0	257	0	0
3_Cr_Vlfc	1922	0	391	0	0	0	20	0	0	0	0	0	0	0	0	0	0	0	0	0	0	0	26	0	0	0	0	0	19	0	0	0	0	0	0	0	0	0	0	0	37	0	4	0	0	0	171	0	0
4_Cr_Vlfc	1761	0	2321	0	0	0	28	0	0	0	5	0	0	0	0	0	0	0	0	0	0	0	0	0	0	0	0	0	0	9	2	0	0	0	0	0	0	0	0	0	21	0	232	0	0	0	181	0	411
5_Cr_Vlfc	693	0	306	0	0	0	0	0	0	0	0	0	0	0	0	0	0	0	0	0	0	0	0	0	0	0	0	0	0	0	0	0	0	0	0	0	0	0	0	0	1	0	0	0	0	0	93	0	332
[truncated: 5,000 more columns]

## Sheet: S6 - Metadata
Table S6: Metadata
Samples	Sample_type	Origin	Sampling_site	Condition	Impact
1_Cr_GaC	Coral	Septentrion	Grotte à corail	0% tissue loss	Impacted
2_Cr_GaC	Coral	Septentrion	Grotte à corail	0% tissue loss	Impacted
3_Cr_GaC	Coral	Septentrion	Grotte à corail	0% tissue loss	Impacted
4_Cr_GaC	Coral	Septentrion	Grotte à corail	0% tissue loss	Impacted
5_Cr_GaC	Coral	Septentrion	Grotte à corail	0% tissue loss	Impacted
6_Cr_GaC	Coral	Septentrion	Grotte à corail	0% tissue loss	Impacted
7_Cr_GaC	Coral	Septentrion	Grotte à corail	90% tissue loss	Impacted
8_Cr_GaC	Coral	Septentrion	Grotte à corail	90% tissue loss	Impacted
9_Cr_GaC	Coral	Septentrion	Grotte à corail	90% tissue loss	Impacted
10_Cr_GaC	Coral	Septentrion	Grotte à corail	90% tissue loss	Impacted
11_Cr_GaC	Coral	Septentrion	Grotte à corail	90% tissue loss	Impacted
12_Cr_GaC	Coral	Septentrion	Grotte à corail	90% tissue loss	Impacted
13_Cr_Pha	Coral	Septentrion	Pharillons	90% tissue loss	Impacted
14_Cr_Pha	Coral	Septentrion	Pharillons	90% tissue loss	Impacted
15_Cr_Pha	Coral	Septentrion	Pharillons	90% tissue loss	Impacted
16_Cr_Pha	Coral	Septentrion	Pharillons	90% tissue loss	Impacted
17_Cr_Pha	Coral	Septentrion	Pharillons	90% tissue loss	Impacted
18_Cr_Pha	Coral	Septentrion	Pharillons	90% tissue loss	Impacted
19_Cr_Pha	Coral	Septentrion	Pharillons	0% tissue loss	Impacted
20_Cr_Pha	Coral	Septentrion	Pharillons	0% tissue loss	Impacted
21_Cr_Pha	Coral	Septentrion	Pharillons	0% tissue loss	Impacted
22_Cr_Pha	Coral	Septentrion	Pharillons	0% tissue loss	Impacted
23_Cr_Pha	Coral	Septentrion	Pharillons	0% tissue loss	Impacted
24_Cr_Pha	Coral	Septentrion	Pharillons	0% tissue loss	Impacted
25_Cr_Riou	Coral	Septentrion	Riou Sud	0% tissue loss	Impacted
26_Cr_Riou	Coral	Septentrion	Riou Sud	0% tissue loss	Impacted
27_Cr_Riou	Coral	Septentrion	Riou Sud	0% tissue loss	Impacted
28_Cr_Riou	Coral	Septentrion	Riou Sud	0% tissue loss	Impacted
29_Cr_Riou	Coral	Septentrion	Riou Sud	0% tissue loss	Impacted
30_Cr_Riou	Coral	Septentrion	Riou Sud	0% tissue loss	Impacted
31_Cr_Riou	Coral	Septentrion	Riou Sud	90% tissue loss	Impacted
32_Cr_Riou	Coral	Septentrion	Riou Sud	90% tissue loss	Impacted
33_Cr_Riou	Coral	Septentrion	Riou Sud	90% tissue loss	Impacted
34_Cr_Riou	Coral	Septentrion	Riou Sud	90% tissue loss	Impacted
35_Cr_Riou	Coral	Septentrion	Riou Sud	90% tissue loss	Impacted
36_Cr_Riou	Coral	Septentrion	Riou Sud	90% tissue loss	Impacted
37_Cr_Blg	Coral	Septentrion	Boulegeade	0% tissue loss	Impacted
38_Cr_Blg	Coral	Septentrion	Boulegeade	0% tissue loss	Impacted
39_Cr_Blg	Coral	Septentrion	Boulegeade	0% tissue loss	Impacted
40_Cr_Blg	Coral	Septentrion	Boulegeade	0% tissue loss	Impacted
41_Cr_Blg	Coral	Septentrion	Boulegeade	0% tissue loss	Impacted
42_Cr_Blg	Coral	Septentrion	Boulegeade	0% tissue loss	Impacted
43_Cr_Blg	Coral	Septentrion	Boulegeade	90% tissue loss	Impacted
44_Cr_Blg	Coral	Septentrion	Boulegeade	90% tissue loss	Impacted
45_Cr_Blg	Coral	Septentrion	Boulegeade	90% tissue loss	Impacted
46_Cr_Blg	Coral	Septentrion	Boulegeade	90% tissue loss	Impacted
47_Cr_Blg	Coral	Septentrion	Boulegeade	90% tissue loss	Impacted
48_Cr_Blg	Coral	Septentrion	Boulegeade	90% tissue loss	Impacted
1_Cr_Bigo	Coral	Portofino	Bigo	0% tissue loss	Control site
2_Cr_Bigo	Coral	Portofino	Bigo	0% tissue loss	Control site
3_Cr_Bigo	Coral	Portofino	Bigo	0% tissue loss	Control site
4_Cr_Bigo	Coral	Portofino	Bigo	0% tissue loss	Control site
5_Cr_Bigo	Coral	Portofino	Bigo	0% tissue loss	Control site
6_Cr_Bigo	Coral	Portofino	Bigo	0% tissue loss	Control site
7_Cr_Torreta	Coral	Portofino	Punta della Torreta	0% tissue loss	Impacted
8_Cr_Torreta	Coral	Portofino	Punta della Torreta	0% tissue loss	Impacted
9_Cr_Torreta	Coral	Portofino	Punta della Torreta	0% tissue loss	Impacted
10_Cr_Torreta	Coral	Portofino	Punta della Torreta	0% tissue loss	Impacted
11_Cr_Torreta	Coral	Portofino	Punta della Torreta	0% tissue loss	Impacted
12_Cr_Torreta	Coral	Portofino	Punta della Torreta	0% tissue loss	Impacted
1_SW_Bigo	SW	Portofino	Bigo	0% tissue loss	Control site
2_SW_Bigo	SW	Portofino	Bigo	0% tissue loss	Control site
3_SW_Bigo	SW	Portofino	Bigo	0% tissue loss	Control site
4_SW_Bigo	SW	Portofino	Bigo	0% tissue loss	Control site
5_SW_Bigo	SW	Portofino	Bigo	0% tissue loss	Control site
6_SW_Bigo	SW	Portofino	Bigo	0% tissue loss	Control site
1_SW_Torreta	SW	Portofino	Punta della Torreta	0% tissue loss	Impacted
2_SW_Torreta	SW	Portofino	Punta della Torreta	0% tissue loss	Impacted
3_SW_Torreta	SW	Portofino	Punta della Torreta	0% tissue loss	Impacted
4_SW_Torreta	SW	Portofino	Punta della Torreta	0% tissue loss	Impacted
5_SW_Torreta	SW	Portofino	Punta della Torreta	0% tissue loss	Impacted
6_SW_Torreta	SW	Portofino	Punta della Torreta	0% tissue loss	Impacted
Neg_Septentrion	Negative	Septentrion	Negative	Negative	Negative
Neg_Portofino	Negative	Portofino	Negative	Negative	Negative
1_Cr_Vlfc	Coral	Villefranche-sur-Mer	Villefranche-sur-Mer	0% tissue loss	Control site
2_Cr_Vlfc	Coral	Villefranche-sur-Mer	Villefranche-sur-Mer	0% tissue loss	Control site
3_Cr_Vlfc	Coral	Villefranche-sur-Mer	Villefranche-sur-Mer	0% tissue loss	Control site
4_Cr_Vlfc	Coral	Villefranche-sur-Mer	Villefranche-sur-Mer	0% tissue loss	Control site
5_Cr_Vlfc	Coral	Villefranche-sur-Mer	Villefranche-sur-Mer	0% tissue loss	Control site
Neg_Villefranche	Negative	Villefranche	Negative	Negative	Negative

## Sheet: S7 - Alpha diversity
Table S7: Microeukaryote diversity data (observed richness, Shannon diversity) for each sample of C. rubrum and statistical tests.
Samples	Sample_type	Origin	Sampling_site	Condition	Observed	Shannon		Differences in observed richness between coral samples from Portofino and seawater samples						Differences in observed richness between coral samples and seawater samples
1_Cr_GaC	Coral	Septentrion	Grotte à corail	0% tissue loss	85	3.04228		GLM model with negative binomial distribution						GLM model with negative binomial distribution
10_Cr_GaC	Coral	Septentrion	Grotte à corail	90% tissue loss	200	4.19335		glm.nb(formula = Observed ~ Sample_type, data = Richness, init.theta = 3.730140657, link = log)						glm.nb(formula = Observed ~ Sample_type, data = Richness, init.theta = 3.730140657, link = log)
11_Cr_GaC	Coral	Septentrion	Grotte à corail	90% tissue loss	169	3.64202
12_Cr_GaC	Coral	Septentrion	Grotte à corail	90% tissue loss	130	3.75023
13_Cr_Pha	Coral	Septentrion	Pharillons	90% tissue loss	225	4.54883
14_Cr_Pha	Coral	Septentrion	Pharillons	90% tissue loss	181	4.05738		Coefficients:	Estimate	Std. Error	z value	Pr(>|z|)		Coefficients:	Estimate	Std. Error	z value	Pr(>|z|)
15_Cr_Pha	Coral	Septentrion	Pharillons	90% tissue loss	223	3.63856		(Intercept)	4.6532	0.1227	37.92	<2e-16		(Intercept)	4.75213	0.06525	72.83	<2e-16
16_Cr_Pha	Coral	Septentrion	Pharillons	90% tissue loss	179	2.83348		Sample_type	2.4000	0.1714	14.00	<2e-16		Sample_type	2.30102	0.16331	14.09	<2e-16
17_Cr_Pha	Coral	Septentrion	Pharillons	90% tissue loss	120	3.21267
18_Cr_Pha	Coral	Septentrion	Pharillons	90% tissue loss	201	3.78807		(Dispersion parameter for Negative Binomial(5.8441) family taken to be 1)						(Dispersion parameter for Negative Binomial(3.7301) family taken to be 1)
19_Cr_Pha	Coral	Septentrion	Pharillons	0% tissue loss	150	4.07804		Null deviance: 188.654 on 23 degrees of freedom						Null deviance: 373.538 on 76 degrees of freedom
2_Cr_GaC	Coral	Septentrion	Grotte à corail	0% tissue loss	82	2.64971		Residual deviance: 25.009 on 22 degrees of freedom						Residual deviance: 80.621 on 75 degrees of freedom
20_Cr_Pha	Coral	Septentrion	Pharillons	0% tissue loss	69	3.04323		AIC: 310.81						AIC: 897.73
21_Cr_Pha	Coral	Septentrion	Pharillons	0% tissue loss	53	2.63297		Number of Fisher Scoring iterations: 1						Number of Fisher Scoring iterations: 1
22_Cr_Pha	Coral	Septentrion	Pharillons	0% tissue loss	39	2.81389		Theta: 5.84						Theta: 3.730
23_Cr_Pha	Coral	Septentrion	Pharillons	0% tissue loss	331	4.69155		Std. Err.: 1.72						Std. Err.: 0.598
24_Cr_Pha	Coral	Septentrion	Pharillons	0% tissue loss	64	3.4583		2 x log-likelihood: -304.81						2 x log-likelihood: -891.730
25_Cr_Riou	Coral	Septentrion	Riou Sud	0% tissue loss	127	3.07982
26_Cr_Riou	Coral	Septentrion	Riou Sud	0% tissue loss	176	2.91891
27_Cr_Riou	Coral	Septentrion	Riou Sud	0% tissue loss	81	2.54696
28_Cr_Riou	Coral	Septentrion	Riou Sud	0% tissue loss	48	1.1749
29_Cr_Riou	Coral	Septentrion	Riou Sud	0% tissue loss	112	2.29366		Differences in observed richness between samples without tissue loss from the different sampling sites													Differences in Shannon indexes between samples without tissue loss from the different sampling sites
3_Cr_GaC	Coral	Septentrion	Grotte à corail	0% tissue loss	72	2.01704		GLM model with negative binomial distribution						Tukey test : pairwise differences between sampling sites							GLM model with negative binomial distribution						Tukey test : pairwise differences between sampling sites
30_Cr_Riou	Coral	Septentrion	Riou Sud	0% tissue loss	143	2.99043		glm.nb(formula = Observed_richness ~ Sampling_site, data =Richness, init.theta = 3.837888888, link = log)						contrast	estimate	SE	df	z.ratio	p.value		glm.nb(formula = Observed_richness ~ Sampling_site, data =Richness, init.theta = 3.837888888, link = log)						contrast	estimate	SE	df	z.ratio	p.value
31_Cr_Riou	Coral	Septentrion	Riou Sud	90% tissue loss	71	3.178								Villefranche-sur-Mer - Pharillons	-0.846317	0.278243	Inf	-3.04165	0.0380048								Boulegeade (25m) - Pharillons (23m)	-1.49	0.40253	34	-3.70158	0.0120835
32_Cr_Riou	Coral	Septentrion	Riou Sud	90% tissue loss	151	2.9318								Bigo - Pharillons	-0.701355	0.260543	Inf	-2.6919	0.100213								Bigo (37m) - Pharillons (23m)	-1.31244	0.40253	34	-3.26047	0.0367757
33_Cr_Riou	Coral	Septentrion	Riou Sud	90% tissue loss	117	3.68239								Villefranche-sur-Mer - Riou Sud	-0.690985	0.278407	Inf	-2.48192	0.165756								(Villefranche-sur-Mer (35m)) - Pharillons (23m)	-1.18962	0.422177	34	-2.81782	0.100958
34_Cr_Riou	Coral	Septentrion	Riou Sud	90% tissue loss	90	3.72894		Coefficients:	Estimate	Std. Error	z value	Pr(>|z|)		Villefranche-sur-Mer - Punta della Torreta	-0.714264	0.315961	Inf	-2.26061	0.263392		Coefficients:	Estimate	Std. Error	z value	Pr(>|z|)		Pharillons (23m) - Riou Sud (28m)	0.952216	0.40253	34	2.36558	0.244097
35_Cr_Riou	Coral	Septentrion	Riou Sud	90% tissue loss	275	4.13487		(Intercept)	4.1836	0.2349	17.813	< 2e-16		Boulegeade - Pharillons	-0.468152	0.211759	Inf	-2.21078	0.289495		(Intercept)	2.2634	0.3118	7.259	2.1e-08		Boulegeade (25m) - Grotte à corail (16m)	-0.933482	0.40253	34	-2.31904	0.264582
36_Cr_Riou	Coral	Septentrion	Riou Sud	90% tissue loss	180	4.06492		Sampling_siteBigo	0.1450	0.3175	0.457	0.64794		Bigo - Riou Sud	-0.546023	0.260719	Inf	-2.0943	0.355928		Sampling_siteBigo	-0.1228	0.4222	-0.291	0.773		Boulegeade (25m) - Punta della Torreta (25m)	-0.827441	0.40253	34	-2.0556	0.400614
37_Cr_Blg	Coral	Septentrion	Boulegeade	0% tissue loss	125	2.71094		Sampling_siteBoulegeade	0.3782	0.2788	1.356	0.17501		Villefranche-sur-Mer - Grotte à corail	-0.566416	0.278559	Inf	-2.03338	0.393363		Sampling_siteBoulegeade	-0.3004	0.4222	-0.712	0.482		Bigo (37m) - Grotte à corail (16m)	-0.75592	0.40253	34	-1.87792	0.507863
38_Cr_Blg	Coral	Septentrion	Boulegeade	0% tissue loss	86	2.11322		Sampling_siteGrotte à corail	0.5664	0.2786	2.033	0.04201		Bigo - Punta della Torreta	-0.569302	0.300491	Inf	-1.89457	0.483865		Sampling_siteGrotte à corail	0.6331	0.4222	1.500	0.143		Pharillons (23m) - Punta della Torreta (25m)	0.662556	0.40253	34	1.64598	0.654671
39_Cr_Blg	Coral	Septentrion	Boulegeade	0% tissue loss	27	2.12146		Sampling_sitePharillons	0.8463	0.2782	3.042	0.00235		Bigo - Grotte à corail	-0.421454	0.260881	Inf	-1.6155	0.672302		Sampling_sitePharillons	1.1896	0.4222	2.818	0.008		Bigo (37m) - Punta della Torreta (25m)	-0.64988	0.40253	34	-1.61449	0.674242
4_Cr_GaC	Coral	Septentrion	Grotte à corail	0% tissue loss	62	3.35957		Sampling_siteRiou Sud	0.6910	0.2784	2.482	0.01307		Boulegeade - Riou Sud	-0.31282	0.211975	Inf	-1.47574	0.759436		Sampling_sitePunta della Torreta	0.2374	0.4222	0.562	0.578		(Villefranche-sur-Mer (35m)) - Grotte à corail (16m)	-0.633102	0.422177	34	-1.49961	0.743056
40_Cr_Blg	Coral	Septentrion	Boulegeade	0% tissue loss	45	2.19164		Sampling_sitePunta della Torreta	0.7143	0.3160	2.261	0.02378		Villefranche-sur-Mer - Boulegeade	-0.378165	0.278827	Inf	-1.35627	0.824963		Sampling_siteRiou Sud	0.5271	0.4222	1.248	0.220		Grotte à corail (16m) - Pharillons (23m)	-0.556516	0.40253	34	-1.38254	0.807043
41_Cr_Blg	Coral	Septentrion	Boulegeade	0% tissue loss	81	1.63112								Grotte à corail - Pharillons	-0.279901	0.211406	Inf	-1.324	0.840911								Boulegeade (25m) - Riou Sud (28m)	-0.537781	0.40253	34	-1.336	0.830234
42_Cr_Blg	Coral	Septentrion	Boulegeade	0% tissue loss	66	1.00963		(Dispersion parameter for Negative Binomial(3.8379) family taken to be 1)						Boulegeade - Punta della Torreta	-0.336099	0.259334	Inf	-1.29601	0.854084		(Dispersion parameter for gaussian family taken to be 0.4860914)						(Villefranche-sur-Mer (35m)) - Punta della Torreta (25m)	-0.527062	0.422177	34	-1.24844	0.869826
43_Cr_Blg	Coral	Septentrion	Boulegeade	90% tissue loss	98	1.7848		Null deviance: 82.565 on 64 degrees of freedom						Bigo - Boulegeade	-0.233203	0.261167	Inf	-0.892926	0.973737		Null deviance: 25.948 on 40 degrees of freedom						Grotte à corail (16m) - Riou Sud (28m)	0.395701	0.40253	34	0.983034	0.95432
44_Cr_Blg	Coral	Septentrion	Boulegeade	90% tissue loss	17	2.11956		Residual deviance: 67.618 on 58 degrees of freedom						Boulegeade - Grotte à corail	-0.188251	0.212174	Inf	-0.887247	0.974568		Residual deviance: 16.527 on 34 degrees of freedom						Bigo (37m) - Riou Sud (28m)	-0.360219	0.40253	34	-0.894888	0.970898
45_Cr_Blg	Coral	Septentrion	Boulegeade	90% tissue loss	237	3.9348		AIC: 716.85						Pharillons - Riou Sud	0.155332	0.211206	Inf	0.735452	0.990403		AIC: 95.102						Punta della Torreta (25m) - Riou Sud (28m)	0.28966	0.40253	34	0.719599	0.990409
46_Cr_Blg	Coral	Septentrion	Boulegeade	90% tissue loss	79	3.20422		Number of Fisher Scoring iterations: 1						Grotte à corail - Riou Sud	-0.124569	0.211623	Inf	-0.588638	0.997152		Number of Fisher Scoring iterations: 2						(Villefranche-sur-Mer (35m)) - Boulegeade (25m)	0.30038	0.422177	34	0.711501	0.990965
47_Cr_Blg	Coral	Septentrion	Boulegeade	90% tissue loss	161	2.83141		Theta: 3.838						Grotte à corail - Punta della Torreta	-0.147848	0.259046	Inf	-0.570741	0.997602								(Villefranche-sur-Mer (35m)) - Riou Sud (28m)	-0.237402	0.422177	34	-0.562327	0.997475
48_Cr_Blg	Coral	Septentrion	Boulegeade	90% tissue loss	127	3.86319		Std. Err.: 0.672						Pharillons - Punta della Torreta	0.132053	0.258706	Inf	0.510438	0.998722								Bigo (37m) - Boulegeade (25m)	0.177562	0.40253	34	0.441115	0.999357
5_Cr_GaC	Coral	Septentrion	Grotte à corail	0% tissue loss	76	2.80479		2 x log-likelihood: -700.846						Villefranche-sur-Mer - Bigo	-0.144962	0.317467	Inf	-0.456622	0.999323								(Villefranche-sur-Mer (35m)) - Bigo (37m)	0.122818	0.422177	34	0.290915	0.999943
6_Cr_GaC	Coral	Septentrion	Grotte à corail	0% tissue loss	76	3.5055								Riou Sud - Punta della Torreta	-0.0232788	0.258883	Inf	-0.0899203	1								Grotte à corail (16m) - Punta della Torreta (25m)	0.10604	0.40253	34	0.263435	0.999968
7_Cr_GaC	Coral	Septentrion	Grotte à corail	90% tissue loss	105	3.71668
8_Cr_GaC	Coral	Septentrion	Grotte à corail	90% tissue loss	174	4.33549
9_Cr_GaC	Coral	Septentrion	Grotte à corail	90% tissue loss	156	3.46637
1_Cr_Vlfc	Coral	Villefranche	Villefranche-sur-Mer	0% tissue loss	50	2.28413
2_Cr_Vlfc	Coral	Villefranche	Villefranche-sur-Mer	0% tissue loss	128	2.75334		Differences in observed richness between samples with 0% and 90% tissue loss													Differences in observed richness between samples with 0% and 90% tissue loss
3_Cr_Vlfc	Coral	Villefranche	Villefranche-sur-Mer	0% tissue loss	65	1.64316		GLM model with negative binomial distribution						Tukey test : pairwise differences between sampling sites							GLM model with negative binomial distribution						Tukey test : pairwise differences between sampling sites
4_Cr_Vlfc	Coral	Villefranche	Villefranche-sur-Mer	0% tissue loss	52	1.92444		glm.nb(formula = Observed ~ Condition + Sampling_site, data = Richness, init.theta = 4.782107885, link = log)						contrast	estimate	SE	df	z.ratio	p.value		glm.nb(formula = Observed ~ Condition + Sampling_site, data = Richness, init.theta = 4.782107885, link = log)						contrast	estimate	SE	df	z.ratio	p.value
5_Cr_Vlfc	Coral	Villefranche	Villefranche-sur-Mer	0% tissue loss	33	2.04268								Boulegeade 0% - Pharillons 90%	-0.962439	0.233652	Inf	-4.11912	0.00099229								Boulegeade (25m) S - Pharillons (23m) N	-1.93001	0.321809	43	-5.9974	9.71801e-06
1_Cr_Bigo	Coral	Portofino	Bigo	0% tissue loss	61	2.16108								Boulegeade 0% - Boulegeade 90%	-0.489166	0.134764	Inf	-3.62979	0.0068827								Boulegeade (25m) S - Grotte à corail (16m) N	-1.73719	0.321809	43	-5.3982	6.9954e-05
10_Cr_Torreta	Coral	Portofino	Punta della Torreta	0% tissue loss	80	2.98957								Grotte à corail 0% - Grotte à corail 90%	-0.489166	0.134764	Inf	-3.62979	0.0068827								Boulegeade (25m) S - Boulegeade (25m) N	-0.823265	0.185796	43	-4.43101	0.00151587
11_Cr_Torreta	Coral	Portofino	Punta della Torreta	0% tissue loss	367	4.93235		Coefficients:	Estimate	Std. Error	z value	Pr(>|z|)		Pharillons 0% - Pharillons 90%	-0.489166	0.134764	Inf	-3.62979	0.0068827		Coefficients:	Estimate	Std. Error	z value	Pr(>|z|)		Grotte à corail (16m) S - Grotte à corail (16m) N	-0.823265	0.185796	43	-4.43101	0.00151587
12_Cr_Torreta	Coral	Portofino	Punta della Torreta	0% tissue loss	150	3.01498		(Intercept)	4.2847	0.1517	28.252	< 2e-16		Riou 0%ud 0% - Riou 0%ud 90%	-0.489166	0.134764	Inf	-3.62979	0.0068827		(Intercept)	2.0480	0.2077	9.859	1.32e-12		Pharillons (23m) S - Pharillons (23m) N	-0.823265	0.185796	43	-4.43101	0.00151587
2_Cr_Bigo	Coral	Portofino	Bigo	0% tissue loss	105	2.4033		Condition	0.4892	0.1348	3.630	0.000284		Boulegeade 0% - Riou 0%ud 90%	-0.832489	0.233782	Inf	-3.56096	0.00884		Condition	0.8233	0.1858	4.431	6.36e-05		Riou Sud (28m) S - Riou Sud (28m) N	-0.823265	0.185796	43	-4.43101	0.00151587
3_Cr_Bigo	Coral	Portofino	Bigo	0% tissue loss	88	1.75791		Sampling_siteGrotte à corail	0.1647	0.1912	0.861	0.389050		Grotte à corail 0% - Pharillons 90%	-0.797747	0.233284	Inf	-3.41964	0.0145178		Sampling_siteGrotte à corail	0.9139	0.2628	3.478	0.001168		Boulegeade (25m) S - Riou Sud (28m) N	-1.42373	0.321809	43	-4.42414	0.00154813
4_Cr_Bigo	Coral	Portofino	Bigo	0% tissue loss	47	2.45985		Sampling_sitePharillons	0.4733	0.1907	2.482	0.013054		Grotte à corail 0% - Riou 0%ud 90%	-0.667797	0.233414	Inf	-2.86099	0.0806862		Sampling_sitePharillons	1.1067	0.2628	4.212	0.000127		Boulegeade (25m) S - Pharillons (23m) S	-1.10675	0.262756	43	-4.21208	0.0029432
5_Cr_Bigo	Coral	Portofino	Bigo	0% tissue loss	80	1.91776		Sampling_siteRiou Sud	0.3433	0.1909	1.799	0.072061		Boulegeade 0% - Grotte à corail 90%	-0.653858	0.233992	Inf	-2.79436	0.096307		Sampling_siteRiou Sud	0.6005	0.2628	2.285	0.027291		Boulegeade (25m) N - Pharillons (23m) N	-1.10675	0.262756	43	-4.21208	0.0029432
6_Cr_Bigo	Coral	Portofino	Bigo	0% tissue loss	74	2.14348								Riou 0%ud 0% - Pharillons 90%	-0.619116	0.232946	Inf	-2.65777	0.135759								Riou Sud (28m) S - Pharillons (23m) N	-1.32955	0.321809	43	-4.1315	0.00374167
7_Cr_Torreta	Coral	Portofino	Punta della Torreta	0% tissue loss	57	1.83501		(Dispersion parameter for Negative Binomial(4.7821) family taken to be 1)						Boulegeade 0% - Pharillons 0%	-0.473273	0.19066	Inf	-2.48228	0.202887		(Dispersion parameter for gaussian family taken to be 0.4142432)						Riou Sud (28m) S - Grotte à corail (16m) N	-1.13673	0.321809	43	-3.53231	0.0204238
8_Cr_Torreta	Coral	Portofino	Punta della Torreta	0% tissue loss	101	2.06301		Null deviance: 69.226 on 47 degrees of freedom						Boulegeade 90% - Pharillons 90%	-0.473273	0.19066	Inf	-2.48228	0.202887		Null deviance: 34.383 on 47 degrees of freedom						Boulegeade (25m) S - Grotte à corail (16m) S	-0.913922	0.262756	43	-3.47822	0.0235924
9_Cr_Torreta	Coral	Portofino	Punta della Torreta	0% tissue loss	49	1.90773		Residual deviance: 49.817 on 43 degrees of freedom						Boulegeade 0% - Riou 0%ud 0%	-0.343323	0.190869	Inf	-1.79873	0.620965		Residual deviance: 17.812 on 43 degrees of freedom						Boulegeade (25m) N - Grotte à corail (16m) N	-0.913922	0.262756	43	-3.47822	0.0235924
1_SW_Bigo	SW	Portofino	Bigo	0% tissue loss	1283	5.69724		AIC: 526.5						Boulegeade 90% - Riou 0%ud 90%	-0.343323	0.190869	Inf	-1.79873	0.620965		AIC: 100.64						Grotte à corail (16m) S - Pharillons (23m) N	-1.01609	0.321809	43	-3.15744	0.0534492
2_SW_Bigo	SW	Portofino	Bigo	0% tissue loss	1138	5.65114		Number of Fisher Scoring iterations: 1						Grotte à corail 0% - Pharillons 0%	-0.308581	0.190293	Inf	-1.62161	0.737344		Number of Fisher Scoring iterations: 2						Boulegeade (25m) S - Riou Sud (28m) S	-0.60046	0.262756	43	-2.28524	0.324899
3_SW_Bigo	SW	Portofino	Bigo	0% tissue loss	1223	6.0075		Theta: 4.782						Grotte à corail 90% - Pharillons 90%	-0.308581	0.190293	Inf	-1.62161	0.737344								Boulegeade (25m) N - Riou Sud (28m) N	-0.60046	0.262756	43	-2.28524	0.324899
4_SW_Bigo	SW	Portofino	Bigo	0% tissue loss	1157	6.07492		Std. Err.: 0.994						Pharillons 0% - Riou 0%ud 90%	-0.359217	0.232865	Inf	-1.54259	0.784252								Pharillons (23m) S - Grotte à corail (16m) N	-0.630438	0.321809	43	-1.95905	0.520053
5_SW_Bigo	SW	Portofino	Bigo	0% tissue loss	971	6.07739								Grotte à corail 0% - Boulegeade 90%	-0.324474	0.233856	Inf	-1.3875	0.863315								Pharillons (23m) S - Riou Sud (28m) S	0.506288	0.262756	43	1.92684	0.540917
6_SW_Bigo	SW	Portofino	Bigo	0% tissue loss	1262	6.15701								Riou 0%ud 0% - Grotte à corail 90%	-0.310535	0.233287	Inf	-1.33113	0.887189								Pharillons (23m) N - Riou Sud (28m) N	0.506288	0.262756	43	1.92684	0.540917
1_SW_Torreta	SW	Portofino	Punta della Torreta	0% tissue loss	1145	5.84724								Grotte à corail 0% - Riou 0%ud 0%	-0.178631	0.190503	Inf	-0.937683	0.982401								Grotte à corail (16m) S - Riou Sud (28m) N	-0.509804	0.321809	43	-1.58418	0.756806
2_SW_Torreta	SW	Portofino	Punta della Torreta	0% tissue loss	993	5.8558								Grotte à corail 90% - Riou 0%ud 90%	-0.178631	0.190503	Inf	-0.937683	0.982401								Grotte à corail (16m) S - Riou Sud (28m) S	0.313461	0.262756	43	1.19298	0.929601
3_SW_Torreta	SW	Portofino	Punta della Torreta	0% tissue loss	1185	5.9406								Boulegeade 0% - Grotte à corail 0%	-0.164692	0.191204	Inf	-0.861342	0.989321								Grotte à corail (16m) N - Riou Sud (28m) N	0.313461	0.262756	43	1.19298	0.929601
4_SW_Torreta	SW	Portofino	Punta della Torreta	0% tissue loss	1174	5.5995								Boulegeade 90% - Grotte à corail 90%	-0.164692	0.191204	Inf	-0.861342	0.989321								Pharillons (23m) S - Riou Sud (28m) N	-0.316977	0.321809	43	-0.984985	0.974211
5_SW_Torreta	SW	Portofino	Punta della Torreta	0% tissue loss	1212	5.77005								Pharillons 0% - Grotte à corail 90%	-0.180586	0.233076	Inf	-0.774791	0.994384								Pharillons (23m) S - Boulegeade (25m) N	0.283484	0.321809	43	0.880907	0.986296
6_SW_Torreta	SW	Portofino	Punta della Torreta	0% tissue loss	1135	5.77771								Pharillons 0% - Riou 0%ud 0%	0.12995	0.189957	Inf	0.684101	0.997421								Grotte à corail (16m) S - Pharillons (23m) S	-0.192827	0.262756	43	-0.733865	0.995398
														Pharillons 90% - Riou 0%ud 90%	0.12995	0.189957	Inf	0.684101	0.997421								Grotte à corail (16m) N - Pharillons (23m) N	-0.192827	0.262756	43	-0.733865	0.995398
														Riou 0%ud 0% - Boulegeade 90%	-0.145843	0.233519	Inf	-0.624545	0.998559								Riou Sud (28m) S - Boulegeade (25m) N	-0.222805	0.321809	43	-0.692352	0.99679
														Pharillons 0% - Boulegeade 90%	-0.0158935	0.233308	Inf	-0.0681224	1								Grotte à corail (16m) S - Boulegeade (25m) N	0.0906564	0.321809	43	0.281709	0.999992

## Sheet: S8 - PERMANOVA
Table S8: Outputs of the PERMANOVA statistical tests.
Differences in microeukaryotes composition between samples without tissue loss accross the different sampling sites
PERMANOVA on the different sampling sites							Pairwise permanova for differences between sites
adonis2(formula = Aitchison_distance_matrix ~ Sampling_site, data = ASV_table)							pairs	SumOfSqs	F.Model	R2	pval	p.adj
Number of permutations: 999							Grotte à corail vs Punta della Torreta	1.76323e+07	2.08668	0.172643	0.002	0.0126
	Df	SumOfSqs	R2	F	Pr(>F)		Grotte à corail vs Villefranche	1.29096e+07	8.38172	0.482215	0.003	0.0126
as.factor(ASV_table$Sampling_site)	6	8967	0.23635	1.7538	0.001		Pharillons vs Villefranche	1.47897e+07	6.51036	0.419743	0.002	0.0126
Residual	34	28974	0.76365				Riou Sud vs Villefranche	1.83109e+07	4.02127	0.308823	0.003	0.0126
Total	40	37941	1.00000				Boulegeade vs Punta della Torreta	3.10111e+07	2.02146	0.168154	0.002	0.0126
							Pharillons vs Punta della Torreta	1.81501e+07	1.9927	0.16616	0.006	0.018
							Riou Sud vs Punta della Torreta	2.16956e+07	1.94372	0.16274	0.006	0.018
ANOVA on the betadispersion values (distance to centroid) between sampling sites							Pharillons vs Bigo	13058945	2.59971	0.206331	0.008	0.021
anova(betadisper(Aitchison_distance_matrix, group=ASV_table$Sampling_site))							Riou Sud vs Bigo	1.67395e+07	2.3654	0.191292	0.009	0.021
	Df	Sum Sq	Mean Sq	F value	Pr(>F)		Boulegeade vs Villefranche	2.50497e+07	2.72372	0.232325	0.012	0.0252
Groups	6	497.93	82.988	2.9551	0.01977		Boulegeade vs Bigo	2.42708e+07	2.15627	0.177379	0.019	0.0362727
Residuals	34	954.83	28.083				Grotte à corail vs Bigo	1.12753e+07	2.5832	0.20529	0.021	0.03675
							Grotte à corail vs Riou Sud	6.17624e+06	1.65559	0.142043	0.032	0.0516923
							Grotte à corail vs Pharillons	2.59532e+06	1.54768	0.134025	0.056	0.084
							Grotte à corail vs Boulegeade	1.3517e+07	1.70894	0.145952	0.164	0.2296
							Bigo vs Punta della Torreta	1.02487e+07	0.868809	0.079936	0.491	0.606529
							Punta della Torreta vs Villefranche	9.10244e+06	0.929077	0.0935713	0.482	0.606529
							Pharillons vs Boulegeade	7.9391e+06	0.926607	0.0848028	0.527	0.614833
							Pharillons vs Riou Sud	2.74013e+06	0.624334	0.0587645	0.746	0.79
							Riou Sud vs Boulegeade	6.96003e+06	0.655274	0.0614976	0.79	0.79
							Bigo vs Villefranche	2.12113e+06	0.403383	0.0428977	0.788	0.79
Differences in microeukaryotes composition between samples impacted or not by the MHWs							Differences in microeukaryotes composition between coral from Portofino and seawater samples							Differences in microeukaryotes composition between coral and seawater samples
PERMANOVA on the differences between control sites and sites impacted by the MHWs							PERMANOVA on the differences between coral from Portofino and seawater samples							PERMANOVA on the differences between coral and seawater samples
adonis2(formula = Aitchison_distance_matrix ~ Impact, data =ASV_table)							adonis2(formula = Aitchison_distance_matrix ~ Sample_type, data =ASV_table)							adonis2(formula = Aitchison_distance_matrix ~ Sample_type, data =ASV_table)
Number of permutations: 999							Number of permutations: 999							Number of permutations: 999
	Df	SumOfSqs	R2	F	Pr(>F)			Df	SumOfSqs	R2	F	Pr(>F)			Df	SumOfSqs	R2	F	Pr(>F)
as.factor(ASV_table$Impact)	1	0.3952	0.08932	3.8251	0.001		as.factor(ASV_table$Sample_type)	1	12076	0.27775	8.4602	0.001		as.factor(ASV_table$Sample_type)	1	0.2095	0.03524	2.7392	0.016
Residual	39	4.0290	0.91068				Residual	22	31404	0.72225				Residual	75	5.7354	0.96476
Total	40	4.4242	1.00000				Total	23	43480	1.00000				Total	76	5.9449	1.00000
ANOVA on the betadispersion values (distance to centroid) between control and impacted sites							ANOVA on the betadispersion values (distance to centroid) coral from Portofino and seawater samples							ANOVA on the betadispersion values (distance to centroid) coral and seawater samples
anova(betadisper(Aitchison_distance_matrix, group=ASV_table$Impact))							anova(betadisper(Aitchison_distance_matrix, group=ASV_table$Sample_type))							anova(betadisper(Aitchison_distance_matrix, group=ASV_table$Sample_type))
	Df	Sum Sq	Mean Sq	F value	Pr(>F)			Df	Sum Sq	Mean Sq	F value	Pr(>F)			Df	Sum Sq	Mean Sq	F value	Pr(>F)
Groups	1	0.02601	0.026013	2.1894	0.147		Groups	1	1614.87	1614.87	61.525	8.177e-08		Groups	1	0.09297	0.092971	5.8391	0.01811
Residuals	39	0.46337	0.011881				Residuals	22	577.44	26.25				Residuals	75	1.19417	0.015922
Differences in microeukaryotes composition between samples with 0% and 90% tissue loss accross the different sampling sites
PERMANOVA on the differences between samples with 0% and 90% tissue loss							Pairwise permanova for differences between sites
adonis2(formula = Aitchison_distance_matrix ~ Sampling_site*Condition, data = ASV_table)							pairs	SumOfSqs	F.Model	R2	pval	p.adj
Number of permutations: 999							0%_Grotte à corail vs 0%_Pharillons	2200.44	1.97405	0.16486	0.001	0.00933333
							0%_Grotte à corail vs 0%_Riou Sud	1962.45	1.45945	0.127358	0.003	0.00933333
	Df	SumOfSqs	R2	F	Pr(>F)		90%_Grotte à corail vs 90%_Riou Sud	1896.73	1.92755	0.161605	0.002	0.00933333
as.factor(ASV_table$Sampling_site)	3	5738	0.10417	1.7516	0.001		0%_Pharillons vs 0%_Riou Sud	1481.35	1.42315	0.124584	0.003	0.00933333
as.factor(ASV_table$Condition)	1	2730	0.04957	2.5003	0.001		0%_Riou Sud vs 90%_Riou Sud	1612.14	1.63542	0.140555	0.001	0.00933333
as.factor(ASV_table$Sampling_site):as.factor(ASV_table$Condition)	3	4026	0.07309	1.2290	0.009		0%_Pharillons vs 0%_Boulegeade	1460.32	1.5636	0.135217	0.008	0.0203636
Residual	39	42590	0.77316				90%_Riou Sud vs 90%_Boulegeade	1537.34	1.50822	0.143528	0.01	0.0233333
Total	46	55085	1.00000				0%_Boulegeade vs 90%_Boulegeade	1581.72	1.29942	0.126164	0.019	0.0354667
							90%_Grotte à corail vs 90%_Boulegeade	1718.16	1.28784	0.125181	0.023	0.04025
							0%_Grotte à corail vs 0%_Boulegeade	1566.97	1.26603	0.112376	0.028	0.0461176
ANOVA on the betadispersion values (distance to centroid) between samples with 0% and 90% tissue loss							90%_Grotte à corail vs 90%_Pharillons	1624.01	1.34492	0.118548	0.034	0.0528889
anova(betadisper(Aitchison_distance_matrix, group=ASV_table$Condition))							90%_Pharillons vs 0%_Pharillons	1214.31	1.23998	0.110319	0.051	0.0733333
	Df	Sum Sq	Mean Sq	F value	Pr(>F)		90%_Pharillons vs 90%_Boulegeade	1505.48	1.18763	0.116576	0.054	0.0733333
Groups	1	453.07	453.07	12.186	0.00109		0%_Grotte à corail vs 90%_Grotte à corail	1483.89	1.10498	0.0995035	0.118	0.13216
Residuals	45	1673.06	37.18				0%_Riou Sud vs 0%_Boulegeade	1237.97	1.06362	0.0961371	0.221	0.238
							90%_Pharillons vs 90%_Riou Sud	956.384	1.03487	0.0937815	0.324	0.324

## Sheet: S9 - ANCOM-BC_control_sites
Table S9: Microeukayotes ASVs differentially abundant between control sites and sites impacted by the marine heatwaves in C. rubrum.
taxon	lfc_Sampling_siteControl_sites	lfc_Sampling_siteGac	lfc_Sampling_sitePha	lfc_Sampling_siteRiou	lfc_Sampling_siteTorreta	lfc_Sampling_siteGac_Sampling_siteControl_sites	lfc_Sampling_sitePha_Sampling_siteControl_sites	lfc_Sampling_siteRiou_Sampling_siteControl_sites	lfc_Sampling_siteTorreta_Sampling_siteControl_sites	lfc_Sampling_sitePha_Sampling_siteGac	lfc_Sampling_siteRiou_Sampling_siteGac	lfc_Sampling_siteTorreta_Sampling_siteGac	lfc_Sampling_siteRiou_Sampling_sitePha	lfc_Sampling_siteTorreta_Sampling_sitePha	lfc_Sampling_siteTorreta_Sampling_siteRiou	se_Sampling_siteControl_sites	se_Sampling_siteGac	se_Sampling_sitePha	se_Sampling_siteRiou	se_Sampling_siteTorreta	se_Sampling_siteGac_Sampling_siteControl_sites	se_Sampling_sitePha_Sampling_siteControl_sites	se_Sampling_siteRiou_Sampling_siteControl_sites	se_Sampling_siteTorreta_Sampling_siteControl_sites	se_Sampling_sitePha_Sampling_siteGac	se_Sampling_siteRiou_Sampling_siteGac	se_Sampling_siteTorreta_Sampling_siteGac	se_Sampling_siteRiou_Sampling_sitePha	se_Sampling_siteTorreta_Sampling_sitePha	se_Sampling_siteTorreta_Sampling_siteRiou	W_Sampling_siteControl_sites	W_Sampling_siteGac	W_Sampling_sitePha	W_Sampling_siteRiou	W_Sampling_siteTorreta	W_Sampling_siteGac_Sampling_siteControl_sites	W_Sampling_sitePha_Sampling_siteControl_sites	W_Sampling_siteRiou_Sampling_siteControl_sites	W_Sampling_siteTorreta_Sampling_siteControl_sites	W_Sampling_sitePha_Sampling_siteGac	W_Sampling_siteRiou_Sampling_siteGac	W_Sampling_siteTorreta_Sampling_siteGac	W_Sampling_siteRiou_Sampling_sitePha	W_Sampling_siteTorreta_Sampling_sitePha	W_Sampling_siteTorreta_Sampling_siteRiou	p_Sampling_siteControl_sites	p_Sampling_siteGac	p_Sampling_sitePha	p_Sampling_siteRiou
ASV10001	-6.194e-05	9.54921e-06	5.21817e-06	-7.74972e-05	-0.000107398	7.14892e-05	6.71581e-05	-1.55572e-05	-4.5458e-05	-4.33104e-06	-8.70464e-05	-0.000116947	-8.27154e-05	-0.000112616	-2.99008e-05	0.0156588	0.0136477	0.0283317	0.0173913	0.0232156	0.0168794	0.0300223	0.0200278	0.0252512	0.0290241	0.0184979	0.0240558	0.0309612	0.0345703	0.0263606	-0.0039556	0.000699695	0.000184182	-0.00445608	-0.00462611	0.00423529	0.00223694	-0.000776782	-0.00180024	-0.000149222	-0.00470573	-0.0048615	-0.00267158	-0.0032576	-0.0011343	0.996866	0.999446	0.999854	0.99647
ASV10002	-6.194e-05	9.54921e-06	5.21817e-06	-7.74972e-05	-0.000107398	7.14892e-05	6.71581e-05	-1.55572e-05	-4.5458e-05	-4.33104e-06	-8.70464e-05	-0.000116947	-8.27154e-05	-0.000112616	-2.99008e-05	0.0156588	0.0136477	0.0283317	0.0173913	0.0232156	0.0168794	0.0300223	0.0200278	0.0252512	0.0290241	0.0184979	0.0240558	0.0309612	0.0345703	0.0263606	-0.0039556	0.000699695	0.000184182	-0.00445608	-0.00462611	0.00423529	0.00223694	-0.000776782	-0.00180024	-0.000149222	-0.00470573	-0.0048615	-0.00267158	-0.0032576	-0.0011343	0.996866	0.999446	0.999854	0.99647
ASV10004	-6.194e-05	9.54921e-06	5.21817e-06	-7.74972e-05	-0.000107398	7.14892e-05	6.71581e-05	-1.55572e-05	-4.5458e-05	-4.33104e-06	-8.70464e-05	-0.000116947	-8.27154e-05	-0.000112616	-2.99008e-05	0.0156588	0.0136477	0.0283317	0.0173913	0.0232156	0.0168794	0.0300223	0.0200278	0.0252512	0.0290241	0.0184979	0.0240558	0.0309612	0.0345703	0.0263606	-0.0039556	0.000699695	0.000184182	-0.00445608	-0.00462611	0.00423529	0.00223694	-0.000776782	-0.00180024	-0.000149222	-0.00470573	-0.0048615	-0.00267158	-0.0032576	-0.0011343	0.996866	0.999446	0.999854	0.99647
ASV10013	-6.194e-05	9.54921e-06	5.21817e-06	-7.74972e-05	-0.000107398	7.14892e-05	6.71581e-05	-1.55572e-05	-4.5458e-05	-4.33104e-06	-8.70464e-05	-0.000116947	-8.27154e-05	-0.000112616	-2.99008e-05	0.0156588	0.0136477	0.0283317	0.0173913	0.0232156	0.0168794	0.0300223	0.0200278	0.0252512	0.0290241	0.0184979	0.0240558	0.0309612	0.0345703	0.0263606	-0.0039556	0.000699695	0.000184182	-0.00445608	-0.00462611	0.00423529	0.00223694	-0.000776782	-0.00180024	-0.000149222	-0.00470573	-0.0048615	-0.00267158	-0.0032576	-0.0011343	0.996866	0.999446	0.999854	0.99647
ASV10015	-6.194e-05	9.54921e-06	5.21817e-06	-7.74972e-05	-0.000107398	7.14892e-05	6.71581e-05	-1.55572e-05	-4.5458e-05	-4.33104e-06	-8.70464e-05	-0.000116947	-8.27154e-05	-0.000112616	-2.99008e-05	0.0156588	0.0136477	0.0283317	0.0173913	0.0232156	0.0168794	0.0300223	0.0200278	0.0252512	0.0290241	0.0184979	0.0240558	0.0309612	0.0345703	0.0263606	-0.0039556	0.000699695	0.000184182	-0.00445608	-0.00462611	0.00423529	0.00223694	-0.000776782	-0.00180024	-0.000149222	-0.00470573	-0.0048615	-0.00267158	-0.0032576	-0.0011343	0.996866	0.999446	0.999854	0.99647
ASV10017	-6.194e-05	9.54921e-06	5.21817e-06	-7.74972e-05	-0.000107398	7.14892e-05	6.71581e-05	-1.55572e-05	-4.5458e-05	-4.33104e-06	-8.70464e-05	-0.000116947	-8.27154e-05	-0.000112616	-2.99008e-05	0.0156588	0.0136477	0.0283317	0.0173913	0.0232156	0.0168794	0.0300223	0.0200278	0.0252512	0.0290241	0.0184979	0.0240558	0.0309612	0.0345703	0.0263606	-0.0039556	0.000699695	0.000184182	-0.00445608	-0.00462611	0.00423529	0.00223694	-0.000776782	-0.00180024	-0.000149222	-0.00470573	-0.0048615	-0.00267158	-0.0032576	-0.0011343	0.996866	0.999446	0.999854	0.99647
ASV10019	-6.194e-05	9.54921e-06	5.21817e-06	-7.74972e-05	-0.000107398	7.14892e-05	6.71581e-05	-1.55572e-05	-4.5458e-05	-4.33104e-06	-8.70464e-05	-0.000116947	-8.27154e-05	-0.000112616	-2.99008e-05	0.0156588	0.0136477	0.0283317	0.0173913	0.0232156	0.0168794	0.0300223	0.0200278	0.0252512	0.0290241	0.0184979	0.0240558	0.0309612	0.0345703	0.0263606	-0.0039556	0.000699695	0.000184182	-0.00445608	-0.00462611	0.00423529	0.00223694	-0.000776782	-0.00180024	-0.000149222	-0.00470573	-0.0048615	-0.00267158	-0.0032576	-0.0011343	0.996866	0.999446	0.999854	0.99647
ASV10020	-6.194e-05	9.54921e-06	5.21817e-06	-7.74972e-05	-0.000107398	7.14892e-05	6.71581e-05	-1.55572e-05	-4.5458e-05	-4.33104e-06	-8.70464e-05	-0.000116947	-8.27154e-05	-0.000112616	-2.99008e-05	0.0156588	0.0136477	0.0283317	0.0173913	0.0232156	0.0168794	0.0300223	0.0200278	0.0252512	0.0290241	0.0184979	0.0240558	0.0309612	0.0345703	0.0263606	-0.0039556	0.000699695	0.000184182	-0.00445608	-0.00462611	0.00423529	0.00223694	-0.000776782	-0.00180024	-0.000149222	-0.00470573	-0.0048615	-0.00267158	-0.0032576	-0.0011343	0.996866	0.999446	0.999854	0.99647
ASV10021	-6.194e-05	9.54921e-06	5.21817e-06	-7.74972e-05	-0.000107398	7.14892e-05	6.71581e-05	-1.55572e-05	-4.5458e-05	-4.33104e-06	-8.70464e-05	-0.000116947	-8.27154e-05	-0.000112616	-2.99008e-05	0.0156588	0.0136477	0.0283317	0.0173913	0.0232156	0.0168794	0.0300223	0.0200278	0.0252512	0.0290241	0.0184979	0.0240558	0.0309612	0.0345703	0.0263606	-0.0039556	0.000699695	0.000184182	-0.00445608	-0.00462611	0.00423529	0.00223694	-0.000776782	-0.00180024	-0.000149222	-0.00470573	-0.0048615	-0.00267158	-0.0032576	-0.0011343	0.996866	0.999446	0.999854	0.99647
ASV10022	-6.194e-05	9.54921e-06	5.21817e-06	-7.74972e-05	-0.000107398	7.14892e-05	6.71581e-05	-1.55572e-05	-4.5458e-05	-4.33104e-06	-8.70464e-05	-0.000116947	-8.27154e-05	-0.000112616	-2.99008e-05	0.0156588	0.0136477	0.0283317	0.0173913	0.0232156	0.0168794	0.0300223	0.0200278	0.0252512	0.0290241	0.0184979	0.0240558	0.0309612	0.0345703	0.0263606	-0.0039556	0.000699695	0.000184182	-0.00445608	-0.00462611	0.00423529	0.00223694	-0.000776782	-0.00180024	-0.000149222	-0.00470573	-0.0048615	-0.00267158	-0.0032576	-0.0011343	0.996866	0.999446	0.999854	0.99647
ASV10024	-6.194e-05	9.54921e-06	5.21817e-06	-7.74972e-05	-0.000107398	7.14892e-05	6.71581e-05	-1.55572e-05	-4.5458e-05	-4.33104e-06	-8.70464e-05	-0.000116947	-8.27154e-05	-0.000112616	-2.99008e-05	0.0156588	0.0136477	0.0283317	0.0173913	0.0232156	0.0168794	0.0300223	0.0200278	0.0252512	0.0290241	0.0184979	0.0240558	0.0309612	0.0345703	0.0263606	-0.0039556	0.000699695	0.000184182	-0.00445608	-0.00462611	0.00423529	0.00223694	-0.000776782	-0.00180024	-0.000149222	-0.00470573	-0.0048615	-0.00267158	-0.0032576	-0.0011343	0.996866	0.999446	0.999854	0.99647
ASV10028	-6.194e-05	9.54921e-06	5.21817e-06	-7.74972e-05	-0.000107398	7.14892e-05	6.71581e-05	-1.55572e-05	-4.5458e-05	-4.33104e-06	-8.70464e-05	-0.000116947	-8.27154e-05	-0.000112616	-2.99008e-05	0.0156588	0.0136477	0.0283317	0.0173913	0.0232156	0.0168794	0.0300223	0.0200278	0.0252512	0.0290241	0.0184979	0.0240558	0.0309612	0.0345703	0.0263606	-0.0039556	0.000699695	0.000184182	-0.00445608	-0.00462611	0.00423529	0.00223694	-0.000776782	-0.00180024	-0.000149222	-0.00470573	-0.0048615	-0.00267158	-0.0032576	-0.0011343	0.996866	0.999446	0.999854	0.99647
ASV10029	-6.194e-05	9.54921e-06	5.21817e-06	-7.74972e-05	-0.000107398	7.14892e-05	6.71581e-05	-1.55572e-05	-4.5458e-05	-4.33104e-06	-8.70464e-05	-0.000116947	-8.27154e-05	-0.000112616	-2.99008e-05	0.0156588	0.0136477	0.0283317	0.0173913	0.0232156	0.0168794	0.0300223	0.0200278	0.0252512	0.0290241	0.0184979	0.0240558	0.0309612	0.0345703	0.0263606	-0.0039556	0.000699695	0.000184182	-0.00445608	-0.00462611	0.00423529	0.00223694	-0.000776782	-0.00180024	-0.000149222	-0.00470573	-0.0048615	-0.00267158	-0.0032576	-0.0011343	0.996866	0.999446	0.999854	0.99647
ASV10032	-6.194e-05	9.54921e-06	5.21817e-06	-7.74972e-05	-0.000107398	7.14892e-05	6.71581e-05	-1.55572e-05	-4.5458e-05	-4.33104e-06	-8.70464e-05	-0.000116947	-8.27154e-05	-0.000112616	-2.99008e-05	0.0156588	0.0136477	0.0283317	0.0173913	0.0232156	0.0168794	0.0300223	0.0200278	0.0252512	0.0290241	0.0184979	0.0240558	0.0309612	0.0345703	0.0263606	-0.0039556	0.000699695	0.000184182	-0.00445608	-0.00462611	0.00423529	0.00223694	-0.000776782	-0.00180024	-0.000149222	-0.00470573	-0.0048615	-0.00267158	-0.0032576	-0.0011343	0.996866	0.999446	0.999854	0.99647
ASV10033	-6.194e-05	9.54921e-06	5.21817e-06	-7.74972e-05	-0.000107398	7.14892e-05	6.71581e-05	-1.55572e-05	-4.5458e-05	-4.33104e-06	-8.70464e-05	-0.000116947	-8.27154e-05	-0.000112616	-2.99008e-05	0.0156588	0.0136477	0.0283317	0.0173913	0.0232156	0.0168794	0.0300223	0.0200278	0.0252512	0.0290241	0.0184979	0.0240558	0.0309612	0.0345703	0.0263606	-0.0039556	0.000699695	0.000184182	-0.00445608	-0.00462611	0.00423529	0.00223694	-0.000776782	-0.00180024	-0.000149222	-0.00470573	-0.0048615	-0.00267158	-0.0032576	-0.0011343	0.996866	0.999446	0.999854	0.99647
ASV10035	-6.194e-05	9.54921e-06	5.21817e-06	-7.74972e-05	-0.000107398	7.14892e-05	6.71581e-05	-1.55572e-05	-4.5458e-05	-4.33104e-06	-8.70464e-05	-0.000116947	-8.27154e-05	-0.000112616	-2.99008e-05	0.0156588	0.0136477	0.0283317	0.0173913	0.0232156	0.0168794	0.0300223	0.0200278	0.0252512	0.0290241	0.0184979	0.0240558	0.0309612	0.0345703	0.0263606	-0.0039556	0.000699695	0.000184182	-0.00445608	-0.00462611	0.00423529	0.00223694	-0.000776782	-0.00180024	-0.000149222	-0.00470573	-0.0048615	-0.00267158	-0.0032576	-0.0011343	0.996866	0.999446	0.999854	0.99647
ASV10048	-6.194e-05	9.54921e-06	5.21817e-06	-7.74972e-05	-0.000107398	7.14892e-05	6.71581e-05	-1.55572e-05	-4.5458e-05	-4.33104e-06	-8.70464e-05	-0.000116947	-8.27154e-05	-0.000112616	-2.99008e-05	0.0156588	0.0136477	0.0283317	0.0173913	0.0232156	0.0168794	0.0300223	0.0200278	0.0252512	0.0290241	0.0184979	0.0240558	0.0309612	0.0345703	0.0263606	-0.0039556	0.000699695	0.000184182	-0.00445608	-0.00462611	0.00423529	0.00223694	-0.000776782	-0.00180024	-0.000149222	-0.00470573	-0.0048615	-0.00267158	-0.0032576	-0.0011343	0.996866	0.999446	0.999854	0.99647
ASV10049	-6.194e-05	9.54921e-06	5.21817e-06	-7.74972e-05	-0.000107398	7.14892e-05	6.71581e-05	-1.55572e-05	-4.5458e-05	-4.33104e-06	-8.70464e-05	-0.000116947	-8.27154e-05	-0.000112616	-2.99008e-05	0.0156588	0.0136477	0.0283317	0.0173913	0.0232156	0.0168794	0.0300223	0.0200278	0.0252512	0.0290241	0.0184979	0.0240558	0.0309612	0.0345703	0.0263606	-0.0039556	0.000699695	0.000184182	-0.00445608	-0.00462611	0.00423529	0.00223694	-0.000776782	-0.00180024	-0.000149222	-0.00470573	-0.0048615	-0.00267158	-0.0032576	-0.0011343	0.996866	0.999446	0.999854	0.99647
ASV1005	-0.517222	-0.604453	-0.604457	-0.60454	-0.60457	-0.0872313	-0.0872356	-0.0873183	-0.0873482	-4.33104e-06	-8.70464e-05	-0.000116947	-8.27154e-05	-0.000112616	-2.99008e-05	0.401311	0.392769	0.393667	0.392946	0.393293	0.084741	0.0888082	0.0855583	0.0871382	0.033222	0.0231738	0.0284584	0.0352545	0.0389324	0.0308068	-1.28883	-1.53895	-1.53545	-1.53848	-1.5372	-1.02939	-0.982292	-1.02057	-1.00241	-0.000130367	-0.00375625	-0.00410941	-0.00234624	-0.0028926	-0.00097059	0.205911	0.132809	0.133664	0.132924
ASV10050	-6.194e-05	9.54921e-06	5.21817e-06	-7.74972e-05	-0.000107398	7.14892e-05	6.71581e-05	-1.55572e-05	-4.5458e-05	-4.33104e-06	-8.70464e-05	-0.000116947	-8.27154e-05	-0.000112616	-2.99008e-05	0.0156588	0.0136477	0.0283317	0.0173913	0.0232156	0.0168794	0.0300223	0.0200278	0.0252512	0.0290241	0.0184979	0.0240558	0.0309612	0.0345703	0.0263606	-0.0039556	0.000699695	0.000184182	-0.00445608	-0.00462611	0.00423529	0.00223694	-0.000776782	-0.00180024	-0.000149222	-0.00470573	-0.0048615	-0.00267158	-0.0032576	-0.0011343	0.996866	0.999446	0.999854	0.99647
ASV10053	-6.194e-05	9.54921e-06	5.21817e-06	-7.74972e-05	-0.000107398	7.14892e-05	6.71581e-05	-1.55572e-05	-4.5458e-05	-4.33104e-06	-8.70464e-05	-0.000116947	-8.27154e-05	-0.000112616	-2.99008e-05	0.0156588	0.0136477	0.0283317	0.0173913	0.0232156	0.0168794	0.0300223	0.0200278	0.0252512	0.0290241	0.0184979	0.0240558	0.0309612	0.0345703	0.0263606	-0.0039556	0.000699695	0.000184182	-0.00445608	-0.00462611	0.00423529	0.00223694	-0.000776782	-0.00180024	-0.000149222	-0.00470573	-0.0048615	-0.00267158	-0.0032576	-0.0011343	0.996866	0.999446	0.999854	0.99647
ASV10055	-6.194e-05	9.54921e-06	5.21817e-06	-7.74972e-05	-0.000107398	7.14892e-05	6.71581e-05	-1.55572e-05	-4.5458e-05	-4.33104e-06	-8.70464e-05	-0.000116947	-8.27154e-05	-0.000112616	-2.99008e-05	0.0156588	0.0136477	0.0283317	0.0173913	0.0232156	0.0168794	0.0300223	0.0200278	0.0252512	0.0290241	0.0184979	0.0240558	0.0309612	0.0345703	0.0263606	-0.0039556	0.000699695	0.000184182	-0.00445608	-0.00462611	0.00423529	0.00223694	-0.000776782	-0.00180024	-0.000149222	-0.00470573	-0.0048615	-0.00267158	-0.0032576	-0.0011343	0.996866	0.999446	0.999854	0.99647
ASV10056	-6.194e-05	9.54921e-06	5.21817e-06	-7.74972e-05	-0.000107398	7.14892e-05	6.71581e-05	-1.55572e-05	-4.5458e-05	-4.33104e-06	-8.70464e-05	-0.000116947	-8.27154e-05	-0.000112616	-2.99008e-05	0.0156588	0.0136477	0.0283317	0.0173913	0.0232156	0.0168794	0.0300223	0.0200278	0.0252512	0.0290241	0.0184979	0.0240558	0.0309612	0.0345703	0.0263606	-0.0039556	0.000699695	0.000184182	-0.00445608	-0.00462611	0.00423529	0.00223694	-0.000776782	-0.00180024	-0.000149222	-0.00470573	-0.0048615	-0.00267158	-0.0032576	-0.0011343	0.996866	0.999446	0.999854	0.99647
ASV10057	-6.194e-05	9.54921e-06	5.21817e-06	-7.74972e-05	-0.000107398	7.14892e-05	6.71581e-05	-1.55572e-05	-4.5458e-05	-4.33104e-06	-8.70464e-05	-0.000116947	-8.27154e-05	-0.000112616	-2.99008e-05	0.0156588	0.0136477	0.0283317	0.0173913	0.0232156	0.0168794	0.0300223	0.0200278	0.0252512	0.0290241	0.0184979	0.0240558	0.0309612	0.0345703	0.0263606	-0.0039556	0.000699695	0.000184182	-0.00445608	-0.00462611	0.00423529	0.00223694	-0.000776782	-0.00180024	-0.000149222	-0.00470573	-0.0048615	-0.00267158	-0.0032576	-0.0011343	0.996866	0.999446	0.999854	0.99647
ASV10058	-6.194e-05	9.54921e-06	5.21817e-06	-7.74972e-05	-0.000107398	7.14892e-05	6.71581e-05	-1.55572e-05	-4.5458e-05	-4.33104e-06	-8.70464e-05	-0.000116947	-8.27154e-05	-0.000112616	-2.99008e-05	0.0156588	0.0136477	0.0283317	0.0173913	0.0232156	0.0168794	0.0300223	0.0200278	0.0252512	0.0290241	0.0184979	0.0240558	0.0309612	0.0345703	0.0263606	-0.0039556	0.000699695	0.000184182	-0.00445608	-0.00462611	0.00423529	0.00223694	-0.000776782	-0.00180024	-0.000149222	-0.00470573	-0.0048615	-0.00267158	-0.0032576	-0.0011343	0.996866	0.999446	0.999854	0.99647
ASV1006	-6.194e-05	9.54921e-06	5.21817e-06	-7.74972e-05	0.760867	7.14892e-05	6.71581e-05	-1.55572e-05	0.760929	-4.33104e-06	-8.70464e-05	0.760858	-8.27154e-05	0.760862	0.760945	0.0156588	0.0136477	0.0283317	0.0173913	0.515542	0.0168794	0.0300223	0.0200278	0.515638	0.0290241	0.0184979	0.515581	0.0309612	0.516178	0.515693	-0.0039556	0.000699695	0.000184182	-0.00445608	1.47586	0.00423529	0.00223694	-0.000776782	1.4757	-0.000149222	-0.00470573	1.47573	-0.00267158	1.47403	1.47558	1	1	1	1
ASV10060	-6.194e-05	9.54921e-06	5.21817e-06	-7.74972e-05	-0.000107398	7.14892e-05	6.71581e-05	-1.55572e-05	-4.5458e-05	-4.33104e-06	-8.70464e-05	-0.000116947	-8.27154e-05	-0.000112616	-2.99008e-05	0.0156588	0.0136477	0.0283317	0.0173913	0.0232156	0.0168794	0.0300223	0.0200278	0.0252512	0.0290241	0.0184979	0.0240558	0.0309612	0.0345703	0.0263606	-0.0039556	0.000699695	0.000184182	-0.00445608	-0.00462611	0.00423529	0.00223694	-0.000776782	-0.00180024	-0.000149222	-0.00470573	-0.0048615	-0.00267158	-0.0032576	-0.0011343	0.996866	0.999446	0.999854	0.99647
ASV10066	-6.194e-05	9.54921e-06	5.21817e-06	-7.74972e-05	-0.000107398	7.14892e-05	6.71581e-05	-1.55572e-05	-4.5458e-05	-4.33104e-06	-8.70464e-05	-0.000116947	-8.27154e-05	-0.000112616	-2.99008e-05	0.0156588	0.0136477	0.0283317	0.0173913	0.0232156	0.0168794	0.0300223	0.0200278	0.0252512	0.0290241	0.0184979	0.0240558	0.0309612	0.0345703	0.0263606	-0.0039556	0.000699695	0.000184182	-0.00445608	-0.00462611	0.00423529	0.00223694	-0.000776782	-0.00180024	-0.000149222	-0.00470573	-0.0048615	-0.00267158	-0.0032576	-0.0011343	0.996866	0.999446	0.999854	0.99647
ASV10067	-6.194e-05	9.54921e-06	5.21817e-06	-7.74972e-05	-0.000107398	7.14892e-05	6.71581e-05	-1.55572e-05	-4.5458e-05	-4.33104e-06	-8.70464e-05	-0.000116947	-8.27154e-05	-0.000112616	-2.99008e-05	0.0156588	0.0136477	0.0283317	0.0173913	0.0232156	0.0168794	0.0300223	0.0200278	0.0252512	0.0290241	0.0184979	0.0240558	0.0309612	0.0345703	0.0263606	-0.0039556	0.000699695	0.000184182	-0.00445608	-0.00462611	0.00423529	0.00223694	-0.000776782	-0.00180024	-0.000149222	-0.00470573	-0.0048615	-0.00267158	-0.0032576	-0.0011343	0.996866	0.999446	0.999854	0.99647
ASV10069	-6.194e-05	9.54921e-06	5.21817e-06	-7.74972e-05	-0.000107398	7.14892e-05	6.71581e-05	-1.55572e-05	-4.5458e-05	-4.33104e-06	-8.70464e-05	-0.000116947	-8.27154e-05	-0.000112616	-2.99008e-05	0.0156588	0.0136477	0.0283317	0.0173913	0.0232156	0.0168794	0.0300223	0.0200278	0.0252512	0.0290241	0.0184979	0.0240558	0.0309612	0.0345703	0.0263606	-0.0039556	0.000699695	0.000184182	-0.00445608	-0.00462611	0.00423529	0.00223694	-0.000776782	-0.00180024	-0.000149222	-0.00470573	-0.0048615	-0.00267158	-0.0032576	-0.0011343	0.996866	0.999446	0.999854	0.99647
ASV1007	-6.194e-05	9.54921e-06	5.21817e-06	-7.74972e-05	-0.000107398	7.14892e-05	6.71581e-05	-1.55572e-05	-4.5458e-05	-4.33104e-06	-8.70464e-05	-0.000116947	-8.27154e-05	-0.000112616	-2.99008e-05	0.0156588	0.0136477	0.0283317	0.0173913	0.0232156	0.0168794	0.0300223	0.0200278	0.0252512	0.0290241	0.0184979	0.0240558	0.0309612	0.0345703	0.0263606	-0.0039556	0.000699695	0.000184182	-0.00445608	-0.00462611	0.00423529	0.00223694	-0.000776782	-0.00180024	-0.000149222	-0.00470573	-0.0048615	-0.00267158	-0.0032576	-0.0011343	0.996866	0.999446	0.999854	0.99647
ASV10071	-6.194e-05	9.54921e-06	5.21817e-06	-7.74972e-05	-0.000107398	7.14892e-05	6.71581e-05	-1.55572e-05	-4.5458e-05	-4.33104e-06	-8.70464e-05	-0.000116947	-8.27154e-05	-0.000112616	-2.99008e-05	0.0156588	0.0136477	0.0283317	0.0173913	0.0232156	0.0168794	0.0300223	0.0200278	0.0252512	0.0290241	0.0184979	0.0240558	0.0309612	0.0345703	0.0263606	-0.0039556	0.000699695	0.000184182	-0.00445608	-0.00462611	0.00423529	0.00223694	-0.000776782	-0.00180024	-0.000149222	-0.00470573	-0.0048615	-0.00267158	-0.0032576	-0.0011343	0.996866	0.999446	0.999854	0.99647
ASV10072	-6.194e-05	9.54921e-06	5.21817e-06	-7.74972e-05	-0.000107398	7.14892e-05	6.71581e-05	-1.55572e-05	-4.5458e-05	-4.33104e-06	-8.70464e-05	-0.000116947	-8.27154e-05	-0.000112616	-2.99008e-05	0.0156588	0.0136477	0.0283317	0.0173913	0.0232156	0.0168794	0.0300223	0.0200278	0.0252512	0.0290241	0.0184979	0.0240558	0.0309612	0.0345703	0.0263606	-0.0039556	0.000699695	0.000184182	-0.00445608	-0.00462611	0.00423529	0.00223694	-0.000776782	-0.00180024	-0.000149222	-0.00470573	-0.0048615	-0.00267158	-0.0032576	-0.0011343	0.996866	0.999446	0.999854	0.99647
ASV10073	-6.194e-05	9.54921e-06	5.21817e-06	-7.74972e-05	-0.000107398	7.14892e-05	6.71581e-05	-1.55572e-05	-4.5458e-05	-4.33104e-06	-8.70464e-05	-0.000116947	-8.27154e-05	-0.000112616	-2.99008e-05	0.0156588	0.0136477	0.0283317	0.0173913	0.0232156	0.0168794	0.0300223	0.0200278	0.0252512	0.0290241	0.0184979	0.0240558	0.0309612	0.0345703	0.0263606	-0.0039556	0.000699695	0.000184182	-0.00445608	-0.00462611	0.00423529	0.00223694	-0.000776782	-0.00180024	-0.000149222	-0.00470573	-0.0048615	-0.00267158	-0.0032576	-0.0011343	0.996866	0.999446	0.999854	0.99647
ASV10075	-6.194e-05	9.54921e-06	5.21817e-06	-7.74972e-05	-0.000107398	7.14892e-05	6.71581e-05	-1.55572e-05	-4.5458e-05	-4.33104e-06	-8.70464e-05	-0.000116947	-8.27154e-05	-0.000112616	-2.99008e-05	0.0156588	0.0136477	0.0283317	0.0173913	0.0232156	0.0168794	0.0300223	0.0200278	0.0252512	0.0290241	0.0184979	0.0240558	0.0309612	0.0345703	0.0263606	-0.0039556	0.000699695	0.000184182	-0.00445608	-0.00462611	0.00423529	0.00223694	-0.000776782	-0.00180024	-0.000149222	-0.00470573	-0.0048615	-0.00267158	-0.0032576	-0.0011343	0.996866	0.999446	0.999854	0.99647
ASV10076	-6.194e-05	9.54921e-06	5.21817e-06	-7.74972e-05	-0.000107398	7.14892e-05	6.71581e-05	-1.55572e-05	-4.5458e-05	-4.33104e-06	-8.70464e-05	-0.000116947	-8.27154e-05	-0.000112616	-2.99008e-05	0.0156588	0.0136477	0.0283317	0.0173913	0.0232156	0.0168794	0.0300223	0.0200278	0.0252512	0.0290241	0.0184979	0.0240558	0.0309612	0.0345703	0.0263606	-0.0039556	0.000699695	0.000184182	-0.00445608	-0.00462611	0.00423529	0.00223694	-0.000776782	-0.00180024	-0.000149222	-0.00470573	-0.0048615	-0.00267158	-0.0032576	-0.0011343	0.996866	0.999446	0.999854	0.99647
ASV10077	-6.194e-05	9.54921e-06	5.21817e-06	-7.74972e-05	-0.000107398	7.14892e-05	6.71581e-05	-1.55572e-05	-4.5458e-05	-4.33104e-06	-8.70464e-05	-0.000116947	-8.27154e-05	-0.000112616	-2.99008e-05	0.0156588	0.0136477	0.0283317	0.0173913	0.0232156	0.0168794	0.0300223	0.0200278	0.0252512	0.0290241	0.0184979	0.0240558	0.0309612	0.0345703	0.0263606	-0.0039556	0.000699695	0.000184182	-0.00445608	-0.00462611	0.00423529	0.00223694	-0.000776782	-0.00180024	-0.000149222	-0.00470573	-0.0048615	-0.00267158	-0.0032576	-0.0011343	0.996866	0.999446	0.999854	0.99647
ASV10079	-6.194e-05	9.54921e-06	5.21817e-06	-7.74972e-05	-0.000107398	7.14892e-05	6.71581e-05	-1.55572e-05	-4.5458e-05	-4.33104e-06	-8.70464e-05	-0.000116947	-8.27154e-05	-0.000112616	-2.99008e-05	0.0156588	0.0136477	0.0283317	0.0173913	0.0232156	0.0168794	0.0300223	0.0200278	0.0252512	0.0290241	0.0184979	0.0240558	0.0309612	0.0345703	0.0263606	-0.0039556	0.000699695	0.000184182	-0.00445608	-0.00462611	0.00423529	0.00223694	-0.000776782	-0.00180024	-0.000149222	-0.00470573	-0.0048615	-0.00267158	-0.0032576	-0.0011343	0.996866	0.999446	0.999854	0.99647
ASV10084	-6.194e-05	9.54921e-06	5.21817e-06	-7.74972e-05	-0.000107398	7.14892e-05	6.71581e-05	-1.55572e-05	-4.5458e-05	-4.33104e-06	-8.70464e-05	-0.000116947	-8.27154e-05	-0.000112616	-2.99008e-05	0.0156588	0.0136477	0.0283317	0.0173913	0.0232156	0.0168794	0.0300223	0.0200278	0.0252512	0.0290241	0.0184979	0.0240558	0.0309612	0.0345703	0.0263606	-0.0039556	0.000699695	0.000184182	-0.00445608	-0.00462611	0.00423529	0.00223694	-0.000776782	-0.00180024	-0.000149222	-0.00470573	-0.0048615	-0.00267158	-0.0032576	-0.0011343	0.996866	0.999446	0.999854	0.99647
ASV10085	-6.194e-05	9.54921e-06	5.21817e-06	-7.74972e-05	-0.000107398	7.14892e-05	6.71581e-05	-1.55572e-05	-4.5458e-05	-4.33104e-06	-8.70464e-05	-0.000116947	-8.27154e-05	-0.000112616	-2.99008e-05	0.0156588	0.0136477	0.0283317	0.0173913	0.0232156	0.0168794	0.0300223	0.0200278	0.0252512	0.0290241	0.0184979	0.0240558	0.0309612	0.0345703	0.0263606	-0.0039556	0.000699695	0.000184182	-0.00445608	-0.00462611	0.00423529	0.00223694	-0.000776782	-0.00180024	-0.000149222	-0.00470573	-0.0048615	-0.00267158	-0.0032576	-0.0011343	0.996866	0.999446	0.999854	0.99647
ASV10087	-6.194e-05	9.54921e-06	5.21817e-06	-7.74972e-05	-0.000107398	7.14892e-05	6.71581e-05	-1.55572e-05	-4.5458e-05	-4.33104e-06	-8.70464e-05	-0.000116947	-8.27154e-05	-0.000112616	-2.99008e-05	0.0156588	0.0136477	0.0283317	0.0173913	0.0232156	0.0168794	0.0300223	0.0200278	0.0252512	0.0290241	0.0184979	0.0240558	0.0309612	0.0345703	0.0263606	-0.0039556	0.000699695	0.000184182	-0.00445608	-0.00462611	0.00423529	0.00223694	-0.000776782	-0.00180024	-0.000149222	-0.00470573	-0.0048615	-0.00267158	-0.0032576	-0.0011343	0.996866	0.999446	0.999854	0.99647
ASV10088	-6.194e-05	9.54921e-06	5.21817e-06	-7.74972e-05	-0.000107398	7.14892e-05	6.71581e-05	-1.55572e-05	-4.5458e-05	-4.33104e-06	-8.70464e-05	-0.000116947	-8.27154e-05	-0.000112616	-2.99008e-05	0.0156588	0.0136477	0.0283317	0.0173913	0.0232156	0.0168794	0.0300223	0.0200278	0.0252512	0.0290241	0.0184979	0.0240558	0.0309612	0.0345703	0.0263606	-0.0039556	0.000699695	0.000184182	-0.00445608	-0.00462611	0.00423529	0.00223694	-0.000776782	-0.00180024	-0.000149222	-0.00470573	-0.0048615	-0.00267158	-0.0032576	-0.0011343	0.996866	0.999446	0.999854	0.99647
ASV10089	-6.194e-05	9.54921e-06	5.21817e-06	-7.74972e-05	-0.000107398	7.14892e-05	6.71581e-05	-1.55572e-05	-4.5458e-05	-4.33104e-06	-8.70464e-05	-0.000116947	-8.27154e-05	-0.000112616	-2.99008e-05	0.0156588	0.0136477	0.0283317	0.0173913	0.0232156	0.0168794	0.0300223	0.0200278	0.0252512	0.0290241	0.0184979	0.0240558	0.0309612	0.0345703	0.0263606	-0.0039556	0.000699695	0.000184182	-0.00445608	-0.00462611	0.00423529	0.00223694	-0.000776782	-0.00180024	-0.000149222	-0.00470573	-0.0048615	-0.00267158	-0.0032576	-0.0011343	0.996866	0.999446	0.999854	0.99647
ASV1009	-6.194e-05	9.54921e-06	5.21817e-06	-7.74972e-05	-0.000107398	7.14892e-05	6.71581e-05	-1.55572e-05	-4.5458e-05	-4.33104e-06	-8.70464e-05	-0.000116947	-8.27154e-05	-0.000112616	-2.99008e-05	0.0156588	0.0136477	0.0283317	0.0173913	0.0232156	0.0168794	0.0300223	0.0200278	0.0252512	0.0290241	0.0184979	0.0240558	0.0309612	0.0345703	0.0263606	-0.0039556	0.000699695	0.000184182	-0.00445608	-0.00462611	0.00423529	0.00223694	-0.000776782	-0.00180024	-0.000149222	-0.00470573	-0.0048615	-0.00267158	-0.0032576	-0.0011343	0.996866	0.999446	0.999854	0.99647
ASV10093	-0.824335	-0.824263	-0.824267	-0.82435	-0.82438	7.14892e-05	6.71581e-05	-1.55572e-05	-4.5458e-05	-4.33104e-06	-8.70464e-05	-0.000116947	-8.27154e-05	-0.000112616	-2.99008e-05	0.748473	0.748416	0.748946	0.748524	0.74873	0.0253338	0.0378806	0.0283371	0.0333349	0.0367505	0.0268077	0.0320449	0.0388818	0.0426616	0.0344683	-1.10136	-1.10134	-1.10057	-1.1013	-1.10104	0.00282189	0.00177289	-0.000549006	-0.00136368	-0.00011785	-0.00324707	-0.00364948	-0.00212736	-0.00263975	-0.000867486	1	1	1	1
ASV10097	-0.824335	-0.824263	-0.824267	-0.82435	-0.82438	7.14892e-05	6.71581e-05	-1.55572e-05	-4.5458e-05	-4.33104e-06	-8.70464e-05	-0.000116947	-8.27154e-05	-0.000112616	-2.99008e-05	0.748473	0.748416	0.748946	0.748524	0.74873	0.0253338	0.0378806	0.0283371	0.0333349	0.0367505	0.0268077	0.0320449	0.0388818	0.0426616	0.0344683	-1.10136	-1.10134	-1.10057	-1.1013	-1.10104	0.00282189	0.00177289	-0.000549006	-0.00136368	-0.00011785	-0.00324707	-0.00364948	-0.00212736	-0.00263975	-0.000867486	1	1	1	1
ASV10099	-0.824335	-0.824263	-0.824267	-0.82435	-0.82438	7.14892e-05	6.71581e-05	-1.55572e-05	-4.5458e-05	-4.33104e-06	-8.70464e-05	-0.000116947	-8.27154e-05	-0.000112616	-2.99008e-05	0.748473	0.748416	0.748946	0.748524	0.74873	0.0253338	0.0378806	0.0283371	0.0333349	0.0367505	0.0268077	0.0320449	0.0388818	0.0426616	0.0344683	-1.10136	-1.10134	-1.10057	-1.1013	-1.10104	0.00282189	0.00177289	-0.000549006	-0.00136368	-0.00011785	-0.00324707	-0.00364948	-0.00212736	-0.00263975	-0.000867486	1	1	1	1
ASV1010	0.0429757	0.00635866	0.0118074	0.0875584	0.356658	-0.036617	-0.0311683	0.0445827	0.313682	0.00544878	0.0811997	0.350299	0.075751	0.34485	0.269099	0.0841417	0.102539	0.0997631	0.0748018	0.246723	0.0830486	0.0795956	0.0444758	0.23928	0.0988429	0.0735701	0.246352	0.0696487	0.24521	0.236157	0.510753	0.062012	0.118355	1.17054	1.44558	-0.440911	-0.391583	1.0024	1.31094	0.0551256	1.10371	1.42194	1.08761	1.40635	1.13949	0.61273	0.950906	0.906463	0.249693
ASV10102	-0.824335	-0.824263	-0.824267	-0.82435	-0.82438	7.14892e-05	6.71581e-05	-1.55572e-05	-4.5458e-05	-4.33104e-06	-8.70464e-05	-0.000116947	-8.27154e-05	-0.000112616	-2.99008e-05	0.748473	0.748416	0.748946	0.748524	0.74873	0.0253338	0.0378806	0.0283371	0.0333349	0.0367505	0.0268077	0.0320449	0.0388818	0.0426616	0.0344683	-1.10136	-1.10134	-1.10057	-1.1013	-1.10104	0.00282189	0.00177289	-0.000549006	-0.00136368	-0.00011785	-0.00324707	-0.00364948	-0.00212736	-0.00263975	-0.000867486	1	1	1	1
ASV10103	-0.824335	-0.824263	-0.824267	-0.82435	-0.82438	7.14892e-05	6.71581e-05	-1.55572e-05	-4.5458e-05	-4.33104e-06	-8.70464e-05	-0.000116947	-8.27154e-05	-0.000112616	-2.99008e-05	0.748473	0.748416	0.748946	0.748524	0.74873	0.0253338	0.0378806	0.0283371	0.0333349	0.0367505	0.0268077	0.0320449	0.0388818	0.0426616	0.0344683	-1.10136	-1.10134	-1.10057	-1.1013	-1.10104	0.00282189	0.00177289	-0.000549006	-0.00136368	-0.00011785	-0.00324707	-0.00364948	-0.00212736	-0.00263975	-0.000867486	1	1	1	1
ASV10104	-0.824335	-0.824263	-0.824267	-0.82435	-0.82438	7.14892e-05	6.71581e-05	-1.55572e-05	-4.5458e-05	-4.33104e-06	-8.70464e-05	-0.000116947	-8.27154e-05	-0.000112616	-2.99008e-05	0.748473	0.748416	0.748946	0.748524	0.74873	0.0253338	0.0378806	0.0283371	0.0333349	0.0367505	0.0268077	0.0320449	0.0388818	0.0426616	0.0344683	-1.10136	-1.10134	-1.10057	-1.1013	-1.10104	0.00282189	0.00177289	-0.000549006	-0.00136368	-0.00011785	-0.00324707	-0.00364948	-0.00212736	-0.00263975	-0.000867486	1	1	1	1
ASV10106	-0.824335	-0.824263	-0.824267	-0.82435	-0.82438	7.14892e-05	6.71581e-05	-1.55572e-05	-4.5458e-05	-4.33104e-06	-8.70464e-05	-0.000116947	-8.27154e-05	-0.000112616	-2.99008e-05	0.748473	0.748416	0.748946	0.748524	0.74873	0.0253338	0.0378806	0.0283371	0.0333349	0.0367505	0.0268077	0.0320449	0.0388818	0.0426616	0.0344683	-1.10136	-1.10134	-1.10057	-1.1013	-1.10104	0.00282189	0.00177289	-0.000549006	-0.00136368	-0.00011785	-0.00324707	-0.00364948	-0.00212736	-0.00263975	-0.000867486	1	1	1	1
ASV10107	-0.824335	-0.824263	-0.824267	-0.82435	-0.82438	7.14892e-05	6.71581e-05	-1.55572e-05	-4.5458e-05	-4.33104e-06	-8.70464e-05	-0.000116947	-8.27154e-05	-0.000112616	-2.99008e-05	0.748473	0.748416	0.748946	0.748524	0.74873	0.0253338	0.0378806	0.0283371	0.0333349	0.0367505	0.0268077	0.0320449	0.0388818	0.0426616	0.0344683	-1.10136	-1.10134	-1.10057	-1.1013	-1.10104	0.00282189	0.00177289	-0.000549006	-0.00136368	-0.00011785	-0.00324707	-0.00364948	-0.00212736	-0.00263975	-0.000867486	1	1	1	1
ASV10108	-0.824335	-0.824263	-0.824267	-0.82435	-0.82438	7.14892e-05	6.71581e-05	-1.55572e-05	-4.5458e-05	-4.33104e-06	-8.70464e-05	-0.000116947	-8.27154e-05	-0.000112616	-2.99008e-05	0.748473	0.748416	0.748946	0.748524	0.74873	0.0253338	0.0378806	0.0283371	0.0333349	0.0367505	0.0268077	0.0320449	0.0388818	0.0426616	0.0344683	-1.10136	-1.10134	-1.10057	-1.1013	-1.10104	0.00282189	0.00177289	-0.000549006	-0.00136368	-0.00011785	-0.00324707	-0.00364948	-0.00212736	-0.00263975	-0.000867486	1	1	1	1
ASV10109	-0.824335	-0.824263	-0.824267	-0.82435	-0.82438	7.14892e-05	6.71581e-05	-1.55572e-05	-4.5458e-05	-4.33104e-06	-8.70464e-05	-0.000116947	-8.27154e-05	-0.000112616	-2.99008e-05	0.748473	0.748416	0.748946	0.748524	0.74873	0.0253338	0.0378806	0.0283371	0.0333349	0.0367505	0.0268077	0.0320449	0.0388818	0.0426616	0.0344683	-1.10136	-1.10134	-1.10057	-1.1013	-1.10104	0.00282189	0.00177289	-0.000549006	-0.00136368	-0.00011785	-0.00324707	-0.00364948	-0.00212736	-0.00263975	-0.000867486	1	1	1	1
ASV1011	-6.194e-05	0.448504	0.305469	-7.74972e-05	-0.000107398	0.448566	0.305531	-1.55572e-05	-4.5458e-05	-0.143035	-0.448581	-0.448611	-0.305546	-0.305576	-2.99008e-05	0.0156588	0.408087	0.264369	0.0173913	0.0232156	0.408208	0.264555	0.0200278	0.0252512	0.486086	0.408278	0.408568	0.264663	0.26511	0.0263606	-0.0039556	1.09904	1.15546	-0.00445608	-0.00462611	1.09886	1.15488	-0.000776782	-0.00180024	-0.294259	-1.09871	-1.09801	-1.15447	-1.15264	-0.0011343	1	1	1	1
ASV10111	-0.824335	-0.824263	-0.824267	-0.82435	-0.82438	7.14892e-05	6.71581e-05	-1.55572e-05	-4.5458e-05	-4.33104e-06	-8.70464e-05	-0.000116947	-8.27154e-05	-0.000112616	-2.99008e-05	0.748473	0.748416	0.748946	0.748524	0.74873	0.0253338	0.0378806	0.0283371	0.0333349	0.0367505	0.0268077	0.0320449	0.0388818	0.0426616	0.0344683	-1.10136	-1.10134	-1.10057	-1.1013	-1.10104	0.00282189	0.00177289	-0.000549006	-0.00136368	-0.00011785	-0.00324707	-0.00364948	-0.00212736	-0.00263975	-0.000867486	1	1	1	1
ASV10114	-0.824335	-0.824263	-0.824267	-0.82435	-0.82438	7.14892e-05	6.71581e-05	-1.55572e-05	-4.5458e-05	-4.33104e-06	-8.70464e-05	-0.000116947	-8.27154e-05	-0.000112616	-2.99008e-05	0.748473	0.748416	0.748946	0.748524	0.74873	0.0253338	0.0378806	0.0283371	0.0333349	0.0367505	0.0268077	0.0320449	0.0388818	0.0426616	0.0344683	-1.10136	-1.10134	-1.10057	-1.1013	-1.10104	0.00282189	0.00177289	-0.000549006	-0.00136368	-0.00011785	-0.00324707	-0.00364948	-0.00212736	-0.00263975	-0.000867486	1	1	1	1
ASV10116	-0.824335	-0.824263	-0.824267	-0.82435	-0.82438	7.14892e-05	6.71581e-05	-1.55572e-05	-4.5458e-05	-4.33104e-06	-8.70464e-05	-0.000116947	-8.27154e-05	-0.000112616	-2.99008e-05	0.748473	0.748416	0.748946	0.748524	0.74873	0.0253338	0.0378806	0.0283371	0.0333349	0.0367505	0.0268077	0.0320449	0.0388818	0.0426616	0.0344683	-1.10136	-1.10134	-1.10057	-1.1013	-1.10104	0.00282189	0.00177289	-0.000549006	-0.00136368	-0.00011785	-0.00324707	-0.00364948	-0.00212736	-0.00263975	-0.000867486	1	1	1	1
ASV10118	-0.824335	-0.824263	-0.824267	-0.82435	-0.82438	7.14892e-05	6.71581e-05	-1.55572e-05	-4.5458e-05	-4.33104e-06	-8.70464e-05	-0.000116947	-8.27154e-05	-0.000112616	-2.99008e-05	0.748473	0.748416	0.748946	0.748524	0.74873	0.0253338	0.0378806	0.0283371	0.0333349	0.0367505	0.0268077	0.0320449	0.0388818	0.0426616	0.0344683	-1.10136	-1.10134	-1.10057	-1.1013	-1.10104	0.00282189	0.00177289	-0.000549006	-0.00136368	-0.00011785	-0.00324707	-0.00364948	-0.00212736	-0.00263975	-0.000867486	1	1	1	1
ASV10123	-0.824335	-0.824263	-0.824267	-0.82435	-0.82438	7.14892e-05	6.71581e-05	-1.55572e-05	-4.5458e-05	-4.33104e-06	-8.70464e-05	-0.000116947	-8.27154e-05	-0.000112616	-2.99008e-05	0.748473	0.748416	0.748946	0.748524	0.74873	0.0253338	0.0378806	0.0283371	0.0333349	0.0367505	0.0268077	0.0320449	0.0388818	0.0426616	0.0344683	-1.10136	-1.10134	-1.10057	-1.1013	-1.10104	0.00282189	0.00177289	-0.000549006	-0.00136368	-0.00011785	-0.00324707	-0.00364948	-0.00212736	-0.00263975	-0.000867486	1	1	1	1
ASV10126	-0.824335	-0.824263	-0.824267	-0.82435	-0.82438	7.14892e-05	6.71581e-05	-1.55572e-05	-4.5458e-05	-4.33104e-06	-8.70464e-05	-0.000116947	-8.27154e-05	-0.000112616	-2.99008e-05	0.748473	0.748416	0.748946	0.748524	0.74873	0.0253338	0.0378806	0.0283371	0.0333349	0.0367505	0.0268077	0.0320449	0.0388818	0.0426616	0.0344683	-1.10136	-1.10134	-1.10057	-1.1013	-1.10104	0.00282189	0.00177289	-0.000549006	-0.00136368	-0.00011785	-0.00324707	-0.00364948	-0.00212736	-0.00263975	-0.000867486	1	1	1	1
ASV10127	-0.824335	-0.824263	-0.824267	-0.82435	-0.82438	7.14892e-05	6.71581e-05	-1.55572e-05	-4.5458e-05	-4.33104e-06	-8.70464e-05	-0.000116947	-8.27154e-05	-0.000112616	-2.99008e-05	0.748473	0.748416	0.748946	0.748524	0.74873	0.0253338	0.0378806	0.0283371	0.0333349	0.0367505	0.0268077	0.0320449	0.0388818	0.0426616	0.0344683	-1.10136	-1.10134	-1.10057	-1.1013	-1.10104	0.00282189	0.00177289	-0.000549006	-0.00136368	-0.00011785	-0.00324707	-0.00364948	-0.00212736	-0.00263975	-0.000867486	1	1	1	1
ASV1013	-6.194e-05	0.771025	5.21817e-06	-7.74972e-05	-0.000107398	0.771087	6.71581e-05	-1.55572e-05	-4.5458e-05	-0.77102	-0.771103	-0.771133	-8.27154e-05	-0.000112616	-2.99008e-05	0.0156588	0.701579	0.0283317	0.0173913	0.0232156	0.701649	0.0300223	0.0200278	0.0252512	0.702047	0.70169	0.701859	0.0309612	0.0345703	0.0263606	-0.0039556	1.09899	0.000184182	-0.00445608	-0.00462611	1.09896	0.00223694	-0.000776782	-0.00180024	-1.09825	-1.09892	-1.0987	-0.00267158	-0.0032576	-0.0011343	1	1	1	1
ASV10132	-0.830223	-0.830152	-0.830156	-0.830239	-0.830269	7.14892e-05	6.71581e-05	-1.55572e-05	-4.5458e-05	-4.33104e-06	-8.70464e-05	-0.000116947	-8.27154e-05	-0.000112616	-2.99008e-05	0.757417	0.757362	0.757886	0.757468	0.757672	0.0254191	0.0379666	0.0284231	0.0334213	0.0368349	0.0268927	0.0321299	0.0389687	0.0427512	0.0345554	-1.09612	-1.09611	-1.09536	-1.09607	-1.09581	0.00281242	0.00176887	-0.000547345	-0.00136015	-0.00011758	-0.0032368	-0.00363982	-0.00212261	-0.00263422	-0.0008653	1	1	1	1
ASV10134	-0.830223	-0.830152	-0.830156	-0.830239	-0.830269	7.14892e-05	6.71581e-05	-1.55572e-05	-4.5458e-05	-4.33104e-06	-8.70464e-05	-0.000116947	-8.27154e-05	-0.000112616	-2.99008e-05	0.757417	0.757362	0.757886	0.757468	0.757672	0.0254191	0.0379666	0.0284231	0.0334213	0.0368349	0.0268927	0.0321299	0.0389687	0.0427512	0.0345554	-1.09612	-1.09611	-1.09536	-1.09607	-1.09581	0.00281242	0.00176887	-0.000547345	-0.00136015	-0.00011758	-0.0032368	-0.00363982	-0.00212261	-0.00263422	-0.0008653	1	1	1	1
ASV10135	-0.830223	-0.830152	-0.830156	-0.830239	-0.830269	7.14892e-05	6.71581e-05	-1.55572e-05	-4.5458e-05	-4.33104e-06	-8.70464e-05	-0.000116947	-8.27154e-05	-0.000112616	-2.99008e-05	0.757417	0.757362	0.757886	0.757468	0.757672	0.0254191	0.0379666	0.0284231	0.0334213	0.0368349	0.0268927	0.0321299	0.0389687	0.0427512	0.0345554	-1.09612	-1.09611	-1.09536	-1.09607	-1.09581	0.00281242	0.00176887	-0.000547345	-0.00136015	-0.00011758	-0.0032368	-0.00363982	-0.00212261	-0.00263422	-0.0008653	1	1	1	1
ASV10136	-0.830223	-0.830152	-0.830156	-0.830239	-0.830269	7.14892e-05	6.71581e-05	-1.55572e-05	-4.5458e-05	-4.33104e-06	-8.70464e-05	-0.000116947	-8.27154e-05	-0.000112616	-2.99008e-05	0.757417	0.757362	0.757886	0.757468	0.757672	0.0254191	0.0379666	0.0284231	0.0334213	0.0368349	0.0268927	0.0321299	0.0389687	0.0427512	0.0345554	-1.09612	-1.09611	-1.09536	-1.09607	-1.09581	0.00281242	0.00176887	-0.000547345	-0.00136015	-0.00011758	-0.0032368	-0.00363982	-0.00212261	-0.00263422	-0.0008653	1	1	1	1
ASV10137	-0.830223	-0.830152	-0.830156	-0.830239	-0.830269	7.14892e-05	6.71581e-05	-1.55572e-05	-4.5458e-05	-4.33104e-06	-8.70464e-05	-0.000116947	-8.27154e-05	-0.000112616	-2.99008e-05	0.757417	0.757362	0.757886	0.757468	0.757672	0.0254191	0.0379666	0.0284231	0.0334213	0.0368349	0.0268927	0.0321299	0.0389687	0.0427512	0.0345554	-1.09612	-1.09611	-1.09536	-1.09607	-1.09581	0.00281242	0.00176887	-0.000547345	-0.00136015	-0.00011758	-0.0032368	-0.00363982	-0.00212261	-0.00263422	-0.0008653	1	1	1	1
ASV10139	-0.830223	-0.830152	-0.830156	-0.830239	-0.830269	7.14892e-05	6.71581e-05	-1.55572e-05	-4.5458e-05	-4.33104e-06	-8.70464e-05	-0.000116947	-8.27154e-05	-0.000112616	-2.99008e-05	0.757417	0.757362	0.757886	0.757468	0.757672	0.0254191	0.0379666	0.0284231	0.0334213	0.0368349	0.0268927	0.0321299	0.0389687	0.0427512	0.0345554	-1.09612	-1.09611	-1.09536	-1.09607	-1.09581	0.00281242	0.00176887	-0.000547345	-0.00136015	-0.00011758	-0.0032368	-0.00363982	-0.00212261	-0.00263422	-0.0008653	1	1	1	1
ASV10140	-0.830223	-0.830152	-0.830156	-0.830239	-0.830269	7.14892e-05	6.71581e-05	-1.55572e-05	-4.5458e-05	-4.33104e-06	-8.70464e-05	-0.000116947	-8.27154e-05	-0.000112616	-2.99008e-05	0.757417	0.757362	0.757886	0.757468	0.757672	0.0254191	0.0379666	0.0284231	0.0334213	0.0368349	0.0268927	0.0321299	0.0389687	0.0427512	0.0345554	-1.09612	-1.09611	-1.09536	-1.09607	-1.09581	0.00281242	0.00176887	-0.000547345	-0.00136015	-0.00011758	-0.0032368	-0.00363982	-0.00212261	-0.00263422	-0.0008653	1	1	1	1
ASV10141	-0.830223	-0.830152	-0.830156	-0.830239	-0.830269	7.14892e-05	6.71581e-05	-1.55572e-05	-4.5458e-05	-4.33104e-06	-8.70464e-05	-0.000116947	-8.27154e-05	-0.000112616	-2.99008e-05	0.757417	0.757362	0.757886	0.757468	0.757672	0.0254191	0.0379666	0.0284231	0.0334213	0.0368349	0.0268927	0.0321299	0.0389687	0.0427512	0.0345554	-1.09612	-1.09611	-1.09536	-1.09607	-1.09581	0.00281242	0.00176887	-0.000547345	-0.00136015	-0.00011758	-0.0032368	-0.00363982	-0.00212261	-0.00263422	-0.0008653	1	1	1	1
ASV10146	-1.0979	-1.09783	-1.09783	-1.09791	-1.09794	7.14892e-05	6.71581e-05	-1.55572e-05	-4.5458e-05	-4.33104e-06	-8.70464e-05	-0.000116947	-8.27154e-05	-0.000112616	-2.99008e-05	1.00944	1.00939	1.00982	1.00948	1.00965	0.0277132	0.0403143	0.0307468	0.0357708	0.0391382	0.0291877	0.0344399	0.0413418	0.0452032	0.036925	-1.08763	-1.08761	-1.08716	-1.0876	-1.08746	0.00257961	0.00166586	-0.000505979	-0.00127081	-0.00011066	-0.00298229	-0.00339569	-0.00200077	-0.00249133	-0.000809771	1	1	1	1
ASV10149	-6.194e-05	1.01166	5.21817e-06	-7.74972e-05	-0.000107398	1.01172	6.71581e-05	-1.55572e-05	-4.5458e-05	-1.01165	-1.01174	-1.01177	-8.27154e-05	-0.000112616	-2.99008e-05	0.0156588	0.926908	0.0283317	0.0173913	0.0232156	0.926961	0.0300223	0.0200278	0.0252512	0.927262	0.926992	0.927119	0.0309612	0.0345703	0.0263606	-0.0039556	1.09144	0.000184182	-0.00445608	-0.00462611	1.09144	0.00223694	-0.000776782	-0.00180024	-1.09101	-1.09142	-1.0913	-0.00267158	-0.0032576	-0.0011343	1	1	1	1
[truncated: 8,058 more rows]
[truncated: 42 more columns]

## Sheet: S10 - ANCOM-BC_0%90%
Table S10: Microeukayotes ASVs differentially abundant between the 0% and 90% tissue loss conditions in C. rubrum.
[truncated: 21 more rows]

[truncated: 2 more sheets: S11 - Core microbiome, S12 - ASVs phylogenies]
