# Supplementary material for: Unraveling the impact of marine heatwaves on the Eukaryome of the emblematic Mediterranean red coral Corallium rubrum
Source: ISME Commun. 2025 Feb 21;5(1):ycaf035. doi: 10.1093/ismeco/ycaf035 (PMC11894933; doi:10.1093/ismeco/ycaf035)
Supplement: Supp_file_3_ASVs_sequences_ycaf035 [file supp_file_3_asvs_sequences_ycaf035.zip]

Archive with 1 entries (1 files):
- Supp_file_3_ASVs sequences_ycaf035.fasta
