# Supplementary material for: Unraveling the impact of marine heatwaves on the Eukaryome of the emblematic Mediterranean red coral Corallium rubrum
Source: ISME Commun. 2025 Feb 21;5(1):ycaf035. doi: 10.1093/ismeco/ycaf035 (PMC11894933; doi:10.1093/ismeco/ycaf035)
Supplement: Supp_file_3_ASVs_sequences_ycaf035 [file supp_file_3_asvs_sequences_ycaf035.zip › Supp_file_3_ASVs sequences_ycaf035.fasta]

x
>ASV4  -  Dino-Group-I-Clade-1
AAGTCTGGTGCCAGCAGCCGCGGTAATTCCAGCTCCAATAGCGTATATTAAAGTTGTTGCGGTTAAAAAGCTCGTAGTTGGAGTTCTGCCAGGTGCCGCCTGTCCGCCCCAGTGGTGAGTACGTGGCGCGCATTTGGCCCTTTCAAGGGGAGCGTATCTGCACTTCATTGTGTGGTGCGGGATCCTTGACTTTTACTTTGAGGAAATAGGAGTGTTCCAAGCAGGCTCTCGTCGTGCACAGCTCAGCATGGAATAATAGCATTGGACCTCGATTCTAAGCTGTTGGTTGCCAGAAGCGNNNNNNNNNNCAGAGGTGAAATTCTTGGATTTGTTAAAGACGGACTACTGCGAAAGCATCTGCCATGGATGTTTTCATTGATCAAGAACGAAAGTTAGGGGATCGAAGACGATCAGATACCGTCCTAGTCTTAACTATAAACCATGCCGGCTAGAGATCGGAGGTTGTTCGTTTTGTGACGCCTTCAGCATCTTGAGAGAAATCAAAGCCTTTGGGTTCCGGGGGGAGTATGGTCGCAAGGCTGAAACTT

>ASV5  -  Corallicolidae
AAGTCTGGTGCCAGCAGCCGCGGTAATTCCAGCTCCAATAGCGTATATTAAAGTTGTTGCAGTTAAAAAGCTCGTAGTTGGATTTCTGTCAAGAACAAGCGGTCCGCTCCCTTGGAGTGTGTACTTGCGTCGTTTTTGACTTTCTTCTGAACTCAGATGTTTCCCCTTCACTGGGTGAGGCAGCTGGGCAGAACCTTTACTTTGAGAAAATTAGAGTGTTTCAAGCAGGCTAGCGCCTTGAATACTGCAGCATGGAATAATAAGATAGGATTTCAGTTCTATTTTATTGGTTCTAAGANNNNNNNNNNTCAGAGGTGAAATTCTTAGATTTGTTAAAGACGAACTACTGCGAAAGCATTTGCCAAGAATGTTTTCATTAATCAAGAACGAAAGTTAGGGGATCGAAGACGATCAGATACCGTCGTAGTCTTAACCATAAACTATGCCGACTAGAGATTGGAGGTTTATTTTACCAGTTTCCTTCAGCACCTTATGAGAAATCAAAGTCTTTGGGTTCTGGGGGGAGTATGGTCGCAAGGCTGAAACTT

>ASV13  -  Licnophoridae
AAGTCTGGTGCCAGCAGCCGCGGTAATTCCAGCTCCAATAGCGTATATTAAAGTTGTTGCAGTTAAAAAGCTCGTAGTTGGATTTCTGGGGACACGCCGACTTGGTATGATTACCACCGAAGCGTGGACTCATCGTTCCGCAGCGAAAGCTGACTTCACGGTTGGTTTCCCGCGCGGATGTTTTACCTTGAGGAAATTAGAGTGTTTCAGGCAGGCTTGGCCAGGATACGCTAGCATGGAATAATTAGGAGGACTTAGGCCTCACTCGTTGGTTTGGGGGTCCGAGTAATGGTTAATANNNNNNNNNNAATTGTCAGAGGTGAAATTCTTGGATTTTTTAAAGACTAACCTGTGCGAAAGCATTTGCCAAGGATGTTTTCATTAATCAAGAACGAAAGTTAGGGGATCAAAGACGATCAGATACCGTCCTAGTCTTAACCATAAACTATGCCAACTGGGGATCGGGAGAGTTTCTCACTCTTTCGGCACCCTCCGAGAAATCAAAGTCTTTGGGTTCTGGGGGGAGTATGGTCGCAAGGCTGAAACTT

>ASV18  -  Warnowiaceae
AAGTCTGGTGCCAGCAGCCGCGGTAATTCCAGCTCCAATAGCGTATATTAAAGTTGTTGCGGTTAAAAAGCTCGTAGTTGGATTTCTGCTGAGGACGACCGGTCCGCCCTCTGGGTGAGTATCTGGCTCGACCTTGGCATCTTCTTGAAGAACGTAACTGCACTTGACTGTGTGGTGCGGTATTCAAGACTTTTACTTTGAGGAAATTAGAGTGTTTGAAGCAGGCGCATGCCTTGAATACATTAGCATGGAATAATGAGATAGGACCTTTGTTCTATTTTGTTGGTTTCTAGAACTGNNNNNNNNNNCAGAGGTGAAATTCTTGGATTTGTTAAAGACGGACTACTGCGAAAGCATTTGCCAAGGATGTTTTCATTGATCAAGAACGAAAGTTAGGGGATCGAAGACGATCAGATACCGTCCTAGTCTTAACCATAAACCATGCCGACTAGAGATTGGAGGTCGTTAATTATACGACCCCTTCAGCACCTTATGAGAAATCAAAGTCTTTGGGTTCCGGGGGGAGTATGGTCGCAAGGCTGAAACTT

>ASV20  -  Warnowiaceae
AAGTCTGGTGCCAGCAGCCGCGGTAATTCCAGCTCCAATAGCGTATATTAAAGTTGTTGCGGTTAAAAAGCTCGTAGTTGGATTTCTGCTGAGGACGACCGGTCCGCCCTCTGGGTGAGTATCTGGCTCGGCCTTGGCATCTTCTTGAAGAACGTAACTGCACTTGACTGTGTGGTGCGGTATTCAAGACTTTTACTTTGAGGAAATTAGAGTGTTTGAAGCAGGCGCATGCCTTGAATACATTAGCATGGAATAATGAGATAGGACCTTTGTTCTATTTTGTTGGTTTCTAGAACTGNNNNNNNNNNCAGAGGTGAAATTCTTGGATTTGTTAAAGACGGACTACTGCGAAAGCATTTGCCAAGGATGTTTTCATTGATCAAGAACGAAAGTTAGGGGATCGAAGACGATCAGATACCGTCCTAGTCTTAACCATAAACCATGCCGACTAGAGATTGGAGGTCGTTAATTATACGACCCCTTCAGCACCTTATGAGAAATCAAAGTCTTTGGGTTCCGGGGGGAGTATGGTCGCAAGGCTGAAACTT

>ASV21  -  Philasterida
AAGTCTGGTGCCAGCAGCCGCGGTAATTCCAGCTCCAATAGCGTATATTAAAGTTGTTGCAGTTAAAAAGCTCGTAGTTGAATTTCTGTACATTCTCAGTTCTGGCTTCGGTCAAGCTGTTGAATGTGCATCCGCTTGCAAACTTAGACCGGCCTTCACTGGTCGACTAAGGGAGTAAGCCCTTTACTTTGAAAAAATTAGAGTGTTTCAGGCAGGCAATGGCTCGAATACATTAGCATGGAATAATGGAATAGGACTTTTGTCCATTTGGTTGGTTATTGGACATAAGTAATGATTANNNNNNNNNNTTGTCAGAGGTGAAATTCTTGGATTTATTAAAGACTAACTTATGCGAAAGCATTTGCCAAGGATGTTTTCATTAATCAAGAACGAAAGTTAGGGGATCAAAGACGATCAGATACCGTCCTAGTCTTAACTATAAACTATACCGACTCGGAATCGGGCAGGCACTTCAAACTTGCTCGGCGCCGTATGAGAAATCAAAGTCTTTGGGTTCTGGGGGGAGTATGGTCGCAAGGCTGAAACTT

>ASV28  -  Warnowiaceae
AAGTCTGGTGCCAGCAGCCGCGGTAATTCCAGCTCCAATAGCATATATTAAAGTTGTTGCGGTTAAAAAGCTCGTAGTTGGATTTCTGCTGGGGACGATCGGTCCGCCCTCTGGGTGAGTATCTGGCTCGGCCTTTGCATCTTCTTGAAGAGCGTTACTGCACTTGACTGTGTGGTGCGGTATACAAGACTTTTACTTTGAGGAAATAAGAATGTTTGAAGCAGGCGCATGCCTTGAATACACTAGCATGGAATAATGAGATAGGACCTCGGTTCTATTTTGTTGGTTTCTAGAATTGNNNNNNNNNNCAGAGGTGAAATTCTTGGATTTGTTAAAGACGGACTACTGCGAAAGCATTTGCCAAGGATGTTTTCATTGATCAAGAACGAAAGTTAGGGGATCGAAGACGATCAGATACCGTCCTAGTCTTAACCATAAACCATGCCGACTAGAGATTGGAGGTCGTTAATTACATGACTCCTTCAGCACCTTATGAGAAATCAAAGTCTTTGGGTTCCGGGGGGAGTATGGTCGCAAGGCTGAAACTT

>ASV31  -  Ephelotidae
AAGTCTGGTGCCAGCAGCCGCGGTAATTCCAGCTCCAATAGCGTATATTAATGTTGTTGCAGTTAAAAAGCTCGTAGTTGAATTTAGAAGGGGAAACTCTTCTGTTTGTCCTCACTCCTGCATCCGATTAGTTGCTTGGGTGATCAAACTTTTACTGTGAGAAAACTAAAGTGCTCAAAGCAGGCTAACGCTTGAATATTAAAGCATGGAATAATAAAATAGGACTTTATTCATTTTATTGGTTATTGAATGAAGTAATGATTAATAGAAACAGTTGGGGGCATTCGTATTTAATTGTNNNNNNNNNNTTAATTGTCAGAGGTGGAATTCTTGGATTTATTAAAGACGAACCAGTGCGAAAGCATTTGCCAAGGATGTTTTCATTAATCAAGAACGAAAGTTAGGGGATCAAAGACGATTAGATACCGTCGTAGTCCTAACCATAAACTATGCCGACTAGGGATTGGTGAGGTGAACCCTCATCAGCACCTAATGAGAAATCAAAGTCTTTGGGTTCTGGGGGGAGTATGGTCGCAAGGCTGAAACTT

>ASV33  -  Euplotidae
AAGTCTGGTGCCAGCAGCCGCGGTAATTCCAGCTCCAATAGTGTATATTAATGTTCCTGCAGTTATTCGATGCTCGTAGTTGGATTTCTGGGGGCTGAGATTGGAAGGTGGCCAAGGTCACCGCCGAACTCTTCCTTCATCCACCTGTTAACGTTGTCCGGGATTTGTTTCTCGGCTTCAGGCTCAGGTATTTTACCCTTTCTATATATTCATTTATTTATCTTCTTTTTGAGTAAATTATAGTGTTTCAGGCAGGCGTGCGCCGGAATACTTTAGCATGGAATAATCGAATTGGACCNNNNNNNNNNGGTGAAATTCTTTGAAATATTAAAGACTAACTTATGCGAAAGCATTTATTTTGCCAATAATGTTTTCATTAATCATTGAACGAAAGTTAGGGGATCAAAGACGATCAGATACCGTCCTAGTCTTAACCATAAACGTTGCCGACTAGGGATCGGAGGGCGTGCACATTCCGCCTTCGGCACCTTACGAGAAATCAAAGTCTTTTGGGTTCTGGGGGTAGTATGGTCGCAAGGCTGAAACTT

>ASV40  -  Ephelotidae
AAGTCTGGTGCCAGCAGCCGCGGTAATTCCAGCTCCGATAGCGTATATTAATGTTGTTGCAGTTAAAAAGCTCGTAGTTGAAACTCCGGCAAGATTCAATCTTGTCTGCCTGTAAGGATTTACGATGAAGAAATGACTTGTTCTTCTAAGCAGGCTTTTACCGTGAACAAAATAGAGTGCTCAAAGCAGGCGTTTGCTTGAATAATACAGCATGGAATAATAAAATAGGACTTTATCCATTTTATTGGTTATTGGATGAAGTAATGATTAACAGAAACAGTTGGGGGCATCAGTACTTNNNNNNNNNNTTAATAGTCAGAGGTGAAATTCTTAGATTTATTAAAGACTAACTAATGCGAAAGCATTTGCCAAGGATGTTTTCATTAATCAAGAACGAAAGTTAGGGGATCAAAGACGATTAGATACCGTCGTAGTCCTAACCATAAACTATACCGACTAGGGATTGGTGAGGAAAACCCTCATCAGCACCTAATGAGAAATCAAAGTCTTTGGGTTCTTGGGGGAGTATGGTCGCAAGGCTGAAACTT

>ASV41  -  Exobasidiomycetes
AAGTCTGGTGCCAGCAGCCGCGGTAATTCCAGCTCCAATAGCGTATATTAAAGTTGTTGCAGTTAAAAAGCTCGTAGTTGGACCTTGGACCTGGACAGGCGGTCCGCCTCACGGCGAGTACTGTCTTGCTGGGTCTTTCCTCTTGGTGATCTGTTGTTTCGGCAGCAGGGAACCAGGACCTTTACTTTGAAAAAATTAGAGTGTTCAAAGCAGGCTCGACGCCGGAATATATTAGCATGGAATAATAAAATAGGACGTGCGGTTCTATTTTGTTGGTTTTTGGAATCGCCGTAATGATNNNNNNNNNNTAGAGGTGAAATTCTTGGATTTTGTGAAGACTAACTTCTGCGAAAGCATTTGCCAAGGATGTTTTCATTAATCAAGAACGAAGGTTAGGGTATCGAAAACGATTAGATACCGTTGTAGTCTTAACAGTAAACTATGCCGACTAGGGATCGGTCGATGTTATCTTTTTGACTCGATCGGCACCTTACGAGAAATCAAAGTTTTTGGGTTCTGGGGGGAGTATGGTCGCAAGGCTGAAACTT

>ASV49  -  Labyrinthulaceae
AAGTCTGGTGCCAGCAGCCGCGGTAATTCCAGCTCCAATAGCGTATATTAAAGTTGTTGCAGTTAAAAAGCTCGTAGTTGAAGTTTTGGAACTCTGAGCCTGACGCATCATTTGCCTCGGTTCAGTGTTTCATATTCACAAAGATGTCTTTGCCCATTAACTTGTGCTTGGACGGAGTTGTGTCATTTACTGTGAACAAATTAGGGTGTTTAAAGCAGGCCTTTGTTTGGATACATTAGCATGGAATAATAAGATATAACTTTGGTTGTATTTTGTTGGTGACTACCAAAGTAATGATNNNNNNNNNNTCAGAGGTGAAATTCTTGGATTTTGATCAGACGAACTACTGCGAAAGCATTTACCAAGGATGTTTTCATTAATCAAGAACGAAAGTTAGGGGATCGAAGATGATTAGATACCATCGTAGTCTTAACCATAAACAATGCCGACTAGGGATTGGTGGACGTGTCTTAGTTACGCCATCAGTACCTCGTGAGAAATCAAAGTCTTTGGGTTCTGGGGGGAGTATGGTCGCAAGGCTGAAACTT

>ASV52  -  Cryptomonadales_X
AAGTCTGGTGCCAGCAGCCGCGGTAATTCCAGCTCTAATAGCGTATATTAAAGTTGTTGCAGTTAAAAAGCTCGTAGTCGGATGTCGGGCTCGGGCAGGCTGTCGGCTTCGGTCGGACGGCAGGCTCGGGTCTTTCTGCCTGAGGATCCATCTCATTCACTTGGGGTGGGGACGCAGGCCGTTTACTTTGAAAAAATTAGAGTGTTCAAAGCAGGCCTACGCTTGAATACATTAGCATGGAATAATGGAATAGGACTTTGGTGCTATTTTGTTGGTTTATGGGACCGAAGTAATGATTNNNNNNNNNNTCAGAGGTGAAATTCTTGGATTTACGAAAGATAAACTTCTGCGAAAGCATTCGGCAAGGATGTTTTCATTGATCAAGAACGAAAGTTAGGGGATCGAAGACGATCAGATACCGTCGTAGTCTTAACCATAAACTATGCCGACTAGGGATCAGTGGATGTCAATTTGCGACTCCATTGGCACCTTGTGAGAAATCAAAGTTTTTGGGTTCCGGGGGGAGTATGGTCGCAAGGCTGAAACTT

>ASV55  -  Blastodiniaceae
AAGTCTGGTGCCAGCAGCCGCGGTAATTCCAGCTCCAATAGCGTATATTAAAGTTGTTGCGGTTAAAAAGCTCGTAGTTGGATTTCTGCCGAGGGCGACCGGTCCGCCCTCTGGGTGAGTATCTGGCTCGGCCTGGGCATCTTCTTGGAGAGTGTATCTGCACTTGACTGTGTGGTGCAGTATCCAGGACTTTTACTTTGAGGAAATTAGAGTGTTTCAAGCAGGCACACGCCTTGAATACATTAGCATGGAATAATAAGATAGGACCTTGGTTCTATTTTGTTGGTTTCTAGGGCTGNNNNNNNNNNCAGAGGTGAAATTCTTGGATTTGTTAAAGACGGACGACTGCGAAAGCATTTGCCAAGGATGTTTTCATTGATCAAGAACGAAAGTTAGGGGATCGAAGACGATCAGATACCGTCCTAGTCTTAACCATAAACAATGCCGACTAGAGATTGGAGGTCGTTATCTGTACGACTCCTTCAGCACCTTATGAGAAATCAAAGTCTTTGGGTTCCGGGGGGAGTATGGTCGCAAGGCTGAAACTT

>ASV56  -  Dino-Group-I-Clade-7
AAGTCTGGTGCCAGCAGCCGCGGTAATTCCAGCTCCAATAGCGTATATTAAAGTTGTTGCGGTTAAAACGCTCGTAGTTGGAGATCTGTCAAAAAATACTGGTCCGCCCTCGTGGTGAGTACATGGTAAGTTTTTGTCATCATCTTGGGGAACTTGTTTGCACTTTACTGTGTGACTTGAGATCCAGGACTTTTACTTTGAGGAAATGAGAGTGTTTCAAGCAGGCGGAAGCCCTGAATACGTTAGCATGGAATAATAGCATCGGACCTCCTTCCAAAGCTGTTGGTTCATTGGAAAGNNNNNNNNNNTCAGAGGTGAAATTCTTGGATTTGTTAAAGACGAACTACTGCGAAAGCATCTGCCAAGGATGTTTTCATTGATCAAGAACGAAAGTTAGGGGATCGAAGACGATCAGATACCGTCCTAGTCTTAACCATAAACTATGCCGACTAGAGATTGGGGGCCGTCTTTATATGACGCCCTCAGCATCTTGAGAGAAATCAGAGTCTTTGGGTTCCGGGGGGAGTATGGTCGCAAGGCTGAAACTT

>ASV59  -  Ochromonadales_clade-XIII
AAGTCTGGTGCCAGCAGCCGCGGTAATTCCAGCTCCAATAGCGTATACTAAAGTTGTTGCAGTTAAAAAGCTCGTAGTTGAATTTCTGGTCTCGAGACGCGGTCAGCTCCAAGGAGTTTGTACTTGCGGATTGGGACCATCCTCGAGAAGAACATATCTGTCATTGAGTTGATGGGTATGGGAATCTCGTCATTTACTGTGAGCAAAATAGAGTGTTCAAAGCAGGCTTACGCCGTTGAATACATTAGCATGGAATAATAAGATAGGACCTTGGTCTATTTTGTTGGTTAGTTCTCCANNNNNNNNNNGTCAGAGGTGAAATTCTTGGATTTATGGAAGACGAACTACTGCGAAAGCATTTACCAAGGATGTTTTCATTAATCAAGAACGAAAGTTAGGGGATCGAAGATGATTAGATACCATCGTAGTCTTAACCATAAACTATGCCGACTAGGGATTGGTGGGTGTTATTAGCGACTCCATCAGCACCTTATGAGAAATCAAAGTCTTTGGGTTCCGGGGGGAGTATGGTCGCAAGGCTGAAACTT

>ASV63  -  Dino-Group-I-Clade-5
AAGTCTGGTGCCAGCAGCCGCGGTAATTCCAGCTCCAATAGCGTATATTAAAGTTGTTGCGGTTAAAAAGCTCGTAGTTGGATTTCTGCCGGTGAGCGGCGATCCGCCCCCAGTGGTGAGTATTCGTCGGCTTCACTGGCATCTTCCTGGGGGCTATGTCTGCACTTTGCTGTGTGGCGTATGATCCAGGACTTTTACTTTGAGGAAATGAGAGTGTTTCAAGCAGGCATTAGCCTTGAATACGTTAGCATGGAATAATGGCATCGGACCTTCATCCAAAGCTGTTGGTTCCTTGGAANNNNNNNNNNCAGAGGTGAAATTCTTGGATTTGTTGAAGACGGACTACTGCGAAAGCATCTGCCAAAGATGTTCTCATTGATCAAGAACGAAAGTTAGGTGATCGAAGACGATCAGATACCGTCCTAGTCTTAACCATAAACTATGCCGACTGGAGATCTGTGGCTGCTACCTATATGGCACCATCTGCATCTTGAGAGAAATCAAAGTCTTTGGGTTCCGGGGGGAGTATGGTCGCAAGGCTGAAACTT

>ASV68  -  Dino-Group-I-Clade-5
AAGTCTGGTGCCAGCAGCCGCGGTAATTCCAGCTCCAATAGCGTATATTAAAGTTGTTGCGGTTAAAAAGCTCGTAGTTGGATTTCTGCATGGAAGGAGCGGTCCACCCTCTGGGTGAGTTACTGCTACCTTTTGTGCATCTTCCTGAGAAGGCGTTCTTCACTTGATTGTGAGGCCGCATGACTCAGGACGTTTACTTTGAGGAAATGAGAGTGTTTCAAGCAGGCAAATGCCTTGAATACGTTAGCATGGAATAATAGCATCGGACCATCGTCATGCTGTTGGTGTCATGGCGAAGNNNNNNNNNNTCAGAGGTGAAATTCTTGGATTTGTTGAAGACGGACTACTGCGAAAGCATCTGCCAAAGATGTTCTCATTGATCAAGAACGAAAGTTAGGTGATCGAAGACGATCAGATACCGTCCTAGTCTTAACCATAAACTATGCCGACTGGAGATAGGAAGCGTTTATATTACGACTCTTTCTGCATCTTGAGAGAAATCAAAGTCTTTGGGTTCCGGGGGGAGTATGGTCGCAAGGCTGAAACTT

>ASV70  -  Ochromonadaceae
AAGTCTGGTGCCAGCAGCCGCGGTAATTCCAGCTCCAATAGCGTATACTAAAGTTGTTGCAGTTAAAAAGCTCGTAGTTGAATTTCTGGTCTCGAGACGCGGCCAGCCTCAAGGGGCGATGCTGTGGATCGGGACCATCCTCGAGGAGAACATATCTGTCATTGAGTTGATGGGTATGGGACCCTCGTCATTTACTGTGAGCAAAATAGAGTGTTCAAAGCAGGCTTACGCCGTTGAATACATTAGCATGGAATAATAAGATAGGACCTTGGTCTATTTTGTTGGTTATACTCCGAGGNNNNNNNNNNGTCAGAGGTGAAATTCTTGGATTTATGGAAGACGAACTACTGCGAAAGCATTTACCAAGGATGTTTTCATTAATCAAGAACGAAAGTTAGGGGATCGAAGATGATTAGATACCATCGTAGTCTTAACCATAAACTATGCCGACTAGGGATTGGTGGGTGTTATTAGCGACTCCATCAGCACCTTATGAGAAATCAAAGTCTTTGGGTTCCGGGGGGAGTATGGTCGCAAGGCTGAAACTT

>ASV71  -  Phaeophyceae_XX
AAGTCTGGTGCCAGCAGCCGCGGTAATTCCAGCTCCAATAGCGTATATTAAAGTTGCTGCAGTTAAAAAGCTCGTAGTTGGATTTGTGGCGCGGTCGTCCGGCTCGGATCCTTCATTGGGCCCGCATGTCTGGTTTTTCGGCCGCCCCATTCTCGGGTAGTGTGTGGCTGGCATTAGGTTGTCGGCTTCTTCACGCCCGTCGTTTACTGTGAAAAAATTAGAGTGTTCAAAGCAGGCTTAGGCCGTTGGATACATTAGCATGGAATAATGAGATAGGGCCACGACGGTCTATTTTGTTNNNNNNNNNNCAGAGGTGAAATTCTTGGATTTATGGAAGACGAACTACTGCGAAAGCATTTACCAAGGATGTTTTCATTAATCAAGAACGAAAGTTAGGGGATCGAAGATGATTAGATACCATCGTAGTCTTAACCATAAACTATGCCGACTAGGGATTGGCGGTCGTTAATATAAGGACTCCGTCAGCACCTTCCGAGAAATCAAAGTCTTTGGGTTCCGGGGGGAGTATGGTCGCAAGGCTGAAACTT

>ASV72  -  Thalassiosiraceae
AAGTCTGGTGCCAGCAGCCGCGGTAATTCCAGCTCCAATAGCGTATATTAAAGTTGTTGCAGTTAAAAAGCTCGTAGTTGGTTTTCAGTCTGGGGTGGCGAAGCACTCACAACGTGAGTGACTTCTGCCTTCCTGGACTTCCTTGGTGAGAATCTGTTTGGTATTAAGTTATCGGGCAGAGGATAACCATCGTTTACTGTGAAAAAATTAGAGTGTTTAAAGCAGGCTTATGCCGTTGAATATATTAGCATGGAATAATAAGATAGGACTTTGAGTCTATTTTGTTGGTTTGTGAATCNNNNNNNNNNTTGTCAGAGGTGAAATTCTTGGATTTCTGAAAGACGAACTACTGCGAAAGCATTTACCAAGGATGTTTTCATTAATCAAGAACGAAAGTTAGGGGATCGAAGATGATTAGATACCATCGTAGTCTTAACCATAAACTATGCCGACTCAGGATTGGCGGTTGTTTTTTGACTCCGTCAGCACTGTATGAGAAATCAAAGTCTTTGGGTTCCGGGGGGAGTATGGTCGCAAGGCTGAAACTT

>ASV73  -  Ochromonadaceae
AAGTCTGGTGCCAGCAGCCGCGGTAATTCCAGCTCCAATAGCGTATACTAAAGTTGTTGCAGTTAAAAAGCTCGTAGTTGAATTTCTGGTCTCGGACATCGGTCTGCCTCGAACGAGGTACGTACCAGTTGTCTGAATCCATCCTCGGGGAAAACGTATCTGTCATTCAGTTGATGGGTACGGGATCCTCGTCATTTACTGTGAGCAAAATAGAGTGTTCAAAGCAGGCTTATGCCGTTGAATACATTAGCATGGAATAATAAGATAAGACCTTGGTCTATTTTGTTGGTTTGTACTCNNNNNNNNNNGTCAGAGGTGAAATTCTTGGATTTATGGAAGACGAACTACTGCGAAAGCATTTACCAAGGATGTTTTCATTAATCAAGAACGAAAGTTAGGGGATCGAAGATGATTAGATACCATCGTAGTCTTAACCATAAACTATGCCGACTAGGGATTGGTGGACGTTTGTAACGACTCCATCAGCACCTTATGAGAAATCAAAGTCTTTGGGTTCCGGGGGGAGTATGGTCGCAAGGCTGAAACTT

>ASV74  -  Endomyxa_XX
AAGTCTGGTGCCAGCAGCCGCGGTAATACCAGCTCCAATAGCGTATATTAATGTTGTTGCAGTTAAAAAGCTCGTAGTTGGATTTCTGACTTGGTGAGCCTGGCCCGGAGTCTTTATGATTCTGTGAGCTGGCGCGCATCGGTCATCCTTCAGGAGAGTGTTTCTGCCCTTGATTGGGTTGGAAATAGGATCCTGATCGTTTACTTTGAAAAAATTAGAGTGTTCAAAGCAGGCATTTGCTGTGAATATATTAGCATGGAATAATGAGATAGGACTTCGGCCCTATTTTGTTGGTTTCNNNNNNNNNNGCCAGAGGTGAAATTCTTGGATTCGTTGAAGACTAACTTATGCGAAAGCATTCACCAAGGATGTCTTCTTTAATCAAGAACGAAAGTTGGGGGATCGAAGACGATCAGATACCGTCGTAGTCTCAACCATAAACTATGCCGACTAGGGATTGGGTGACGTTGAATATGACTCGCTCAGCACCTTATGAGAAATCAAAGTCTTTGGGTTCCGGGGGGAGTATGGTCGCAAGGCTGAAACTT

>ASV77 - Filosa-Thecofilosea
AAGTCTGGTGCCAGCAGCCGCGGTAATTCCAGCTCCAGTAGCGTATATTAAAGTTGTTGCAGTTAAAAAGCTCGTAGTTGGATTTCTGGCCTGACATGCCTGGCCCGCTTACAGATAATGTTCGTGAGTGCCGGCGCGTGTCTGCCATCCTTCTAGAGAACGGTTCTATCCTTCACTGGACTGGATCCGCTATCTAGATCTTTTACTTTGAAAAAATTAGAGTGTTCAAAGCAGGCTTGCGCTATGAATACATTAGCATGGAATAATAATCTAGGACTTTCGGCCTATTTTGTTGGTTNNNNNNNNNNCAGAGGTGAAATTCTCGGATTCGCTGAAGACTAACTTATGCGAAAGCATTCACCAAGGATGTCTTCTTTAATCAAGAACGAAAGTTGGGGGATCGAAGACGATCAGATACCGTCGTAGTCTCAACCATAAACTATACCGACTAGGGATTGGTCAACGTTGCATTTTCGACTTGATCAGCACCTTATGAGAAATCAAAGTCTTTGGGTTCCGGGGGGAGTATGGTCGCAAGGCTGAAACTT

>ASV78  -  Labyrinthulaceae
AAGTCTGGTGCCAGCAGCCGCGGTAATTCCAGCTCCAATAGCGTATATTAAAGTTGTTGCAGTTAAAAAGCTCGTAGTTGGATTTCTGGTAGGAGTGACCGTGCCGAACTTGATTGTTCGTGTATTGTGTCGTCTCCAGCCATCCTCGTGGAGAACTTTTCTAGCATTAATTTGTTGGGATTGGGACCCGCGTCGTTTACTGTGAAAAAATTAGAGTGTTTAAAGCAGGCATTGGCTTGAATACATTAGCATGGAATAATAAGATAGGACTTTGGTACTATTTTGTTGGTTTGCATACNNNNNNNNNNCAGAGGTGAAATTCTTGGATTTTGATCAGACGAACTACTGCGAAAGCATTTATCAAGGATGTTTTCATTAATCAAGAACGAAAGTTAGGGGATCGAAGATGATTAGATACCATCGTAGTCTTAACCATAAACTATGCCGACTAGGGATTGGCGGACGTTGTCTATATGACTCCGCCAGCACCTCATGAGAAATCAAAGTCTTTGGGTTCCGGGGGGAGTATGGTCGCAAGGCTGAAACTT

>ASV81  -  Gymnodiniaceae
AAGTCTGGTGCCAGCAGCCGCGGTAATTCCAGCTCCAATAGCGTATATTAAAGTTGTTGCGGTTAAAAAGCTCGTAGTTGGATTTCTGCAGGGGACGACCGGTCCGCCCTCTGGGTGAGTATCTGGCTTGGCCTTTGCATCTTCTTGGAGAACGTAGCTGCACTTGACTGTGTGGTGCGGTATCCTTGACTTTTACTTTGAGGAAATTAGAGTGTTTCAAGCAGGCACACGCCTTGAATACATTAGCATGGAATAATAAGATAGGACCTTGGTTCTATTTTGTTGGTTTCTAGAGCTGNNNNNNNNNNCAGAGGTGAAATTCTTGGATTTGTTAAAGACGGACTACTGCGAAAGCATTTGCCAAGGATGTTTTCATTGATCAAGAACGAAAGTTAGGGGATCGAAGACGATCAGATACCGTCCTAGTCTTAACCATAAACCATGCCGACTAGAGATTGGAGGTCGTTATCTTTACGACTCCTTCAGCACCTTATGAGAAATCAAAGTCTTTGGGTTCCGGGGGGAGTATGGTCGCAAGGCTGAAACTT

>ASV82  -  Endomyxa_XX
AAGTCTGGTGCCAGCAGCCGCGGTAATACCAGCTCCAATAGCGTATACTAATGTTGTTGCAGTTAGAAAGCTCGTAGTTGGATTTCTGGCTTCGGTGCGCCTGGCCCGGGGACCTGGTGTCCTTGTGAGCCGGTTTTGCGCATCGGCCATCCTTCGGGAGAGTGTCTCTGCCCTTGATTGGGTTGGAGGCAGGATCCTGACCGTTTACTTTGAAAAAATTAGAGTGTTCAAAGCAGGCCTTTTGTGCTGTGAATACAATTAGCATGGAATAATAAGATAGGACTTCGGCCCTATTTTGNNNNNNNNNNCCAGAGGTGAAATTCTTGGATTCGTTGAAGACGAACTTATGCGAAAGCATTCACCAAGGATGTCTTCTTTAATCAAGAACGAAAGTTGGGGGATCGAAGACGATCAGATACCGTCGTAGTCTCAACCATAAACTATGCCGACTAGGGATCGGGCGACGTTGAATAGGACTCGCTCGGCACCTTATGAGAAATCACAAGTCTTTGGGTTCCGGGGGGAGTATGGTCGCAAGGCTGAAACTT

>ASV83  -  Dino-Group-I-Clade-1
AAGTCTGGTGCCAGCAGCCGCGGTAATTCCAGCTCCAATAGCGTATATTAAAGTTGTTGCGGTTAAAAAGCTCGTAGTTGGAGTTCTGCCAGGTGACGCTCGTCCGCCCAAGTGGTGTGTACAGGGCGTGCATCTGGCCCTTTCAAGGGGAACGTGTCTGCACTTCATTGTGTGGTGCGAGATCCTTGACTTTTACTTTGAGGAAATAAGAGTGTTCCAAGCAGGCTCTCGTCGTGCATAGCTCAGCATGGAATAATAGCATTGGACTTCGTTTCTACGCTGTTGGTTGCAAGAAGCGNNNNNNNNNNCAGAGGTGAAATTCTTGGATTTGTTAAAGACGGACTACTGCGAAAGCATCTGCCATGGATGTTTTCATTGATCAAGAACGAAAGTTAGGGGATCGAAGACGATCAGATACCGTCCTAGTCTTAACTATAAACCATGCCGGCTAGAGATTGGAGGTCGTTCGATTTGTGACACCTTCAGCATCTTGAGAGAAATCAAAGCCTTTGGGTTCCGGGGGGAGTATGGTCGCAAGGCTGAAACTT

>ASV84  -  Dino-Group-II-Clade-22
AAGTCTGGTGCCAGCAGCCGCGGTAATTCCAGCTCCAGTAGCGTATATTAAAGTTGTTGCGGTTGAAAAGCTCGTAGTTGGGTTTCTGCGGAGGAAGCGCGGTCCGCACTTGGTGCGTGTATCTGGTCTACCTACGCATCTTCCAGTGAAACGCTACTGCGCTTTATTGCGTGGCGCGGCAATCTGGACTTTTACTTTGAGGAAATTGGAGTGTTTACAGCGAGCGATTGGTTTGAACATATTAGCATGGAATAATAACCTAGAACCTTGGTTCTATTTTGTTGGTTTCTAGACTAGGNNNNNNNNNNCAGAGGTGAAATTCTTGGATTGTGTTACGACGAACCACTGCGAAAGCATTTGCCAAGGATGTTTTCATTGATCAAGAACGAAAGTGCAGGGATCGAAGACGATTAGATACCGTCGTAGTCTGCACCGTAAACTATGCCGATTAAAGATTGGAGGTCGTTCTTATTGTGGCTCCTTCAGTAATTTATGAGAAATCAAAATTCTTGGGTTCCGGGGGGAGTATGGTCGCAAGGCTGAAACTT

>ASV85  -  Labyrinthulaceae
AAGTCTGGTGCCAGCAGCCGCGGTAATTCCAGCTCCAATAGCGTATATTAAAGTTGTTGCAGTTAAAAAGCTCGTAGTTGGATTTCTGGTAGGAGTGACCGTTCCGAACTTGATTGTTCGTGTATTGTGTTTTCTCCAGCCATCCTTGTGGAGAACTTTTCTTGCATTAATTTGTAGGGATTGGGACCCGCATCGTTTACTGTGAAAAAATTAGAGTGTTTAAAGCAGGCAATCGCTTGAATACATTAGCATGGAATAATAAGATAGGACTTTGGTACTATTTTGTTGGTTTGCATACNNNNNNNNNNCAGAGGTGAAATTCTTGGATTTTGATCAGACGAACTACTGCGAAAGCATTTATCAAGGATGTTTTCATTAATCAAGAACGAAAGTTAGGGGATCGAAGATGATTAGATACCATCGTAGTCTTAACCATAAACTATGCCGACTAGGGATTGGCGGACGTTGTCTATATGACTCCGCCAGCACCTCATGAGAAATCAAAGTCTTTGGGTTCCGGGGGGAGTATGGTCGCAAGGCTGAAACTT

>ASV86  -  Peronosporomycetes_XX
AAGTCTGGTGCCAGCAGCCGCGGTAATTCCAGCTCCAATAGCGTATATTAAAGTTGTTGCAGTTAAAAAGCTCGTAGTTGGATTTCTGGTCTAGGTTATCGGTCGTCGTGCGTATGCGCGATTGAACTTGTATGACTTGGGTCATTTTTTGTGAGGATGTGCTTCTGGCATTAAGTTGTCGGGGGTATGGACTTGCATCGTTTACTGTGAAAAAATTAGAGTGTTTAAAGCAGGCGTTGGCCATTTTTGAATACATTAGCATGGAATAATAAGATACGACTTTGGTGGTCTATTTTGTNNNNNNNNNNTCAGAGGTGAAATTCTTGGATCGCTGAAAGATGATCTTAGGCGAAAGCATTTACCATGGATGTTTTCATTAATCAAGAACGAAAGTTAGGGGATCGAAGATGCTTAGATACCATCGTAGTCTTAACCATAAACTATGCCGACTCGGGATTGGCAGTCGTTTAATTATGACCTTGTCAGCACCGTATGAGAAATCAAAGTCTTTGGGTTCCGGGGGGAGTATGGTCGCAAGGCTGAAACTT

>ASV91  -  Ephelotidae
AAGTCTGGTGCCAGCAGCCGCGGTAATTCCAGCTCCAATAGCGTATATTAATGTTGTTGCAGTTAAAAAGCTCGTAGTTGAATTTAGGAAAGTCAACTTTCCTGTCTTCCCTCGCACTTGCAACCGGTTGTTGCTCTTGTGACAAGACTTTTACTGTGAGAAAACTAAAGTGCTCAAAGCAGGCTAACGCTTGAATATTAAAGCATGGAATAATAGAATAGGACTTTATTCATTTTATTGGTTATTGGATAAAGTAATGATTAACAGAAACAGTTGGGGGCATTCGTATTTAATTGTCNNNNNNNNNNTTAATTGTCAGAGGTGGAATTCTTGGATTTATTAAAGACGAACTAGTGCGAAAGCATTTGCCAAGGATGTTTTCATTAATCAAGAACGAAAGTTAGGGGATCAAAGACGATTAGATACCGTCGTAGTCCTAACCATAAACTATACCGACTAGGGATTGGTGAGGAGAACCCTCATCAGCACCTAATGAGAAATCAAAGTCTTTGGGTTCTGGGGGGAGTATGGTCGCAAGGCTGAAACTT

>ASV92  -  Holostichidae
AAGTCTGGTGCCAGCAGCCGCGGTAATTCCAGCTCCAATAGCGTATATTAAAGTTGTTGCAGTTAAAAAGCTCGTAGTTGGATTTCTGTGAGAGTGCCGGTGTCGGCTGATGCTTGTACGCAGGCGCTCTTACATCCTTCTGTTAACTGTTCTTGGCATTTTATTGCTGGTTCAGGGCTCAGATATTTTACCTTGAGAAAATTAGAGTGTTTCAGGCAGGCTTATGCCGGAATACATTAGCATGGAATAATGGAACAGGACCTGTGCGTCTCTCGGGGCGCCGGTCTCCGTTGTTGGTNNNNNNNNNNTAGTCAGAGGTGAAATTCTCGGATTTGTTAAAGACTAACTTATGCGAAAGCATTTGCCAAGGATGTTTTCATTAATCAAGAACGAAAGTTAGGGGATCAAAGACGATCAGATACCGTCCTAGTCTTAACCATAAACTATGCCGACTAGGGATCGGAGGCGAGTACTAACAGCCTTCGGAACCTTATGAGAAATCAAAGTCTTTGGGTTCTGGGGGGAGTATGGTCGCAAGGCTGAAACTT

>ASV93  -  Endomyxa_XX
AAGTCTGGTGCCAGCAGCCGCGGTAATACCAGCTCCAATAGCGTATACTAATGTTGTTGCAGTTAGAAAGCTCGTAGTTGGATTTCTGGCTTCGGTGCGCCTGGCCCGAGGACCTGGTGTCCTTGTGAGCCGGTTTGCGCATCGGCCATCCTTCGGGAGAGTGTGTCTGCCCTTGATTGGGTTGGATGCAGGATCCTGATCGTTTACTTTGAAAAAATTAGAGTGTTCAAAGCAGGCCTTTTGTGCTGTGAATACAATTAGCATGGAATAATAAGATAGGACTTCGGCCCTATTTTGTNNNNNNNNNNCCAGAGGTGAAATTCTTGGATTCGTTGAAGACGAACTTATGCGAAAGCATTCACCAAGGATGTCTTCTTTAATCAAGAACGAAAGTTGGGGGATCGAAGACGATCAGATACCGTCGTAGTCTCAACCATAAACTATGCCGACTAGGGATCGGACGACGTTGAATAGGACTCGTTCGGCACCTTATGAGAAATCACAAGTCTTTGGGTTCCGGGGGGAGTATGGTCGCAAGGCTGAAACTT

>ASV94  -  Gymnodiniaceae
AAGTCTGGTGCCAGCAGCCGCGGTAATTCCAGCTCCAATAGCGTATATTAAAGTTGTTGCGGTTAAAAAGCTCGTAGTTGGATTTCTGCTGAGGACGACCGGTCCGCCCTCTGGGTGAGTATCTGGCTCGGCCTTGGCATCTTCTTGGGGAACGTAACTGCACTTGACTGTGTGGTGCGGTATCCAGGACTTTTACTTTGAGGAAATTAGAGTGTTTCAAGCAGGCGCACGCCTTGAATACATTAGCATGGAATAATAAGATAGGACCTTGGTTCTATTTTGTTGGTTTCTAGAGCTGNNNNNNNNNNCAGAGGTGAAATTCTTGGATTTGTTAAAGACGGACTACTGCGAAAGCATTTGCCAAGGATGTTTTCATTGATCAAGAACGAAAGTTAGGGGATCGAAGACGATCAGATACCGTCCTAGTCTTAACCATAAACCATGCCGACTAGAGATTGGAGGTCGTTAACTATACGACTCCTTCAGCACCTTATGAGAAATCAAAGTCTTTGGGTTCCGGGGGGAGTATGGTCGCAAGGCTGAAACTT

>ASV95  -  Gigartinales_X
AAGTCTGGTGCCAGCAGCCGCGGTAATTCCAGCTCTGTAAGCGTATACCCAAGTTGTTGCAGTTAAAACGCTCGTAGTCGGAGTTTGGCGGGCGCCCTGGGGCGTCTTTACGGACGGATTCAGGGCGGCCGCCTTTGTGGAGGGGGGCCCAGCGGGGCTTTGTTGCGTCGCTGTGGTCGCTGCCACCGTTTACTGTGAATAAATTAAAGTGTTCAAAGCGGGCGTTTGCCATGAATACCTTAGCATGGAATAATAGAATAGGACCTGTCTCCTGTTTTGTTGGTTTGTGAGGAACGGGNNNNNNNNNNTCAGAGGTGAAATTCTTGGATTGGCGGAAGACAAACGGCTGCGAAAGCGTCTGCCAAGGACGTTTTCATTGATCAAGAACGAAAGTAAGGGGATCGAAGACGATCAGATACCGTCGTAGTCTTTACTATAAACGATGAGGACTGGGGATCGGACAGGACTGTATTTTGGCCTGTCCGGCACCCTTCGGGAAACCAAAGTGTTTGCTTTCTGGGGGGAGTATGGTCGCAAGGCTGAAACTT

>ASV98  -  Ceramiaceae
AAGTCTGGTGCCAGCAGCCGCGGTAATTCCAGCTCTGTAAGCGTATACCAAAGTTGTTGCAGTTAAAACGCTCGTAGTCGGACGTTGGCTTCGGATGTATTGCTTGGCGTAAAAACCACTTTACTTCTTTAGCCTTTGTGGAGGGGGCTTCGAGGCTCTTAATTGAACCTTTTGTAAGTTCCGCCACCGTTTACTGTGAAAAAATTAGAGTGTTCAAAGCGGGCGTTTGCCATGAATACATTAGCATGGAATAATAGAATAGGACCTGGTCCTGTTTTGTTGGTTTGTGAGTATCAGGNNNNNNNNNNGCGTTAGAGGTGAAATTCTTGGATCGCCGGAAGACAAACAGCTGCGAAAGCGTCTGCCAAGGACGTTTTCATTGATCAAGAACGAAAGTAAGGGGATCGAAGACGATCAGATACCGTCGTAGTCTTTACCATAAACAATGAGAACATGGGGAGAGTCGTGGCATATTGGTACGATTCGCACCCTTCGGGAAACCAAAGTATTTGCTTTCTGGGGGGAGTATGGTCGCAAGGCTGAAACTT

>ASV99  -  Cryptomonadales_X
AAGTCTGGTGCCAGCAGCCGCGGTAATTCCAGCTCTAATAGCGTATATTAAAGTTGTTGCAGTTAAAAAGCTCGTAGTCGGATGTCGGGCTCGGGCAGGCTGTCGGCTTCGGTCGGACGGCAGGCTCGGGTCTTTCTGCCTGAGGATCCCGTGCACTTTATTGTGGGCGGGGGACGCAGGCCGTTTACTTTGAAAAAATTAGAGTGTTCAAAGCAGGCCTACGCTTGAATACATTAGCATGGAATAATGGAATAGGACTTTGGTGCTATTTTGTTGGTTTATGGGACCGAAGTAATGANNNNNNNNNNTCAGAGGTGAAATTCTTGGATTTACGAAAGATAAACTTCTGCGAAAGCATTCGGCAAGGATGTTTTCATTGATCAAGAACGAAAGTTAGGGGATCGAAGACGATCAGATACCGTCGTAGTCTTAACCATAAACTATGCCGACTAGGGATCAGTGGATGTCAATTTGCGACTCCATTGGCACCTTGTGAGAAATCAAAGTTTTTGGGTTCCGGGGGGAGTATGGTCGCAAGGCTGAAACTT

>ASV104  -  Acantharea_F3
AAGTCTGGTGCCAGCAGCCGCGGTAATTCCAGCTCCAATAGCGTATACTAATGTTGTTGCAGTTAAAAAGCTCGTAGTCGGATTTCAGTAGGCTCAGTTAAGTCTCTTCTATTGAGTTCTTTATGGGCCTGCTTCTTTGACAGAAACTTCTATGTTATTCATTTAGCGTGGGTAGCGACTGTCTCTTTTACTTTGAGAAAATTAGAGTGTTCAAAGCAGGTATTCGCCTGAATATTACTCTTGGAATAATGCTATAAGACTTTGGTTCTAATGTATTGGTGATTGGGACCAGAGTAATNNNNNNNNNNGAGAGGTGAAATTCTTGGACCTTTGTATGACGAACAACTGCGAAAGCATTGGACTAGGACGTTCCCGTTGATCAAGAACGAAAGTTGGGGGATCGAAGACGATCAGATACCGTCGTAGTCTCAACCATAAACTATGCCAGCTAGGGATCGGAGGACGTTACATGTTCGACTCCTTCGGCACCTTATGAGAAATCAAAGCATTTGGGTTCCGGGGGGAGTATGGTCGCAAGGCTGAAACTT

>ASV105  -  Ostreobiaceae
AAGTCTGGTGCCAGCAGCCGCGGTAATTCCAGCTCCAATAGCGTATATTTAAGTTGTTGCGGTTAAAACGCTCGTAGTTGGACTTTGGGTTCCGTTTCGTCGGTCCGCCCTCGCGGGCGCGCACCGCACGTTCGGCAACCTTTTTGGTCGGTCCCCGCGGCTGGGCTTCACTGTCTGGCCGCGCGCGTCCGTCCGGGTTACTTTGAGGAAAATAGAGTGTTCAAAGCACGCGGCTGCGCGAATACGCTAGCATGGAATAACACGAGAGGGCTGTGGGCCACACGTGGTTGGTCTGTGGNNNNNNNNNNAGAGGTGAAATTCTTGGATTTGTGGAAGGCGAACATCTGCGAAAGCGATTGCCAAGGACGTCTCCGTTGATCAAGAACGAAAGTTGGGGGATCGAAGATGATTAGATACCGTCGTAGTCCCAACCGTAAACGATGCCGACTAGGGATCGGCGGGCGTTCCGTTTTGAGGCCCCGCCGGCACCTGACGAGAAATCGAAGTCTTTGGGTTCCGGGGGGAGTACGGTCGCAAGGCTGAAACTT

>ASV106  -  Noelaerhabdaceae
AAGTCTGGTGCCAGCAGCCGCGGTAATTCCAGCTCCAATAGCGTATATTAAAGTTGTTGCAGTTAAAACGCTCGTAGTCGGATTTCGGGGCGGGCCGACCGGTCTGCCGATGGGTATGCACTGGCCGGCGCGTCCTTCCACCCGGAGACCGCGCCTACTCTTAACTGAGCGGGCGCGGGAGACGGGTCTTTTACTTTGAAAAAATCAGAGTGTTTCAAGCAGGCAGTCGCTCTTGCATGGATTAGCATGGGATAATGAAATAGGACTCTGGTGCTATTTTGTTGGTTTCGAACACCGGNNNNNNNNNNGAGAGGTGAAATTCTCAGACCAGCGGAAGACGAACCACTGCGAAAGCATTTGCCAGGGATGTTTTCACTGATCAAGAACGAAAGTTAGGGGATCGAAGACGATCAGATACCGTCGTAGTCTTAACCATAAACCATGCCGACTAGGGATTGGAGGATGTTCCATTTGTGACTCCTTCAGCACCTTTCGGGAAACTAAAGTCTTTGGGTTCCGGGGGGAGTATGGTCGCAAGGCTGAAACTT

>ASV108  -  Dothideomycetes
AAGTCTGGTGCCAGCAGCCGCGGTAATTCCAGCTCCAATAGCGTATATTAAAGTTGTTGCAGTTAAAAAGCTCGTAGTTGAACCTTGGGCCTGGCTGGCCGGTCCGCCTCACCGCGTGTACTGGTCCGGCCGGGCCTTTCCTTCTGGGGAACCTCATGCCCTTCACTGGGCGTGTTGGGGAACCAGGACTTTTACTTTGAAAAAATTAGAGTGTTCAAAGCAGGCCTTTGCTCGAATACATTAGCATGGAATAATAGAATAGGACGTGTGGTTCTATTTTGTTGGTTTCTAGGACCGCNNNNNNNNNNAGAGGTGAAATTCTTGGATTGATTGAAGACTAACTACTGCGAAAGCATTTGCCAAGGATGTTTTCATTAATCAGTGAACGAAAGTTAGGGGATCGAAGACGATCAGATACCGTCGTAGTCTTAACCATAAACTATGCCGACTAGGGATCGGACGGTGTTAGTATTTTGACCCGTTCGGCACCTTACGAGAAATCAAAGTTTTTGGGTTCTGGGGGGAGTATGGTCGCAAGGCTGAAACTT

>ASV110  -  Asterionellopsidaceae
AAGTCTGGTGCCAGCAGCCGCGGTAATTCCAGCTCCAATAGCGTATATTAAAGTTGTTGCAGTTAAAAAGCTCGTAGTTGGATTTGTGGTTGGAGAGGTCCGCCGTTGCTATGCTTCGTGTTGGATCTTTCCGTCCATCCTTGGGTGGATCCTGTGTGGCATTCAGTTGTCGTGCAGGGGATGCCCATCGTTTACTGTGAAAAAATTAGAGTGTTCAAAGCAGGCTTACGCCTTGAATATATTAGCATGGAATAATAAGATAGGACCTGGGTACTATTTTGTTGGTTTGCGCACCGAGNNNNNNNNNNTCAGAGGTGAAATTCTTGGATTTTTGGAAGACGAACTACTGCGAAAGCATTTACCAAGGATGTTTTCATTAATCAAGAACGAAAGTTAGGGGATCGAAGATGATTAGATACCATCGTAGTCTTAACCATAAACTATGCCGACAAGGGATTGGCGGTTGTTCGTTTTGACTCCGTCAGCACCTTATGAGAAATCACAAGTCTTTGGGTTCCGGGGGGAGTATGGTCGCAAGGCTGAAACTT

>ASV121  -  Cryptomonadales_X:nucl
AAGTCTGGTGCCAGCAGCCGCGGTAATTCCAGCTCCAATAGCGTATACTAAAGTTGTTGCAGTTAAAAAGCTCGTAGTCGAATATAGGTTGTTTGGATGCGCGAGCACTCTTGTTTAACTTGAGATGCTTGCGCCCATTAGCCGCCCTTGTGGAGCTCGATGTTCTTGATTATCAAGAACACTCAATCGATCCCACACATTACTGTGAACAAAATAGAGTGTTCATGGCAGGCCATTAGGGCTTGAATACCGCAGCATGGAATAATAGAATAGGACTTCCGGTTCTATTTTATTGGTTNNNNNNNNNNCAGAGGTGAAATTCTTGGATTGACGGAAGACGAACAACTGCGAAAGCATCTGCCAAGGATGTTTTCATTGATCAAGAACGAAAGTTAGGGGATCGAAGACGATTAGATACCGTCGTAGTCCTAACCATAAACTATGCCGACTGGGGATTGGTAGATGTACCAAAAACGACTCTATCAGCACCCTATGAGAAATCAAAGTCTTTGGGTTCTGGGGGGAGTATGGTCGCAAGGCTGAAACTT

>ASV126  -  Dino-Group-I-Clade-4
AAGTCTGGTGCCAGCAGCCGCGGTAATTCCAGCTCCAATAGCGTATATTAAAATTGTTGCGGTTAAAACGCTCGTAGTTGGGTATCTGCCAAGAAGTTGTGGTCCTCCCAAGTGGAGAGTACTCGGAACATTTCTTGTCAATTGTTCAGGGACGGTGTTTACACTTGGCTGTGCGACACGAGATCTGAATTTTTACTTTGAGGAAATGAGAGTGTTTCAAGCAGGCAGTTGCCTTGAATATGATAGCATGGAATAATGGCACAAGACCTCTTTCCTAAGCTGTTGGTTTTTGGAACGANNNNNNNNNNGTCAGAGGTGAAATTCTTGGATTTTTTAAAGACGAACAATTGCGAAGGCATCTGCCCAGGATGTTTTTGTTGATCAAGAACGAAAGTTAGGGGATCGAAGACGATCAGATACCGTCCTAGTCTTAACCTTAAACTATGCCGACTGGAGATTGAGGTCGTCAGTTCTTGACGTCTTCAGCATCCTGAGAGAAATCTAAGTCTTTGGGTTCCGGGGGGAGTATGGTCGCAAGGCTGAAACTT

>ASV128  -  Dino-Group-I-Clade-1
AAGTCTGGTGCCAGCAGCCGCGGTAATTCCAGCTCCAATAGCGTATATTAAAGTTGTTGCGGTTAAAAAGCTCGTAGTTGGAGTTCTGCCAGGTGACACTCGTCCGCCCAAGTGGTGTGTACAGGGTGTGCATCTGGCCCTTTCAAGGGGAACGTGTCTGCACTTCATTGTGTGGTGCGAGATCCTTGACTTTTACTTTGAGGAAATAAGAGTGTTCCAAGCAGGCTCTCGTCGTGCATAGCTCAGCATGGAATAATAGCATTGGACTTCGTTTCTACGCTGTTGGTTGCAAGAAGCGNNNNNNNNNNCAGAGGTGAAATTCTTGGATTTGTTAAAGACGGACTACTGCGAAAGCATCTGCCATGGATGTTTTCATTGATCAAGAACGAAAGTTAGGGGATCGAAGACGATCAGATACCGTCCTAGTCTTAACTATAAACCATGCCGGCTAGAGATTGGAGGTCGTTCGATTTGTGACACCTTCAGCATCTTGAGAGAAATCAAAGCCTTTGGGTTCCGGGGGGAGTATGGTCGCAAGGCTGAAACTT

>ASV133  -  Dino-Group-I-Clade-1
AAGTCTGGTGCCAGCAGCCGCGGTAATTCCAGCTCCAATAGCGTATATTAAAGTTGTTGCGGTTAAAAAGCTCGTAGTTGGAGTTCTGCCAGGTGCCGCCTGTCCGCCCCAGTGGTGAGTACGTGGCGCGCATTTGGCCCTTTCAAGGGGAGCGTATCTGCACTTTATTGTGTGGTGCGGGATCCTTGACTTTTACTTTGAGGAAATAGGAGTGTTCCAAGCAGGCTCTCGTCGTGCACAGCTCAGCATGGAATAATAGCATTGGACCTCGATTCTAAGCTGTTGGTTGCCAGAAGCGNNNNNNNNNNCAGAGGTGAAATTCTTGGATTTGTTAAAGACGGACTACTGCGAAAGCATCTGCCATGGATGTTTTCATTGATCAAGAACGAAAGTTAGGGGATCGAAGACGATCAGATACCGTCCTAGTCTTAACTATAAACCATGCCGGCTAGAGATCGGAGGTTGTTCGTTTTGTGACGCCTTCAGCATCTTGAGAGAAATCAAAGCCTTTGGGTTCCGGGGGGAGTATGGTCGCAAGGCTGAAACTT

>ASV136  -  Dino-Group-I-Clade-1
AAGTCTGGTGCCAGCAGCCGCGGTAATTCCAGCTCCAATAGCGTATATTAAAGTTGTTGCGGTTAAAAAGCTCGTAGTTGGAGTTCTGCCAGGTGACACTCGTCCGCCCAAGTGGTGTGTACAGGGTGTGCATCTGGCCCTTTCAAGGGGAACGTGTCTGCACTTAATTGTGTGGTGCGAGATCCTTGACTTTTACTTTGAGGAAATAAGAGTGTTCCAAGCAGGCTCTCGTCGTGCATAGCTCAGCATGGAATAATAGCATTGGACTTCGTTTCTACGCTGTTGGTTGCAAGAAGCGNNNNNNNNNNCAGAGGTGAAATTCTTGGATTTGTTAAAGACGGACTACTGCGAAAGCATCTGCCATGGATGTTTTCATTGATCAAGAACGAAAGTTAGGGGATCGAAGACGATCAGATACCGTCCTAGTCTTAACTATAAACCATGCCGGCTAGAGATTGGAGGTCGTTCGATTTGTGACACCTTCAGCATCTTGAGAGAAATCAAAGCCTTTGGGTTCCGGGGGGAGTATGGTCGCAAGGCTGAAACTT

>ASV137  -  Ostreobiaceae
AAGTCTGGTGCCAGCAGCCGCGGTAATTCCAGCTCCAATAGCGTATATTTAAGTTGTTGCGGTTAAAACGCTCGTAGTTGGACTTTGAGCGTCGCCGGGTCGGTCCGCCCTCACGGGCGCGCACCGCACTCGCGTCAGCTCTTCGGGTCGGTCCCGCCGGCTGGGCTTAACTGTCCGGTCGGCGGTGTTCCGACCGGGTTACTTTGAGGAAAATAGAGTGTTCAAAGCGTGCGATCGCGTGAATACGCTAGCATGGAATAACACGACAGGGCTGTGGGCCACACGTGGTTGGTCTGTGNNNNNNNNNNAGAGGTGAAATTCTTGGATTTGTGGAAGGCGAACATCTGCGAAAGCGATTGCCAAGGACGTTTCCGTTGATCAAGAACGAAAGTTGGGGGATCGAAGATGATTAGATACCGTCGTAGTCCCAACCGTAAACGATGCCGACTAGGGATCGGCGGGCGTTCATTCAAAAGGCTCCGCCGGCACCTTACGCGAAAGCAAAGTTTTTGGGTTCCGGGGGGAGTACGGTCGCAAGGCTGAAACTT

>ASV143  -  Dino-Group-I-Clade-1
AAGTCTGGTGCCAGCAGCCGCGGTAATTCCAGCTCCAATAGCGTATATTAAAGTTGTTGCGGTTAAAAAGCTCGTAGTTGGAGTTCTGCCAGGTGCCACCTGTCCGCCCCAGTGGTGAGTACGTGGTGCGCATTTGGCCCTTTCAAGGGGAGCGTATTTGCACTTAATTGTGTGGTGCGGGATCCTTGACTTTTACTTTGAGGAAATAAGAGTGTTCCAAGCAGGCTCTCGTCGTGCATAGCTCAGCATGGAATAATAGCATTGGACCTCGATTCTAAGCTGTTGGTTGCCAGAAGCGNNNNNNNNNNCAGAGGTGAAATTCTTGGATTTGTTAAAGACGGACTACTGCGAAAGCATCTGCCATGGATGTTTTCATTGATCAAGAACGAAAGTTAGGGGATCGAAGACGATCAGATACCGTCCTAGTCTTAACTATAAACCATGCCGGCTAGAGATCGGAGGTTGTTCGTTTTGTGACGCCTTCAGCATCTTGAGAGAAATCAAAGCCTTTGGGTTCCGGGGGGAGTATGGTCGCAAGGCTGAAACTT

>ASV149  -  Dino-Group-I-Clade-1
AAGTCTGGTGCCAGCAGCCGCGGTAATTCCAGCTCCAATAGCGTATATTAAAGTTGTTGCGGTTAAAAAGCTCGTAGTTGGAGTTCTGCCAGGTGACGCTCGTCCGCCCAAGTGGTGTGTACAGGGCGTGCATCTGGCCCTTTCAAGGGGAACGTGTCTGCACTTCATTGTGTGGTGCGAGATCCTTGACTTTTACTTTGAGGAAATAAGAGTGTTCCAAGCAGGCTCTCGTCGTGCATAGCTCAGCATGGAATAATAGCATTGGACTTCGTTTCTACGCTGTTGGTTGCAAGAAGCGNNNNNNNNNNCAGAGGTGAAATTCTTGGATTTGTTAAAGACGGACTACTGCGAAAGCATCTGCCATGGATGTTTTCATTGATCAAGAACGAAAGTTAGGGGATCGAAGACGATCAGATACCGTCCTAGTCTTAACTATAAACCATGCCGGCTAGAGATCGGAGGTCGTTCGATTTGTGACACCTTCAGCATCTTGAGAGAAATCAAAGCCTTTGGGTTCCGGGGGGAGTATGGTCGCAAGGCTGAAACTT

>ASV151 - Gymnodiniales
AAGTCTGGTGCCAGCAGCCGCGGTAATTCCAGCTCCAATAGCGTATATTAAAGTTGTTGCGGTTAAAAAGCTCGTAGTTGGATTTCTGTCGAGGACGACCGTTCCGCCCTCTGGGTGAGTATCTGGCTCGGCCTTGGCATCTTCTTGGAGAACGTTGCTGCTCTTGATTGAGTGGTGCGGTATCCAGGACTTTTACTTTGAGGAAATTAGAGTGTTTCAAGCAGGCGCACGCCTTGAATACATTAGCATGGAATAATAAGATAGGACCCCGGTTCTATTTTGTTGGTTTCTAGAGCTGNNNNNNNNNNCAGAGGTGAAATTCTTGGATTTGTTAAAGACGGACTACTGCGAAAGCATTTGCCAAGGATGTTTTCATTGATCAAGAACGAAAGTTAGGGGATCGAAGACGATCAGATACCGTCCTAGTCTTAACCATAAACCATGCCGACTAGAGATTGGAGGTCGTTACTTATACGACTCCTTCAGCACCTTATGAGAAATCAAAGTCTTTGGGTTCCGGGGGGAGTATGGTCGCAAGGCTGAAACTT

>ASV154  -  Heterocapsaceae
AAGTCTGGTGCCAGCAGCCGCGGTAATTCCAGCTCCAATAGCGTATATTAAAGTTGTTGCGGTTAAAAAGCTCGTAGTTGGATTTCTGCCGAGGACGACCGGTCCGCCCTCTGGGTGAGTATCTGGCTCGGCCTGGGCATCTTCTTGGAGAACGTAGCTGCACTTGACTGTGTGGTGCGGTATCCAGGACTTTTACTTTGAGGAAATTAGAGTGTTTCAAGCAGGCACACGCCTTGAATACATTAGCATGGAATAATAAGATAGGACCTCGGTTCTATTTTGTTGGTTTCTAGAGCTGNNNNNNNNNNCAGAGGTGAAATTCTTGGATTTGTTAAAGACGGACTACTGCGAAAGCATTTGCCAAGGATGTTTTCATTGATCAAGAACGAAAGTTAGGGGATCGAAGACGATCAGATACCGTCCTAGTCTTAACCATAAACCATGCCGACTAGAGATTGGAGGTCGTTATCTATACGACTCCTTCAGCACCTTATGAGAAATCAAAGTCTTTGGGTTCCGGGGGGAGTATGGTCGCAAGGCTGAAACTT

>ASV157  -  Stenosemellidae
AAGTCTGGTGCCAGCAGCCGCGGTAATTCCAGCTCCAATAGCGTATATTAAAGTTGTTGCAGTTAAAAAGCTCGTAGTTGGATTTCTGGTAGTGGGTAAGAGCTCGTTGCACGATGCTCGCGTTCATTGCCATCCTTCTGTTAACCTTTCAGGACATTCATTTGTTTGTTAGGGGCTCAGATATTTTACCTTGAGAAAATTAGAGTGTTTCAGGCAGGCTTGTGCCCGGATACATTAGCATGGAATAATGGAATAGGACTTTAGCCTCTTCTGTTGGTCTGAGGGGTTGAAGTAATGANNNNNNNNNNCTGTCAGAGGTGAAATTCTCGGATTTGTTAAAGACTAACTTATGCGAAAGCATTTGCCAAGGATGTTTTCATTAATCAAGAACGAAAGTTAGGGGATCAAAGACGATCAGATACCGTCCTAGTCTTAACCATAAACTATGCCGACTCGGGATCGGGGGCCAGAGATAACTGCCTTCGGCACCGTATGAGAAATCAAAGTCTTTGGGTTCTGGGGGGAGTATGGTCGCAAGGCTGAAACTT

>ASV158  -  Thalassiosiraceae
AAGTCTGGTGCCAGCAGCCGCGGTAATTCCAGCTCCAATAGCGTATATTAAAGTTGTTGCAGTTAAAAAGCTCGTAGTTGGATTTCTGGCAGGAGCGGCCGGCCACGCGCTCTGCGCGTGAGCTTGTGCTGTCTCTGGCCATCCTCGGGGAGATCGCGTTTGGCATTAAGTTGTCGGGCGTGGGATACCCGTCGTTTACTGTGAAAAAATTAGAGTGTTTAAAGCAGGCTTATGCCGTTGAATATATTAGCATGGAATAATAAGATAGGACTTCGGAACTATTTTGTTGGTTTGCGTTNNNNNNNNNNTTGTCAGAGGTGAAATTCTTGGATTTCCGAAAGACGAACTACTGCGAAAGCATTTACCAAGGATGTTTTCATTAATCAAGAACGAAAGTTAGGGGATCGAAGATGATTAGATACCATCGTAGTCTTAACCATAAACTATGCCGACTCGGGATTGGCGGTTGTTTTTTGACTCCGTCAGCACCGTATGAGAAATCAAAGTCTTTGGGTTCCGGGGGGAGTATGGTCGCAAGGCTGAAACTT

>ASV160  -  Cladophorales_X
AAGTCTGGTGCCAGCAGCCGCGGTAATTCCAGCTCCAATAGCGTATATGTAAGTTGTTGCGATTAAAAAGCCCGTAGCTGAACCTCGGGCAACCCTGACGGTCCGCATTACGTGAGTACTATCGTGGGTTGTCTTTCTGGTAAGACCGTATCTCGGGGTTAATTCACCGAGAACGGCGCTTACCAAGGTTACTTTGAGTAAAATAGAGTGTTCAAAGCAAGCACGCGCTCTGAATACACTAGCATGGGATAACACGACATGACCGATGGTCTATCTTGTTGGCCTGTAGACCTGTTGGNNNNNNNNNNCAGAGGTGAAATTCTTAGATTTGCGAAAGACGAACTACTGCGAAAGCATTTGCCAAGGACGCTTTCATTAGTCAAGGACGAAAGTCGGGGGATCGAAGACGATTAGATACCGTCGTAGTCTCGACCATAAACGATGCCAATTAGGGATTGGAGGGCGGATCCAATATGCCTCCTCCAGCACCTTCCGCGAAAGCAAAATTTATGGGCTTCGGGGGGAGTATGGTCGCAAGGCTGAAACTT

>ASV163  -  Dino-Group-I-Clade-5
AAGTCTGGTGCCAGCAGCCGCGGTAATTCCAGCTCCAATAGCGTATATTAAAGTTGTTGCGGTTAAAAAGCTCGTAGTTGGATTTCTGTCAGTGAGGTTCAGTCCGCCCCAGCGGTTGGTACGTGATCCGCCACTGGCATCTTCTTGGGGAATGTGTCTGCTCTTAATTGGGTGGTACATAAACCAAGACTTTTACTTTGAAGAAATGAGAGTGTTTCAAGCAGGCATGCGCCGTGAATACGTTAGCATGGGATAATAGCATCGGACCTCGTTCCAAAGCTGTTGGTTTCTTGGACCGNNNNNNNNNNCAGAGGTGAAATTCTTGGATTTGTTGAAGACGGACTACTGCGAAAGCATCTGCCAAAGATGTTCTCATTGATCAAGAACGAAAGTTAGGTGATCGAAGACGATCAGATACCGTCCTAGTCTTAACCATAAACTATGCCGACTGGAGATCGGGGGTCGTTAATTATGTGACGCCCTCTGCATCTTGAGAGAAATCAAAGTCTTTGGGTTCCGGGGGGAGTATGGTCGCAAGGCTGAAACTT

>ASV170  -  Dino-Group-I-Clade-1
AAGTCTGGTGCCAGCAGCCGCGGTAATTCCAGCTCCAATAGCGTATATTAAAGTTGTTGCGGTTAAAAAGCTCGTAGTTGGAGTTCTGCCAGGTGACACTCGTCCGCCCAAGTGGTGTGTACAGGGTGTGCATCTGGCCCTTTCAAGGGGAACGTGTCTGCACTTTATTGTGTGGTGCGAGATCCTTGACTTTTACTTTGAGGAAATCAGAGTGTTCCAAGCAGGCTCTCGTCGTGCATAGCTCAGCATGGAATAATAGCATTGGACTTCGTTTCTAAGCTGTTGGTTGCAAGAAGCGNNNNNNNNNNCAGAGGTGAAATTCTTGGATTTGTTAAAGACGGACTACTGCGAAAGCATCTGCCATGGATGTTTTCATTGATCAAGAACGAAAGTTAGGGGATCGAAGACGATCAGATACCGTCCTAGTCTTAACTATAAACCATGCCGGCTAGAGATCGGAGGTCGTTCGATTTGTGACACCTTCAGCATCTTGAGAGAAATCAAAGCCTTTGGGTTCCGGGGGGAGTATGGTCGCAAGGCTGAAACTT

>ASV173  -  Dictyochales
AAGTCTGGTGCCAGCAGCCGCGGTAATTCCAGCTCCAATAGCGTATATTAATGTTGTTGCAGTTAAAAAGCTCGTAGTTGGATTTCTGATGGGATCGGCCCGGTCGGCTCCGAAAGGGGTCGCACTGGTGGCCTGTCCGGTCATCCTCGAGGGGAGGTTTCCTGGCATTCATTTGTCGGGGGATCGACGCTCGTCGTTTACTGTGAACAAATTAGAGTGTTCAAAGCAGGCTTAGGCCGTTGAATACATTAGCATGGAATAATAAGATAGGACTTTGGTGGTTTATTTTGTTGGTTTGNNNNNNNNNNTCAGAGGTGAAATTCTTGGATTTATTGAAGACGAACTACTGCGAAAGCATTCATCAAGGATGTTTTCATTAATCAAGAACGAAAGTTAGGGGATCGAAGAAGATTAGATACCTTCGTAGTCTTATACCATAAACTATGCCGACTAGGGATTGGCGGTCGCTTGTATAGGCTCCGTCAGCACCTTATGAGAAATCAAAGTCTTTGGGTTCCGGGGGGAGTATGGTCGCAAGGCTGAAACTT

>ASV175  -  Naviculaceae
AAGTCTGGTGCCAGCAGCCGCGGTAATTCCAGCTCCAATAGCGTATATTAAAGTTGTTGCAGTTAAAAAGCTCGTAGTTGGATTTGTGGCGTACGGTGTGTTCCGGGCACTTGTTGTCTGAGTAACCTGCTGTTGCCATCCTTGGGTGGAACCTGTGTGGCATTAGGTTGTCGTGCAGGGGATGCCCATCATTTACTGTGAAAAAATTAGAGTGTTCAAAGCAGGCTTATGCCGTTGAATATATTAGCATGGAATAATGAGATAGGACTTTTTTGCTATTTTGTTGGTTTGCGCAAAGNNNNNNNNNNTCAGAGGTGAAATTCTTGGATTTTTGGAAGACGAACTACTGCGAAAGCATTTACCAAGGATGTTTTCATTAATCAAGAACGAAAGTTAGGGGATCGAAGATGATTAGATACCATCGTAGTCTTAACCATAAACTATGCCGACAAGGGATTGGTGGAGTCTCGTTATGTCTCCATCAGCACCTTATGAGAAATCACAAGTCTTTGGGTTCCGGGGGGAGTATGGTCGCAAGGCTGAAACTT

>ASV177  -  Chilodonellidae
AAGTCTGGTGCCAGCAGCCGCGGTAATTCCAACTCCAAGAGTGTATCTTAATGTTGCTGCAGTTAAAAAGCTCGTAGTTGAACTTCTGGCTGTTGAGTCTGCTTTATAGTGGACTCGGCAGTCATCCGCTAGGAGAAGTAGTATTTCTGTCAAAGGTTTTACTACGGACCCAGCATTTTACTTTGAAGAAATTAGAGTGTTCCTGGCAGGCTAAGCTTGCATATATTAGCATGGAATAATGGAATAGGACCTTTTCTGTTTTATTGGTTGACAGATAGGTAATGATTAACAGGGACAGNNNNNNNNNNGTGGCTAGAGGTGAAATTCTTAGATTCGCTGAAGACGAACTAATGCGAAAGCATTTGCCAAGGATGTTTTCATTAATCAAGAACGAAAGTTAGGGGATCAAAGACGATTAGATACCGTCGTAGTCCTAGCCATAAACTATACCGACTAGGGATTGGTGTGGGTCATAATCCACATCAGCACCTAATGAGAAATCAAAGTCTTTGGGTTCTGGGGGGAGTATGGTCGCAAGGCTGAAACTT

>ASV180  -  Cohnilembidae
AAGTCTGGTGCCAGCAGCCGCGGTAATTCCAGCTCCAATAGCGTATATTAAAGTTGTTGCAGTTAAAAAGCTCGTAGTTGAACTTCTGTACGTTTCCTGTATAGGCTCCGGTCTTGCAGTGAGGCGTGCATCCGCTTGCAAACTAGTCTCGTCCTTAACTGGTCGTTCTAGGGAGTAAGCCCTTTACTTTGAAAAAATTAGAGTGTTTCAGGCAGGCAATGGCTCGAATACATTAGCATGGAATAATGGAATAGGACTTTTGTCCATTTGATTGGTTATTGGACATAAGTAATGATTANNNNNNNNNNTTGTCAGAGGTGAAATTCTTGGATTTATTAAAGACTAACTTATGCGAAAGCATTTGCCAAGGATGTTTTCATTAATCAAGAACGAAAGTTAGGGGATCAAAGACGATCAGATACCGTCCTAGTCTTAACTATAAACTATACCGACTCGGAATCGGCCAGGCTTTTCAAACTTGGTCGGCGCCGTATGAGAAATCAAAGTCTTTGGGTTCTGGGGGGAGTATGGTCGCAAGGCTGAAACTT

>ASV181 - Dinophyceae
AAGTCTGGTGCCAGCAGCCGCGGTAATTCCAGCTCCAATAGTGTATATTAAAGTTGCTGCGGTTAAAATGCTCGTAGTTTAACATCTGCCGAGGGCGACCGGTCCACCCGCGGGGTGAGTATATTGTTTGGTCTTGGCATAAATTTGAGGCGTGCCATTGTACTTGGCTGTACCGTGTGTGCGAATCTTGCAAAATACTTTGAGGAAATTAGAGTGTTTCCAGCATGCACATGCATTGAACACATTAGCATGGAATATTGAATTCGGATCGCCGCTGTATTCAATTGGTTCTTAACGCNNNNNNNNNNCAGAGGTGAAATTCTTGGATTTATTAAAGACGAGCTGCTGCGAAAGCATTTGCCAATTATGTTTTCATTGATCAAGAACTAAAGTTAGGGGATCGAAGACGATCAGATACCGTCCTAGTCCTAACATTAAACAATGCCGACTAGGAATTGAAGGTAGTCAATTGTACGACTTCTCCAGCGTTTTATGATAAATCAAAGTACTTGGGTTCCGGGGGGAGTATGGTCGCAAGGCTGAAACTT

>ASV183  -  Gymnodiniaceae
AAGTCTGGTGCCAGCAGCCGCGGTAATTCCAGCTCCAATAGCGTATATTAAAGTTGTTGCGGTTAAAAAGCTCGTAGTTGGATTTCTGCTGAGGACGACCGGTCCGCCCTCTGGGTGAGTATCTGGCTTGGCCTTGGCATCTTCTTGGAGAACGTAGCTGCACTTGACTGTGTGGTGCGGTATCCAGGACTTTTACTTTGAGGAAATTAGAGTGTTTCAAGCAGGCACACGCCTTGAATACATTAGCATGGAATAATAAGATAGGACCTTGGTTCTATTTTGTTGGTTTCTAGAGCTGNNNNNNNNNNCAGAGGTGAAATTCTTGGATTTGTTAAAGACGGACTACTGCGAAAGCATTTGCCAAGGATGTTTTCATTGATCAAGAACGAAAGTTAGGGGATCGAAGACGATCAGATACCGTCCTAGTCTTAACCATAAACCATGCCGACTAGAGATTGGAGGTCGTTATCTTTACGACTCCTTCAGCACCTTATGAGAAATCAAAGTCTTTGGGTTCCGGGGGGAGTATGGTCGCAAGGCTGAAACTT

>ASV184  -  Phaeophyceae_XX
AAGTCTGGTGCCAGCAGCCGCGGTAATTCCAGCTCCAATAGCGTATATTAAAGTTGCTGCAGTTAAAAAGCTCGTAGTTGGATTTGTGGCGCGGTCGTCCGGCTCGGATCCTTCATTGGGCCCGCATGTCTGGTTTTTCGGCCGCCCCATTCTCGGGTAGTGTGTCGCTGGCATTAGGTTGTCGGCTTCTTCACGCCCGTCGTTTACTGTGAAAAAATTAGAGTGTTCAAAGCAGGCTTAGGCCGTTGGATACATTAGCATGGAATAATGAGATAGGGCCACGACGGTCTATTTTGTTNNNNNNNNNNCAGAGGTGAAATTCTTGGATTTATGGAAGACGAACTACTGCGAAAGCATTTACCAAGGATGTTTTCATTAATCAAGAACGAAAGTTAGGGGATCGAAGATGATTAGATACCATCGTAGTCTTAACCATAAACTATGCCGACTAGGGATTGGCGGTCGTTAATATAAGGACTCCGTCAGCACCTTCCGAGAAATCAAAGTCTTTGGGTTCCGGGGGGAGTATGGTCGCAAGGCTGAAACTT

>ASV193  -  Licnophoridae
AAGTCTGGTGCCAGCAGCCGCGGTAATTCCAGCTCCAATAGCGTATATTAAAGTTGTTGCAGTTAAAAAGCTCGTAGTTGGATTTCTGCGAACGCTCTGTCGGCTCCCGAGTGGAGAAGGTGGGGCGCGCGCATCGTTCTGTTAGTACGGGCCTGGCTCTCCGAGTTGGGCACGTGCGCAGATGTTTTACCTTGAGGAAATTAGAGTGTTTCAGGCAGGCTTAGCCGGAATACGCTAGCATGGAATAATAGCGAGGACTTCGGCCTCATTCGTTGGTTTGGGGGTCAGAGTAATGGTTNNNNNNNNNNTAATTGTCAGAGGTGAAATTCTTGGATTTTTTAAAGACTAACTTGTGCGAAAGCATTTGCCAAGAATGTTTTCATTAATCAAGAACGAAAGTTAGGGGATCAAAGACGATCAGATACCGTCCTAGTCTTAACCATAAACTATGCCGACTCGGGATTGGGCGAGTCTTCACTCGTTCAGCACCGTCCGAGAAATCAAAGTCTTTGGGTTCTGGGGGGAGTATGGTCGCAAGGCTGAAACTT

>ASV194  -  Dino-Group-I-Clade-1
AAGTCTGGTGCCAGCAGCCGCGGTAATTCCAGCTCCAATAGCGTATATTAAAGTTGTTGCGGTTAAAAAGCTCGTAGTTGGAGTTCTGCCAGGTGCCGCCTGTCCGCCCCAGTGGTGAGTACGTGGCGCGCATTTGGCCCTTTCAAGGGGAGCGTATCTGCACTTTATTGTGTGGTGCGGGATCCTTGACTTTTACTTTGAGGAAATAAGAGTGTTCCAAGCAGGCTCTCGTCGTGCATAGCTCAGCATGGAATAATAGCATTGGACCTCGATTCTAAGCTGTTGGTTGCCAGAAGCGNNNNNNNNNNCAGAGGTGAAATTCTTGGATTTGTTAAAGACGGACTACTGCGAAAGCATCTGCCATGGATGTTTTCATTGATCAAGAACGAAAGTTAGGGGATCGAAGACGATCAGATACCGTCCTAGTCTTAACTATAAACCATGCCGGCTAGAGATCGGAGGTTGTTCGTTTTGTGACGCCTTCAGCATCTTGAGAGAAATCAAAGCCTTTGGGTTCCGGGGGGAGTATGGTCGCAAGGCTGAAACTT

>ASV196  -  Dino-Group-I-Clade-4
AAGTCTGGTGCCAGCAGCCGCGGTAATTCCAGCTCCAATAGCGTATATTAAAATTGTTGCGGTTAAAACGCTCGTAGTTGGATATCTGTGAGCGGGTTCCGGTCCTTCCCAGTGAAGATTACACGGAACTCTGCTCGCATTTGTTCAGGGAGGGTGGATGCACTTCACTGTGTGACCACATGATCTGAATTTTTACTTTGAGGAAATGAGAGTGTTCCAAGCAGGCAATCGCCGTGAATATGATAGCATGGAATAATAGCACAGGACTCTTGGTTCAATGCTGTTGGTTGATTGAACTNNNNNNNNNNTCAGAGGTGAAATTCTTGGATTTTTTAAAGACGAACAATTGCGAAGGCATCTACCCAGGATGTTTTTGTTGATCAAGAACGAAAGTTAGGGGATCGAAGACGATCAGATACCGTCCTAGTCTTAACCTTAAACTATGCCGGCTGGAGATTGGAGTCGTCAGATTTGTGACGTCTTCAGCATCCTATGAGAAATCTAAGTCTTTGGGTTCCGGGGGGAGTATGGTCGCAAGGCTGAAACTT

>ASV197  -  Endomyxa_XX
AAGTCTGGTGCCAGCAGCCGCGGTAATACCAGCTCCAATAGCGTATACTAATGTTGTTGCAGTTAGAAAGCTCGTAGTTGGATTTCTGGCTTCGGTGCGCCTGGCCCGAGAACCTGGTGTTCTTGTGAGCCGGTTTGCGCATCGGCCATCCTTCGGGAGAGTGTCTCTGCCCTTGATTGGGTTGGAGGCAGGATCCTGACCGTTTACTTTGAAAAAATTAGAGTGTTCAAAGCAGGCCTTTTGTGCTGTGAATACATTAGCATGGAATAATAAGATAGGACTTCGGCCCTATTTTGTTNNNNNNNNNNCCAGAGGTGAAATTCTTGGATTCGTTGAAGACGAACTTATGCGAAAGCATTCACCAAGGATGTCTTCTTTAATCAAGAACGAAAGTTGGGGGATCGAAGACGATCAGATACCGTCGTAGTCTCAACCATAAACTATGCCGACTAGGGATCGGGCGACGTTGAATAGGACTCGTTCGGCACCTTATGAGAAATCACAAGTCTTTGGGTTCCGGGGGGAGTATGGTCGCAAGGCTGAAACTT

>ASV200  -  Chrysochromulinaceae
AAGTCTGGTGCCAGCAGCCGCGGTAATTCCAGCTCCAATAGCGTATATTAAAGTTGTTGCAGTTAGAACGCTCGTAGTCGGATTTCGGGGCGTTCCGACCGGTCTGCCGATGGGTATGCACTGGCCGGAGTGTCCTTTTTGCCGGAGACCGTGCCTACTCTTAACTGAGCGGGGGCGGGAGACGGCACTTTTACTTTGAAAAAATCAGAGTGTTTCAAGCAGGCAGCTCGCTCTTGCATGGATTAGCATGGGATAATGAAATAGGACTTTGGTGCTATTTTGTTGGTTTCGAACACCGNNNNNNNNNNGAGAGGTGAAATTCTCAGACCCGCGGAAGACGAACCACTGCGAAAGCATTTGCCAGGGATGTTTTCACTGATCAAGAACGAAAGTTAGGGGATCGAAGATGATCAGATACCGTCGTAGTCTTAACCATAAACCATGCCGACTAGGGATTGGAGGATGTTCACTGATTGACTCCTTCAGCACCTTACGGGAAACTAAAGTCTTTGGGTTCCGGGGGGAGTATGGTCGCAAGGCTGAAACTT

>ASV201  -  Symbiodiniaceae
AAGTCTGGTGCCAGCAGCCGCGGTAATTCCAGCTCCAATAGCGTATATTAAAGTTGTTGCGGTTAAAAAGCTCGTAGTTGGATTTCTGTTGAGGATGACCGGTCCGCCCTCTGGGTGTGCATCTGGCTCAGCCTTGACATCTTCCTAAAGAACGTATCTGCACTTCATTGTGTGGTGCGGTATTTAGGACATTTACCTTGAGGAAATTAGAGTGTTTCAAGCAAGCGCATGCCTTGAATACATTAGCATGGAATAATAAGATAGGACCTCAGTTCTATTTTGTTGGTTTCTAGAGCTGNNNNNNNNNNCAGAGGTGAAATTCTTGGATTTGTTAAAGACGGACTACTGCGAAAGCATTTGCCAAGGATGTTTTCATTGATCAAGAACGAAAGTTAGGGGATCGAAGACGATCAGATACCGTCCTAGTCTTAACCATAAACTATGCCAACTAGAGATTGGAGGTCGTTACCTATACGACTCCTTCAGCACCTTATGAGAAATCAAAGTCTTTGGGTTCCGGGGGGAGTATGGTCGCAAGGCTGAAACTT

>ASV204  -  Dino-Group-I-Clade-5
AAGTCTGGTGCCAGCAGCCGCGGTAATTCCAGCTCCAATAGCGTATATTAAAGTTGTTGCGGTTAAAAAGCTCGTAGTTGGATTTCTGTCGGTGAGGTTCAGTCCGCCCAAGTGGTTGGTACGTGATCCGCCACCGGCATCTTCCTGGGGAATGTGTCTGCTCTTAATTGGGTGGTACATAAGCCAGGACTTTTACTTTGAAGAAATGAGAGTGTTTCAAGCAGGCATGCGCCGTGAATACGTTAGCATGGGATAATAGCATCGGACCTCGTTCCAAAGCTGTTGGTTTCTTGGACCGNNNNNNNNNNCAGAGGTGAAATTCTTGGATTTGTTGAAGACGGACTACTGCGAAAGCATCTGCCAAAGATGTTCTCATTGATCAAGAACGAAAGTTAGGTGATCGAAGACGATCAGATACCGTCCTAGTCTTAACCATAAACTATGCCGACTGGAGATCGGGGGTCGTTAATTATGTGACGCCCTCTGCATCTTGAGAGAAATCAAAGTCTTTGGGTTCCGGGGGGAGTATGGTCGCAAGGCTGAAACTT

>ASV205 - Cryptophyceae
AAGTCTGGTGCCAGCAGCCGCGGTAATTCCAGCTCTAATAGCGTATATTAAAGTTGTTGCAGTTAAAAAGCTCGTAGTCGGATGTCGGGTTCGGGGTGGCTGTCGGCCTAGGTCGGATGGCCGTTCCGGATCTTTCTGCCTGGGGATCCTATTCTTCTTAACCGAGGGGTAGTGGGACGCAGGCCGTTTACTTTGAAAAAATTAGAGTGTTCAAAGCAGGCTTTGTCTTGAATACATTAGCATGGAATAATGGAATAGGACTTTGGTCTTATTTGTTGGTTTATGGGACCGAAGTAATNNNNNNNNNNTCAGAGGTGAAATTCTTGGATTTACGAAAGATAAACTTCTGCGAAAGCATTCGGCAAGGATGTTTTCATTGATCAAGAACGAAAGTTAGGGGATCGAAGACGATCAGATACCGTCGTAGTCTTAACCATAAACTATGCCGACTAGGGATCAGTGGATGTCAATTTGCGACTCCATTGGCACCTTGTGAGAAATCAAAGTTTTTGGGTTCCGGGGGGAGTATGGTCGCAAGGCTGAAACTT

>ASV207  -  Cryptomonadales_X
AAGTCTGGTGCCAGCAGCCGCGGTAATTCCAGCTCTAATAGCGTATATTAAAGTTGTTGCAGTTAAAAAGCTCGTAGTCGGATGTCGGGCTCGGGCAAGCTGTCGGCCTCTGGTCGGACGGCAGGCTCGGGTCTTTCTGCCTGAGGAACCCGGTTGCTTTCGGGCTGCCGGTGGACGCAGGTCGTTTACTTTGAAAAAATTAGAGTGTTCAAAGCAGGCTAGCGCTTGAATACATTAGCATGGAATAATGGAATAGGACTTTGGTGCTATTTTGTTGGTTTATGGGACCGAAGTAATGNNNNNNNNNNTCAGAGGTGAAATTCTTGGATTTACGAAAGATAAACTTCTGCGAAAGCATTCGGCAAGGATGTTTTCATTGATCAAGAACGAAAGTTAGGGGATCGAAGACGATCAGATACCGTCGTAGTCTTAACCATAAACTATGCCGACTAGGGATCAGTGGATGTCAATTTGCGACTCCATTGGCACCTTGTGAGAAATCAAAGTTTTTGGGTTCCGGGGGGAGTATGGTCGCAAGGCTGAAACTT

>ASV209  -  Gymnodiniaceae
AAGTCTGGTGCCAGCAGCCGCGGTAATTCCAGCTCCAATAGCGTATATTAAAGTTGTTGCGGTTAAAAAGCTCGTAGTTGGATTTCTGCTGAGGACGACCGGTCCGCCCTCTGGGTGAGTATCTGGCTCGGCCTTGGCATCTTCTTGGAGAACGTAACTGCACTTGACTGTGTGGTGCGGTATTCAGGACTTTTACTTTGAGGAAATTAGAGTGTTTCAAGCAGGCACATGCCTTGAATACATTAGCATGGAATAATGAGATAGGACCTTGGTTCTATTTTGTTGGTTTCTAGAGCTGNNNNNNNNNNCAGAGGTGAAATTCTTGGATTTGTTAAAGACGGACTACTGCGAAAGCATTTGCCAAGGATGTTTTCATTGATCAAGAACGAAAGTTAGGGGATCGAAGACGATCAGATACCGTCCTAGTCTTAACCATAAACCATGCCGACTAGAGATTGGAGGTCGTTAACTATACGACTCCTTCAGCACCTTATGAGAAATCAAAGTCTTTGGGTTCCGGGGGGAGTATGGTCGCAAGGCTGAAACTT

>ASV210  -  Labyrinthulomycetes_LAB1/6/8
AAGTCTGGTGCCAGCAGCCGCGGTAATTCCAGCTCCAATAGCGTATATTAAAGTTGTTGCAGTTAAAAAGCTCGTAGTTGGATTTCTGGTGTCTTTTTGCGTTTCCTTCTTTGCCAGCGAAATGCTGGTGTTGGTCGCAATGGATGCCTTCTTTCTCCACTAATTCGTCGCTGAATCATTAGTTTGGCTCGGTGATGAATGGGGATCATTTACTGTGAAAAAATTAGAGTGTTCAAAGCAAGTATTATTTCTTGAATACATTAGCATGGAATAATAAGATAGGACTTGGGTAATATTTNNNNNNNNNNGAGGTGAAATTCTTGGATTTAAGAAAGACAAACTACAGCGAAAGCATTTATCAAGGATGTTTTCATTGATCAAGAACGAAAGTTGGGGGATCGAAGATGATTAGATACCATCGTAGTCTCAACCATAAACTATGCCGACTTGGGATTGGAGGACGTGAATTTTTAATAACTCCTTCAGCACCACATGAGAAATCAAAGTCTTTGGGTTCCGGGGGGAGTATGGTCGCAAGGCTGAAACTT

>ASV212  -  Phaeocystaceae
AAGTCTGGTGCCAGCAGCCGCGGTAATTCCAGCTCCAATAGCGTATATTAAAGTTGTTGCAGTTAAAAAGCTCGTAGTCGGATTTCGGGTCGGGCCGAGCGGTCTGCCGATGGGTATGCACTGTTCGGCGCGGCCTTCTTTCCGGAGACCGCGGCTACTCTTAACTGAGCGGGCGTGGGAGACGGATCGTTTACTTTGAAAAAATCAGAGTGTTTCAAGCAGGCAGCTCGCTCTTGCATGGATTAGCATGGGATAATGAAATAGGACTCTGGTGCTATTTTGTTGGTTTCGAACACCGNNNNNNNNNNGAGAGAGGTGAAATTCTCAGACCAATGGAAGACGAACCACTGCGAAAGCATTTGCCAGGGATGTTTTCACTGATCAAGAACGAAAGTTAGGGGATCGAAGACGATCAGATACCGTCGTAGTCTTAACCATAAACCATGCCGACTAGGGATTGGAGGGTGTTCGTTTTGACCTCTTCAGCACCTTACGGGAAACTAAAGTCTTTGGGTTCCGGGGGGAGTATGGTCGCAAGGCTGAAACTT

>ASV213  -  Cyrtolophosidida
AAGTCTGGTGCCAGCAGCCGCGGTAATTCCAGCTCCAATAGCGTATATTAAAGTTGTTGCAGTTAAAAAGCTCGTAGTTGAATTTCTGGCTAATCTGCTAGCTGGCATTAGTCGCTAGAGTGTGATTTAGTCATCCGTAGGGGAAACATGTTCGGCATTAGTTTGTCGGTATGCGAAACCTACATTTTACTGTGAAAAAATTAGAGTGCTCCAGGCAGGCAATCGCTTGGATACTCCAGCATGGAATAATGGAATAGGACTTTGAACTATTTGTTGGTTTGAGTTCAGAGTAATGGTTNNNNNNNNNNTTGTCAGAGGTGAAATTCTTGGATTTATTAAAGACGAACTTATGCGAAAGCATTTGCCAAGGATGTTTTCATTAATCAAGAACGAAAGTTAGGGGATCAAAGACGATCAGATACCGTCGTAGTCTTAACCATAAACTATACCGACTTGGGATCAGTAGGGTCTTCTAAGCTCTATTGGAACCATATGAGAAATCAAAGTCTTTGGGTTCTGGGGGGAGTATGGTCGCAAGGCTGAAACTT

>ASV214  -  Gymnodiniaceae
AAGTCTGGTGCCAGCAGCCGCGGTAATTCCAGCTCCAATAGCGTATATTAAAGTTGTTGCGGTTAAAAAGCTCGTAGTTGGATTTCTGCTGAGGACGACCGGTCCGCCCTCTGGGTGAGTATCTGGCTCGGCCTTGGCATCTTCTTGGAGAACGTAACTGCACTTGACTGTGTGGTGCGGTATTCAGGACTTTTACTTTGAGGAAATTAGAGTGTTTCAAGCAGGCGCATGCCTTGAATACATTAGCATGGAATAATGAGATAGGACCTTGGTTCTATTTTGTTGGTTTCTAGAGCTGNNNNNNNNNNCAGAGGTGAAATTCTTGGATTTGTTAAAGACGGACTACTGCGAAAGCATTTGCCAAGGATGTTTTCATTGATCAAGAACGAAAGTTAGGGGATCGAAGACGATCAGATACCGTCCTAGTCTTAACCATAAACCATGCCGACTAGAGATTGGAGGTCGTTAACTATACGACTCCTTCAGCACCTTATGAGAAATCAAAGTCTTTGGGTTCCGGGGGGAGTATGGTCGCAAGGCTGAAACTT

>ASV215 - Peronosporomycetes_X
AAGTCTGGTGCCAGCAGCCGCGGTAATTCCAGCTCCAATAGCGTATATTAAAGTTGTTGCAGTTAAAAAGCTCGTAGTTGGATTTTTGATATGAATATTCGGTCTGGTTATGTAATGTAATCATGTACTTGTGATATTTGTGTCTTTTTTTGTGAAGTGTTTTAACTGTCATTAAGTTGATGGTTTAAATGGTTTGCATCGTTTACTGTGAAAAAATTAGAGTGTTTAAAGCAGACATATGTCTTGAATAGATTAGCATGGAATAATAAGATACGACTTTTATGGTCTATTTTGTTGGNNNNNNNNNNGAGGTGAAATTCTTGGATCATAATAAGATGAGCTAAGGCGAAAGCATTTACCAAGGATGTTTTCATTAATCAAGAACGAAAGTTAGGGGATCGAAGATGATTAGATACCATCGTAGTCTTAACCATAAACTATGCCGACTCGGGATTGGCAGTTGTTTAATTTGAATGACTTTGTCAGCACCGTATGAGAAATCAAAGTCTTTGGGTTCCGGGGGGAGTATGGTCGCAAGGCTGAAACTT

>ASV216  -  Exobasidiomycetes
AAGTCTGGTGCCAGCAGCCGCGGTAATTCCAGCTCCAATAGCGTATATTAAAGTTGTTGCAGTTAAAAAGCTCGTAGTTGGATTTTGGACCTGGACGGGCGGTCCGCCTCACGGCGTGTACTGTCTGGCTGGGTCTTTCCTCTTGGTGATCTGTTGTTTCGGCAGCAGGGAACCAGGACCTTTACTTTGAAAAAATTAGAGTGTTCAAAGCAGGCTTTACGCCGGAATATATTAGCATGGAATAATAAAATAGGACGTGCGGTTCTATTTTGTTGGTTTTTGGAATCGCCGTAATGATNNNNNNNNNNTAGAGGTGAAATTCTTGGATTTTGTGAAGACTAACTACTGCGAAAGCATTTGCCAAGGATGTTTTCATTAATCAAGAACGAAGGTTAGGGTATCGAAAACGATTAGATACCGTTGTAGTCTTAACAGTAAACTATGCCGACTAGGGATCGGTCGATGTTATTTTCTTGACTCGATCGGCACCTTACGAGAAATCAAAGTTTTTGGGTTCTGGGGGGAGTATGGTCGCAAGGCTGAAACTT

>ASV217  -  Vexilliferidae
AAGTCTGGTGCCAGCAGCCGCGGTAATTCCAGCTCCAATAGCGTATACGGTCAGTGTTGCAGTTAAAAAGCTCGTAGTTGGATATAAAAGGGGGGACTATTTATATTTTTATATATTTAGTTACTACTCTTAAATTGATATAGGTGACACATTTATTTGTGATAGTATTGAAATATACTATTTTATTTACCATATCTATATTACTTTGAATAAATTAGAGTGTTTAAAACAAATACTTACTTTTCGTTTGTATAGATTAGCATGGGATAATAAAAAATGATTTCTACATTGGACTTTTNNNNNNNNNNGAAATTCATGGATTTTTTCAAGAGGAACATCAGCGAAAGCATTTATCAAGGACGTTTCCATTAATCAAGAACGAAAGTTGGGGGATCGAAGATGATCAGATACCGTCGTAGTCTCAACCATAAACTATGTCGACCAATGATATCAAGTTAATTACACACACTGTTTGTTACTTGATGAAATTTAAGAGAAATTAAGAGTATTTAGATTCTGGGGGGAGTACGGTCGCAAGGCTGAAACTT

>ASV218  -  Bathycoccaceae
AAGTCTGGTGCCAGCAGCCGCGGTAATTCCAGCTCCAATAGCGTATATTTAAGTTGTTGCAGTTAAAAAGCTCGTAGTTGGATTTTGGTTAAGAGGGCGCGGTCGGCCGTTTGGTCTGTACTGCGTTGTCTTGACTTCCTGATGAGGACATGCTCTTGGTTAACGCTGAGACATGGAGTCATCGTGGTTACTTTGAAAAAATTAGAGTGTTCAAAGCGGGCTTACGCTTGAATATATTAGCATGGAATAACACTATAGGACTCCTGTCCTATCTCGTTGGTCTCGGGATGGGAGTAATNNNNNNNNNNTCAGAGGTGAAATTCTTGGATTTATGAAAGACGAACTTCTGCGAAAGCATTTGCCAAGGATGTTTTCATTAATCAAGAACGAAAGTTGGGGGCTCGAAGATGATTAGATACCATCCTAGTCTCAACCATAAACGATGCCGACTAGGGATTGGTGGATGTTAATTGATGACTTCACCAGCACCTTATGAGAAATCAAAGTTTTTGGGTTCCGGGGGGAGTATGGTCGCAAGGCTGAAACTT

>ASV222 - Prostomatea
AAGTCTGGTGCCAGCAGCCGCGGTAATTCCAGCTCCAATAGCGTATATTAAAGTTGTTGCAGTTAAAAAGCTCGTAGTTGAACTTCTGACTGTCAATGAACGGGATTTATCCTGGGCAATGACAGTCATCCGTCAGAGAACTTCAGTCGTCCTTCACTGGTCGCTGGAGGTATTTGGCATTTTACTTTGAAAAAATCAGAGTGTTCAAGGCAGGCAACGTCCTGAATACACAAGCATGGAATAATGGAATAGGACTATGGTCCTCTTATTGGTTATTGGACCTTAGTAATGATTAATANNNNNNNNNNAATTGTCAGAGGTGAAATTCTTGGATTTATTAAAGACTAACTTATGCGAAAGCATTTGCCAAGGATGTTTTCATTAATCAAGAACGAAAGTTAGGGGATCAAAGACGATCAGATACCGTCCTAGTCTTAACTATAAACTATACCGACTAGGGATTGGTTGGGCATTTATCCCAATCAGCACCTTATGAGAAATCAAAGTCTTTGGGTTCTGGGGGGAGTATGGTCGCAAGGCTGAAACTT

>ASV224  -  Philasterida
AAGTCTGGTGCCAGCAGCCGCGGTAATTCCAGCTCCAATAGCGTATATTAAAGTTGTTGCAGTTAAAAAGCTCGTAGTTGAACTTCTGTACATTCCCGGTGCCGGCTCTTGTCGAACCGTGGAGTGTGCATCCGCTTACAAACTTAGCCCGGTCTTCATTGGTCGACTAAGGGAGTAGGCCCTTTACTTTGAAAAAATTAGAGTGTTTCAAGCAGGCAATGGCTCGAATACATTAGCATGGAATAATGGAATAGGACTGAGGTCCATTTGGTTGGTTATTGGACTTTAGTAATGATTANNNNNNNNNNCAGTCAGTGGTGAAATACTTGGATTTGTTAAAGACTAACTTATGCGAAAGCATTTGCCAAGGATGTTTTCATTAATCAAGAACGAAAGTTAGGGGATCAAAGACGATCAGATACCGTCCTAGTCTTAACTATAAACTATACCGACTCGGAATCGGGCAGGCCATTTTAACTTGCTCGGCGCCGTATGAGAAATCAAAGTCTTTGGGTTCTGGGGGGAGTATGGTCGCAAGGCTGAAACTT

>ASV226  -  Labyrinthulaceae
AAGTCTGGTGCCAGCAGCCGCGGTAATTCCAGCTCCAATAGCGTATATTAAAGTTGTTGCAGTTAAAAAGCTCGTAGTTGGATTTCTGGTAGGAGCGACCATACCGAGCTTGATTGTTCGTGTAATGTGTTGTCTCCAGCCATCCTCGTGGAGAGTGTTTCTGGCATTAATTTGTTGGAGGCAGGACCCGCGTCGTTTACTGTGAAAAAATTAGAGTGTTCAAAGCAGGCAATTGGCTTGAATATATTAGCATGGAATAATAAGATAGGACTTTGGTGCTATTTTGTTGGTTTGCACANNNNNNNNNNCAGAGGTGAAATTCTTGGATTTTTTACAGACGAACTACTGCGAAAGCATTTATCAAGGATGTTTTCATTAATCAAGAACGAAAGTTAGGGGATCGAAGATGATTAGATACCATCGTAGTCTTAACCATAAACTATGCCGACTAGGGATTGGCGGACGTTGTTTTTATGACTCCGCCAGCACCTCATGAGAAATCAAAGTCTTTGGGTTCCGGGGGGAGTATGGTCGCAAGGCTGAAACTT

>ASV229  -  Phaeophyceae_XX
AAGTCTGGTGCCAGCAGCCGCGGTAATTCCAGCTCCAATAGCGTATATTAAAGTTGCTGCAGTTAAAAAGCTCGTAGTTGGATTTGTGGCGCGGCCGTCCGGCGGGGGCTCTTCATTGAGCCCGTTTGTCCTGGTTTTCGGCCGTTCCTTTCTCGGGTAGCGTGTGGCTGGCATTAGGTTGTTGGCCGCTTCGCGCCCGTCTTTTACTGTGAAAAAATTAGAGTGTTCAAAGCAGGCTTAGGCCGTTGGATACATTAGCATGGAATAATAAGATAGGGCCACGACGGTCTATTTTGTTNNNNNNNNNNGAGGTGAAATTCTTGGATTTGTGGAAGACGAACTACTGCGAAAGCATTTACCAAGGATGTTTTCATTAATCAAGAACGAAAGTTAGGGGATCGAAGATGATTAGATACCATCGTAGTCTTAACCATAAACTATGCCGACTAGGGATTGGCGGTCGTTTTACTTCTACGACTCCGTCAGCACCTTCCGAGAAATCAAAGTCTTTGGGTTCCGGGGGGAGTATGGTCGCAAGGCTGAAACTT

>ASV233  -  Endogenida_2
AAGTCTGGTGCCAGCAGCCGCGGTAATTCCAGCTCTAATAGCGTATATTAACGTTGTTGCAGTTAAAAAGCTCGTAGTTGAAGTTCCGGCGATTAGTCGCCTGTTGGGAAGTATATAGGATAGTGTAAAAACTTTCTTATTTATGAACCAACTTTTACTGTGAACAAATTAAAGTGCTTAAAGCAGGCAATAGCTTGAATATTTTAGCATGGAATAATAGAATATGACTTTGTTCATTTTTTTGGTTATTGGATGAAGTAATGGTTAACAGGAACAGTTGGGGGCATTTGTATTTAATNNNNNNNNNNTTAATAGTCAGAGGTGAAATTCTTAGATTTATTAAAGACAAACTAATGCGAAAGCATTTGCCAAGGATGTTTTCATTAATCAAGAACGAAAGTTAGGGGATCAAAGACGATCAGATACCGTCGTAGTCCTAACCATAAACTATACCGACTAGGGATTGGCGAGGAAAACCCTCGTCAGCACCTAATGAGAAATCAAAGTCTTTGGGTTCTGGGGGGAGTATGGTCGCAAGGCTGAAACTT

>ASV236 - Peridiniales
AAGTCTGGTGCCAGCAGCCGCGGTAATTCCAGCTCCAATAGCGTATATTAAAGTTGTTGCGGTTAAAAAGCTCGTAGTTGGATTTCTGCCGAGGACGACCGGTCCGCCCATTGGGTGAGTATCTGGTTCGGCCTGGGCATCTTCTTGGAGAACGTAGCTGCACTTGACTGTGTGGTGCGGTATCCAGGACTTTTACTTTGAGGAAATTAGAGTGTTTCAAGCAGGCTTACGCCTTGAATACATTAGCATGGAATAATAATATAGGACCTCGGTTCTATTTTGTTGGTTTCTAGAGCTGNNNNNNNNNNCAGAGGTGAAATTCTTGGATTTGTTAAAGACGGACTACTGCGAAAGCATTTGCCAAGGATGTTTTCATTGATCAAGAACGAAAGTTAGGGGATCGAAGACGATCAGATACCGTCCTAGTCTTAACCATAAACCATGCCGACTAGAGATTGGAGGTCGTTATCTATACGACTCCTTCAGCACCTTATGAGAAATCAAAGTCTTTGGGTTCCGGGGGGAGTATGGTCGCAAGGCTGAAACTT

>ASV238  -  MAST-3
AAGTCTGGTGCCAGCAGCCGCGGTAATTCCAGCTCCAATAGCGTATATTAAAGTTGTTGCAGTTAAAAAGCTCGTAGTTGGATTTCTGGGCTGAGCGACCGGTCCGCCGCTGTGCGGTGTGTACTCGGGTGCGACTCGGCTCATCCTTGCAGGGAACATTTCTCGGTCTTAACTGGTCGAGGGTGGGAATTGCATCATTTACTGTGAAAAAATTAGAGTGTTTAAAGCAGGCTTATGCTGTGAATACATTAGCATGGAATAATAAGATAGGACCTCGGGCTATCTTGTTGGTTGGAAGNNNNNNNNNNCAGAGGTGAAATTCTTGGATTTATGAAAGATGAACTTATGCGAAAGCATTTACCAAGGATGTTTTCATTAATCAAGAACGAAAGTTAGGGGATCGAAGAGGATTAGATACCCTCGTAGTCTTAACCATAAACTATGCCGACTAGGGATTGGAGGACGTACTTTTGATGACTCCTTCAGCACCTTATGAGAAATCAAAGTCTTTGGGTTCCGGGGGGAGTATGGTCGCAAGGCTGAAACTT

>ASV239 - Dinophyceae
AAGTCTGGTGCCAGCAGCCGCGGTAATTCCAGCTCCAATAGTGTATATTAAAGTTGCTGCGGTTAAAATGCTCGTAGTTTAACATCTGCCGAGGGCGACCGGTCCACCCGCGGGGTGAGTATATTGTTTGGTCTTGGCATAATTTCGAATCGTTCCGCTGTACTTGGCTGTGCTGTGTGTGCGAGTCTTGCAATTTACTTTGAGGAAATTAGAGTGTTTCCAGCATGCAGATGCACTGAACACATTAGCATGGAATATTGAATTCGGATCGCTGCTGTATTCAATTGGTTTTTAAAGCNNNNNNNNNNCAGAGGTGAAATTCTTGGATTTATTAAAGACGAGCTGCTGCGAAAGCATTTGCCAATTATGTTTTCATTGATCAAGAACTAAAGTTAGGGGATCGAAGACGATCAGATACCGTCCTAGTCCTAACATTAAACAATGCCGACTAGGAATTGAAGGTAGTCAATTGTACGACTCCTCCAGCGTTTTATGATAAATCAAAGTACTTGGGTTCCGGGGGGAGTATGGTCGCAAGGCTGAAACTT

>ASV240  -  Corallicolidae
AAGTCTGGTGCCAGCAGCCGCGGTAATTCCAGCTCCAATAGCGTATATTAAAGCTGTTGCAGTTAAAAAGCTCGTAGTTGGATTTCTGTCAAGAACAAGCGGTCCGCTCCCTTGGAGTGTGTACTTGCGTCGTTTTTGACTTTCTTCTGAACTCAGATGTTTCCCCTTCACTGGGTGAGGCAGCTGGGCAGAACCTTTACTTTGAGAAAATTAGAGTGTTTCAAGCAGGCTAGCGCCTTGAATACTGCAGCATGGAATAATAAGATAGGATTTCAGTTCTATTTTATTGGTTCTAAGANNNNNNNNNNTCAGAGGTGAAATTCTTAGATTTGTTAAAGACGAACTACTGCGAAAGCATTTGCCAAGAATGTTTTCATTAATCAAGAACGAAAGTTAGGGGATCGAAGACGATCAGATACCGTCGTAGTCTTAACCATAAACTATGCCGACTAGAGATTGGAGGTTTATTTTACCAGTTTCCTTCAGCACCTTATGAGAAATCAAAGTCTTTGGGTTCTGGGGGGAGTATGGTCGCAAGGCTGAAACTT

>ASV241  -  Labyrinthulaceae
AAGTCTGGTGCCAGCAGCCGCGGTAATTCCAGCTCCAATAGCGTATATTAAAGTTGTTGCAGTTAAAAAGCTCGTAGTTGGATTTCTGGTAGGAGCGACCGTTCCGAACTTGATTGTTCGTGTATTGAGTTGTCTCCAGCCATCCTTGTGGAGAACTTTTCTTGCATTAATTTGTAGGGATTGGGACCCGCATCGTTTACTGTGAAGAAATTAGAGTGTTTAAAGCAGGCAATCGCTTGAATACATTAGCATGGAATAATAAGATAGGACTTTGGTACTATTTTGTTGGTTTGCATACNNNNNNNNNNCAGAGGTGAAATTCTTGGATTTTGATCAGACGAACTACTGCGAAAGCATTTATCAAGGATGTTTTCATTAATCAAGAACGAAAGTTAGGGGATCGAAGATGATTAGATACCATCGTAGTCTTAACCATAAACTATGCCGACTAGGGATTGGCGGACGTTGTCTATATGACTCCGCCAGCACCTCATGAGAAATCAAAGTCTTTGGGTTCCGGGGGGAGTATGGTCGCAAGGCTGAAACTT

>ASV244  -  Dino-Group-I-Clade-5
AAGTCTGGTGCCAGCAGCCGCGGTAATTCCAGCTCCAATAGCGTATATTAAAGTTGTTGCGGTTAAAAAGCTCGTAGTTGGGTTTCTGCCGGTGAGCGACGGTCCGCCCGAGTGGTTGGTACACGTCGCGCCGCCGGCATCTTCCTGGGGAATGTGTCTGCACTTCACTGTGTGGCGCGGGATCCAGGACGTTTACTTTGAGGAAATTACAGTGCTTCAAGCAGGCTCACGCTCTCTGAATACGTTAGCATGGAATAATAGCATCGGACCTCGATCCAAAGCTGTTGGTTTCTTGGATNNNNNNNNNNCAGAGGTGAAATTCTTGGATTTGTTGAAGACGGACTACTGCGAAAGCATCTGCCAAAGATGTTCTCATTGATCAAGAACGAAAGTTAGGGGATCGAAGACGATCAGATACCGTCCTAGTCTTAACCATAAACTATGCCGACTGGAGATCGGTGGCTGCTATCATTATGGCACCATCTGCATCTTGAGAGAAATCAAAGTCTTTGGGTTCCGGGGGGAGTATGGTCGCAAGGCTGAAACTT

>ASV251  -  Ephelotidae
AAGTCTGGTGCCAGCAGCCGCGGTAATTCCAGCTCCAATAGCGTATATTAATGTTGTTGCAGTTAAAAAGCTCGTAGTTGAATTTAGGAGAAAAAATTCTCCTGTCTGCACTCTTCAGGGCAAATGATATTGCTCTGGAGAACAGACTTTTACTGTGAGAAAACTAAAGTGCTCAAAGCAGGCTAACGCTTGAATATTAAAGCATGGAATAATAAAATAGGACTTTATTCTATTATTGGTCATTGGATAAAGTAATGATTAACAGAAACAGTTGGGGGCATTCGTATTTAATTGTCAGNNNNNNNNNNTTAATTGTCAGAGGTGAAATTCTTGGATTAATTAAAGACGAACTAGTGCGAAAGCATTTGCCAAGGATGTTTTCATTAATCAAGAACGAAAGTTAGGGGATCAAAGACGATTAGATACCGTCGTAGTCCTAACCATAAACTATGCCGACTAGGGATTGGTGAGGGAAATCCTCATCAGCACCTAATGAGAAATCAAAGTCTTTGGGTTCTGGGGGGAGTATGGTCGCAAGGCTGAAACTT

>ASV252  -  Labyrinthulaceae
AAGTCTGGTGCCAGCAGCCGCGGTAATTCCAGCTCCAATAGCGTATATTAAAGTTGTTGCAGTTAAAAAGCTCGTAGTTGGATTTCTGGTAGGAGCGACCATACCGGACTTGATTGTCCGCGTAATGCGTTGTCTCCAGCCATCCTCGTGGAGATTGTTTTTGGCATTAACTTGTCGAATTCGGGACCCGCGTCATTTACTGTGAAAAAATTAGAGTGTTTAAAGCAGGCAATTGGCTTGAATACATTAGCATGGAATAATAAGATAGGACTTTGGTGCTATTTTGTTGGTTTGCACANNNNNNNNNNCAGAGGTGAAATTCTTGGATTTTTTACAGACGAACAACTGCGAAAGCATTTATCAAGGATGTTTTCATTAATCAAGAACGAAAGTTAGGGGATCGAAGATGATTAGATACCATCGTAGTCTTAACCATAAACTATGCCGACTAGGGATTGGCGGACGTTGTTTATATGACTCCGTCAGCACCTCATGAGAAATCAAAGTCTTTGGGTTCCGGGGGGAGTATGGTCGCAAGGCTGAAACTT

>ASV256  -  Dino-Group-III_X
AAGTCTGGTGCCAGCAGCCGCGGTAATTCCAGCTCCAATAGCGTATATTAAAGTTGTTGCGGTTAAAAAGCTCGTAGTTGGATTTCTGCTTGGAACGACCGGTCCGCCCTCTGGGTGTTGTATCTGGTTCGGTCCGGGCATCTTCTTGAGGTACGTTGCTGCACTTGAGTGTGTGGTGCGGAACTCAAGACTTTCACTTTGAGGAAATTAGAGTGTTTCACGCAGGCTTTTGCCTTGAATACGCTAGCATGGAATGATAAGATAGGACCTCGTCCCTACCTTGTTGGTTTGTAGAGATNNNNNNNNNNCAGAGGTGAAATTCTTGGATTTGTTAAAGACGGACTACTGCGAAAGCATTTGCCAAGGATGTTTTCATTGATCAAGAACGAAAGTTAGGGGATCGAAGACGATCAGATACCGTCCTAGTCTTAACCATAAACCATGCCGACTAGAGATTGGAGGTAGTTATTCTTATGACTCCTTCAGCACCTTATGAGAAATCAAAGTCTTTGGGTTCCGGGGGGAGTATGGTCGCAAGGCTGAAACTT

>ASV257  -  Licnophoridae
AAGTCTGGTGCCAGCAGCCGCGGTAATTCCAGCTCCAATAGCGTATATTAAAGTTGTTGCAGTTAAAAAGCTCGTAGTTGGATTTCTGCATGCGGCTCGTCTGCTCCCGAGCGGAAAAGGTGAGTCGCGTGCATCGTTCTGTCAGCTCGCTGCTGGGTTTCACGACCTGGAGGCGCGCGCAGATACTTTACCTTGAGGAAATTAGAGTGTTTCAGGCAGGCTTAGCCGGAATACGCTAGCATGGAATAATGGCAAGGACTTAGGTCTCATTCGTTGGTTTGGGGGCCAGAGTAATGGTNNNNNNNNNNTAATTGTCAGAGGTGAAATTCTTGGATTTTTTAAAGACTAACCTGTGCGAAAGCATTTGCCAAGGATGTTTTCATTAATCAAGAACGAAAGTTAGGGGATCAAAGACGATCAGATACCGTCCTAGTCTTAACCATAAACTATGCCGACTCGGGATTGGGCGAGTTTTCACTCGTTCAGCACCGTCCGAGAAATCAAAGTCTTTGGGTTCTGGGGGGAGTATGGTCGCAAGGCTGAAACTT

>ASV258  -  Holostichidae
AAGTCTGGTGCCAGCAGCCGCGGTAATTCCAGCTCCAATAGCGTATATTAAAGTTGTTGCAGTTAAAAAGCTCGTAGTTGGATTTCTGTGAGAGCGCCGGTGTCGGCTGATGCTTGTACGCAGGCGCTCTTACATCCTTCTGTTAACTGATCTTGGCATTTTATTGCTGGTTCAGGGCTCAGATATTTTACCTTGAGAAAATTAGAGTGTTTCAGGCAGGCTTATGCCGGAATACATTAGCATGGAATAATGGAACAGGACCTGTGCGTCTTTCGGGGCGCCGGTCTCCGTTGTTGGTNNNNNNNNNNTAGTCAGAGGTGAAATTCTTGGATTTGTTAAAGACTAACTTATGCGAAAGCATTTGCCAAGGATGTTTTCATTAATCAAGAACGAAAGTTAGGGGATCAAAGACGATCAGATACCGTCCTAGTCTTAACCATAAACTATGCCGACTAGGGATCGGAGGCGAGCTCTAACAGCCTTCGGAACCTTATGAGAAATCAAAGTCTTTGGGTTCTGGGGGGAGTATGGTCGCAAGGCTGAAACTT

>ASV259  -  Gymnodiniaceae
AAGTCTGGTGCCAGCAGCCGCGGTAATTCCAGCTCCAATAGCGTATATTAAAGTTGTTGCGGTTAAAAAGCTCGTAGTTGGATTTCTGCTGAGGACGACCGGTCCGCCCTCTGGGTGAGCATCTGGCTTGGCCTTGGCATCTTCTTGGAGAACGTAGCTGCACTTGACTGTGTGGTGCGGTATCCAGGACTTTTACTTTGAGGAAATTAGAGTGTTTCAAGCAGGCACACGCCTTGAATACATTAGCATGGAATAATAAGATAGGACCTTGGTTCTATTTTGTTGGTTTCTAGAGCTGNNNNNNNNNNCAGAGGTGAAATTCTTGGATTTGTTAAAGACGGACTACTGCGAAAGCATTTGCCAAGGATGTTTTCATTGATCAAGAACGAAAGTTAGGGGATCGAAGACGATCAGATACCGTCCTAGTCTTAACCATAAACCATGCCGACTAGAGATTGGAGGTCGTTATCTTTACGACTCCTTCAGCACCTTATGAGAAATCAAAGTCTTTGGGTTCCGGGGGGAGTATGGTCGCAAGGCTGAAACTT

>ASV260  -  Filosa-Imbricatea_XX
AAGTCTGGTGCCAGCAGCCGCGGTAATTCCAGCTCCAGTAGCGTATACTAATGTTGCTGCAGTTAAAAAGCTCGTAGTTGGATTTCTGGTGGTTGATTTTGGTCCGCTGCATTTGCAGATGAGTATCATTTTTCAACTATCATCCTAACTGGTTTCTCGGGTTTCCGGGTTTTCAGTTTCTTTTACTTTGAAAAAATTAGAGTGTTTAAAGCAGGCTTGCGCAATGAATACATTAGCATGGAATAATAATATAGGACTACAGGTTCTATTTTGTTGGTTTCTAGACCTGAAGTAATGANNNNNNNNNNCAGAGGTGAAATTCTTGGATTCACTCAAGACTAACTTATGCGAAAGCATTCACCAAGGATGTCTTCTTTAATCAAGAACGAAAGTTGGGGGATCGAAGACGATCAGATACCGTCGTAGTCTCAACCATAAACTATACCGACTAGGGATGCGTGATTGTTGCATTTTCGACTTCATGCGCACCTTATGAGAAATCAAAGTCTTTGGGTTCCGGGGGGAGTATGGTCGCAAGGCTGAAACTT

>ASV261  -  Ephelotidae
AAGTCTGGTGCCAGCAGCCGCGGTAATTCCAGCTCCGATAGCGTATATTAATGTTGTTGCAGTTAAAAAGCTCGTAGTTGAACTTCCGGCGAGATATATCTCGTCTGTCTGTTTGGGTTTACGATGAAGAAATGACTTGTAAACTCGACAGGCTTTTACCGTGAACAAAATAGAGTGCTCAAAGCAGGCGTTTGCTTGAATAATACAGCATGGAATAATAGAATAGGACTTTATCCATTTTATTGGTTATTGGATGAAGTAATGATTAACAGAAACAGTTGGGGGCATCAGTACTTAANNNNNNNNNNTTAATAGTCAGAGGTGAAATTCTTAGATTTATTAAAGACTAACTAATGCGAAAGCATTTGCCAAGGATGTTTTCATTAATCAAGAACGAAAGTTAGGGGATCAAAGACGATTAGATACCGTCGTAGTCCTAACCATAAACTATACCGACTAGGGATTGGTGAGGTAAACCCTCATCAGCACCTAATGAGAAATCAAAGTCTTTGGGTTCTGGGGGGAGTATGGTCGCAAGGCTGAAACTT

>ASV262  -  Novel-Gran-1
AAGTCTGGTGCCAGCAGCCGCGGTAATTCCAGCTCCAATAGCGTATATTAAAGTTGTTGCAGTTAAAAAGCTCGTAGTTGGATTTCTGGTTCCGCTTGCGGCGGTCCGGCCTTATGGTCTGTGTACCGCTCGCTAGCAGCCATCCTTCCGGGGAGTGTGTCTACCCTTTACTGGGCCGGACGCACGACCTGGATCGTTTACTTTGAAAAAATTAGAGTGTTTAAAGCAGGCTTATAGCTCTGAATACATTAGCATGGAATAATAAGATAGGACTCTGGTTCTATTTTGTTGGTTTCTANNNNNNNNNNCAGAGGTGAAATTCTTGGATTCGTTCAAGACGAACTACTGCGAAAGCATTCGCCAAGGATGTCTTCTTTAATCAAGAACGAAAGTTGGGGGATCGAAGACGATCAGATACCGTCGTAGTCTCAACCATAAACTATGCCGACTAAGGATGTGCGGAGTTTGCCTTTTCGACTCCGTTCGCACTTTATGAGAAATCAAAGTCTTTGGGTTCCGGGGGGAGTATGGTCGCAAGGCTGAAACTT

>ASV263  -  Prasino-Clade-9_XX
AAGTCTGGTGCCAGCAGCCGCGGTAATTCCAGCTCCAATAGCGTATATTTAAGTTGTTGCAGTTAAAAAGCTCGTAGTTGGATTTCGGGTGTGGGGCGCCGGTCCGCTTCGGTGTGCACTGGCGGCCCAGGCCTTCTTGTCGGGGATGCGCTCTGGTATTGATTTATCGGACGCAGAGTCGGCGCAGTTACTTTGAAAAAATTAGAGTGTTCAAAGCAGGCTTTCGCTTGAATACATTAGCATGGAATAACATGATAGGACTCCGATCCCATTGTGTTGGTCTTCGGGACTGGAGTAANNNNNNNNNNTCAGAGGTGAAATTCTTGGATTTATGAAAGACGAACTTCTGCGAAAGCATTTGCCAAGGATGTTTTCATTAATCAAGAACGAAAGTTGGGGGCTCGAAGATGATTAGATACCATCGTAGTCTCAACCATAAACGATGCCGACTAGGGATTGGCGGATGTTACTTGATGACTTCGCCAGCACCTTGTGAGAAATCAAAGTCTTTGGGTTCCGGGGGGAGTATGGTCGCAAGGCTGAAACTT

>ASV264  -  Ochromonadaceae
AAGTCTGGTGCCAGCAGCCGCGGTAATTCCAGCTCCAATAGCGTATACTAAAGTTGTTGCAGTTAAAAAGCTCGTAGTTGAATTTCTGGTCTTGGACATCGGTCTGCCTCGAACGAGGTACGTACCAGTTGTCTGAATCCATCCTCGGGGAAAACGTATCTGTCATTCAGTTGATGGGTACGGGATCCTCGTCATTTACTGTGAGCAAAATAGAGTGTTCAAAGCAGGCTTATGCCGTTGAATACATTAGCATGGAATAATAAGATAAGACCTTGGTCTATTTTGTTGGTTTGTACTCNNNNNNNNNNGTCAGAGGTGAAATTCTTGGATTTATGGAAGACGAACTACTGCGAAAGCATTTACCAAGGATGTTTTCATTAATCAAGAACGAAAGTTAGGGGATCGAAGATGATTAGATACCATCGTAGTCTTAACCATAAACTATGCCGACTAGGGATTGGTGGACGTTTGTAACGACTCCATCAGCACCTTATGAGAAATCAAAGTCTTTGGGTTCCGGGGGGAGTATGGTCGCAAGGCTGAAACTT

>ASV266  -  Phaeophyceae_XX
AAGTCTGGTGCCAGCAGCCGCGGTAATTCCAGCTCCAATAGCGTATATTAAAGTTGCTGCAGTTAAAAAGCTCGTAGTTGGATTTGTGGCGCGGCCGTCCGGCTCGGATCCTTCATTGGGCCCGCATGTCTGGTTTTTCGGCCGCCCCATTCTCGGGTAGTGTGTCGCTGGCATTAGGTTGTCGGCTTCTTCACGCCCGTCGTTTACTGTGAAAAAATTAGAGTGTTCAAAGCAGGCTTAGGCCGTTGGATACATTAGCATGGAATAATGAGATAGGGCCACGACGGTCTATTTTGTTNNNNNNNNNNCAGAGGTGAAATTCTTGGATTTATGGAAGACGAACTACTGCGAAAGCATTTACCAAGGATGTTTTCATTAATCAAGAACGAAAGTTAGGGGATCGAAGATGATTAGATACCATCGTAGTCTTAACCATAAACTATGCCGACTAGGGATTGGCGGTCGTTAATATAAGGACTCCGTCAGCACCTTCCGAGAAATCAAAGTCTTTGGGTTCCGGGGGGAGTATGGTCGCAAGGCTGAAACTT

>ASV272  -  Dino-Group-I-Clade-5
AAGTCTGGTGCCAGCAGCCGCGGTAATTCCAGCTCCAATAGCGTATATTAAAGTTGTTGCGGTTAAAAAGCTCGTAGTTGGGTTTCTGTCGGTGAGCGAAGGTCCGCCCTAGTGGTTGGTACACTTCGCGCCGCCGACATCTTCCTGGGGAATGTGTCTGCACTTCACTGTGTGGCGCGGGAACCAGGACGTTTACTTTGAGGAAATTACAGTGCTTCAAGCAGGCTCACGCTCTCTGAATACGTTAGCATGGAATAATAGCATCGGACCTCGATCCAAAGCTGTTGGTTTCTTGGATNNNNNNNNNNCAGAGGTGAAATTCTTGGATTTGTTGAAGACGGACTACTGCGAAAGCATCTGCCAAAGATGTTCTCATTGATCAAGAACGAAAGTTAGGGGATCGAAGACGATCAGATACCGTCCTAGTCTTAACCATAAACTATGCCGACTGGAGATCGGTGGCTGCTATCATTATGGCACCATCTGCATCTTGAGAGAAATCAAAGTCTTTGGGTTCCGGGGGGAGTATGGTCGCAAGGCTGAAACTT

>ASV279 - Peridiniales
AAGTCTGGTGCCAGCAGCCGCGGTAATTCCAGCTCCAATAGCGTATATTAAAGTTGTTGCGGTTAAAAAGCTCGTAGTTGGATTTCTGCCGAGGACGACCGGTCCGCCCTCTGGGTGAGTATCTGGCTCGGCCTGGGCATCTTCTTGGAGAACGTAGCTGCACTTGACTGTGTGGTGCGGTATCCAGGACTTTTACTTTGAGGAAATTAGAGTGTTTCAAGCAGGCATACGCCTTGAATACATTAGCATGGAATAATAAGATAGGACCTCGGTTCTATTTTGTTGGTTTCTAGAGCTGNNNNNNNNNNCAGAGGTGAAATTCTTGGATTTGTTAAAGACGGACTACTGCGAAAGCATTTGCCAAGGATGTTTTCATTGATCAAGAACGAAAGTTAGGGGATCGAAGACGATCAGATACCGTCCTAGTCTTAACCATAAACCATGCCGACTAGAGATTGGAGGTCGTTATCTATACGACTCCTTCAGCACCTTATGAGAAATCAAAGTCTTTGGGTTCCGGGGGGAGTATGGTCGCAAGGCTGAAACTT

>ASV280  -  Chlorodendraceae
AAGTCTGGTGCCAGCAGCCGCGGTAATTCCAGCTCCAATAGCGTATATTTAAGTTGTTGCAGTTAAAAAGCTCGTAGTTGGATTTCGGATGGGATCTGCCGGTCCGCCTTTGAGGTGTGTACTGGTAGGTCCTATCTTGTTGTCGGGGACTAGCTCCTGGGCTTCACTGTCCGGGACTAGGAGCCGACGAAGTTACTTTGAGTAAATTAGAGTGTTCAAAGCAAGCCTACGCTCTGAATATATTAGCATGGAATAACACGATAGGACTCTGGCTTATCTTGTTGGTCTGTGAGACCAGNNNNNNNNNNCAGAGGTGAAATTCTTGGATTTATGAAAGACGAACTTCTGCGAAAGCATTTGTCAAGGATGTTTTCATTAATCAAGAACGAAAGTTGGGGGCTCGAAGACGATTAGATACCGTCCTAGTCTCAACCATAAACGATGCCGACTAGGGATTGGCAGATGTTTTTTTGATGACTCTGCCAGCACCTTATGAGAAATCAAAGTTTTTGGGTTCCGGGGGGAGTATGGTCGCAAGGCTGAAACTT

>ASV281  -  Protaspa-lineage
AAGTCTGGTGCCAGCAGCCGCGGTAATTCCAGCTCCAAGAGCGTATATTAAAGTTGTTGCAGTTAAAAAGCTCGTAGTTGGATTTCTGGTGTAATGCGCCTGGCCCGTGGCCGATTAGGCTTATGAGTGCCGGTGCGCGTTCACCATCCTTCTAGCTAACGGTTCTACCCTTAACTGGGCCGGAATCGCGAACTAGATCTTTTACTTTGAAAAAATTAGAGTGTTTAAAGCAGGCTTTTGCTATGAATACATTAGCATGGAATAATAATCTAGGACTTCGGTTCTATTTTGTTGGTTTNNNNNNNNNNCAGAGGTGAAATTCTTGGATTCGGTCAAGACTAACTAATGCGAAAGCATTCACCAAGGATGTCTTCTTTAATCAAGAACGAAAGTTGGGGGATCGAAGACGATCAGATACCGTCGTAGTCTCAACCATAAACTATGCCAACTAGGGATGGGTGGACGTTGCATTTTCGACTCCATCCGCACCTTATGAGAAATCAAAGTCTTTGGGTTCCGGGGGGAGTATGGTCGCAAGGCTGAAACTT

>ASV283  -  Exobasidiomycetes
AAGTCTGGTGCCAGCAGCCGCGGTAATTCCAGCTCCAATAGCGTATATTAAAGTTGTTGCAGTTAAAAAGCTCGTAGTTGGACCTTGGGCCTGGACGGGCGGTCCGCCTCACGGCGTGTACTGTCTTGCCGGGCCTTTCCTCTTGGTGATCTGTTGTTTCGGCAGCAGGGAACCAGGACCTTTACTTTGAAAAAATTAGAGTGTTCAAAGCAGGCTCGACGCCGGAATATATTAGCATGGAATAATAAAATAGGACGTGCGGTTCTATTTTGTTGGTTTTTGGAATCGCCGTAATGATNNNNNNNNNNTAGAGGTGAAATTCTTGGATTTTGTGAAGACTAACTTCTGCGAAAGCATTTGCCAAGGATGTTTTCATTAATCAAGAACGAAGGTTAGGATATCGAAAACGATTAGATACCGTTGTAGTCTTAACAGTAAACTATGCCGACTAGGGATCGGTCGATGTTATCTTTTTGACTCGATCGGCACCTTACGAGAAATCAAAGTTTTTGGGTTCTGGGGGGAGTATGGTCGCAAGGCTGAAACTT

>ASV284  -  Dino-Group-I-Clade-1
AAGTCTGGTGCCAGCAGCCGCGGTAATTCCAGCTCCAATAGCGTATATTAAAGCTGTTGCGGTTAAAAAGCTCGTAGTTGGAGTTCTGCCAGGTGCCGCCTGTCCGCCCCAGTGGTGAGTACGTGGCGCGCATTTGGCCCTTTCAAGGGGAGCGTATCTGCACTTCATTGTGTGGTGCGGGATCCTTGACTTTTACTTTGAGGAAATAGGAGTGTTCCAAGCAGGCTCTCGTCGTGCACAGCTCAGCATGGAATAATAGCATTGGACCTCGATTCTAAGCTGTTGGTTGCCAGAAGCGNNNNNNNNNNCAGAGGTGAAATTCTTGGATTTGTTAAAGACGGACTACTGCGAAAGCATCTGCCATGGATGTTTTCATTGATCAAGAACGAAAGTTAGGGGATCGAAGACGATCAGATACCGTCCTAGTCTTAACTATAAACCATGCCGGCTAGAGATCGGAGGTTGTTCGTTTTGTGACGCCTTCAGCATCTTGAGAGAAATCAAAGCCTTTGGGTTCCGGGGGGAGTATGGTCGCAAGGCTGAAACTT

>ASV288  -  Mamiellaceae
AAGTCTGGTGCCAGCAGCCGCGGTAATTCCAGCTCCAATAGCGTATATTTAAGTTGTTGCAGTTAAAAAGCTCGTAGTTGGATTTCGGTTGAGAACGGCCGGTCCGCCGTTTGGTGTGCACTGGCTGGTTTCAACTTCCTGTAGAGGACGCGCTCTGGCTTCACGGCTGGACGCGGAGTCTACGTGGTTACTTTGAAAAAATTAGAGTGTTCAAAGCGGGCTTACGCTTGAATATTTCAGCATGGAATAACACTATAGGACTCCTGTCCTATTTCGTTGGTCTCGGGACGGGAGTAATNNNNNNNNNNTCAGAGGTGAAATTCTTGGATTTATGAAAGACGAACTTCTGCGAAAGCATTTGCCAAGGATGTTTTCATTAATCAAGAACGAAAGTTGGGGGCTCGAAGATGATTAGATACCATCCTAGTCTCAACCATAAACGATGCCGACTAGGGATTGCAGGATGTTAATTGATGACTCCTGCAGCACCTTATGAGAAATCAAAGTTTTTGGGTTCCGGGGGGAGTATGGTCGCAAGGCTGAAACTT

>ASV289  -  Labyrinthulaceae
AAGTCTGGTGCCAGCAGCCGCGGTAATTCCAGCTCCAATAGCGTATATTAAAGTTGTTGCAGTTAAAAAGCTCGTAGTTGGATTTCTGGTAGGAGTGACCGTGCCGAACTTGATTGTTCGTGTATTGTGTTGTCTCCAGCCATCCTCGTGGAGAACTTTTCTAGCATTAACTTGTTGGGATTGGGACCCGCGTCTTTTACTGTGAAAAAATTAGAGTGTTTAAAGCAGGCATTAGCTTGAATACATTAGCATGGAATAATAAGATAGGACTTTGGTACTATTTTGTTGGTTTGCATACNNNNNNNNNNCAGAGGTGAAATTCTTGGATTTTGATCAGACGAACTACTGCGAAAGCATTTATCAAGGATGTTTTCATTAATCAAGAACGAAAGTTAGGGGATCGAAGATGATTAGATACCATCGTAGTCTTAACCATAAACTATGCCGACTAGGGATTGGCGGACGTTGTCTATATGACTCCGCCAGCACCTCATGAGAAATCAAAGTCTTTGGGTTCCGGGGGGAGTATGGTCGCAAGGCTGAAACTT

>ASV294  -  Warnowiaceae
AAGTCTGGTGCCAGCAGCCGCGGTAATTCCAGCTCCAATAGCGTATATTAAAGTTGTTGCGGTTAAAAAGCTCGTAGTTGGATTTCTGCTGAGGACGACCGGTCCGCCCTCTGGGTGAGTATCTGGCTCGACCTTGGCATCTTCTTGAAGAACGTAACTGCACTTGACTGTGTGGTGCGGTACTCAAGACTTTTACTTTGAGGAAATTAGAGTGTTTGAAGCAGGCGCATGCCTTGAATACATTAGCATGGAATAATGAGATAGGACCTTTGTTCTATTTTGTTGGTTTCTAGAACTGNNNNNNNNNNCAGAGGTGAAATTCTTGGATTTGTTAAAGACGGACTACTGCGAAAGCATTTGCCAAGGATGTTTTCATTGATCAAGAACGAAAGTTAGGGGATCGAAGACGATCAGATACCGTCCTAGTCTTAACCATAAACCATGCCGACTAGAGATTGGAGGTCGTTAATTATACGACCCCTTCAGCACCTTATGAGAAATCAAAGTCTTTGGGTTCCGGGGGGAGTATGGTCGCAAGGCTGAAACTT

>ASV296  -  Blastodiniaceae
AAGTCTGGTGCCAGCAGCCGCGGTAATTCCAGCTCCAATAGCGTATATTAAAGTTGTTGCGGTTAAAAAGCTCGTAGTTGGATTTCTGCCGAGGGCGACCGGTCCGCCCTCTGGGTGAGTATCTGGCTCGGCCTGGGCATCTTCTTGGAGAGTGTAGCTGCACTTGACTGTGTGGTGCAGTATCCAGGACTTTTACTTTGAGGAAATTAGAGTGTTTCAAGCAGGCACACGCCTTGAATACATTAGCATGGAATAATAAGATAGGACCTTGGTTCTATTTTGTTGGTTTCTAGGGCTGNNNNNNNNNNCAGAGGTGAAATTCTTGGATTTGTTAAAGACGGACGACTGCGAAAGCATTTGCCAAGGATGTTTTCATTGATCAAGAACGAAAGTTAGGGGATCGAAGACGATCAGATACCGTCCTAGTCTTAACCATAAACAATGCCGACTAGAGATTGGAGGTCGTTATCTGTACGACTCCTTCAGCACCTTATGAGAAATCAAAGTCTTTGGGTTCCGGGGGGAGTATGGTCGCAAGGCTGAAACTT

>ASV299 - Dinophyceae
AAGTCTGGTGCCAGCAGCCGCGGTAATTCCAGCTCCAATAGCGTATATTAAAGTTGTTGCGGTTAAAAAGCTCGTAGTTGGATTTCTGCCGAGGACGACTGGTCCGCCCTCTGGGTGAGCATCTAGTTCGGCCTGGGCATCTTCTTGGAGAACGTAGCTGCACTTGACTGTGTGGTGCGGTATCCAGGACTTTTACCTTGAGGAAATTAGAGTGTTTCAAGCAGGCACACGCCTTGAATACATTAGCATGGAATAATAAGATAGGACCTCGGTTCTATTTTGTTGGTTTCTAGAGCTGNNNNNNNNNNCAGAGGTGAAATTCTTGGATTTGTTAAAGACGGACTACTGCGAAAGCATTTGCCAAGGATGTTTTCATTGATCAAGAACGAAAGTTAGGGGATCGAAGACGATCAGATACCGTCCTAGTCTTAACCATAAACCATGCCGACTAGAGATTGGAGGTCGTTATCTATACGACTCCTTCAGCATCTTATGAGAAATCAAAGTCTTTGGGTTCTGGGGGGAGTATGGTCGCAAGGCTGAAACTT

>ASV300  -  Labyrinthulaceae
AAGTCTGGTGCCAGCAGCCGCGGTAATTCCAGCTCCAATAGCGTATATTAAAGTTGTTGCAGTTAAAAAGCTCGTAGTTGGATTTCTGGTAGGAGCGACCGTGCCGAACTTGATTGTTCGTGTATTGTGTTGTCTTCAGCCATCCTCGTGGAGAACTTTTCTAACATTAACTTGTTGGGATTGGGACCCGCGTCGTTTACTGTGAAAAAATTAGAGTGTTTAAAGCAGGCATTAGCTTGAATACATTAGCATGGAATAATAAGATAGGACTTTGGTACTATTTTGTTGGTTTGCATACNNNNNNNNNNCAGAGGTGAAATTCTTGGATTTTGATCAGACGAACTACTGCGAAAGCATTTATCAAGGATGTTTTCATTAATCAAGAACGAAAGTTAGGGGATCGAAGATGATTAGATACCATCGTAGTCTTAACCATAAACTATGCCGACTAGGGATTGGCGGACGTTGTCTATATGACTTCGCCAGCACCTCATGAGAAATCAAAGTCTTTGGGTTCCGGGGGGAGTATGGTCGCAAGGCTGAAACTT

>ASV304 - Dinophyceae
AAGTCTGGTGCCAGCAGCCGCGGTAATTCCAGCTCCAATAGCGTATATTAAAGTTGTTGCGGTTAAAAAGCTCGTAGTTGGATTTCTGTCAAAAACGATCGGTCCGCCCATTGGGTGTGTATCTGGCTCGGTTTTGGCATCTTTCAGGCCAGCGCTGCTGCACTTGACTGTGTGTCACGATGGCCCGATCTTTTACTTTGAGGAAATTAGAGTGTTTCAAGCAGGCACACGCCTTGAATATAATAGCATGGAATAATGATTTAGGACCTCAGTTCTAACTTGTTGGTTTCTAGGACAGNNNNNNNNNNAGAGGTGAAATTCTTGGATTTGTTAAAGACGGACTACTGCGAAAGCATTTGCCAAGGATGTTTTCATTGATCAAGAACGAAAGTTAGGGGATCGAAGACGATCAGATACCGTCCTAGTCTTAACCATAAACCATGCCGACTAGAGATCGGAGGTCGTTACTATGCACGACTCCTTCAGCACCTTCTGAGAAATCAAAGTCTTTGGGTTCCGGGGGGAGTATGGTCGCAAGGCTGAAACTT

>ASV308  -  Ostreobiaceae
AAGTCTGGTGCCAGCAGCCGCGGTAATTCCAGCTCCAATAGCGTATATTTAAGTTGTTGCGGTTAAAACGCTCGTAGTTGGACTTTGGGTTCCGCTTCGTCGGTCCGCCCTCGCGGGCGCGCACCGCACGTTCGGCAACCTTTTTGGTCGGTCCCTGCGGCTGGGCTTCACTGTCTGGCCGCCGGCGTCCGTCCGGGTTACTTTGAGGAAAATAGAGTGTTCAAAGCACGCGGATGCGCGAATACGCTAGCATGGAATAACACGAGAGGGCTGTGGGCCACACGTGGTTGGTCTGTGGNNNNNNNNNNAGAGGTGAAATTCTTGGATTTGTGGAAGGCGAACATCTGCGAAAGCGATTGCCAAGGACGTCTCCGTTGATCAAGAACGAAAGTTGGGGGATCGAAGATGATTAGATACCGTCGTAGTCCCAACCGTAAACGATGCCGACTAGGGATCGGCGGGCGTACAGTTTTAAGGCCCCGCCGGCACCTGACGAGAAATCGAAGTCTTTGGGTTCCGGGGGGAGTACGGTCGCAAGGCTGAAACTT

>ASV313  -  Stephanodiscaceae
AAGTCTGGTGCCAGCAGCCGCGGTAATTCCAGCTCCAATAGCGTATATTAAAGTTGTTGCAGTTAAAAAGCTCGTAGTTGGATTTCTGGCAGGAGCGTCCGGTCTCACACTCAGTGCGGGAACTTGGATGTCTCTGGCCATCTTTGGGGATATCCTGTTTGGCATTAAGTTGTCGGGCAGGGGATACCCATCGTTTACTGTGAAAAAATTAGAGTGTTTAAAGCAGGCTTATGCCGTTGAATATATTAGCATGGAATAATAAGATAGGACGTAGGTACTATTTTGTTGGTTTGCGCACNNNNNNNNNNTTGTCAGAGGTGAAATTCTTGGATTTCTGCAAGACGAACTACTGCGAAAGCATTTAGCAAGGATGTTTTCATTAATCAAGAACGAAAGTTAGGGGATCGAAGATGATTAGATACCATCGTAGTCTTAACCATAAACTATGCCGACTCGGGATTGGCAGTTGTTTTTTGACTCTGTCAGCACCGTATGAGAAATCAAAGTCTTTGGGTTCCGGGGGGAGTATGGTCGCAAGGCTGAAACTT

>ASV316  -  Bacillariaceae
AAGTCTGGTGCCAGCAGCCGCGGTAATTCCAGCTCCAATAGCGTATATTAAAGTTGTTGCAGTTAAAAAGCTCGTAGTTGGATTTGTGGCTGTCACGGGCGGCCTATCACTTAGTGTTAGTGCTTGCCTGTGTCGCCATCCTTGGGTGGAGCCCGTGTGGCATTAGGTTGTCGTGCGGGGGATGCCCATCGTTTACTGTGAGAAAATTAGAGTGTTCAAAGCAGGCTTATGCCGTTGAATATGTTAGCATGGAATAATAAGATAGGACCTCGGTACTATTTTGTTGGTTTGCGCACCGNNNNNNNNNNTCAGAGGTGAAATTCTTGGATTTCTGGAAGACGAACTACTGCGAAAGCATTTACCAAGGATGTTTTCATTAATCAAGAACGAAAGTTAGGGGATCGAAGATGATTAGATACCATCGTAGTCTTAACCATAAACTATGCCGACAAGGGATTGGCGGAGTTTCGTTTTGTCTCCGTCAGCACCTTATGAGAAATCATAAGTCTTTGGGTTCCGGGGGGAGTATGGTCGCAAGGCTGAAACTT

>ASV320 - Gymnodiniales
AAGTCTGGTGCCAGCAGCCGCGGTAATTCCAGCTCCAATAGCGTATATTAAAGTTGTTGCGGTTAAAAAGCTCGTAGTTGGATTTCTGCCGAGGACGACCGGTCCGCCCTCTGGGTGAGTATCTGGTTCGGCCTGGGCATCTTCTTGGAGAACGTATCTGCACTTGACTGTGTGGTGCGGTATCCAGGACTTTTACTTTGAGGAAATTAGAGTGTTTCAAGCAGGCACACGCCTTGAATACATTAGCATGGAATAATAAGATAGGACCTTGGTTCTATTTTGTTGGTTTCTAGAGCTGNNNNNNNNNNCAGAGGTGAAATTCTTGGATTTGTTAAAGACGGACTACTGCGAAAGCATTTGCCAAGGATGTTTTCATTGATCAAGAACGAAAGTTAGGGGATCGAAGACGATCAGATACCGTCCTAGTCTTAACCATAAACCATGCCGACTAGAGATTGGAGGTCGTTACCTATACGACTCCTTCAGCACCTTATGAGAAATCAAAGTCTTTGGGTTCCGGGGGGAGTATGGTCGCAAGGCTGAAACTT

>ASV321  -  Dino-Group-I-Clade-4
AAGTCTGGTGCCAGCAGCCGCGGTAATTCCAGCTCCAATAGCGTATATTAAAATTGTTGCGGTTAAAACGCTCGTAGTTGGATATCTGCCAAGAGATTCCGGTCCATCCTAGTGATGAATACGCGGAATTCTTCTTGGCACTCGTTCAGGGAAGGTGGTTGCACTTTATTGTGTGTCATTTGATCTGGATTTTTACTTTGAGGAAATGAGAGTGTTTCAAGCAGGCTTTTGCCATGAATATGATAGCATGGAATAATAGCACAGGACCCCTTTTCAAAGCTGTTGGTTCTTGGAACGANNNNNNNNNNTCAGAGGTGAAATTCTTGGATTTTTTAAAGACGAACTATTGCGAAGGCATCTGCCCAGGATGTTTTTGTTGATCAAGAACGAAAGTTAGGGGATCGAAGACGATCAGATACCGTCCTAGTCTTAACCTTAAACTATGCCGGCTGGAGATTGGAGTTGTCAGATTAGTGACAATTTCGGCATCCTGAGAGAAATCGAAGTCTTTGGGTTCCGGGGGGAGTATGGTCGCAAGGCTGAAACTT

>ASV322 - Dinophyceae
AAGTCTGGTGCCAGCAGCCGCGGTAATTCCAGCTCCAATAGCGTATATTAAAGTTGTTGCGGTTAAAAAGCTCGTAGTTGGATTTCTGCTGAGGACGACCTGTCCACCCACTGGGTGAGCACGAGGTTCGGCTTTGGCATTTTCATGGAGAACGCCGCTGCGCTTCATTGTGTGGGGTGGTATCCATGACCTTTACTTTGAGGAAATTAGAGTGTTTCAAGCAGGCATACGCCTTGAATACATTAGCATGGAATAATAAGATAGGACCTTGGCTCTATTTTGTTGGTTTCTAGAGCTGNNNNNNNNNNCAGAGGTGAAATTCTTGGATTTGTTAAAGACGGACTACTGCGAAAGCATTTGCCAAGGATGTTTTCATTGATCAAGAACGAAAGTTAGGGGATCGAAGACGATCAGATACCGTCGTAGTCTTAACCATAAACAATGCCGACTAGAGATCGGAGGCCGTTATCTATACGACTCCTTCAGCATCTTATGGGAAACTAAAGTCTTTGGGTTCCGGGGGGAGTATGGTCGCAAGGCTGAAACTT

>ASV324 - Cryomonadida
AAGTCTGGTGCCAGCAGCCGCGGTAATTCCAGCTCCAATAGCGTATATTAAAGTTGTTGCAGTTAAAAAGCTCGTAGTTGAATATCTGGTTTAATGCGACTGGCCCGCCTCATCAGAGTGTGAGTGCCGGTGAGCGTTTGCCATCCTTCTAGAAAACTTTTCATCCTTCACTGGATTGACTTGTAATCTAGATCTTTTACTTTGAAAAAATTAGAGTGTTTAAAGCAGGCTATTGCTATGAATACATTAGCATGGAATAATAATCTAGGACTTCGGTTCTATTTTGTTGGTTTCTAGTNNNNNNNNNNCAGAGGTGAAATTCTTGGATTCGCTGAAGACTAACTTATGCGAAAGCATTCACCAAGGATGTCTTCTTTAATCAAGAACGAAAGTTGGGGGATCGAAGACGATCAGATACCGTCGTAGTCTCAACCATAAACTATGCCAACTAGGGATGCGTGATCGTTGCATTTTCGACTTCATGTGCACCTTATGAGAAATCAAAGTCTTTGGGTTCTGGGGGGAGTATGGTCGCAAGGCTGAAACTT

>ASV328  -  Thalassiosiraceae
AAGTCTGGTGCCAGCAGCCGCGGTAATTCCAGCTCCAATAGCGTATATTAAAGTTGTTGCAGTTAAAAAGCTCGTAGTTGGATTTCTGGCAGGAGCGACCGGTCACTCACTCTGTGTGTGAACTCGTGTTGTCTCTGGCCATCCTCGGGGAGATCTTGTTTGGCATTAAGTTGTCGGGCAGGGGATACCCGTCGTTTACTGTGAGAAAATTAGAGTGTTTAAAGCAGGCTTATGCCGTTGAATATATTAGCATGGAATAATAAGATAGGACTTCGGAACTATTTTGTTGGTTTGCGTTNNNNNNNNNNTTGTCAGAGGTGAAATTCTTGGATTTCCGAAAGACGAACTACTGCGAAAGCATTTACCAAGGATGTTTTCATTAATCAAGAACGAAAGTTAGGGGATCGAAGATGATTAGATACCATCGTAGTCTTAACCATAAACTATGCCGACTCAGGATTGGCGGTTGCTTTTTGGCTCCGTCAGCACTGTATGAGAAATCAAAGTCTTTGGGTTCCGGGGGGAGTATGGTCGCAAGGCTGAAACTT

>ASV329  -  CONThreeP_XX
AAGTCTGGTGCCAGCAGCCGCGGTAATTCCAGCTCCAATAGCGTATATTAAAGTTGTTGCAGTTAAAAAGCTCGTAGTTGAACTTCTGGCTGTGGCGGCAGCAGGCTTCGGTCGCTGTCGTTGCGGTCATCCGCTTGGGAACTACGTTCGGACTTCATTGTTTGGCGTAAGGAACAGGCATTTTACTTTGAAAAAATTAGAGTGTTCAAGGCAGGCTATCGCCCTGAATACACAAGCATGGAATAATGAAATAGGACTATTTCCATTTTATTGGTTATTGGAATTAGTAATGATTAATNNNNNNNNNNTTGTCAGAGGTGAAATTCTTGGATTTACGAAAGACTAACTTATGCGAAAGCATTTGCCAAGGATGTTTTCATTAATCAAGAACGAAAGTTAGGGGATCAAAGACGATCAGATACCGTCCTAGTCTTAACTATAAACTATACCGACTAGGGATCGGCCGGGATTTTTTAACTCGGTCGGCACCTTATGAGAAATCAAAGTCTATGGGTTCTGGGGGGAGTATGGTCGCAAGGCTGAAACTT

>ASV330  -  MAST-9
AAGTCTGGTGCCAGCAGCCGCGGTAATTCCAGCTCCAATAGCGTATATTAAAGTTGTTGCAGTTAAAAAGCTCGTAGTTGGATTTCTTATATATGTAGTGGGTCGGCACAAAGTGTCTGTACTAACTTACATATATAATCCTTATAACAAGTTATCGAATGATTAAATTCTTTCGTTAATAAGTTATATCATTTACTGTGAACAAATTAGAGTGTTTAAAGCAGGCAAATGCTGTGAATACATTAGCATGGAATAATAAGATAGGACCTAGAGTCTATTTTGTTGGTTGCGATTTTAGNNNNNNNNNNTCAGAGGTGAAATTCTTGGATTTATGGAAGATGAACAACTGCGAAAGCATTTACCAAGGATGTTTTCATTAATCAAGAACGAAAGTTAGGGGATCGAAGATGATTAGATACCATCGTAGTCTTAACCATAAACTATGCCGACTAGGGATTGGACCACGCTATTTAATGGCAGGTTCAGCACCTTATGAGAAATCAAAGTCTTTGGGTTCCGGGGGGAGTATGGTCGCAAGGCTGAAACTT

>ASV331  -  Dinophyceae_XX
AAGTCTGGTGCCAGCAGCCGCGGTAATTCCAGCTCCAATAGCGTATATTAAAGTTGTTGCGGTTAAAAAGCTCGTAGTTGGATTTCTGCCGAGGACGACCTGTCCACCCACTGGGTGCGCACGAGGTTCGGCTTTGGCATAATCTTGGAGAACGCCGCTGCGATTCATTTTGTGGGGTGGTATCCAAGACCTTTACTTTGAGGAAATTAGAGTGTTTCAAGCAGGCATACGCCTTGAATACATTAGCATGGAATAATAAGATAGGACCTTGGCTCTATTTTGTTGGTTTCTAGAGCTGNNNNNNNNNNCAGAGGTGAAATTCTTGGATTTGTTAAAGACGGACTACTGCGAAAGCATTTGCCAAGGATGTTTTCATTGATCAAGAACGAAAGTTAGGGGATCGAAGACGATCAGATACCGTCCTAGTCTTAACCATAAACAATGCCGACTAGAGATCGGAGGCCGTTATCTATACGACTCCTTCAGCACCTTATGGGAAATCAAAGTCTTTGGGTTCCGGGGGGAGTATGGTCGCAAGGCTGAAACTT

>ASV333  -  Ephelotidae
AAGTCTGGTGCCAGCAGCCGCGGTAATTCCAGCTCCAATAGCGTATATTAATGTTGTTGCAGTTAAAAAGCTCGTAGTTGAATTTAGAAGGGGAAACTCTTCTGTTTGTCCTCACTCATGCATCTGATTTGTTGCTTGAGTGATCAAACTTTTACTGTGAGAAAACTAAAGTGCTCAAAGCAGGCTAACGCTTGAATATTAAAGCATGGAATAATAAAATAGGACTTTATTCATTTTATTGGTTATTGAATGAAGTAATGATTAACAGAAACAGTTGGGGGCATTCGTATTTAATTGTNNNNNNNNNNTTAATTGTCAGAGGTGAAATTCTTGGATTTATTAAAGACGAACCAGTGCGAAAGCATTTGCCAAGGATGTTTTCATTAATCAAGAACGAAAGTTAGGGGATCAAAGACGATTAGATACCGTCGTAGTCCTAACCATAAACTATGCCGACTAGGGATTGGTGAGGTGAACCCTCATCAGCACCTAATGAGAAATCAAAGTCTTTGGGTTCTGGGGGGAGTATGGTCGCAAGGCTGAAACTT

>ASV336  -  Prorocentraceae
AAGTCTGGTGCCAGCAGCCGCGGTAATTCCAGCTCCAATAGCGTATATTAAAGTTGTTGCGGTTAAAAAGCTCGTAGTTGGATTTCTGCCGAGGACGACCGGTCCGCCCTCTGGGTGAGCATCTGGATCGGCCTGGGCATCTTCTTGGGGAACGTAGCTGCACTTGACTGTGTGGTGCGGTATCCAGGACTTTTACCTTGAGGAAATTAGAGTGTTTCAAGCAGGCGCACGCCTTGAATACATTAGCATGGAATAATAAGATAGGACCTCGGTTCTATTTTGTTGGTTTCTAGAGCTGNNNNNNNNNNTCAGAGGTGAAATTCTTGGATTTGTTAAAGACGGACTACTGCGAAAGCATTTGCCAAGGATGTTTTCATTGATCAAGAACGAAAGTTAGGGGATCGAAGACGATCAGATACCGTCCTAGTCTTAACCATAAACCATGCCGACTAGAGATTGGAGGTCGTTACAATACGACTCCTTCAGCACCTTATGAGAAATCAAAGTCTTTGGGTTCCGGGGGGAGTATGGTCGCAAGGCTGAAACTT

>ASV339  -  Dino-Group-V_X
AAGTCTGGTGCCAGCAGCCGCGGTAATTCCAGCTCCAATAGCGTATATTAAAGTTGTTGCGGTTAAAAAGCTCGTAGTTGGATTTCTGCTTGGGGCGGCCGATGTGCCTTCTGGGTTACAGCCGGTTCGGCCTGAGCATCTTCTTGGGAATCGTGTCTGCACTTGACTGTGTGGCACGGGTTCCAGGACTTTTACTTTGAGGAAATTAGAGTGTTTCACGCAGGCGTCCGCCTTGAATACGTTAGCATGGAATAATGCGACAGGACCTCGGTCCATTTTGTTGGTTTCTTGGGTTGAGNNNNNNNNNNCAGAGGTGAAATTCTTGGATTTGTTAAAGACGAACTACTGCGAAAGCATTTGCCAAGGATGTTTTCATTGATCAAGAACGAAAGTTAGGGGATCGAAGACGATCAGATACCGTCCTAGTCTTAACCATAAACCATGCCATCTAGAGATCGGAGGGTGTTCATCCTATGACTCCTTCAGCACCTTATGAGAAATCAAAGTCTTTGGGTTCCGGGGGGAGTATGGTCGCAAGGCTGAAACTT

>ASV345  -  MAST-4
AAGTCTGGTGCCAGCAGCCGCGGTAATTCCAGCTCCAATAGCGTATATTAAAGTTGTTGCAGTTAAAAAGCTCGTAGTTGGATTTCTGGTTGGAGCGACCGGTCGGGCATTGATTTGTCTGCACTGGAGTCGGTTCCGTCCATCCTCTCGGAAAGTGCGTATGGCATTAAGTTGTCGTGCGTATGATCCGGGTCTTTTACTGTGAAAAAATTAGAGTGTTTAAAGCAGGCCTTCGCCTTGAATACATTAGCATGGAATAATAAGATAGGACTTGGGTCTATTTTGTTGGTTTGCAGACNNNNNNNNNNCAGAGGTGAAATTCTTAGATTTTCGGAAGATAAACTTATGCGAAAGCATTTACCAAGGATGTTTTCATTAATCAAGAACGAAAGTTAGGGGATCGAAGATGATTAGATACCATCGTAGTCTTAACCATAAACTATGCCGACTCAGGATTGGTGAACGTTGATTTAATGACTTCATCAGCACTGTATGAGAAATCAAAGTCTTTGGGTTCCGGGGGGAGTATGGTCGCAAGGCTGAAACTT

>ASV348  -  Pseudocohnilembidae
AAGTCTGGTGCCAGCAGCCGCGGTAATTCCAGCTCCAATAGCGTATATTAAAGTTGTTGCAGTTAAAAAGCTCGTAGTTGAATTTCTGCACGTGCCCGGTTGTGGCTTCGGTCAGGCCGTGGCGCGTGCATCCGCCTGCAAACCTAGACCGGCCTTCACTGGTCGACTAGGGGAGTAGGCCTTTTACCTTGAAAAAATTAGAGTGTTTCTAGCAGGCAATTGCTTGAATACATTAGCATGGAATAATAGAATAGGACTTTTGTCCATTTCGTTGGTTATTGGACATTAGTAATGATTANNNNNNNNNNTTGTCAGAGGTGAAATTCTTGGATTTATTAAAGACTAACTTATGCGAAAGCATTTGCCAAGGATGTTTTCATTAATCAAGAACGAAAGTTAGGGGATCAAAGACGATTAGACACCGTCCTAGTCTTAACTATAAACTATACCGACTCGGAATCGGACAGGTCATTATAACTTGTTCGGCGCCGTATGAGAAATCAAAGTCTTTGGGTTCTGGGGGGAGTATGGTCGCAAGGCTGAAACTT

>ASV350  -  Ostreobiaceae
AAGTCTGGTGCCAGCAGCCGCGGTAATTCCAGCTCCAATAGCGTATATTTAAGTTGTTGCGGTTAAAACGCTCGTAGTTGGACTTTGGGTTCCGCTTCGTCGGTCCGCCCTCGCGGGCGCGCACCGCACGTTCGGCAACCTTTTTGGTCGGTCCCCGCGGCTGGGCTTCACTGTCTGGCCGCGCGTGTCCGTCTGGGTTACTTTGAGGAAAATAGAGTGTTCAAAGCACGCGGTTGCGCGAATACGCTAGCATGGAATAACACGAGAGGGCTGCGGGCCACACGTGGTTGGTCTGTGGNNNNNNNNNNAGAGGTGAAATTCTTGGATTTGTGGAAGGCGAACATCTGCGAAAGCGATTGCCAAGGACGTCTCCGTTGATCAAGAACGAAAGTTGGGGGATCGAAGATGCTTAGATACCGTCGTAGTCCCAACCGTAAACGATGCCGACTAGGGATCGGCGGGCGTTCCGTTTTGAGGCCCCGCCGGCACCTGACGAGAAATCGAAGTCTTTGGGTTCCGGGGGGAGTACGGTCGCAAGGCTGAAACTT

>ASV354  -  Ostreobiaceae
AAGTCTGGTGCCAGCAGCCGCGGTAATTCCAGCTCCAATAGCGTATATTTAAGTTGTTGCGGTTAAAACGCTCGTAGTTGGACTTTGGGTTCCGCTTCGTCGGTCCGCCCTCGCGGGCGCGCACCGCACGTTCGGCAACCTTTTTGGTCGGTCCCCGCGGCTGGGCTTGACTGTCTGGCCGCGCGCGTCCGTCCGGGTTACTTTGAGGAAAATAGAGTGTTCAAAGCACGCGGCTGCGCGAATACGCTAGCATGGAATAACACGAGAGGGCTGTGGGCCACACGTGGTTGGTCTGTGGNNNNNNNNNNAGAGGTGAAATTCTTGGATTTGTGGAAGGCGAACATCTGCGAAAGCGATTGCCAAGGACGTCTCCGTTGATCAAGAACGAAAGTTGGGGGATCGAAGATGATTAGATACCGTCGTAGTCCCAACCGTAAACGATGCCGACTAGGGATCGGCGGGCGTTCCGTTTTGAGGCCCCGCCGGCACCTGACGAGAAATCGAAGTCTTTGGGTTCCGGGGGGAGTACGGTCGCAAGGCTGAAACTT

>ASV358  -  Dino-Group-I-Clade-4
AAGTCTGGTGCCAGCAGCCGCGGTAATTCCAGCTCCAATAGCGTATATTAAAATTGTTGCGGTTAAAACGCTCGTAGTTGGATATCTGTGAGCGGGTTCCGGTCCTTCCCAGTGAAGATTACACGGAACTCTGCTCGCATTTGTTCAGGGAGGGTGGATGCACTTCACTGTGTGACCACATGATCTGAATTTTTACTTTGAGGAAATGAGAGTGTTCCAAGCAGGCAATTGCCGTGAATATGATAGCATGGAATAATAGCACAGGACTCTTGGTTCAATGCTGTTGGTTTGTTGAACTNNNNNNNNNNTCAGAGGTGAAATTCTTGGATTTTTTAAAGACGAACAATTGCGAAGGCATCTACCCAGGATGTTTTTGTTGATCAAGAACGAAAGTTAGGGGATCGAAGACGATCAGATACCGTCCTAGTCTTAACCTTAAACTATGCCGGCTGGAGATTGGAGTCGTCAGATTTGTGACGTCTTCAGCATCCTATGAGAAATCTAAGTCTTTGGGTTCCGGGGGGAGTATGGTCGCAAGGCTGAAACTT

>ASV361  -  Dino-Group-I-Clade-5
AAGTCTGGTGCCAGCAGCCGCGGTAATTCCAGCTCCAATAGCGTATATTAAAGTTGTTGCGGTTAAAAAGCTCGTAGTTGGATTTCTGTCAGTGAGTTGCAGTCCGCCCACAGCGGTTGGTACTTGCTACGCCACTGGCATCTTCCTGGGGAATGTGTCTGCTCTTTATTGAGTGGCGCACAATCCAGGACTTTTACTTTGAAGAAATGAGAGTGTTTCAAGCAGGCATGCGCCGTGAATACGTTAGCATGGGATAATAGCATCGGACCTCGTTCCAAAGCTGTTGGTTTCTTGGACCNNNNNNNNNNCAGAGGTGAAATTCTTGGATTTGTTGAAGACGGACTACTGCGAAAGCATCTGCCAAAGATGTTCTCATTGATCAAGAACGAAAGTTAGGTGATCGAAGACGATCAGATACCGTCCTAGTCTTAACCATAAACTATGCCGACTGGAGATCGGGGGTCGTTAATTATGTGACGCCCTCTGCATCTTGAGAGAAATCAAAGTCTTTGGGTTCCGGGGGGAGTATGGTCGCAAGGCTGAAACTT

>ASV363  -  Dino-Group-I-Clade-5
AAGTCTGGTGCCAGCAGCCGCGGTAATTCCAGCTCCAATAGCGTATATTAAAGTTGTTGCGGTTAAAAAGCTCGTAGTTGGATTCCTGTATGGAAGGGGCGTCCCCACCCTTTGGATGGGGGTTGCTACCTTCTTTGCATCTTCCGGAGTAGATGTTCCTCACTTAACTGTGAGGACATCGTGCTCGGGTCATTTACTTTGAGGAAAAGAGAGTGCTCCAAGCAGGCAAACGCCTGAATACGTTAGCATGGAATAATAGCATCGGATCATCGTTCAGCTGTTGGTGTCTGGACGAGGANNNNNNNNNNTCAGAGGTGAAATTCTTGGATTTGTTGAAGACGAGCTACTGCGAAAGCATTTGCCAAAGATGTTCTCATTGATCAAGAACGAAAGTTAGGTGATCGAAGACGATCAGATACCGTCCTAGTCTTAACCATAAACTATGCCAACTGGAGATAGGACGTGTTTATTTTACGACTCTTCCTGCATCTTGAGAGAAATCAAAGTCTTTGGGTTCCGGGGGGAGTATGGTCGCAAGGCTGAAACTT

>ASV365  -  Prorocentraceae
AAGTCTGGTGCCAGCAGCCGCGGTAATTCCAGCTCCAATAGCGTATATTAAAGTTGTTGCGGTTAAAAAGCTCGTAGTTGGATTTCTGCCGAGGACGACCGGTCCGCCCTGTGGGTGAGCATCTGGATCGGCCTGGGCATCTTCTTGGGGAACGTAGCTGCACTTGACTGTGTGGTGCGGTATCCAGGACTTTTACCTTGAGGAAATTAGAGTGTTTCAAGCAGGCGCACGCCTTGAATACATTAGCATGGAATAATAAGATAGGACCTCGGTTCTATTTTGTTGGTTTCTAGAGCTGNNNNNNNNNNTCAGAGGTGAAATTCTTGGATTTGTTAAAGACGGACTACTGCGAAAGCATTTGCCAAGGATGTTTTCATTGATCAAGAACGAAAGTTAGGGGATCGAAGACGATCAGATACCGTCCTAGTCTTAACCATAAACCATGCCGACTAGAGATTGGAGGTCGTTACTGTACGACTCCTTCAGCACCTTATGAGAAATCAAAGTCTTTGGGTTCCGGGGGGAGTATGGTCGCAAGGCTGAAACTT

>ASV370  -  Gymnodiniaceae
AAGTCTGGTGCCAGCAGCCGCGGTAATTCCAGCTCCAATAGCGTATATTAAAGTTGTTGCGGTTAAAAAGCTCGTAGTTGGATTTCTGCTGAGGACGACCGGTCCGCCCTCTGGGTGAGCATCTGGCTCGGCCTTGGCATCTTCTTGGTGAACGTATCTGCACTTGACTGTGTGGTGCGGTACCCAGGACTTTTACTTTGAGGAAATTAGAGTGTTTCAAGCAGGCATACGCCTTGAATACATTAGCATGGAATAATAAGATAGGACCTCGGTTCTATTTTGTTGGTTTCTAGAGCTGNNNNNNNNNNCAGAGGTGAAATTCTTGGATTTGTTAAAGACGGACTACTGCGAAAGCATTTGCCAAGGATGTTTTCATTGATCAAGAACGAAAGTTAGGGGATCGAAGACGATCAGATACCGTCCTAGTCTTAACCATAAACCATGCCGACTAGAGATTGGAGGTCGTTATCTTTACGACTCCTTCAGCACCTTATGAGAAATCAAAGTCTTTGGGCTCCGGGGGGAGTATGGTCGCAAGGCTGAAACTT

>ASV371  -  Cryptomonadales_X
AAGTCTGGTGCCAGCAGCCGCGGTAATTCCAGCTCTAATAGCGTATATTAAAGTTGTTGCAGTTAAAAAGCTCGTAGTCGGATGTCGGGCTCGGGCAGGCTGTCGGCTTCGGTCGGACGGCAGGCTCGGGTCTTTCTGCCTGAGGATCCCGTTGCACTTAATTGTGGGGCGTGGGGACGCAGGCCGTTTACTTTGAAAAAATTAGAGTGTTCAAAGCAGGCCTACGCTTGAATACATTAGCATGGAATAATGGAATAGGACTTTGGTGCTATTTTGTTGGTTTATGGGACCGAAGTAANNNNNNNNNNTCAGAGGTGAAATTCTTGGATTTACGAAAGATAAACTTCTGCGAAAGCATTCGGCAAGGATGTTTTCATTGATCAAGAACGAAAGTTAGGGGATCGAAGACGATCAGATACCGTCGTAGTCTTAACCATAAACTATGCCGACTAGGGATCAGTGGATGTCAATTTGCGACTCCATTGGCACCTTGTGAGAAATCAAAGTTTTTGGGTTCCGGGGGGAGTATGGTCGCAAGGCTGAAACTT

>ASV378  -  Dinophyceae_XX
AAGTCTGGTGCCAGCAGCCGCGGTAATTCCAGCTCCAATAGCGTATATTAAAGTTGTTGCGGTTAAAAAGCTCGTAGTTGGATTTCTGCTGAGAACGACCGGTCCGCCCACTGGGTGAGCATCTGGCTCGGTCTTGGCATCTTCTTGGAGAACGTATCTGCACTTCATTGTGTGGTGCGGTAACCAGGACTTTTACTTTGAGGAAATTAGAGTGTTTCAAGCAGGCGTGCGCCTTGAATACATTAGCATGGAATAATAAGATAGGACCTTAGTTCTATTTTGTTGGTTTCTAGAGCTANNNNNNNNNNCAGAGGTGAAATTCTTGGATTTGTTAAAGACGGACTACTGCGAAAGCATTTGCCAAGGATGTTTTCATTGATCAAGAACGAAAGTTAGGGGATCGAAGACGATCAGATACCGTCCTAGTCTTAACCATAAACCATGCCGACTAGAGATTGGAGGCCGTTAGCTTTACGACTCCTTCAGCACCTTATGAGAAATCAAAGTCTTTGGGTTCCGGGGGGAGTATGGTCGCAAGGCTGAAACTT

>ASV383  -  Ephelotidae
AAGTCTGGTGCCAGCAGCCGCGGTAATTCCAGCTCCGATAGCGTATATTAATGTTGTTGCAGTTAAAAAGCTCGTAGTTGAACTTCCGGCAAGATATCATCTTGTCTGTCTGTTTGGGTTTACGATGAAGAAATGATTTGTAAATTCGACAGGCTTTTACCGTGAACAAAATAGAGTGCTCAAAGCAGGCGTTTGCTTGAATAATACAGCATGGAATAATGAAATAGGACTTTATCCATTTTATTGGTTATTGGATGAAGTAATGATTAACAGAAACAGTTGGGGGCATCAGTACTTANNNNNNNNNNTTAATAGTCAGAGGTGAAATTCTTAGATTTATTAAAGACTAACTAATGCGAAAGCATTTGCCAAGGATGTTTTCATTAATCAAGAACGAAAGTTAGGGGATCAAAGACGATTAGATACCGTCGTAGTCCTAACCATAAACTATACCGACTAGGGATTGGTGAGGCAAACCCTCATCAGCACCTAATGAGAAATCAAAGTCTTTGGGTTCTGGGGGGAGTATGGTCGCAAGGCTGAAACTT

>ASV384  -  Dino-Group-I-Clade-5
AAGTCTGGTGCCAGCAGCCGCGGTAATTCCAGCTCCAATAGCGTATATTAAAGTTGTTGCGGTTAAAAAGCTCGTAGTTGGATTTCTGTCGGTGAGTGGCGGTCCGCCCCCTGTGGTGAGCACTCGTCAAGCCACCGGCATCTTCCTGGGGACTGCGCTGCACTTCGCTGTGTGGCGTACTATCCAGGACGTTTACTTTGAGGAAATGAGAGTGTTTCAAGCAAGCATCCGCCATGAATACGTTAGCATGGAATAATAGCATCGGACCTCGATCTGAAGCTGTTGGTTTCTTGGGTCGNNNNNNNNNNTCAGAGGTGAAATTCTTGGATTTGTTGAAGACGGACTACTGCGAAAGCATCTGCCAAAGATGTTCTCATTGATCAAGAACGAAAGTTAGGTGATCGAAGACGATCAGATACCGTCCTAGTCTTAACCATAAACTATGCCAACTGGAGATAGGGGGTCGTTATTTGTTGACGCCTTCTGCATCCTGAGAGAAATCAAAGTCTTTGGGTTCCGGGGGGAGTATGGTCGCAAGGCTGAAACTT

>ASV385  -  Acinetidae_2
AAGTCTGGTGCCAGCAGCCGCGGTAATTCCAGCTCCAATAGCGTATATTAAAGTTGTTGCAGTTAAAAAGCTCGTAGTTGAAACACCGGCGTTTTTCGCCTGTCTGGAATCTCTAAGGATAAGGTAATACTTTTCTTTTTAGTGAACAGACTTTTACTGTGAACAAATTAAAGTGCTTAAAGCAGGCTTGTGCTTGAATATTTTAGCATGGAATAATAAAATACGACTTTATTCATTTTATTGGTTATTGAATGAAGTAATGATTAACAGAAACAGTAGGGGGCATTCGTATTTGGTTNNNNNNNNNNTGGTTGGTTAGAGGTAAAATTCTTAGATCCACTAAAGACGAACTAATGCGAAAGCATTTGCCAAGGATGTTTTCATTAATCAAGAACGAAAGTTAGGGGATCCAAGACGATCAGATACCGTCGTAGTCCTAACTATAAACTATACCGACTAGGGATTGGTGGGGAGTTCCCCCATCAGCACCTAATGAGAAATCAAAGTCTTTGGGTTCTGGGGGGAGTATGGTCGCAAGGCTGAAACTT

>ASV386  -  Dino-Group-I-Clade-1
AAGTCTGGTGCCAGCAGCCGCGGTAATTCCAGCTCCAATAGCGTATATTAAAGTTGTTGCGGTTAAAAAGCTCGTAGTTGGAGTTCTGCCAGGTGACGCTCGTCCGCCCAAGTGGTGTGTACAGGGCGTGCATCTGGCCCCTTCAAGGGGAACGTGTTGCACTTTATTGTGTGGCGCGAGATCCTTGACTTTTACTTTGAGGAAATAAGAGTGTTCCAAGCAGGCTCTCGTCGTGCATAGCTCAGCATGGAATAATAGCATTGGACTTCGTTTCTACGCTGTTGGTTGCAAGAAGCGANNNNNNNNNNCAGAGGTGAAATTCTTGGATTTGTTAAAGACGGACTACTGCGAAAGCATCTGCCATGGATGTTTTCATTGATCAAGAACGAAAGTTAGGGGATCGAAGACGATCAGATACCGTCCTAGTCTTAACTATAAACCATGCCGGCTAGAGATCGGAGGTCGTTCAATTTGTGACACCTTCAGCATCTTGAGAGAAATCAAAGCCTTTGGGTTCCGGGGGGAGTATGGTCGCAAGGCTGAAACTT

>ASV389  -  Labyrinthulaceae
AAGTCTGGTGCCAGCAGCCGCGGTAATTCCAGCTCCAATAGCGTATATTAAAGTTGTTGCAGTTAAAAAGCTCGTAGTTGGATTTCTGGTAGGAGCGACCATACCGGACTTGATTGTCCGCGTAATGCGTTGTCTCCAGCCATCCTCGTGGAGATTGTTTTTGGCATTAACTTGTCGAATTCGGGACCCGCGTCATTTACTGTGAAAAAATTAGAGTGTTTAAAGCAGGCAATTGGCTTGAATACATTAGCATGGAATAATAAGATAGGACTTTGGTGCTATTTTGTTGGTTTGCACANNNNNNNNNNCAGAGGTGAAATTCTTGGATTTTTTACAGACGAACTACTGCGAAAGCATTTATCAAGGATGTTTTCATTAATCAAGAACGAAAGTTAGGGGATCGAAGATGATTAGATACCATCGTAGTCTTAACCATAAACTATGCCGACTAGGGATTGGCGGACGTTGTTTATATGACTCCGCCAGCACCTCATGAGAAATCAAAGTCTTTGGGTTCCGGGGGGAGTATGGTCGCAAGGCTGAAACTT

>ASV390  -  Holostichidae
AAGTCTGGTGCCAGCAGCCGCGGTAATTCCAGCTCCAATAGCGTATATTAAAGTTGTTGCAGTTAAAAAGCTCGTAGTTGGATTTCTGTGAGAGTGCCGGTGTCGGCTGATGCTTGTACGCAGGCGCTCTTACATCCTTCTGTTAACTGTTCTTGGCATTTTATTGCTGGTTCAGGGCTCAGATATTTTACCTTGAGAAAATTAGAGTGTTTCAGGCAGGCTTATGCCGGAATACATTAGCATGGAATAATGGAACAGGACCTGTGCGTCTCTCGGGGCGCCGGTCTCCGTTGTTGGTNNNNNNNNNNTAGTCAGAGGTGAAATTCTCGGATTTGTTAAAGACTAACTTATGCGAAAGCATTTGCCAAGGATGTTTTCATTAATCAAGAACGAAAGTTAGGGGATCAAAGACGATCAGATACCGTCCTAGTCTTAACCATAAACTATGCCGACTAGGGATCGGAGGCGAGTTCTAACAGCCTTCGGAACCTTATGAGAAATCAAAGTCTTTGGGTTCTGGGGGGAGTATGGTCGCAAGGCTGAAACTT

>ASV392  -  Thraustochytriaceae
AAGTCTGGTGCCAGCAGCCGCGGTAATTCCAGCTCCAGTAGCGTATACTAACGTTGTTGCAGTTAAAAAGCTCGTAGTTGAATGTCTGGTAGGAGCGACCTTGCCTTTCTTCTTTTTGGGGATTGTTTTGCTATGTGTCTGTCTCTGGCCATCCTGCCTTGTCAGTGATGATGGGGCTCGTTTACTGTAAACAAAATAGAGTGTTTCAAGCAAAAAGTATTTTGGTATAGATTAGTATGGGATAATAAGATAGGGCTTTTGTGCTATTTTGTTGGTTTGCACACGAAAGTAATGATTANNNNNNNNNNGAGGTGAAATTCTTGGATTTTCGAAAGACGAACAACTGCGAAGGCATTTATCAAAGATGTTTTCATTAATCAAGAACGAAAGTTAGGGGATCGAAGATGATTAGATACCATCGTAGTCTTAACCGTAAACGATGCCGACTTGCGATTGTCCGATGTTGTTTTGTATTGACTTGGGCAGCAGCACATGAGAAATCAAAGTCTTTGGGTTCCGGGGGGAGTATGGTCGCAAGGCTGAAACTT

>ASV394  -  Phaeophyceae_XX
AAGTCTGGTGCCAGCAGCCGCGGTAATTCCAGCTCCAATAGCGTATATTAAAGTTGCTGCAGTTAAAAAGCTCGTAGTTGGATTTGTGGCGTGGTCGTCCGGCGGGGCTCCTTCATTGGGGCCGTTTGTCTGGTTTTTCGACCGCACCATTCTCGGGTAGTGTGTCGCTGGCATTAGGTTGTCGGCTTCTTCACGCCCGTCGTTTACTGTGAAAAAATTAGAGTGTTCAAAGCAGGCTTAGGCCGTTGGATACATTAGCATGGAATAATGAGATAGGGCCACGACGGTCTATTTTGTTNNNNNNNNNNCAGAGGTGAAATTCTTGGATTTATGGAAGACGAACTACTGCGAAAGCATTTACCAAGGATGTTTTCATTAATCAAGAACGAAAGTTAGGGGATCGAAGATGATTAGATACCATCGTAGTCTTAACCATAAACTATGCCGACTAGGGATTGGCGGTCGTTAATTTAAGGACTCCGTCAGCACCTTCCGAGAAATCAAAGTCTTTGGGTTCCGGGGGGAGTATGGTCGCAAGGCTGAAACTT

>ASV395  -  Dino-Group-I-Clade-1
AAGTCTGGTGCCAGCAGCCGCGGTAATTCCAGCTCCAATAGCGTATATTAAAGTTGTTGCGGTTAAAAAGCTCGTAGTTGGAGTTCTGCCAGGTGACGCTCGTCCGCCCAAGTGGTGTGTACAGGGCGTGCATCTGGCCCTTTCAAGGGGAACGTGTCTGCACTTTATTGTGTGGTGCGAGATCCTTGACTTTTACTTTGAGGAAATAAGAGTGTTCCAAGCAGGCTCTCGTCGTGCATAGCTCAGCATGGAATAATAGCATTGGACTTCGTTTCTAAGCTGTTGGTTGCAAGAAGCGNNNNNNNNNNCAGAGGTGAAATTCTTGGATTTGTTAAAGACGGACTACTGCGAAAGCATCTGCCATGGATGTTTTCATTGATCAAGAACGAAAGTTAGGGGATCGAAGACGATCAGATACCGTCCTAGTCTTAACTATAAACCATGCCGGCTAGAGATCGGAGGTCGTTCGATTTGTGACACCTTCAGCATCTTGAGAGAAATCAAAGCCTTTGGGTTCCGGGGGGAGTATGGTCGCAAGGCTGAAACTT

>ASV397 - Dinophyceae
AAGTCTGGTGCCAGCAGCCGCGGTAATTCCAGCTCCAATAGCGTATATTAAAGCTGTTGCGGTTAAAAAGCTCGTAGTTGGACTTCTGCTGAGGACGACTGGTCTGCCCTCTGGGTGAGTATCTGGTTCGGCCGAAGCATCTTCTTGGAGGTTGCAAGCGCACTTCATTGTGTGGTGCAGCCGACTGGAATTTTACTTTGAGGAAATTAGAGTGTTCAAGGGAGGCGAACGCCTCGCATAGGTTAGCATGGAATAATGCTGTAAGACCATGGTATTGCTGTGTTGGTTTCTATCACCTNNNNNNNNNNAGAGGTGAAATTCTTGGATTTGTTAAAGACGAACGACTGCGAAAGCATTTGCCAAGGATGTTTTCATTGATCAAGAACGAAAGTTAGGGGATCGAAGACGATCAGATACCGTCGTAGTCTTAACTATAAACCATGCCGACTAGAAATTGGAGGTCGTTACTTGTACGACCCCTTCAGCACCTTCTGAGAAACCATAAGTTTTTGGGTTCTGGGGGGAGTATGGTCGCAAGGCTGAAACTT

>ASV401  -  Dino-Group-II-Clade-1
AAGTCTGGTGCCAGCAGCCGCGGTAATTCCAGCTCCAATAGCGTATATTAAAGTTGTTGCGGTAAAAAAGCTCGTAGTTGGATTTCTGTTGAGGACGACCGGTCCATACAACGTATGCGCATCTGGTTCGGCCTCGGCATCCTCTCGATAGACGTTTCTGCGCTTGATTGCGTGGAGCGGATCTCGGGACTTTTACTTTGAGGAAATTAGAGTGTTCACGGCAGGCTATCGCCCGAATACATTAGCATGGAATAATACTATAGGATCTTGGTTCTATTTTGTTGGTTTCTAGAATTGANNNNNNNNNNTCAGAGGTGGAATTCTTGGATTGCGTTGCGACAAACTACTGCGAAAGCATTTGCCAAGGATGTTTTCATTGATCAAGAACGAAAGTAAGGGGATCGAAGACGATTAGATACCGTCGTAGTCTTTACCATAAACTATGCCAACTAGAGATTGGGCCTCGTTCACTTACGACTGGCTCAGCACCTTATGAGATATCAAAGTCTTTGGGTTCCGGGGGGAGTATGGTCGCAAGGCTGAAACTT

>ASV409  -  Strombidiidae
AAGTCTGGTGCCAGCAGCCGCGGTAATTCCAGCTCCAATAGCGTATATTAAAGTTGTTGCAGTTAAAAAGCTCGTAGTTGGATTTCTGGGAGGGTGCTAATGTCCGCCGTAGCGCGTGTGCAGCCGCGCCCTTCCATCCTTCTGTTAACGCCTCTTGGCATTTGTTTGCTGGTGGCGGGCTCAGATATTTTACCTTGAGAAAATTAGAGTGTTTCAGGCAGGCTAGGCCGGAATATATTAGCATGGAATAATGGAATAGGACTATGGTCTCTTTGTTGGTTTGAGGGACTGCAGTAATNNNNNNNNNNTTGTCAGAGGTGGAATTCTCAGATTTGTTAAAGACTAACTTATGCGAAAGCATTTGCCAAGGATGTTTTCATTAATCAAGAACGAAAGTTAGGGGATCAAAGACGATCAGATACCGTCCTAGTCTTAACCATAAACTATGCCGACTCGGGATCGGGGGCGAGCACTATCCGCCTTCGGCACCGTATGAGAAATCAAAGTCTTTGGGTTCTGGGGGGAGTATGGTCGCAAGGCTGAAACTT

>ASV410 - Dinophyceae
AAGTCTGGTGCCAGCAGCCGCGGTAATTCCAGCTCCAATAGCGTATATTAAAGTTGTTGCGGTTAAAAAGCTCGTAGTTGGATTTCTGCCGAGGACGACCGGTCCGCCCTCTGGGTGAGTATCTGGCTCGGCCTGGGCATCTTCTTGGAGAACGTAGCTGCACTTGACTGTGTGGTGCGGTATCCAGGACTTTTACTTTGAGGAAATCAGAGTGTTTCAAGCAGGCATACGCCTTGAATACATTAGCATGGAATAATAAGATAGGACCTCGGTTCTATTTTGTTGGTTTCTAGAGCTGNNNNNNNNNNCAGAGGTGAAATTCTTGGATTTGTTAAAGACGGACTACTGCGAAAGCATTTGCCAAGGATGTTTTCATTGATCAAGAACGAAAGTTAGGGGATCGAAGACGATCAGATACCGTCCTAGTCTTAACCATAAACCATGCCGACTAGAGATTGGAGGTCGTTATTTGTACGACTCCTTCAGCACCTTATGAGAAATCAAAGTCTTTGGGTTCCGGGGGGAGTATGGTCGCAAGGCTGAAACTT

>ASV412 - Dinophyceae
AAGTCTGGTGCCAGCAGCCGCGGTAATTCCAGCTCCAATAGCGTATATTAAAGTTGTTGCGGTTAAAAAGCTCGTAGTTGGATTTCTGTCGAGGACGACCGTTCCGCCCTCTGGGTGAGTATCTGGTTCGGCCTTGGCATCTTCTTGGAGAACGTTGCTGCTCTTGATTGAGTGGTGCGGTATCCAGGACTTTTACTTTGAGGAAATTAGAGTGTTTCAAGCAGGCGCACGCCTTGAATACATTAGCATGGAATAATAAGATAGGACCCCGGTTCTATTTTGTTGGTTTCTAGAGCTGNNNNNNNNNNCAGAGGTGAAATTCTTGGATTTGTTAAAGACGGACTACTGCGAAAGCATTTGCCAAGGATGTTTTCATTGATCAAGAACGAAAGTTAGGGGATCGAAGACGATCAGATACCGTCCTAGTCTTAACCATAAACCATGCCGACTAGAGATTGGAGGTCGTTACTTATACGACTCCTTCAGCACCTTATGAGAAATCAAAGTCTTTGGGTTCCGGGGGGAGTATGGTCGCAAGGCTGAAACTT

>ASV413  -  Cryptomonadales_X
AAGTCTGGTGCCAGCAGCCGCGGTAATTCCAGCTCTAATAGCGTATATTAAAGTTGTTGCAGTTAAAAAGCTCGTAGTCGGATGTCGGGCTCGGGCAAGCTGTCGGCCTTTGGTCGGACGGCAGGCTCGGGTCTTTCTGCCTGAGGAACCCGGTTGCTTTAACGAGCTGCCGGTGGACGCAGGTCGTTTACTTTGAAAAAATTAGAGTGTTCAAAGCAGGCTAGCGCTTGAATACATTAGCATGGAATAATGGAATAGGACTTTGGTGCTATTTTGTTGGTTTATGGGACCGAAGTAANNNNNNNNNNTCAGAGGTGAAATTCTTGGATTTACGAAAGATAAACTTCTGCGAAAGCATTCGGCAAGGATGTTTTCATTGATCAAGAACGAAAGTTAGGGGATCGAAGACGATCAGATACCGTCGTAGTCTTAACCATAAACTATGCCGACTAGGGATCAGTGGATGTCAATTTGCGACTCCATTGGCACCTTGTGAGAAATCAAAGTTTTTGGGTTCCGGGGGGAGTATGGTCGCAAGGCTGAAACTT

>ASV414  -  Strombidiidae
AAGTCTGGTGCCAGCAGCCGCGGTAATTCCAGCTCCAATAGCGTATATTAAAGTTGTTGCAGTTAAAAAGCTCGTAGTTGGATTTCTGGGAGGGTGCTAATGCCCGCCGTAGCGCGCGCGCAGCAGCGCCCTTCCATCCTTCTGTTAACGCCTCTTGGCATTCATTTGCTGGTGGCGGGCTCAGATATTTTACCTTGAGAAAATTAGAGTGTTTCAGGCAGGCTAGGCCGGAATATATTAGCATGGAATAATGGAATAGGACTATGGTCTCTTTGTTGGTTTGAGGGACTGCAGTAATNNNNNNNNNNTTGTCAGAGGTGGAATTCTCAGATTTGTTAAAGACTAACTTATGCGAAAGCATTTGCCAAGGATGTTTTCATTAATCAAGAACGAAAGTTAGGGGATCAAAGACGATCAGATACCGTCCTAGTCTTAACCATAAACTATGCCGACTCGGGATCGGGGGCGAGCACTATCCGCCTTCGGCACCGTATGAGAAATCAAAGTCTTTGGGTTCTGGGGGGAGTATGGTCGCAAGGCTGAAACTT

>ASV416  -  Philasterida
AAGTCTGGTGCCAGCAGCCGCGGTAATTCCAGCTCCAATAGCGTATATTAAAGTTGTTGCAGTTAAAAAGCTCGTAGTTGAACTTCTGTACATTCCCAGTTCTGGCTTTGGTCAAGCTGTGGAGTGTGCATCCGCTTGCAAACTTAGACCGGCCTTCACTGGTCGACTAAGGGAGTAAGCCCTTTACTTTGAAAAAATTAGAGTGTTTCAGGCAGGCTTTGGCTCGAATACATTAGCATGGAATAATGGAATAGGACTTTTGTCCATTTGGTTGGTTATTGGACATAAGTAATGATTANNNNNNNNNNTTGTCAGAGGTGAAATTCTTGGATTTATTAAAGACTAACTTATGCGAAAGCATTTGCCAAGGATGTTTTCATTAATCAAGAACGAAAGTTAGGGGATCAAAGACGATCAGATACCGTCCTAGTCTTAACTATAAACTATACCGACTCGGAATCGGGCAGGCCTTTCAAACTTGCTCGGCGCCGTATGAGAAATCAAAGTCTTTGGGTTCTGGGGGGAGTATGGTCGCAAGGCTGAAACTT

>ASV417  -  Chaetocerotaceae
AAGTCTGGTGCCAGCAGCCGCGGTAATTCCAGCTCCAATAGCGTATATTAAAGTTGTTGCAGTTAAAAAGCTCGTAGTTGAATTTCTGGCTGGAAGGGAGCGGTTCCACATCTTTGTGGATACTTGCTCGTCTTCTGCCATCCGTGGGACTAGTGTCGCCGGTATTAACTTACCGGCGTCTACGATGCCCACCGTTTACTGTGAGCAAATTAGAGTGTTCAAAGCAGGCTTATGCCGTTGAATATATTAGCATGGAATAATAAGATAGGACCTAGTCACTATTTTGTTGGTTTGCGTGNNNNNNNNNNGTGTCAGAGGTGAAATTCTTAAATTACTTGAAGACGAACGACTGCGAAAGCATTTACCAAGGATGTTTTCATTAATCAAGAACGAAAGTATGGGGATCGAAGATGATTAGATACCATCGTAGTCCACACCATAAACTATGCCGACTCAGGATCGGCGGGTGCATTTTTGCCTCGTCGGCACTGTATGAGAAATCAAAGTCTTTGGGTTCCGGGGGGAGTATGGTCGCAAGGCTGAAACTT

>ASV420  -  Dino-Group-II-Clade-6
AAGTCTGGTGCCAGCAGCCGCGGTAATTCCAGCTCCAATAGCGTATATTAAAGTTGTTGCGGTTAAAAAGCTCGTAGTTGGATTTCTGTTGAGGGCGACCGGTGTACACCTCGTGTATTATTTGGTTCGGTCTCGGCATCCTCTTGGGGAACGTTTCTGGACTTTATTGGACAGGGCGAGATTCAAGACTTTTACTTTGAGGAAATTAGAGTGTTCACGGCAGGCAAGCGCTTTGAATACATTAGCATGGAATAATAATATAGGACCTTCGTTCTATTTTGTTGGTTTCTAGAACTTANNNNNNNNNNCAGAGGTGGAATTCTTGGATTGCGTTACGACGAACTACTGCGAAAGCATTTGCCAAAGATGTTTTCATTGATCAAGAACGAAAGTATGGGGATCGAAGACGCTTAGATACCGTCGTAGTCTATACCATAAACTATGCCAACTAGAGATTGGAGGGGTTCTCCTATTTGGCTCCTTCAGCATCTTATGAGAAATCAAAGTCTTTGGGTTCCGGGGGGAGTATGGTCGCAAGGCTGAAACTT

>ASV422  -  Ostreobiaceae
AAGTCTGGTGCCAGCAGCCGCGGTAATTCCAGCTCCAATAGCATATATTTAAGTTGTTGCCATTAAAACGCTCATAGTTGGACTTTGGGTTCCGCTTCATCGGTCCGCCCTCGCGGGCGTGCACCGAACGTTCGGCAACCTTTTTAGTCAGTCCCCGCGGCTAGGCTTCACTGTCTAGCCGTGCGCGTCCGTCCAGGTTACTTTGAGGAAAATAGAGTGTTTAAAGCATGCGGCTGTGCAAATACGCTAGCATGGAATAACACGAGAGGGCTGTGGGCCACACGTGGTTGGTCTATGGNNNNNNNNNNTGCACCGAACGTTCGGCAACCTTTTTAGTCAGTCCCCGCGGCTAGGCTTCACTGTCTAGCCGTGCGCGTCCGTCCAGGTTACTTTGAGGAAAATAGAGTGTTTAAAGCATGCGGCTGTGCAAATACGCTAGCATGGAATAACACGAGAGGGCTGTGGGCCACACGTGGTTGGTCTATGGTGTCCATAGCAATGATCGAGAGGAGGGTTCCGGGGGGAGTACGGTCGCAAGGCTGAAACTT

>ASV424  -  Dino-Group-I-Clade-5
AAGTCTGGTGCCAGCAGCCGCGGTAATTCCAGCTCCAATAGCGTATATTAAAGTTGTTGCGGTTAAAAAGCTCGTAGTTGGATTTCTGCATGGAAGGAGCGGTCCGCCTTTTGGGCGAGTTACTGCTACCTTTGGTGCATCTTTCTGAGGAGGTGTTCTTCACTTAATTGTGGGGGCGCAAGACTCAGAACATTTACTTTGAGGAAATGAGAGTGTTTCAAGCAGGCAAATGCCTTGAATACGTTAGCATGGAATAATAGCATCGGACCATCGTCCAGCTGTTGGTGTCTGGGCGAAGNNNNNNNNNNTCAGAGGTGAAATTCTTGGATTTGTTGAAGACGGACCACTGCGAAAGCATCTGCCAAAGATGTTCTCATTGATCAAGAACGAAAGTTAGGTGATCGAAGACGATCAGATACCGTCCTAGTCTTAACCATAAACTATGCCGACTGGAGATAGGAAGTGCTCATCTTACGACTCTTTCTGCATCTTGAGAGAAATCAAAGTCTTTGGGTTCCGGGGGGAGTATGGTCGCAAGGCTGAAACTT

>ASV425  -  Dictyocystidae
AAGTCTGGTGCCAGCAGCCGCGGTAATTCCAGCTCCAATAGCGTATATTAAAGTTGTTGCAGTTAAAAAGCTCGTAGTTGGATTTCTGGTAGTGGGCAAGAGCTCGTTGCACGTTGCTCGCGTTCATTGCCATCCTTCTGTTAACCTATCAGGGCATTCTATTGTCAGTTAGGGGCTCAGATATTTTACCTTGAGAAAATTAGAGTGTTTCAGGCAGGCTTGTGCCCGGATACATTAGCATGGAATAATGGAATAGGACTTTAGCCTCTTCTGTTGGTCTGAGGGGTTGAAGTAATGANNNNNNNNNNCTGTCAGAGGTGAAATTCTCGGATTTGTTAAAGACTAACTTATGCGAAAGCATTTGCCAAGGATGTTTTCATTAATCAAGAACGAAAGTTAGGGGATCAAAGACGATCAGATACCGTCCTAGTCTTAACCATAAACTATGCCGACTCGGGATCGGGGGCCAGAGTTAACTGCCTTCGGCACCGTATGAGAAATCAAAGTCTTTGGGTTCTGGGGGGAGTATGGTCGCAAGGCTGAAACTT

>ASV427  -  Gymnodiniaceae
AAGTCTGGTGCCAGCAGCCGCGGTAATTCCAGCTCCAATAGCGTATATTAAAGCTGTTGCGGTTAAAAAGCTCGTAGTTGGATTTCTGTCAAGGACAACTGGTCCGCCCTCCGGGTGAGCACATAGTTTGGTCTTGACATCTTGCTGGAAGCTGTTGCTGCACTTGGCTGTGTGGCGCAGTGTTCAGCACTTTCACTTTGAGGAAATTGGAGTGTTTCAAGCAGGCACATGCCTTTGGACACAGTAGCATGGAATAATTAGATTGGGCTTTTGCTCCAATTTGTCGGTTTCTGGAGCTNNNNNNNNNNCAGAGGTGAAATTCTTGGATCTGCTAAAGACGGACAACTGCGAAAGCGTTTGCCCAGGATGTTTTCATTGATCAAGAACGAAAGTTAGGGGATCGAAGACGATCAGATACCGTCCTAGTCTTAACCATAAACTATGCCAACTAGGGATTGGTGGTCGTTAGTTGCACGACCCCATCAGCACCTGATGAGAAATCAAAGTCTTTGGGTTCTGGGGGGAGTATGGTCGCAAGGCTGAAACTT

>ASV428  -  Dino-Group-II-Clade-10-and-11
AAGTCTGGTGCCAGCAGCCGCGGTAATTCCAGCTCCAATAGCGTATATTAAAGTTGTTGCGGTTAAAAAGCTCGTAGTTGGATTTCTGTTGGAGACCGCCGGTCCGTTCTTTGAACGTGTATCTGGTTTGACTCCGACATCTTTGTGGAGTGCGTAGCTGTGCTTGATTGCATGGTGCGAAATTCACAACATTTACTTTGAGGAAAATAGAGTGCTCACGGCAGGCATAAGCCTTGTATATATTAGCATGGAATAATAGTGTAGGACTTTGGTTCTATTTTATTGGTTTCTAGAACTGNNNNNNNNNNCAGAGGTGGAATTCTTGGATTGCGTTACGACAACCTAATGCGAAAGCATTTGCCAAGGATGTTTTCATTGATCAAGAACGAAAGTATAGGGATCGAAGATGATTAGATACCGTCGTAGTCTATACCATAAACTATGCCCGCTAGAGATTGGAGGATGTTTTTTCTACGACTTCTTCAGCATCTTATGAGAAATCAAAGTCTTTGGGTTCCGGGGGGAGTATGGTCGCAAGGCTGAAACTT

>ASV431  -  Cymatosiraceae
AAGTCTGGTGCCAGCAGCCGCGGTAATTCCAGCTCCAATAGCGTATATTAAAGTTGTTGCAGTTAAAAAGCTCGTAGTTGGATTTCTGGTGGGAGCGACCGGTCCGGCGCTTAGCGCGGGTACTTGCGTCGTCTCCGGCCATCCTTGGGGAGAGTTTGTCTGGCATTAAGTTGTCGGGCAGAGGATCCTCATCGTTTACTGTGAAAAAATTAGAGTGTTCAAAGCAGGCTTATGCCGTTGAATATATTAGCATGGAATAATAAGATAGGACTTTGGTACTATTTTGTTGGTTTGCGCANNNNNNNNNNGTCAGAGGTGAAATTCTTGGATTTACGGAAGACGAACTACTGCGAAAGCATTTACCAAGGATGTTTTCATTAATCAAGAACGAAAGTTAGGGGATCGAAGATGATTAGATACCATCGTAGTCTTAACCATAAACTATGCCGACTCGGGATTGGCGGACGTTCGTTTTGACTCCGTCAGCACCGTATGTGAAAACAAAGTCTTTGGGTTCCGGGGGGAGTATGGTCGCAAGGCTGAAACTT

>ASV435  -  Cohnilembidae
AAGTCTGGTGCCAGCAGCCGCGGTAATTCCAGCTCCAATAGCGTATATTAAAGTTGTTGCAGTTAAAAAGCTCGTAGTTGAACTTCTGTACGCGTTCTGTTCTGGCTCCGGTCAAGCAGTTTTAACGCGTGCATCCGCTTGCAAACTAGTCTCGTCCTTAACTGGTCGTTCTAGGGAGTAAGCCCTTTACTTTGAAAAAATTAGAGTGTTTCAGGCAGGCGCAATGGCTCGAATACATTAGCATGGAATAATGGAATAGGACTTTGGTCCATTTGGTTGGTTATTGGACTTAAGTAATNNNNNNNNNNTTGTCAGAGGTGAAATTCTTGGATTTATTAAAGACTAACTTATGCGAAAGCATTTGCCAAGGATGTTTTCATTAATCAAGAACGAAAGTTAGGGGATCAAAGACGATCAGATACCGTCCTAGTCTTAACTATAAACTATACCGACTCGGAATCGGCCAGGCTTTTCAAACTTGGTCGGCGCCGTATGAGAAATCAAAGTCTTTGGGTTCTGGGGGGAGTATGGTCGCAAGGCTGAAACTT

>ASV437  -  Dino-Group-I-Clade-1
AAGTCTGGTGCCAGCAGCCGCGGTAATTCCAGCTCCAATAGCGTATATTAAAGTTGTTGCGGTTAAAAAGCTCGTAGTTGGAGTTCTGCCAGGTGCCGCCTGTCCGCCCCAGTGGTGAGTACGTGGCGCGCATTTGGCCCTTTCAAGGGGAGCGTATCTGCACTTCATTGTGTGGTGCGGGATCCTTGACTTTTACTTTGAGGAAATAGGAGTGTTCCAAGCAGGCTCTCGTCGTGCACAGCTCAGCATGGAATAATAGCATTGGACCTCGATTCTAAGCTGTTGGTTGCCAGAAGCGNNNNNNNNNNCAGGGGTGAAATTCTTGGATTTGTTAAAGACGGACTACTGCGAAAGCATCTGCCATGGATGTTTTCATTGATCAAGAACGAAAGTTAGGGGATCGAAGACGATCAGATACCGTCCTAGTCTTAACTATAAACCATGCCGGCTAGAGATCGGAGGTTGTTCGTTTTGTGACGCCTTCAGCATCTTGAGAGAAATCAAAGCCTTTGGGTTCCGGGGGGAGTATGGTCGCAAGGCTGAAACTT

>ASV438 - Dinophyceae
AAGTCTGGTGCCAGCAGCCGCGGTAATTCCAGCTCCAATAGCGTATATTTAAGTTGTTGCGGTTAAAAAGCTCGTAGTTGGATTTCTGTCGAGGAAGACCGGTCCGCCCTCTGGGTTGGTATCTGGCTCTGCCTGGGCATCATTTTGGAGAACGTTCTGCACTTCACTGTGTGGGGCGGTATCCAAATCATTTACTTTGAGGAAATTAGAGTGTTTCAAGCAAGCTTTAGCTTTGAATACATTAGCATGGAATAATAATATAGGACCATTGTTCTATTTTGTTGGTTTCTAGAACTGTNNNNNNNNNNCAGAGGTGAAATTCTTGGATTTACGCAAGACTGACTAATGCGAAAGCATTTTCTAAGGATGTTTTCATTGATCAAGAACGAAAGTTAGGGGATCGAAGACGATTAGATACCGTCCTAGTCTTAACCATAAACCATGCCGACTAGCGATTGGAGGTCGTTATCTTTACGACTCCTTCAGCAGCTTATGAGAAATCAAAGTCTTTGGGTTCCGGGGGGAGTATGGTCGCAAGGCTGAAACTT

>ASV439  -  Dino-Group-I-Clade-5
AAGTCTGGTGCCAGCAGCCGCGGTAATTCCAGCTCCAATAGCGTATATTAAATTTGTTGCGGTTAAAAAGCTCGTAGTCGGAGATCTGCACTAAAGACGATGTCTACCCAGCGGGTATGTCATCAATAACTTGCGTGCATCCTTCTGGGGACTCGGTTTCCACTTGATTGTGGAATCGCTGACTTCAGAACCTTTACTTTGAGGAAATGAGAGTGTTTCAAGCAGGTGCCAGCCGTGGATATGTTAGCATGGAATAACAGTATCGAACCGTCGTGTAGCTCTTGGTGTGCAGCGACGGNNNNNNNNNNTCAGAGGTGAAATTCTTGGATTTGTTGAAGACGGACTACTGCGAAAGCATTTGCCAAAGATGTTCTCATTGATCAAGAACGAAAGTTAGGTGATCGAAGACGATCAGATACCGTCCTAGTCTTAACCATAAACTATGCCAACTGGAGATGGGGACTGATCATTCTGTGACACTTTCTGCATCTTGAGAGAAATCAAAGTCTTTGGGTTCCGGGGGGAGTATGGTCGCAAGGCTGAAACTT

>ASV440  -  Dino-Group-I-Clade-5
AAGTCTGGTGCCAGCAGCCGCGGTAATTCCAGCTCCAATAGCGTATATTAAATTTGTTGCGGTTAAAAAGCTCGTAGTCGGAGATCTGCACTAAAGACGATGTCTACCCAGCGGGTATGTCATCAATAACTTGCGTGCATCCCTCTGGGGACTCGGTTTCCACTTGATTGTGGAATCGCTGACTTCAGAACCTTTACTTTGAGGAAATGAGAGTGTTTCAAGCAGGTGCCAGCCGTGGATATGTTAGCATGGAATAACAGTATCGAACCGTCGTGTAGCTCTTGGTGTGCAGCGACGGNNNNNNNNNNTCAGAGGTGAAATTCTTGGATTTGTTGAAGACGGACTACTGCGAAAGCATTTGCCAAAGATGTTCTCATTGATCAAGAACGAAAGTTAGGTGATCGAAGACGATCAGATACCGTCCTAGTCTTAACCATAAACTATGCCAACTGGAGATGGGGACTGATCATTCTGTGACACTTTCTGCATCTTGAGAGAAATCAAAGTCTTTGGGTTCCGGGGGGAGTATGGTCGCAAGGCTGAAACTT

>ASV443  -  Dinophyceae_XX
AAGTCTGGTGCCAGCAGCCGCGGTAATTCCAGCTCCAATAGCGTATATTAAAGTTGTTGCGGTTAAAAAGCTCGTAGTTGGATTTCTGCCGAGGACGTCCGGTCCGCCCTCTGGGTGAGTACATGGCACGGCCTGGGCATCTTCTTGGGGAACGTATCTGCACTTGACTGTGTGGTGCGGTATCCAGGACTTTTACTTTGAGGAAATTAGAGTGTTTCAAGCAGGCACACGCCTTGAATACATTAGCATGGAATAATAAGATAGGACCTCGGTTCTATTTTGTTGGTTTCTAGAGCTGNNNNNNNNNNCAGAGGTGAAATTCTTGGATTTGTTAAAGACGGACTACTGCGAAAGCATTTGCCAAGGATGTTTTCATTGATCAAGAACGAAAGTTAGGGGATCGAAGACGATCAGATACCGTCCTAGTCTTAACCATAAACCATGCCGACTAGAGATTGGAGGTCGTTACTTATACGACTCCTTCAGCACCTTATGAGAAATCAAAGTCTTTGGGTTCCGGGGGGAGTATGGTCGCAAGGCTGAAACTT

>ASV445  -  Labyrinthulaceae
AAGTCTGGTGCCAGCAGCCGCGGTAATTCCAGCTCCAATAGCGTATATTAAAGTTGTTGCAGTTAAAAAGCTCGTAGTTGAAATTTTAGCGCGGTGAGCCCTCTACAATGTAGCAGCGGCTCTCCGGGCTAATACTCGCAAAGAAGCCTGTGCTCATTAACTTGGGCGCAGGTTGAGTTGCGTCGTTTACTGTGAACAAATTAGGGTGTTTAAAGCAGGCCTACGTTTGAATACATTAGCATGGAATAATGAGATATGACTTTGGTCGTATTTGTTGGTGACTGCCGGAGTAATGATTNNNNNNNNNNTGTCAGAGGTGAAATTCTTGGATTTTGATCAGACGAACTACTGCGAAAGCATTTACCAAGGATGTTTTCATTAATCAAGAACGAAAGTTAGGGGATCGAAGATGATTAGATACCATCGTAGTCTTAACCATAAACTATGCCGACTAGGGATTGGTGGATGTGAAAACGACATCATCAGTACCTCGTGAGAAATCAAAGTCTTTGGGTTCTGGGGGGAGTATGGTCGCAAGGCTGAAACTT

>ASV449  -  Dino-Group-I-Clade-5
AAGTCTGGTGCCAGCAGCCGCGGTAATTCCAGCTCCAATAGCGTATATTAAAGTTGTTGCGGTTAAAAAGCTCGTAGTTGGATTTCTGTCGGTGAGTGGCAGTCCGGCCTCTGTGTTGTGTACTTGTCACGCCACCGGCATCTTCCTAGGGACTGTGTCTGCTCTTCATTGAGTGGCGCATAATCTAGGACTTTTACTTTGAGGAAATAGGAGTGTTTCAAGCAGGCATGCGCCGTGAACACGTTAGCATGGAATAATAGCATCGGACCTCGCTCCAAAGCTGTTGGTTTCTTGGAACNNNNNNNNNNCAGAGGTGAAATTCTTGGATTTGTTGAAGACGGACTACTGCGAAAGCATCTGCCAAAGATGTTCTCATTGATCAAGAACGAAAGTTAGGTGATCGAAGACGATCAGATACCGTCCTAGTCTTAACCATAAACTATGCCGACTGGAGATCGGGGGTCGTTAACTTTGTGACGCCCTCTGCATCTTGAGAGAAATCAAAGTCTTTGGGTTCCGGGGGGAGTATGGTCGCAAGGCTGAAACTT

>ASV453  -  Dino-Group-V_X
AAGTCTGGTGCCAGCAGCCGCGGTAATTCCAGCTCCAATAGCGTATATTAAAGTTGTTGCGGTTAAAAAGCTCGTAGTTGGATTTCTGCTTGGGGTGGCCGATGTGCCTTCTGGGTTACAGCCGGTTCAGCCTGAGCATCTTCTTGGGAATCGTGTCTGCACTTGATTGTGTGGCACGGGTTCCAGGACTTTTACTTTGAGGAAATTAGAGTGTTTCAAGCAGGCGTCCGCCTTGAATACGTTAGCATGGAATAATGCGACAGGACCTCGGTCCATTTTGTTGGTTTCTTGGGTTGAGNNNNNNNNNNCAGAGGTGAAATTCTTGGATTTGTTAAAGACGAACTACTGCGAAAGCATTTGCCAAGGATGTTTTCATTGATCAAGAACGAAAGTTAGGGGATCGAAGACGATCAGATACCGTCCTAGTCTTAACCATAAACCATGCCATCTAGAGATCGGAGGGTGTTCATCTTATGACTCCTTCAGCACCTTATGAGAAATCAAAGTCTTTGGGTTCCGGGGGGAGTATGGTCGCAAGGCTGAAACTT

>ASV455  -  Gymnodiniaceae
AAGTCTGGTGCCAGCAGCCGCGGTAATTCCAGCTCCAATAGCGTATATTAAAGTTGTTGCGGTTAAAAAGCTCGTAGTTGGATTTCTGTTGGGAACGACCGGTCCGCCCATTGGGTGTGTATCTGGCTTGTTCTCGGCATCTTCTTGGTGAACGTTGCTGCACTTGACTGTGTGGAGCGCTACCCAGGACTTTTACTTTGAGGAAATTAGAGTGTTTCAAGCAGGCATATGCCTTGAATACATTAGCATGGAATAATAAGATAGGACCTCGGTTCTATTTTGTTGGTTTCTAGAGCTGNNNNNNNNNNCAGAGGTGAAATTCTTGGATTTGTTAAAGACGGACTACTGCGAAAGCATTTGCCAAGGATGTTTTCATTGATCAAGAACGAAAGTTAGGGGATCGAAGACGATCAGATACCGTCCTAGTCTTAACCATAAACCATGCCGACTAGAGATTGGAGGTCGTTATCTTTACGACTCCTTCAGCACCTTATGAGAAATCAAAGTCTTTGGGTTCCGGGGGGAGTATGGTCGCAAGGCTGAAACTT

>ASV456  -  Acantharea_F3
AAGTCTGGTGCCAGCAGCCGCGGTAATTCCAGCTCCAATAGCGTATACTAATGTTGTTGCAGTTAAAAAGCTCGTAGTCGGATTTCAGTAGGCTCAGTTTAGTCTTCATTGTAAGATCTATATGGGCCTGCTTCTTTGACAGAAACTTCTATGTTATTCATTTAGCGTGGGCAGCGACTGTCTCTTTTACTTTGAGAAAATTAGAGTGTTCAAAGCAGGTAGATGCCTGAATATTACTCTTGGAATAATGCTATAAGACTTTGGTTCTAATGTATTGGTGATTGGGACCAGAGTAATGNNNNNNNNNNGAGAGGTGAAATTCTTGGACCTTTGTATGACGAACAACTGCGAAAGCATTGGACTAGGACGTTCCCGTTGATCAAGAACGAAAGTTGGGGGATCGAAGACGATCAGATACCGTCGTAGTCTCAACCATAAACTATGCCAGCTAGGGATCGGAGGAAGTTATTGTTTCGACTCCTTCGGCACCTTATGAGAAATCAAAGCATTTGGGTTCCGGGGGGAGTATGGTCGCAAGGCTGAAACTT

>ASV462  -  Labyrinthulaceae
AAGTCTGGTGCCAGCAGCCGCGGTAATTCCAGCTCCAATAGCGTATATTAAAGTTGTTGCAGTTAAAAAGCTCGTAGTTGAAGTTCGGGAGAATGGAACCGGACCACGGGACCGCCTCCCAAATTCGCAAACACGACTCCACGTATTAATTTGCGTGTTGCTCGGGTTGCGTCGTTTACTGTGAACAAATTAGGGTGTTTAAAGCAGTCTTACGTTTGAATACACTAGCATGGAATAATAAGATACGACCTTGGTCGAGTTTTATTGGTGACCACCAGGGTAATGATTGATAGGAACTNNNNNNNNNNATGTCAGAGGTGAAATTCTTGGATTTTGATCAGACGAACTACTGCGAAAGCATTTACCAGGGATGTTTTCATTAATCAAGAACGAAAGTTAGGGGATCGAAGATGATTAGATACCATCGTAGTCTTAACCATAAACTATGCCGACTAGGGATTGGTGAACGTATTAAGACGTCATCAGTACCTCGTGAGAAATCAAAGTCTTTGGGTTCTGGGGGGAGTATGGTCGCAAGGCTGAAACTT

>ASV463  -  Prorocentraceae
AAGTCTGGTGCCAGCAGCCGCGGTAATTCCAGCTCCAATAGCGTATATTAAAGTTGTTGCGGTTAAAAAGCTCGTAGTTGGATCTCTGCCAAGGACAGCTGGTCCGCCCTCTGGGTGAGCACCTGGATTGGCCTGGGCATCTTCTTGGAGAACGCAGCTGCACTTGACTGTGTGGTGTGGTATCCAGGGCCTTTACTTTGAGGAAATTAGAGTGCTTCAAGCAGGCTTCTGCCTTGAATACATTAGCATGGAATAATAAGATAGGATCGCAGCTCTATTTTGTTGGCTTCTAGAGCTGNNNNNNNNNNCAGAGGTGAAATTCTTGGATTTGTTGAAGACGATCTGCTGCGAAAGCATTTGCCAAGGATGTTTTCATTGATCAAGAACGAAAGTTAGGGGATCGAAGACGATCAGATACCGTCCTAGTCTTAACCATAAACCATGCCGACTAGAGATTGGAGGTTGTTAACTGCACGACTCTTTCGGCATCTTGTGAGAAATCAAAGTCTTTGGGTTCCGGGGGGAGTATGGTCGCAAGGCTGAAACTT

>ASV465  -  Dino-Group-III_X
AAGTCTGGTGCCAGCAGCCGCGGTAATTCCAGCTCCAATAGCGTATATTAAAGTTGTTGCGGTTAAAAAGCTCGTAGTTGGATTTCTGCTTGGAACGACCGGTCCGCCCTCTGGGTGTTGTATCTGGTTCGGTCCGGGCATCTTCTTGAGGAACGTTGCTGCACTTGAGTGTGTGGTGCGGAACTCAAGACTTTCACTTTGAGGAAATTAGAGTGTTTCACGCAGGCTTTTGCCTTGAATACGCTAGCATGGAATGATAAGATAGGACCTCGTCCCTACCTTGTTGGTTTGTAGAGATNNNNNNNNNNCAGAGGTGAAATTCTTGGATTTGTTAAAGACGGACTACTGCGAAAGCATTTGCCAAGGATGTTTTCATTGATCAAGAACGAAAGTTAGGGGATCGAAGACGATCAGATACCGTCCTAGTCTTAACCATAAACCATGCCGACTAGAGATTGGAGGTAGTTATTCTTATGACTCCTTCAGCACCTTATGAGAAATCAAAGTCTTTGGGTTCCGGGGGGAGTATGGTCGCAAGGCTGAAACTT

>ASV469  -  Chloropicaceae
AAGTCTGGTGCCAGCAGCCGCGGTAATTCCAGCTCCAATAGCGTATATTTAAGTTGTTGCAGTTAAAAAGCTCGTAGTTGGATTTCGGGTGTGAACGACCGGTCCGCCGTTTCGGTGTGTACTGGTCGGTTGCTCCTTTTTGCCGAGGACGTGGTTCTGGCCTTAATTGACTGGGACACGGAGTCGGCAGCGTTACTTTGAGAAAATTAGAGTGTTCAAAGCAGGCTATCGCTTCGAATACTACAGCATGGAATAACACGATAGGACTCCGAGCCTATTTGTTGGTCTTCGGGACCGGNNNNNNNNNNCAGAGGTGAAATTCTTGGATTATCGGAAGACGAACATCTGCGAAAGCATTTGCCAAGGATGTTTTCATTAATCAAGAACGAAAGTTGGGGGCTCGAAGAAGATCAGATACCTTCCTAGTCTCAACCATAAACGATGCCGACTAGGGATTGGCGGATGTTTTTTTAATGACTCCGTCAGCACCTTACGAGAAATCAAAGTCTTTGGGTTCCGGGGGGAGTATGGTCGCAAGGCTGAAACTT

>ASV470  -  Phaeophyceae_XX
AAGTCTGGTGCCAGCAGCCGCGGTAATTCCAGCTCCAATAGCGTATATTAAAGTTGCTGCAGTTAAAAAGCTCGTAGTTGGATTTGTGGCGCGGCCGTCCGGCGGGGGTTCTTGATTGAGCCCGTTTGTCCTGGTTTTTCGGCCGTTCCTTTCTCGGGTAGCGTGTGGCTGGCATTAGGTTGTCGGCCGCTTCGCGCCCGTCTTTTACTGTGAAAAAATTAGAGTGTTCAAAGCAGGCTTAGGCCGTTGGATACATTAGCATGGAATAATGAGATAGGGCCACGGCGGTCTATTTTGTNNNNNNNNNNAGAGGTGAAATTCTTGGATTTGTGGAAGACGAACTACTGCGAAAGCATTTACCAAGGATGTTTTCATTAATCAAGAACGAAAGTTAGGGGATCGAAGATGATTAGATACCATCGTAGTCTTAACCATAAACTATGCCGACTAGGGATTGGCGGTCGTTTTTTTGTACGACTCCGTCAGCACCTTCCGAGAAATCAAAGTCTTTGGGTTCCGGGGGGAGTATGGTCGCAAGGCTGAAACTT

>ASV471  -  Dino-Group-II-Clade-16
AAGTCTGGTGCCAGCAGCCGCGGTAATTCCAGCTCCAATAGCGTATATTAAAGTTGTTGCGGTTAAAAAGCTCGTAGTTGGATTTCTGTCGAGAACGCGCGGTCCACGCTTTGCGTGAGTATCTGTGTCGGTCTTGGCATCCTCTAAAGGATCGTTTCTGCGCTTGATTGCGTGGAGCGGAACTTTAGACTTTTACTTTGAGGAAATTAGAGTGTTCACGGCAGGCAAACGCCTTGAATACATTAGCATGGAATAATAACATAGGGCCTTGGTTCTATTTTGTTGGTTTCTAGAGCTGNNNNNNNNNNCAGAGGTGGAATTCTTGGATTGCGTTATGACGAACTACTGCGAAAGCATTTGCCAAGGATGTTTTCATTGATCAAGAACGAAAGTTAGGGGATCGAAGACGCTTAGATACCGTCGTAGTCTTAACCATAAACTATGCCGACTAGAGATTGGAGGTCGTTTTTTTTATGACTCCTTCAGCACCTTATGAGAAATCAAAGTCTTTGGGTTCCGGGGGGAGTATGGTCGCAAGGCTGAAACTT

>ASV473  -  Dothideomycetes
AAGTCTGGTGCCAGCAGCCGCGGTAATTCCAGCTCCAATAGCGTATATTAAAGTTGTTGCAGTTAAAAAGCTCGTAGTTGAACCTTGGGCCTGGCTGGCTGGTCCGCCTCACCGCGTGCACTGGTTTGGCCGGGCCTTTCCTTCTGGAGAGCCCCATGCCCTTCACTGGGCGTGTGGGGGAACCAGGACTTTTACTTTGAAAAAATTAGAGTGTTCAAAGCAGGCCTTTGCTCGAATACATTAGCATGGAATAATGGAATAGGACGTGCGGTCCTATTTTGTTGGTTTCTAGGACCGCNNNNNNNNNNAGAGGTGAAATTCTTGGATTTATTGAAGACGAACTACTGCGAAAGCATTTGCCAAGGATGTTTTCATTAATCAGTGAACGAAAGTTAGGGGATCGAAGACGATCAGATACCGTCGTAGTCTTAACCGTAAACTATGCCGACTAGGGATCGGGCGATGTTATTGTTTTGACTCGCTCGGCACCTTACGAGAAATCAAAGTTTTTGGGTTCTGGGGGGAGTATGGTCGCAAGGCTGAAACTT

>ASV477  -  Torodiniaceae
AAGTCTGGTGCCAGCAGCCGCGGTAATTCCAGCTCCAATAGCGTATATTAAAGTTGTTGCGGTTAAAAAGCTCGTAGTTGGATTTCTGCCGAGGACGACCGGTCCGCCCTGCGGGTGAGTATCTGGGACGACCTGGGCATCTTCTTGGAGAACGTGTCTGCACTTGACTGTGTGGTGCGGTATCCAGGACTTTTACTTTGAGGAAATTAGAGTGTTTCAAGCAGGCCCACGCCTTGAATACATTAGCATGGAATAATAAGATAGGACCTCGGTTCTATTTTGTTGGTTTCTAGAGCTGNNNNNNNNNNTCAGAGGTGAAATTCTTGGATTTGTTAAAGACGGACTACTGCGAAAGCATTTGCCAAGGATGTTTTCATTGATCAAGAACGAAAGTTAGGGGATCGAAGACGATCAGATACCGTCCTAGTCTTAACCATAAACCATGCCGACTAGAGATTGGAGGTCGTTATCTTACGACTCCTTCAGCACCTTACGAGAAATCAAAGTCTTTGGGTTCCGGGGGGAGTATGGTCGCAAGGCTGAAACTT

>ASV480  -  Erythropeltidales_X
AAGTCTGGTGCCAGCAGCCGCGGTAATTCCAGCTCCAATAGCGTATATTAAAGTTGTTGCAGTTAAAAAGCTCGTAGTCGGACCTCGGGCGTGTCGCACGACTCGGCCACTGGTCGTGCTTGTGCGGTGCGCCTTCCTTCCAGCAAGTGCGTGGGCTCTTTACTGGGTTTGCGTATGAGTTGGGATGTTTACTGTGAACAAATTAGAGTGTTCAAAGCAGGCCAATGCTGTGAATACATTAGCATGGAATAATAGAATAGGACTTTGGTTTTATTTTGTTGGTTTCTGAGACCGAAGTNNNNNNNNNNTGTCAGAGGTGAAATTCTTGGATTTATGAAAGACGAACAGCTGCGAAAGCGTTTGCCAAGGATGTTTTCATTGATCAAGAACGAAAGTTAGGGGATCGAAGACGATTAGATACCGTCGTAGTCTTAACCATAAACTATGCCGACTGGGGATTAGCAGATGTTATTTTGACTCTGTTAGCACCCTATGAGAAATCAAAGTCTTTGGGTTCTGGGGGGAGTATGGTCGCAAGGCTGAAACTT

>ASV486  -  Dino-Group-II-Clade-7
AAGTCTGGTGCCAGCAGCCGCGGTAATTCCAGCTCCAATAGCGTATATTAAAGTTGTTGCGGTTAAAAAGCTCGTAGTTGGATTTCTGTCTAGGGTGGCCGGTACCCACTATGTGAAGTATCTGGTTCAGTCTGGGCATCCTCTTGGGGATCGTTCCTGTGCTTGATTGCATGGGGCGGAATTCAAGACTTTTACTTTGAGGAAATTAGAGTGTTCACGGCAAGCTTTCGCTTTGAATACATTAGCATGGAATAATGATATAGGGCATAAGTTCTATTTTGTTGGTTTCTAGAACATANNNNNNNNNNCAGAGGTGGAATTCTTAGATTGCGTTACGACGAACTACTGCGAAAGCATTTGCCAAGGATGTTTTCATTGATCAAGAACGAAAGTATGGGGATCGAAGACGATTAGATACCGTCGTAGTCTATACCATAAACTATGCCAACTAGAGATTGGAGGTCGTTTTTTTTATGACTCCTTCAGCACCTTATGAGAAATCAAAGTTTTTGGGTTCCGGGGGGAGTATGGTCGCAAGGCTGAAACTT

>ASV491  -  Philasterida
AAGTCTGGTGCCAGCAGCCGCGGTAATTCCAGCTCCAATAGCGTATATTTAAGTTGTTGTAGTTAAAAAGCTCGTAGTTGAACTTCTGCTACATGCCCGATTCTGGCACTTAGTCAAGTCGTGGTGTGTGCATCCGCTTGCAAGCCCAGTCCGGCCTTCACTGTGTCGACTGATGTGAGCAGGCATTTTACTTTGAAAAAATTAGAGTGTTTCAAGCAGGCAATGGCTCGAATACATTAGCATGGAATAATAGAACAGGACTTGAGTCCAAGTAGTTGGTTATTGGACCTGAGTAATGNNNNNNNNNNGTCAGAGGTGAAATTCTTGGATTTATTAAAGACTAACTTATGCGAAAGCATTTGCCAAGGATGTTTTCATTAATCAAGAACGAAAGTTAGGGGATCAAAGACGATTAGACACCGTCCTAGTCTTAACTATAAACTATACCGACTCGGAATCGGACACGGGATCTTAAAACCTGTTCGGCGCCGTATGAGAAATCAAAGTCTTTGGGTTCTAGGGGGAGTATGGTCGCAAGGCTGAAACTT

>ASV493  -  Oligotrichida_X
AAGTCTGGTGCCAGCAGCCGCGGTAATTCCAGCTCCAATAGCGTATATTAAAGTTGTTGCAGTTAAAAAGCTCGTAGTTGGATTTCTGGGAGAGTGCCAATGTCCGCCGATGCGCGTGCGCAGCGGCGCTCTTCCATCCTTCTGTTAACGCCTCTTGGCATTCATTTGCTGGTGGCGGGCTCAGATATTTTACCTTGAGAAAATTAGAGTGTTTCAGGCAGGCTAGGCCGGAATACATTAGCATGGAATAATGGAATAGGACTACGGTCTCTTTGTTGGTTTGAGGGACTGCAGTAATNNNNNNNNNNTTGTCAGAGGTGGAATTCTCAGATTTGTTAAAGACTAACTTATGCGAAAGCATTTGCCAAGGATGTTTTCATTAATCAAGAACGAAAGTTAGGGGATCAAAGACGATCAGATACCGTCCTAGTCTTAACCATAAACTATGCCGACTCGGGATCGGGGGCGCGAACTATCCGCCTTCGGCACCGTATGAGAAATCAAAGTCTTTGGGTTCTGGGGGGAGTATGGTCGCAAGGCTGAAACTT

>ASV496  -  Gymnodiniaceae
AAGTCTGGTGCCAGCAGCCGCGGTAATTCCAGCTCCAATAGCGTATATTAAAGTTGTTGCGGTTAAAAAGCTCGTAGTTGGATTTCTGCCGAGGACGACCGGTCCGCCCTCCGGGTGAGCATCTGGCTCGGCCTTGACATCTTCTTGGTGAACGTATCTGCACTTGACTGTGTGGTGCGGTACCCAGGACTTTTACTTTGAGGAAATTAGAGTGTTTCAAGCAGGCATACGCCTTGAATACATTAGCATGGAATAATAAGATAGGACCTTGGTTCTATTTTGTTGGTTTCTAGAGCTGNNNNNNNNNNCAGAGGTGAAATTCTTGGATTTGTTAAAGACGGACTACTGCGAAAGCATTTGCCAAGGATGTTTTCATTGATCAAGAACGAAAGTTAGGGGATCGAAGACGATCAGATACCGTCCTAGTCTTAACCATAAACCATGCCGACTAGAGATTGGAGGTCGTTATCTTTACGACTCCTTCAGCACCTTATGAGAAATCAAAGTCTTTGGGCTCCGGGGGGAGTATGGTCGCAAGGCTGAAACTT

>ASV503  -  Prorocentraceae
AAGTCTGGTGCCAGCAGCCGCGGTAATTCCAGCTCCAATAGCGTATATTAAAGTTGTTGCGGTTAAAAAGCTCGTAGTTGGATTTCTGCCGAGGACGACCGGTCCGCCCTCTGGGTGAGCATCTGGATCGGCCTGGGCATCCTCTTGGGGAACGTAGCTGCACTTGACTGTGTGGTGCGGTATCCAGGACTTTTACTTTGAGGAAATTAGAGTGTTTCAAGCAGGCTTCCGCCTTGAATACATTAGCATGGAATAATAAGATAGGACCTCGGTTCTATTTTGTTGGTTTCTAGAGCTGNNNNNNNNNNCAGAGGTGAAATTCTTGGATTTGTTAAAGACGGACTACTGCGAAAGCATTTGCCAAGGATGTTTTCATTGATCAAGAACGAAAGTTAGGGGATCGAAGACGATCAGATACCGTCCTAGTCTTAACCATAAACCATGCCGACTAGAGATTGGAGGTCGTTATCTTTACGACTCCTTCAGCACCTTATGAGAAATCAAAGTCTTTGGGTTCCGGGGGGAGTATGGTCGCAAGGCTGAAACTT

>ASV506  -  Ceramiaceae
AAGTCTGGTGCCAGCAGCCGCGGTAATTCCAGCTCTGTAAGCGTATACCAAAGTTGTTGCAGTTAAAACGCTCGTAGTCGGACGTTGGCTTCGGATGTATTGCTTGGCGTAAAAACCACTTTACTTCTTTAGCCTTTGTGGAGGGGGCTTCGAGGCTCTTAATTGAACCTTTTGTAAGTTCCGCCACCGTTTACTGTGAAAAAATTAGAGTGTTCAAAGCGGGCGTTTGCCATGAATACATTAGCATGGAATAATAGAATAGGACCTGGTCCTTTTTTGTTGGTTTGTGAGTATCAGGNNNNNNNNNNGCGTTAGAGGTGAAATTCTTGGATCGCCGGAAGACAAACAGCTGCGAAAGCGTCTGCCAAGGACGTTTTCATTGATCAAGAACGAAAGTAAGGGGATCGAAGACGATCAGATACCGTCGTAGTCTTTACCATAAACAATGAGAACATGGGGAGAGTCGTGGCATATTGGTACGATTCGCACCCTTCGGGAAACCAAAGTATTTGCTTTCTGGGGGGAGTATGGTCGCAAGGCTGAAACTT

>ASV507 - Dinophyceae
AAGTCTGGTGCCAGCAGCCGCGGTAATTCCAGCTCCAATAGCGTATATTAAAGTTGTTGCGGTTAAAAAGCTCGTAGTTGGATTTCTGCCGAGGACGACCGGTCCGCCCTCTGGGTGTGTATCTGGCTCGGCCTGGGCATCTTCTTGGAGAACGTATCTGCACTTGACTGTGTGGTGCGGTATCCAGGACTTTTACTTTGAGGAAATTAGAGTGTTTCAAGCAGGCATACGCCTTGAATACATTAGCATGGAATAATAAGATAGGACCTCGGTTCTATTTTGTTGGTTTCTAGAGCTGNNNNNNNNNNCAGAGGTGAAATTCTTGGATTTGTTAAAGACGGACTACTGCGAAAGCATTTGCCAAGGATGTTTTCATTGATCAAGAACGAAAGTTAGGGGATCGAAGACGATCAGATACCGTCCTAGTCTTAACCATAAACCATGCCGACTAGAGATTGGAGGTCGTTATCTATACGACTCCTTCAGCACCTTATGAGAAATCAAAGTCTTTGGGTTCCGGGGGGAGTATGGTCGCAAGGCTGAAACTT

>ASV511  -  Parviluciferaceae
AAGTCTGGTGCCAGCAGCCGCGGTAATTCCAGCTCCAATAGCGTATATTAAAGTTGTTGCGGTTAAAAAGCTCGTAGTTGGATTTCAGCCGAGGACGACCGGTCTGTCTATATGGATGGCACCAGGTTTGGCCGAGGCGTTTCCTGATGATTGTATGTAGCTTGATTGTTGCATATTGGTTATCAGGGCATTTACTTTGAGGAAATTAGAGTGTTTCAAGCAGGCATCTGCCTTGAATACATTAGCATGGAATAATAGGATAGGACTTTGGTCCTATTTTGTTGGTTTCTGGGACTGANNNNNNNNNNCAGAGGTGGAATTCTTGGATTTGTTAAAGACGAACTACTGCGAAAGCATTTGCCAAGGATGTTTTCATTGATCAAGAACGAAAGTTAGGGGATCGAAGACGATTAGATACCGTCCTAGTCTTAACCATAAACCATGCCGACTAGAGATTGGAGGATGTTTATATGATGACACCTTCAGCACCTCGTGAGAAATCAAAGTCTTTGGGTTCCGGGGGGAGTATGGTCGCAAGGCTGAAACTT

>ASV513  -  Massiteriidae
AAGTCTGGTGCCAGCAGCCGCGGTAATTCCAGCTCCAGTAGCGTATATTAAAGTTGTTGCAGTTAAAAAGCTCGTAGTTGGATTTCTGGCGTGGTGCGCCCGGCCCGCCGCCGCTAAGGCGGCGAGTGCCGGCGCGCGCCTGCCATCCTTCTGGAGAGTGTGCCTGCCCTTCACTGGGTTGGGCACGCGATCTAGATCGTTTACTTTGAAAAAATTAGAGTGTTTAAAGCAGGCTTACGCTTCTGAATACATTAGCATGGAATAATAAGATAGGACTTTGGTTCTATTTTGTTGGTTTNNNNNNNNNNAGGTGAAATTCTTGGATTCGTTAAAGACTAACTAATGCGAAAGCATTCACCAAGGATGTCTTCTTTAATCAAGAACGAAAGTTGGGGGATCGAAGAGGATCAGATACCCTCGTAGTCTCAACCATAAACGATACCGACTAGGGATCGGTGGACGCTGTTTTTTTACTGGCTCCATCGGCACCTTGTGAGAAATCAAAGTCTTTGGGTTCCGGGGGGAGTATGGTCGCAAGGCTGAAACTT

>ASV514  -  Dino-Group-I-Clade-5
AAGTCTGGTGCCAGCAGCCGCGGTAATTCCAGCTCCAATAGCGTATATTAAAGTTGTTGCGGTTAAAAAGCTCGTAGTTGGATTTCTGTCGGTGAGTTGCAGTCCGGCCACTGTGCTTGGTACTTGTAACGCCACCGGCATCTTCCTGGGGACTGTGTCTGCTCTTCACTGAGTGGCTCATAATCCAGGACTTTTACTTTGAAGAAATAGGAGTGTTTCAAGCAGGCATGCGCCGTGAACACGTTAGCATGGAATAATAGCATCGGACCTCGCTCCAAAGCTGTTGGTTTCTTGGACCNNNNNNNNNNCAGAGGTGAAATTCTTGGATTTGTTGAAGACGGACTACTGCGAAAGCATCTGCCAAAGATGTTCTCATTGATCAAGAACGAAAGTTAGGTGATCGAAGACGATCAGATACCGTCCTAGTCTTAACCATAAACTATGCCGACTGGAGATCGGGGGTCGTTAACTTTGTGACGCCCTCTGCATCTTGAGAGAAATCAAAGTCTTTGGGTTCCGGGGGGAGTATGGTCGCAAGGCTGAAACTT

>ASV515  -  Parviluciferaceae
AAGTCTGGTGCCAGCAGCCGCGGTAATTCCAGCTCCAATAGCGTATATTAAAGTTGTTGCGGTTAAAAAGCTCGTAGTTGGATTTCAGCTGAGGACGACCAGTCTATCTTAATTGATCAGTACTAGGTTTGGCCGAAGCATTTTCTGGTGGTTGTACGTTGCTTAATTGTAGCGTATTAATTATCAGGGCATTTACTTTGAGGAAATTAGAGTGTTTCAAGCAGGCGTCTGCCTTGAATACATTAGCATGGAATAATACAATAGGATTATGGTTCTATTTTGTTGGTTTCTGGGACTANNNNNNNNNNCAGAGGTGGAATTCTTGGATTTGTTAAAGACGAACTAATGCGAAAGCATTTGCCAAGGATGTTTTCATTGATCAAGAACGAAAGTTAGGGGATCGAAGACGATTAGATACCGTCCTAGTCTTAACCATAAACTATGCCGACTAGAGATTGGAGGATGTTTATTTAGAGACGCCTTCAGCACCTCGTGAGAAATCAAAGTCTTTGGGTTCCGGGGGGAGTATGGTCGCAAGGCTGAAACTT

>ASV516  -  Dino-Group-I-Clade-1
AAGTCTGGTGCCAGCAGCCGCGGTAATTCCAGCTCCAATAGCGTATATTAAAGTTGTTGCGGTTAAAAAGCTCGTAGTTGGAGTTCTGCCAGGTGCCGCCTGTCCGCCCCAGTGGTGAGTACGTGGCGCGCATTTGGCCCTTTCAAGGGGAGCGTATTGCACTTAACTGTGTGGTGCGGGATCCTTGACTTTTACTTTGAGGAAATAAGAGTGTTCCAAGCAGGCTCTCGTCGTGCATAGCTCAGCATGGAATAATAGCATTGGATCTCGATTCCAAACTGTTGGTTGTAGGAAACGANNNNNNNNNNCAGAGGTGAAATTCTTGGATTTGTTAAAGACGAACTACTGCGAAAGCATCTGCCATGGATGTTTTCATTGATCAAGAACGAAAGTTAGGGGATCGAAGACGATCAGATACCGTCCTAGTCTTAACTATAAACCATGCCGGCTAGAGATCGGAGGTTGTTCGTTTTGTGACGCCTTCAGCATCTTGAGAGAAATCAAAGCCTTTGGGTTCCGGGGGGAGTATGGTCGCAAGGCTGAAACTT

>ASV517  -  Dino-Group-I-Clade-1
AAGTCTGGTGCCAGCAGCCGCGGTAATTCCAGCTCCAATAGCGTATATTAAAGTTGTTGCGGTTAAAAAGCTCGTAGTTGGAGTTCTGCCAGGTGCCGCCTGTCCGCCCCAGTGGTGAGTACGTGGCGCGCATTTGGCCCTTTCAAGGGGAGCGTATCTGCACTTCATTGTGTGGTGCGGGATCCTTGACTTTTACTTTGAGGAAATAGGAGTGTTCCAAGCAGGCTCTCGTCGTGCACAGCTCAGCATGGAATAATAGCATTGGACCTCGATTCTAAGCTGTTGGTTGCCAGAAGCGNNNNNNNNNNTCAGAGGTGAAATTCTTGGATTTGTTAAAGACGGACTACTGCGAAAGCATCTGCCATGGATGTTTTCATTGATCAAGAACGAAAGTTAGGGGATCGAAGACGATCAGATACCGTCCTAGTTCTAACCATAAACGATGCCGACTAGGGATCAGCGGGTGTTATTGTATGACCCCGTTGGCACCTTAAGGGAAACCAAAGTTTTTGGGTTCCGGGGGAAGTATGGTTGCAAGGCTGAAACTT

>ASV523  -  Labyrinthulomycetes_LAB7
AAGTCTGGTGCCAGCAGCCGCGGTAATTCCAGCTCCAATAGCGTATATTAAAGTTGTTGCAGTTAAAAAGCTCGTAGTTGAATGTCTGCCTCGAGCGTCGTGCCGTTCGCCTTGCGCGAATGTAGCGTCGGCGTCTTTGGGCATCCTTGCGGAGAAGCTCGTGGGCATTAAGTTGTCGGCGTGTCGATTCGCATCGTTTACTGTGAAAAAATTAGAGTGTTTAAAGCAGGCAATTGCTGTGAATACATTAGCATGGAATAATAAGATAGGACTTGTTGCTATTTTGTTGGTTTGCACANNNNNNNNNNCAGAGGTGAAATTCTTGGATTTATGAAAGACGAACAACTGCGAAAGCATTCACTAAGGATGTTTTCATTAATCAAGAACGAAAGTTAGGGGATCGAAGATGATTAGATACCATCGTAGTCTTAACCATAAACTATGCCGACTAGGGATTGGCAGACGTTTTTTGAATGACTCTGTCAGCACCTTATGAGAAATCAAAGTCTTTGGGTTCCGGGGGGAGTATGGTCGCAAGGCTGAAACTT

>ASV524  -  Blastodiniaceae
AAGTCTGGTGCCAGCAGCCGCGGTAATTCCAGCTCCAATAGCGTATATTAAAGTTGTTGCGGTTAAAAAGCTCGTAGTTGGATTTCTGCCGAGGGCGACCGGTCCGCCCTCTGGGTGAGTATCTGGCTCGGCCTGGGCATCTTCTTGGAGAGTGTATCTGCACTTGACTGTGTGGTGCAGTATCCAGGACTTTTACTTTGAGGAAATTAGAGTGTTTCAAGCAGGCACACGCCTTGAATACATTAGCATGGAATAATAAGATAGGACCTTGGTTCTATTTTGTTGGTTTCTAGGGCTGNNNNNNNNNNCAGAGGTGAAATTCTTGGATTTGTTAAAGACGGACGACTGCGAAAGCATTTGCCAAGGATGTTTTCATTGATCAAGAACGAAAGTTAGGGGATCGAAGACGATCAGATACCGTCCTAGTCTTAACCATAAACAATGCCGACTAAGAATTGGAGGTCGTTATCTGTACGACTCCTTCAGCACCTTATGAGAAATCAAAGTCTTTGGGTTCCGGGGGGAGTATGGTCGCAAGGCTGAAACTT

>ASV525  -  Dino-Group-I-Clade-5
AAGTCTGGTGCCAGCAGCCGCGGTAATTCCAGCTCCAATAGCGTATATTAAAGTTGTTGCGGTTAAAAAGCTCGTAGTTGGATTCCTGTATGGAAGGGGCGTCCCCACCCTTTGGATGGGGGTTGCTACCTTCTTTGCATCTTCTTGAGTAGGTGTTCCTTACTTAACTGTGAGGACATCGTGCTCGGGACGTTTACTTTGAGGAAAAGAGAGTGCTCCAAGCAGGCAAACGCCTGAATACGTTAGCATGGAATAATAGCATCGGATCATCGTACAGCTGTTGGTGTCTGGACGAGGANNNNNNNNNNTCAGAGGTGAAATTCTTGGATTTGTTGAAGACGAGCTACTGCGAAAGCATTTGCCAAAGATGTTCTCATTGATCAAGAACGAAAGTTAGGTGATCGAAGACGATCAGATACCGTCCTAGTCTTAACCATAAACTATGCCAACTGGAGATGGGACGTGTTTATTTTACGACTCTTCCTGCATCTTGAGAGAAATCAAAGTCTTTGGGTTCCGGGGGGAGTATGGTCGCAAGGCTGAAACTT

>ASV526  -  Thalassiosiraceae
AAGTCTGGTGCCAGCAGCCGCGGTAATTCCAGCTCCAATAGCGTATATTAAAGTTGTTGCAGTTAAAAAGCTCGTAGTTGGATTTCTGGCAGGAGCGACCGGTCATACACTATGTGTGTGTACTTGTGTTGTCTCTGGCCATCCTTGGGGAGATCCTGTTTGGCATTAAGTTGTCGGGCAGGGGATACCCATCGTTTACTGTGAAAAAATTAGAGTGTTTAAAGCAGGCTTATGCCGTTGAATATATTAGCATGGAATAATAAGATAGGACTTCGGAACTATTTTGTTGGTTTGCGTTNNNNNNNNNNTTGTCAGAGGTGAAATTCTTGGATTTCCGAAAGACGAACTACTGCGAAAGCATTTACCAAGGATGTTTTCATTAATCAAGAACGAAAGTTAGGGGATCGAAGATGATTAGATACCATCGTAGTCTTAACCATAAACTATGCCGACTCGGGATTGGCGGTTGTTTTTTGACTCCGTCAGCACCGTATGAGAAATCAAAGTCTTTGGGTTCCGGGGGGAGTATGGTCGCAAGGCTGAAACTT

>ASV528  -  Dino-Group-I-Clade-1
AAGTCTGGTGCCAGCAGCCGCGGTAATTCCAGCTCCAATAGCGTATATTAAAGTTGTTGCGGTTAAAAAGCTCGTAGTTGGAGTTCTGCCAGGTGCCGCCTGTCCGCCCCAGTGGTGAGTACGTGGCGCGCATTTGGCCCTTTCAAGGGGAGCGTATCTGCACTTCATTGTGTGGTGCGGGATCCTTGACTTTTACTTTGAGGAAATAGGAGTGTTCCAAGCAGGCTCTCGTCGTGCACAGCTCAGCATGGAATAATAGCATTGGACCTCGATTCTAAGCTGTTGGTTGCCAGAAGCGNNNNNNNNNNTCAGAGGTGAAATTCTTGGATTTGTTAAAGACGGACTACTGCGAAAGCATCTGCCATGGATGTTTTCATTGATCAAGAACGAAAGTTAGAGGATCGAAGACGATCAGATACCGTCCTAGTTCTAACCATAAACGATGCCGACTAGGGATCAGCGGGTGTTATTGTATGACCCCGTTGGCACCTTAAGGGAAACCAAAGTTTTTGGGTTCCGGGGGAAGTATGGTTGCAAGGCTGAAACTT

>ASV531  -  Gigartinales_X
AAGTCTGGTGCCAGCAGCCGCGGTAATTCCAGCTCTGTAAGCGTATACCCAAGTTGTTGCAGTTAAAACGCTCGTAGTCGGAACTTGGCGGGCGATCTGGGGCGTCCTCACGGACGGGTTCAGGTTGGCCGCCTTTGTGGAGGGGGGCCCAGCGGGGCTTCATTGCGTCGCTGTGGTCGCTGCCACCGTTTACTGTGAAAAAATTAGAGTGTTCAAAGCGGGCGTTTGCCATGAATACCTTAGCATGGAATAATAGAATAGGACCTGTTTCCTGTTTTGTTGGTTTGTGAGGATCGGGNNNNNNNNNNTCAGAGGTGAAATTCTTGGATTGGCGGAAGACAAACGGCTGCGAAAGCGTCTGCCAAGGACGTTTTCATTGATCAAGAACGAAAGTAAGGGGATCGAAGACGATCAGATACCGTCGTAGTCTTTACTATAAACGATGAGGACTGGGGATCGGACAGGACTGTATTTTGGCCTGTCCGGCACCCTTCGGGAAACCAAAGTGTTTGCTTTCTGGGGGGAGTATGGTCGCAAGGCTGAAACTT

>ASV535  -  Cymatosiraceae
AAGTCTGGTGCCAGCAGCCGCGGTAATTCCAGCTCCAATAGCGTATATTAAAGTTGTTGCAGTTAAAAAGCTCGTAGTTGGATTTCTGGTGGGAGCGATCGGTCTGGCGCTTAGCGCGAGTACTTGCATCGTCTCCGGCCATCCTTGGGGAGAGTCTGTCTGGCATTAGGTTGTCGGGCAGAGGATCCTCATCGTTTACTGTGAAAAAATTAGAGTGTTCAAAGCAGGCTTATGCCGTTGAATATATTAGCATGGAATAATAAGATAGGACTTTGGTACTATTTTGTTGGTTTGCGCANNNNNNNNNNTCAGAGGTGAAATTCTTGGATTTACGGAAGACGAACTACTGCGAAAGCATTTACCAAGGATGTTTTCATTAATCAAGAACGAAAGTTAGGGGATCGAAGATGATCAGATACCATCGTAGTCTTAACCATAAACTATGCCGACTCGGGATTGGCGGGCGTTACTTTTTGACCCCGTCAGCACCGTATGTGAAAACAAAGTCTTTGGGTTCCGGGGGGAGTATGGTCGCAAGGCTGAAACTT

>ASV539 - Peronosporomycetes_X
AAGTCTGGTGCCAGCAGCCGCGGTAATTCCAGCTCCAATAGCGTATATTAAAGTTGTTGCAGTTAAAAAGCTCGTAGTTGGATTTTTGATATGAATATTCGGTCTGGTTATGTAATGTAATTATGTACTTGTGATATTTGTGTCTTTTTTTGTGAAGTGTTTTGACTGTCATTAAGTTGATGGTTTTAATGGTTTGCATCGTTTACTGTGAAAAAATTAGAGTGTTTAAAGCAGACATATGTCTTGAATAGATTAGCATGGAATAATAAGATACGACTTTTATGGTCTATTTTGTTGGNNNNNNNNNNGAGGTGAAATTCTTGGATCATAATAAGATGAGCTAAGGCGAAAGCATTTACCAAGGATGTTTTCATTAATCAAGAACGAAAGTTAGGGGATCGAAGATGATTAGATACCATCGTAGTCTTAACCATAAACTATGCCGACTCGGGATTGGCAGTTGTTTAATTTGAATGACTTTGTCAGCACCGTATGAGAAATCAAAGTCTTTGGGTTCCGGGGGGAGTATGGTCGCAAGGCTGAAACTT

>ASV540  -  Discotrichidae
AAGTCTGGTGCCAGCAGCCGCGGTAATTCCAGCTCCAATAGCGTATATTAAAGTTGCTGCAGTTAAAAAGCTCGTAGTTGAAATTCTGGCTGGCTCTTACCGCCCCTCAGGCAGTTAGAGCTTGGTCATCCCCCTGTGACCTTTGTACGTCCTTCAATGGGTCGACAAATTGATCAGGGATTTTACTTTGAAAAAATTAGAGTGTTTCAAGCAGGCGATTTGCTGGAATACATTAGCATGGAATAATAGAAAACGACTCGGTTTTTTTATTGGTTTAAAAGCCGTAGTAATGATTAACNNNNNNNNNNATTGTCAGAGGTGAAATTCATTGATTAATTTCGGACTAACTTATGCGAAAGCATTTGCCAAGGATGTTTTCATTAATCAAGAACGAAAGTTAGGGGATCAAAGACGATCAGATACCGTCCTAGTCTTAACCATAAACTATACCAACTAGGGATTGGAGAGTGCTCTGAGCCTCTTCAGCACCTAATGAGAAATCAAAGTCTTTGGGTTCTGGGGGGAGTATGGTCGCAAGGCTGAAACTT

>ASV542  -  Ostreobiaceae
AAGTCTGGTGCCAGCAGCCGCGGTAATTCCAGCTCCAATAGCGTATATTTAAGTTGTTGCGGTTAAAACGCTCGTAGTTGGACTTTGGGTTCCGCTTCGTCGGTCCGCCCTCGCGGGCGCGCACCGCACGTTCGGCAACCTTTTTGGTCGGTCCCTGCGGCTGGGCTTCACTGTCTGGCCGCCGGCGTCCGTCCGGGTTACTTTGAGGAAAATAGAGTGTTCAAAGCACGCGGATGCGCGAATACGCTAGCATGGAATAACACGAGAGGGCTGTGGGCCACACGTGGTTGGTCTGTGGNNNNNNNNNNAGAGGTGAAATTCTTGGATTTGTGGAAGGCGAACATCTGCGAAAGCGATTGCCAAGGACGTCTCCGTTGATCAAGAACGAAAGTTGGGGGATCGAAGATGATTAGATACCGTCGTAGTCCCAACCGTAAACGATGCCGACTAGGGATCGGCGGGCGTTCCGTTTTGAGGCCCCGCCGGCACCTGACGAGAAATCGAAGTCTTTGGGTTCCGGGGGGAGTACGGTCGCAAGGCTGAAACTT

>ASV543  -  Heterocapsaceae
AAGTCTGGTGCCAGCAGCCGCGGTAATTCCAGCTCCAATAGCGTATATTAAAGTTGTTGCGGTTAAAAAGCTCGTAGTTGGATTTCTGCCGAGGACGACCGGTCCGCCCTCTGGGTGAGCATCTGGCTCGGCCTGGGCATCTTCTTGGAGAACGTATCTGCACTTGACTGTGTGGTGCGGTATTCAGGACTTTTACTTTGAGGAAATTAGAGTGTTTCAAGCAGGCACACGCCTTGAATACATTAGCATGGAATAATAAGATAGGACCTCGGTTCTATTTTGTTGGTTTCTAGATCTGNNNNNNNNNNCAGAGGTGAAATTCTTGGATTTGTTAAAGACGGACTACTGCGAAAGCATTTGCCAAGGATGTTTTCATTGATCAAGAACGAAAGTTAGGGGATCGAAGACGATCAGATACCGTCCTAGTCTTAACCATAAACCATGCCGACTAGAGATTGGAGGTCGTTATCCATACGACTCCTTCAGCACCTTATGAGAAATCAAAGTCTTTGGGTTCCGGGGGGAGTATGGTCGCAAGGCTGAAACTT

>ASV544  -  Licnophoridae
AAGTCTGGTGCCAGCAGCCGCGGTAATTCCAGCTCCAATAGCGTATATTAAAGCTGTTGCAGTTAAAAAGCTCGTAGTTGGATTTCTGGGGACACGCCGACTTGGTATGATTACCACCGAAGCGTGGACTCATCGTTCCGCAGCGAAAGCTGACTTCACGGTTGGTTTCCCGCGCGGATGTTTTACCTTGAGGAAATTAGAGTGTTTCAGGCAGGCTTGGCCAGGATACGCTAGCATGGAATAATTAGGAGGACTTAGGCCTCACTCGTTGGTTTGGGGGTCCGAGTAATGGTTAATANNNNNNNNNNAATTGTCAGAGGTGAAATTCTTGGATTTTTTAAAGACTAACCTGTGCGAAAGCATTTGCCAAGGATGTTTTCATTAATCAAGAACGAAAGTTAGGGGATCAAAGACGATCAGATACCGTCCTAGTCTTAACCATAAACTATGCCAACTGGGGATCGGGAGAGTTTCTCACTCTTTCGGCACCCTCCGAGAAATCAAAGTCTTTGGGTTCTGGGGGGAGTATGGTCGCAAGGCTGAAACTT

>ASV558  -  Dino-Group-II-Clade-10-and-11
AAGTCTGGTGCCAGCAGCCGCGGTAATTCCAGCTCCAATAGCGTATATTAAAGTTGTTGCGGTTAAAAAGCTCGTAGTTGGATTTCTGCCGAAATTGGCTGGTCCGCTCTCTGAGCGTGTATGTAGCCCAATTTCGGCATGCTCGCTGCTGTTGTAGCTGCGCTTCAATGCACGGTTCAATTGGCAGCGTACTTTACTTTGAGGAAATTAGAGTGTTCACGGCAGTCGAGTGTTATGAATACATTAGCATGGAATAATGGAATGAAGCCTGAGTTTTATTTTATTGGTTACTAGAACTNNNNNNNNNNCAGAGGTGGAATTCTTAGATTGCGTTACGACAAACAAGTGCGAAAGCATTTGCCAAGGATGTTTTCATTGATCAAGAACGAAAGTATGGGGATCGAAGATGATTAGATACCGTCGTAGTCTATACCATAAACTATGCCAACTAGGGATTGGGGATCGTTTCTTTTTTTACCTCCTTAGCACCTAATAAGAAATTAAAGTCTTTGGGTTCCGGGGGGAGTATGGTCGCAAGGCTGAAACTT

>ASV563  -  Ephelotidae
AAGTCTGGTGCCAGCAGCCGCGGTAATTCCAGCTCCAATAGCGTATATTAATGTTGTTGCAGTTAAAAAGCTCGTAGTTGAATTTAGAAGGGGAAACTCTTCTGTTTGTCCTCACCCCTGCATCCGATTTGTTGCTTGGGTGATCAAACTTTTACTGTGAGAAAACTAAAGTGCTCAAAGCAGGCTAACGCTTGAATATTAAAGCATGGAATAATAAAATAGGACTTTATTCATTTTATTGGTTATTGAATGAAGTAATGATTAACAGAAACAGTTGGGGGCATTCGTATTTAATTGTNNNNNNNNNNTTAATTGTCAGAGGTGAAATTCTTGGATTTATTAAAGACGAACCAGTGCGAAAGCATTTGCCAAGGATGTTTTCATTAATCAAGAACGAAAGTTAGGGGATCAAAGACGATTAGATACCGTCGTAGTCCTAACCATAAACTATGCCGACTAGGGATTGGTGAGGTGAACCCTCATCAGCACCTAATGAGAAATCAAAGTCTTTGGGTTCTGGGGGGAGTATGGTCGCAAGGCTGAAACTT

>ASV566  -  Cryptomonadales_X:nucl
AAGTCTGGTGCCAGCAGCCGCGGTAATTCCAGCTCCAATAGCGTATACTAAAGTTGTTGCAGTTAAAAAGCTCGTAGTCGAATATAGGTTGTTTGGATGCGCGAACACTCTTGTTTAACTTGAGATGCTTGCGCCCATTAGCCGCCCTTGTGGGGCTCGATGTTCTTGATTATCAAGAACACTCAATCGATCCCACACATTACTGTGAACAAAATAGAGTGTTCATGGCAGGCCATTAGGGCTTGAATACCGCAGCATGGAATAATAGAATAGGACTTCCGGTTCTATTTTATTGGTTNNNNNNNNNNCAGAGGTGAAATTCTTGGATTGACGGAAGACGAACAACTGCGAAAGCATCTGCCAAGGATGTTTTCATTGATCAAGAACGAAAGTTAGGGGATCGAAGACGATTAGATACCGTCGTAGTCCTAACCATAAACTATGCCGACTGGGGATTGGTAGATGTACCAAAAACGACTCTATCAGCACCCTATGAGAAATCAAAGTCTTTGGGTTCTGGGGGGAGTATGGTCGCAAGGCTGAAACTT

>ASV567  -  Thraustochytriaceae
AAGTCTGGTGCCAGCAGCCGCGGTAATTCCAGCTCCAATAGCGAATACTAATTCTGCTGCAGTTAAAAAGCTCGTAGTTGAACTTCTGGTAAGACGTGCCCGGCCTTAGCGTGAACTCGCTTTGTCGCTGTGTGTATCGTTTGGCCATCCTCCGCTAGCAATAGCGGTCTTTCACTGTAAAAAAATTAGGGTGTTTCAAGCAAAAGTTATTTGGAATATATTAGTATGGGATGATAAGATAGGCTCTGAGTGCTATTTTGTTGGTTTGTACATTTAGAGAATGATTAACAGGGACAGTNNNNNNNNNNAGAGGTGAAATTCTTGGATTTTGGAAAGATGAACTACTGCGAAGGCATTTACCAAGGATGTTTTCATTAATCAAGAACGAAAGTTAGGGGATCGAAGATGATTAGATACCATCGTAGTCTTAACCGTAAACGATGCCGACTTGCGATTGTCCAATGGTTTTTCTTTAGCCGTGGGCAGCAGCACATGAGAAATCAAAGTCTTTGGGTTCCGGGGGGAGTATGGTCGCAAGGCTGAAACTT

>ASV570  -  Licnophoridae
AAGTCTGGTGCCAGCAGCCGCGGTAATTCCAGCTCCAATAGCGTATATTAAAGTTGTTGCAGTTAAAAAGCTCGTAGTTGGATTTCTGGGGACACGCCGACTTGGTATGATTACCACCGAAGCGTGGACTCATCGTTCCGCAGCGAAAGCTGACTTCACGGTTGGTTTCCCGCGCGGATGTTTTACCTTGAGGAAATTAGAGTGTTTCAGGCAGGCTTGGCCAGGATACGCTAGCATGGAATAATTAGGAGGACTTAGGCCTCACTCGTTGGTTTGGGGGTCCGAGTAATGGTTAATANNNNNNNNNNTCAGAGGTGAAATTCTTGGATTTTTTAAAGACTAACCTGTGCGAAAGCATTTGCCAAGGATGTTTTCATTAATCAAGAACGAAAGTTAGAGGATCGAAGACGATCAGATACCGTCCTAGTTCTAACCATAAACGATGCCGACTAGGGATCAGCGGGTGTTATTGTATGACCCCGTTGGCACCTTATGGGAAACCAAAGTTTTTGGGTTCCGGGGGAAGTATGGTTGCAAGGCTGAAACTT

>ASV574  -  Ulvales-relatives_X
AAGTCTGGTGCCAGCAGCCGCGGTAATTCCAGCTCCAATAGCGTATATTTAAGTTGTTGCAGTTAAAAAGCTCGTAGTTGGATTTCGGGCCGCGTCTTATTTGGTCACCTTTTCAGGTCGCATCACTAAGGCCGGCCTTGCTGTCGATGACGCGTGGGGTGGCTAAACACCATGCCCGCGGACTCGACGACGTTACTTTGAGTAAATTAGAGTGTTCAAAGCAAGCCAAAGCTCTGAATATAATAGCATGGGATAACACGACAGGACTCTAGGTCTATCGTGTTGGTCTATAGGCCGGNNNNNNNNNNCAGAGGTGAAATTCAGTGATTGATGGAAGACGAACATCTGCGAAAGCATTTGCCAAGGATGTTTTCATTGATCAAGAACGAAAGTTGGGGGCTCGAAGACGATTAGATACCGTCGTAGTCTCAACCATAAACGATGCCGACTAGGGATTGGCGGACTGTCTCAAGATGACGCCGCCAGCACCTCATGAGAAATCAAAGTTTTTGGGTTCCGGGGGGAGTATGGTCGCAAGGCTGAAACTT

>ASV578 - Dinophyceae
AAGTCTGGTGCCAGCAGCCGCGGTAATTCCAGCTCCAATAGCGTATATTAAAGTTGTTGCGGTTAAAAAGCTCGTAGTTGGATTTCTGCCGAGGACGACCGGTCCGCCCTCTGGGTGAGTATCTGGCTCGGCCTGGGCATCTTCTTGGAGAACGTATCTGCACTTGACTGTGTGGTGCGGTATCCAGGACTTTTACTTTGAGGAAATTAGAGTGTTTCAAGCAGGCATACGCCTTGAATACATTAGCATGGAATAATAAGATAGGACCTCGGTTCTATTTTGTTGGTTTCTAGAGCTGNNNNNNNNNNCAGAGGTGAAATTCTTGGATTTGTTAAAGACGGACTACTGCGAAAGCATTTGCCAAGGATGTTTTCATTGATCAAGAACGAAAGTTAGGGGATCGAAGACGATCAGATACCGTCCTAGTCTTAACCATAAACCATGCCGACTAGAGATTGGAGGTCGTTATCTATACGACTCCTTCAGCACCTTATGAGAAATCAAAGTCTTTGGGTTCCGGGGGGAGTATGGTCGCAAGGCTGAAACTT

>ASV582 - Dinophyceae
AAGTCTGGTGCCAGCAGCCGCGGTAATTCCAGCTCCAATAGCGTATGTTAAAGTTGTTGCGGTTAAAAAGCTCGTAGTTGGATTTCTGCCGAGGACGACCGGTCCGCCCTCTGGGTTGGTATCTGGTTCGGCCTGGGCATCTTCTTGGGGAACGGTCTGCACTTCACTGTGTGGGTCGGTAACCAAGGCTTTTACTTTGAGGAAATTAGAGTGTTTCAAGCAGGCTTTAGCTTTGAATACTTTAGCATGGAATAATAATATAGGACCTCGGTTCTATTTTGTTGGTTTCTAGAACTGTNNNNNNNNNNCAGAGGTGAAATTCTTGGATTTACGCAAGACTGACTAATGCGAAAGCATTTTCTAAGGATGTTTTCATTGATCAAGAACGAAAGTTAGGGGATCGAAGACGATTAGATACCGTCCTAGTCTTAACCATAAACCATGCCGACTAGCGATTGGAGGTCGTTATCTTTACGACTCCTTCAGCAGCTTATGAGAAATCAAAGTCTTTGGGTTCCGGGGGGAGTATGGTCGCAAGGCTGAAACTT

>ASV586  -  Vampyrellida_X
AAGTCTGGTGCCAGCAGCCGCGGTAATACCAGCTCCAAAAGCATATATTAACGTTGTTGCAGTTAAAAGGCTCGTAGTCAAATTTATGATCTGTTGAAATAAAATCCAAGTGTCTAGTACATTTTAATTCTATTTTGCGGATCATCATTCTGAACTGCACTTCTGCTCTTGATTGAGTTGGTTGTGTTGTACAGATCTTTTACTGTGAATAAATCAGAGTGTTCCAGGCAGGCTCTATGCCATGAATGCTTTAGCATGGAATAATACTATAAGGCTTACGTTTTATTTATTGGCTTTCNNNNNNNNNNGGTCAGCGGTGAAATGCATAGACCCGTTGAAGACTATCTTATGCGAAAGCATTCACCAAGGATATCTTCTTTGATCAAGAACGAAAGTTGGGGGATCGAAGACGATCAGATACCGTCGTAGTCTCAACCATAAACTATGCCATCTGGAAATTGGCGATTGTTGATTAGACCCCGTCAGCATCCTTCGAGAAATCAAAGATTTTAGGTTCTGGGGGGAGTATGGTCGCAAGGCTGAAACTT

>ASV588  -  Licnophoridae
AAGTCTGGTGCCAGCAGCCGCGGTAATTCCAGCTCCAATAGCGTATATTAAAGTTGTTGCAGTTAAAAAGCTCGTAGTTGGATTTCTGCGGGCGCCACGTCGGCTCCCGAGTGGAGAAGGCGAGGCGCGCGCATCGTTCTGTTAGCTCGAGCCTGGCTCACTGGGTTGGGCACGCGCGCAGATGTTTTACCTTGAGGAAATTAGAGTGTTTCAGGCAGGCTTAGCCGGAATACGCTAGCATGGAATAATGGCGAGGACTTGGGCCTCATTCGTTGGTTTGGGGGCCAGAGTAATGGTTNNNNNNNNNNTAATTGTCAGAGGTGAAATTCTTGGATTTTTTAAAGACTAACCTGTGCGAAAGCATTTGCCAAGGATGTTTTCATTAATCAAGAACGAAAGTTAGGGGATCAAAGACGATCAGATACCGTCCTAGTCTTAACCATAAACTATGCCGACTCGGGATTGGGCGAGTCTTCACTCGTTCAGCACCGTCCGAGAAATCAAAGTCTTTGGGTTCTGGGGGGAGTATGGTCGCAAGGCTGAAACTT

>ASV593  -  Heterocapsaceae
AAGTCTGGTGCCAGCAGCCGCGGTAATTCCAGCTCCAATAGCGTATATTAAAGTTGTTGCGGTTAAAAAGCTCGTAGTTGGATTTCTGCCGAGGACGACCGGTCCGCCCTCTGGGTGAGTATCTGGCTCGGCCTGGGCATCTTCTTGGAGAACGTAACTGCACTTGACTGTGTGGTGCGGTATCCAGGACTTTTACTTTGAGGAAATTAGAGTGTTTCAAGCAGGCACACGCCTTGAATACATTAGCATGGAATAATAATATAGGACCTCGGTTCTATTTTGTTGGTTTCTAGAGCTGNNNNNNNNNNCAGAGGTGAAATTCTTGGATTTGTTAAAGACGGACTACTGCGAAAGCATTTGCCAAGGATGTTTTCATTGATCAAGAACGAAAGTTAGGGGATCGAAGACGATCAGATACCGTCCTAGTCTTAACCATAAACCATGCCGACTAGAGATTGGAGGTCGTTATCTATACGACTCCTTCAGCACCTTATGAGAAATCAAAGTCTTTGGGTTCCGGGGGGAGTATGGTCGCAAGGCTGAAACTT

>ASV595  -  Imbricatea_XX
AAGTCTGGTGCCAGCAGCCGCGGTAATTCCAGCTCCAAAAGCGTATATTAAAGTTGTTGCAGTTAAAAAGCTCGTAGTTGGATTTCTGGCTTGATGCGCCTGGCCCGCCACGGACTACGTGTGTGAGTGCCGGTTTCGCGCGTCTGCCATCCTTCTAGAGACACATCGTCTGCGGTTCATTCCGCTGGACATGAGGGATCTAGATCTTTTACTTTGAAAAAATTAGAGTGTTTAAAGCAGGCCTTTACTTGCTATGAATACATTAGCATGGAATAATAATTTAGGACTTCGGTTCTATNNNNNNNNNNAGAGGTGAAATTCTTGGATTCGCTGAAGACTAACTTATGCGAAAGCATTCACCAAGGAAGTCTTCTTTAATCAAGAACGAAAGTTGGGGGATCGAAGACGATCAGATACCGTCGTAGTCTCAACCATAAACTATGCCGACTAAGGATTGGAGAACGTTGCCTTTTCGACTTCTTCAGCACTTTACGAGAAATCATAAGTTTTTGGGTTCCGGGGGGAGTATGGTCGCAAGGCTGAAACTT

>ASV596  -  Gigartinales_X
AAGTCTGGTGCCAGCAGCCGCGGTAATTCCAGCTCTGTAAGCGTATACCCAAGTTGTTGCAGTTAAAACGCTCGTAGTCGGAGGTTGGCGGGCGAGACGGGGCGTCTTCGCGGACGGACCTGGGTCGGCCGCCTTTGTGGAGGGGGGCACGGATCCGCTTGAGTGCGGGCTCGTTGTCGCTGCCACCGTTTACTGTGAAAAAATTAGAGTGTTCAAAGCGGGCGTTTGCCATGAATACCTTAGCATGGAATAATAGAATAGGACCTGTGTTCTGTTTTATTGGTTTGTGAGGACCGGGNNNNNNNNNNTCAGAGGTGAAATTCTTGGATTGTCGGAAGACAAACGGCTGCGAAAGCGTCTGCCAAGGACGTTTTCATTGATCAAGAACGAAAGTAAGGGGATCGAAGACGATCAGATACCGTCGTAGTCTTTACTATAAACTATGAGGACTGGGGATCGGGCGGGAATCAGAATTGGCCCGCCCGGCACCCTTCGGGAAACCAAAGTGTTTGCTTTCTGGGGGGAGTATGGTCGCAAGGCTGAAACTT

>ASV598  -  Gymnodiniaceae
AAGTCTGGTGCCAGCAGCCGCGGTAATTCCAGCTCCAATAGCGTATATTAAAGTTGTTGCGGTTAAAAAGCTCGTAGTTGGATTTCTGCTGAGGACGACCGGTCCGCCCTCTGGGTGAGCATCTGGCTCGGCCTTGGCATCTTCTTGGGGAACGTAGCTGCACTTGACTGTGTGGTGCGGTATCCAGGACTTTTACTTTGAGGAAATTAGAGTGTTTCAAGCAGGCGCACGCCTTGAATACATTAGCATGGAATAATAAGATAGGACCTCGGTTCTATTTTGTTGGTTTCTAGAGCTGNNNNNNNNNNCAGAGGTGAAATTCTTGGATTTGTTAAAGACGGACTACTGCGAAAGCATTTGCCAAGGATGTTTTCATTGATCAAGAACGAAAGTTAGGGGATCGAAGACGATCAGATACCGTCCTAGTCTTAACCATAAACCATGCCGACTAGAGATTGGAGGTCGTTACTTATACGACTCCTTCAGCACCTTATGAGAAATCAAAGTCTTTGGGTTCCGGGGGGAGTATGGTCGCAAGGCTGAAACTT

>ASV600 - Dinophyceae
AAGTCTGGTGCCAGCAGCCGCGGTAATTCCAGCTCTAGGAGAAAATATATCAGTTGTTGCGGTTAAAAAGCTCGTAGTTGAATTTCTGTTAGGGACGACCGGTCCACCCTCTGGGTTGGTATCTGGTTCGGCCTTGGCATCTTCTTGGGGAACGTTCTGCACTTCACTGTGTGGGGCGGTAACCAGGTCTTTTCTTTTGAGGAAATTAGAGTGTTTCAAGCAGGCTTTGCCTTGAATACATTAGCATGGAATAATAATATAGGACCTCGGTTCTATTTTGTTGGTTTCTAGAACTGTGNNNNNNNNNNCAGAGGTGAAATTCTTGGATTTACGTATGAACAACTAATGCGAAAGCATTTTTCAAGGATGTTTTCATTGATCAAGAACGAAAGTTAGGGGATCGAAGACGATTAGATACCGTCCTAGTCTTAACCATAAACCATGCCGACTAGAGATTGGAGGTCGTTATCTTTACGACTCCTTCAGCACCTTATGAGAAATCAAAGTCTTTGGGTTCCGGGGGGAGTATGGTCGCAAGGCTGAAACTT

>ASV602  -  Abeoformidae_Group_MAIP_1
AAGTCTGGTGCCAGCAGCCGCGGTAACTCCAGCTCCAATAGCGTATATTAAAGTTGTTGCAGTTAAAAAGCTCGTAGTTGGATTTTGGGTTTTGGTAAAATCGGTCTAGATTTTTCTAGTACTGACTTGCCTGCCCTTCTTCTCGAGGCTTATGAGTGCACTTAACCGTGTGTTCATAATGTTCGGGACTTTTACCGTGAGAAAATTAGAGTGTTCATAGCAGGCTTTTGCTTGAATATTGCAGCATGGAATAATGGAATAGGATCATGATCTTATTTTGTTGGTTTCTAAGATCAAGNNNNNNNNNNGTCAGAGGTGAAATTCTTAGATTTACAAAAGATTAACTTCTGCGAAAGCATTTGCCAAGGATGTTTTCGTTAATCAAGAACGAAAGTTGAGGGATCGAAGACGATCAGATACCGTCGTAGTCTTAACCATAAACTATGCCGACTAGGGATTGGTGGTCGTTATTTATGACTCCATCAGCACCTTATGAGAAATCAAAGTTTTTGGGTTCTGGGGGGAGTATGGTCGCAAGGCTGAAACTT

>ASV604  -  OLIGO5_X
AAGTCTGGTGCCAGCAGCCGCGGTAATTCCAGCTCCAATAGCGTATATTAAAGTTGTTGCAGTTAAAAAGCTCGTAGTTGAATTTCTGGTCATTCTTAATGTCTGCCTCGGTAGCGTTAAGGTTGGCCATCCGTTTGCAAGCTACTCTCGGCCTTCACTGGTTCGGAGTAGTGAGCTGACATTTTACTTTGAAAAAATTAGAGTGTTTCAGGCAGGCGCATGCCCGAATATACTAGCATGGAATAATGGAATCGGACTTTGGTCCATTTGGTTGGTTATTGGATCTGAGTAATGGTTANNNNNNNNNNATTGTCAGAGGTGAAATTCTTGGATTTATTAAAGACTAACTTATGCGAAAGCATTTGCCAAGGATGTTTTCATTAATCAAGAACGAAAGTTAGGGTATCCAAGACGATCAGATACCGTCCTAGTCTTAACTATAAACTATACCGACTCGAAATTGGTAGGGTGTTGTAGCTCTATCAGGATCGTAGGAGAAATCAAAGTCTTTGGGTTCTGGGGGGAGTATGGTCGCAAGGCTGAAACTT

>ASV607  -  Dino-Group-III_X
AAGTCTGGTGCCAGCAGCCGCGGTAATTCCAGCTCCAATAGCGTATATTAAAGTTGTTGCGGTTAAAAAGCTCGTAGTTGGATTTCTGCTTGGGACAACCGGTCCGCCCTCTGGGTGAGTATCTGGCTTGGCCCGGGCATCTTCTTGGGGAACGTTACTGCACTTGACTGTGTGGTGCGGAGCCCAGGACCTTTACTTTGAGGAAATTAGAGTGTTTCAAGCAGGCATTTGCCTTGAATACATTAGCATGGAATAATAAGATAGGACCTCGTCCCTACCTTGTTGGTTCGTATGGATGNNNNNNNNNNCAGAGGTGAAATTCTTGGATTTGTTAAAGACGGACTACTGCGAAAGCATTTGCCAAGGATGTTTTCATTGATCAAGAACGAAAGTTAGGGGATCGAAGACGATCAGATACCGTCCTAGTCTTAACCATAAACCATGCCGACTAGAGATTGGAGGCAGTTATTCATATGACTCCTTCAGCACCTTATGAGAAATCAAAGTCTTTGGGTTCCGGGGGGAGTATGGTCGCAAGGCTGAAACTT

>ASV608  -  Ceratiaceae
AAGTCTGGTGCCAGCAGCCGCGGTAATTCCAGCTCCAATAGCGTATATTAAAGTTGTTGCGGTTAAAAAGCTCGTAGTTGGATTTCTGCTGAAGCAAACCGGTCCGCCCTCTGGGTGAGCATCTGGTTTTGCTTTGGCATATGCTTAGACTTTGCAGCTGCACTTGACTGTGTGGTGTAAAGGCTGAGCCTTTTACTTTGAGGAAATCAGAGTGTTTCAAGCAGGCCATCGCCTTGAATACACTAGCATGGAATAATATGATATGACTGTGGTTTTATTTTGTTGGCTTTTAGAATTANNNNNNNNNNCAGAGGTGAAATTCTTGGATTTGTTAAGGATGAACGACTGCGAAAGCATTTGCCAAGGATGCTTTCATTGATCAAGAACGAAAGTTAGGGGATCGAAGACGATTAGATACCGTCCTAGTCTTAACCATAAACCATGCCAACTAGAGATTGGAGATTGTTATGTGCATGACTCCTTCAGCACCTTATGATAAATCAAAGTCTTTGGGTTCCGGGGGGAGTATGGTCGCAAGGCTGAAACTT

>ASV611  -  Strombidiidae
AAGTCTGGTGCCAGCAGCCGCGGTAATTCCAGCTCCAATAGCGTATATTAAAGTTGTTGCAGTTAAAAAGCTCGTAGTTGGATTTCTGGGAGGGTGCCAATGTCCGCCAGAGGCGTGCGCAGCGGCGCCCTTCCATCCTTCTGTTAACATCTCTTGGCATTCATTTGCTGGTGATGGGCTCAGATATTTTACCTTGAGAAAATTAGAGTGTTTCAGGCAGGCTAGGCCGGAATACATTAGCATGGAATAATGGAATAGGACTACGGTCTCTTTGTTGGTTTGAGGGACTGCAGTAATGNNNNNNNNNNTTGTCAGAGGTGGAATTCTCGGATTTGTTAAAGACTAACTTATGCGAAAGCATTTGCCAAGGATGTTTTCATTAATCAAGAACGAAAGTTAGGGGATCAAAGACGATCAGATACCGTCCTAGTCTTAACCATAAACTATGCCGACTCGGGATCGGGGGCGCGAACTATCCGCCTTCGGCACCGTATGAGAAATCAAAGTCTTTGGGTTCTGGGGGGAGTATGGTCGCAAGGCTGAAACTT

>ASV612  -  Warnowiaceae
AAGTCTGGTGCCAGCAGCCGCGGTAATTCCAGCTCCAATAGCGTATATTAAAGTTGTTGCGGTTAAAAAGCTCGTAGTTGGATTTCTGCTGAGGACGACCGGTCCGCCCTCTGGGTGAGTATCTGGCTCGACCTTGGCATCTTCTTGAAGAACGTAACTGCACTTGACTGTGTGGTGCGGTATTCAAGACTTTTACTTTGAGGAAATTAGAGTGTTTGAAGCAGGCGCATGCCTTGAATACATTAGCATGGAATAATGAGATAGGACCTTTGTTCTATTTTGTTGGTTTCTAGAATTGNNNNNNNNNNCAGAGGTGAAATTCTTGGATTTGTTAAAGACGGACTACTGCGAAAGCATTTGCCAAGGATGTTTTCATTGATCAAGAACGAAAGTTAGGGGATCGAAGACGATCAGATACCGTCCTAGTCTTAACCATAAACCATGCCGACTAGAGATTGGAGGTCGTTAATTATACGACCCCTTCAGCACCTTATGAGAAATCAAAGTCTTTGGGTTCCGGGGGGAGTATGGTCGCAAGGCTGAAACTT

>ASV613  -  Suctoria_X
AAGTCTGGTGCCAGCAGCCGCGGTAATTCCAGCTCCAATAGCGTATATTAAAGTTGTTGCAGTTAAAAAGCTCGTAGTTGAAATTCCGGCGCTTCGGCGTCTGTCTGCAAGGGCTAGCGATACTGTAAAAAGTTTTGTTAGTCTGAACAGACTTTTACTGTGAACAAATTAAAGTGCTCAAAACAGGCTTTTGCTTGAATATTTTAGCATGGAATAATAGAATACGACTTTATTCATTTTATTGGTTACTGGATGAAGTAATGGTTAACAGGAACAGTTGGGGGCATTTGTATTTGATNNNNNNNNNNTTGATGATTAGAGGTAAAATTCGTTGACTCATCAAAGACAAACTAATGCGAAAGCATTTGCCAAGAATGTTTTCATTAATCAAGAACGAAAGTTAGGGGATCAAAGACGATCAGATACCGTCGTAGTCCTAACTATAAACTATACCGACTAGGGATTGGTGGGGAACAACCTCATCAGCACCTAATGAGAAATCAAAGTCTTTGGGTTCTTGGGGGAGTATGGTCGCAAGGCTGAAACTT

>ASV614  -  Tintinnidiidae
AAGTCTGGTGCCAGCAGCCGCGGTAATTCCAGCTCCAATAGCGTATATTAAAGTTGTTGCAGTTAAAAAGCTCGTAGTTGGATTTCTGGTAGGACGTGGATGCCGCTTCGATAGTGCGCAGAGATATCTTACCATCCTTCTGTTAACTCGTTTTGACCTTCTTTGGTCGGACGAGGGCTCAGATATTTTACCTTGAGAAAATTAGAGTGTTTCAGGCAGGCTAGCGTCGGAATACATTAGCATGGAATAATGGAATAGGACTTATACCTCTTCTGTTGGTCTAGGGGGTGCAAGTAATNNNNNNNNNNCTGTCAGAGGTGAAATTCTCGGATTTGTTAAAGACTAACCTATGCGAAAGCATTTGCCAAGGATGTTTTCATTAATCAAGAACGAAAGTTAGGGGATCAAAGACGATCAGATACCGTCCTAGTCTTAACCATAAACTATGCCGACTCGGGATCGGGGGCGAGAGTTATCCGCCTTCGGCACCGTATGAGAAATCAAAGTCTTTGGGTTCTGGGGGGAGTATGGTCGCAAGGCTGAAACTT

>ASV616  -  Ephelotidae
AAGTCTGGTGCCAGCAGCCGCGGTAATTCCAGCTCCGATAGCGTATATTAATGTTGTTGCAGTTAAAAAGCTCGTAGTTGAACTTCCGGCAAGATATCATCTTGTCTGTCTGTTTGGGTTTACGATGAAGAAATGACTTGTAAATTCGACAGGCTTTTACCGTGAACAAAATAGAGTGCTCAAAGCAGGCGTTTGCTTGAATAATACAGCATGGAATAATGAAATAGGACTTTATCCATTTTATTGGTTATTGGATGAAGTAATGATTAACAGAAACAGTTGGGGGCATCAGTACTTANNNNNNNNNNTTAATAGTCAGAGGTGAAATTCTTAGATTTATTAAAGACTAACTAATGCGAAAGCATTTGCCAAGGATGTTTTCATTAATCAAGAACGAAAGTTAGGGGATCAAAGACGATTAGATACCGTCGTAGTCCTAACCATAAACTATACCGACTAGGGATTGGTGAGGCAAACCCTCATCAGCACCTAATGAGAAATCAAAGTCTTTGGGTTCTGGGGGGAGTATGGTCGCAAGGCTGAAACTT

>ASV617  -  Dothideomycetes
AAGTCTGGTGCCAGCAGCCGCGGTAATTCCAGCTCCAATAGCGTATATTAAAGTTGTTGCAGTTAAAAAGCTCGTAGTTGAACCTTGGGCCTGGCTAGCCGGTCCGCCTCACCGCGTGTACTGGTCCGGCTGGGCCTTTCCTTCTGGGGATCCGCATGCCCTTCACTGGGTGTGTCGGGGAACCAGGACTTTTACTGTGAAAAAATTAGAGTGTTCAAAGCAGGCCTTCGCTCGAATACATTAGCATGGAATAATAGAATAGGACGTTGCGGTTCTATTTTGTTGGTTTCTAGGACCGNNNNNNNNNNAGAGGTGAAATTCTTGGATTTATTGAAGACTAACTACTGCGAAAGCATTTGCCAAGGATGTTTTCATTAATCAGGAACGAAAGTTAGGGGATCGAAGACGATCAGATACCGTCGTAGTCTTAACCATAAACTATGCCGACTAGGGATCGGGCGATGTTATCATTTTGACTCGCTCGGCACCTTACGAGAAATCATAAGTTTTTGGGTTCTGGGGGGAGTATGGTCGCAAGGCTGAAACTT

>ASV625  -  Picozoa_XXXX
AAGTCTGGTGCCAGCAGCCGCGGTAATTCCAGCTCCAATAGCGTATATTAAAGTTGTTGCAGTTAAAAAGCTCGTAGTCGGATTTTGGCATCACGCCGCACTGTCTGCCGATTGGTAAGTACGGTTTGGCGGGTGCTTCCTTCCGGTGCTGCGTTCTGCTCTTAGTTGAGCGGTTCGTTGGTTCCGGTTCTTTTACTTTGAGAAAATTAGAGTGTTCAAAGCAGGCCTATGCTCTGAATAGGTTAGCATGGAATAATAGAATAGGACTTTGGTTCTATTTTGTTGGTTTCTAGGACCGNNNNNNNNNNGAGGTGAAATTCTTGGATTAACGGAAGATGAACTTCTGCGAAAGCATCTGCCAAGGATGTTTTCATTGATCAAGAACGAAAGTTAGGGGATCGAAGACGATCAGATACCGTCGTAGTCTTAACCATAAACTATGCCGACTAGGGATGTGGAGGCGTTAACTTTGTACGACCCTCCATGCACCTTATGAGAAATCAAAGTCTATGGGTTCCGGGGGGAGTATGGTCGCAAGGCTGAAACTT

>ASV626  -  Labyrinthulomycetes_LAB1/6/8
AAGTCTGGTGCCAGCAGCCGCGGTAATTCCAGCTCCAATAGCGTATATTAAAGTTGTTGCAGTTAAAAAGCTCGTAGTTGGATTTCTGATGTCTTTTTGCGTTTCCTTCTTTGCCAGCGAAATGCTGGTGTTGGTCGCAATGGATGTCTTCTTTCTCCACAAATTCATCGCTGAATCATTAGTTTGGCTCGGTGTTGAATGGGGATCATTTACTGTGAAAAAATTAGAGTGTTCAAAGCAAGTATTATTTCTTGAATACATTAGCATGGAATAATAAGATAGGACTTGGGTAATATTTNNNNNNNNNNGAGGTGAAATTCTTGGATTTAAGAAAGACAAACTACAGCGAAAGCATTTATCAAGGATGTTTTCATTGATCAAGAACGAAAGTTGGGGGATCGAAGATGATTAGATACCATCGTAGTCTCAACCATAAACTATGCCGACTTGGGATTGGAGGACGTGAATTTTTAATAACTCCTTCAGCACCACATGAGAAATCAAAGTCTTTGGGTTCCGGGGGGAGTATGGTCGCAAGGCTGAAACTT

>ASV628 - Dinophyceae
AAGTCTGGTGCCAGCAGCCGCGGTAATTCCAGCTCCAATAGCGTATATTAAAGTTGTTGCGGTTAAAAAGCTCGTAGTTGGATTTCTGCCGAGGACGACCGGTCCGCCCTCTGGGTTGGTATCTGGTTCGGCCTGGGCATCTTCTTGGGGAACGTTCTGCACTTCACTGTGTGGGTCGGTAACCAGGACTTTTACTTTGAGGAAATTAGAGTGTTTCAAGCAGGCTTTTAGCCTTGAATACATTAGCATGGAATAATGATATAGGACCTCGGTTCTATTTTGTTGGTTTCTAGAACTGNNNNNNNNNNCAGAGGTGAAATTCTTGGATTTACGTATGAACAACTAATGCGAAAGCATTTTTCAAGGATGTTTTCATTGATCAAGAACGAAAGTTAGGGGATCGAAGACGATTAGATACCGTCCTAGTCTTAACCATAAACCATGCCGACTAGAGATTGGAGGTCGTTATCTTTACGACTCCTTCAGCACCTTATGAGAAATCAAAGTCTTTGGGTTCCGGGGGGAGTATGGTCGCAAGGCTGAAACTT

>ASV630  -  Soliformoviidae
AAGTCTGGTGCCAGCAGCCGCGGTAATTCCAGCTCCAAGAGCATATATTAAAGTTGCTGCAGTTAAAACGCCCGTAGCCTAAGCCACGCCGGGTCCAGTTGGTCTACCCCTTCCAAGGGGATGTGCACTTGTTGGGCTCGGTGTGACTATTGATTGTCGGGGCCCTTGGACTTAGTTGTCTAGGGTAAACCCTTACAGTCCTTTTATTGTGAATAAATCAAACTGCCCAAAGGAGACCGTAGGTCTTGAATGATTAAGCATGAGATAATGGAACAAGAACGGAGTGCAGTCCCATCCTNNNNNNNNNNAAGAGGTGAAATTCTATGATTCATGAAAGAAGAACAAAAGCACAAGCAGTTATCTAAAAACCCCCCATTGGTCAAGGACGAAAGTTTGGGGATCGAAGACGATTAGATACCGTCGTAGTCCAAACTATAAACGATGTCGCCTGAAGATTTCAAGGTGTTACTATACGACCCCTAGAGTACTCTGTGGGAAACCAAAAGCTCATGGACTCTGGGGGGAGTATGGTCGCAAGGCTGAAACTT

>ASV631  -  Warnowiaceae
AAGTCTGGTGCCAGCAGCCGCGGTAATTCCAGCTCCAATAGCGTATATTAAAGTTGTTGCGGTTAAAAAGCTCGTAGTTGGATTTCTGCTGAGGACGACCGGTCCGCCCTCTGGGTGAGTATCTGGCTCGGCCTTGGCATCTTCTTGAAGAACGTAACTGCACTTGACTGTGTGGTGCGGTATTCAAGACTTTTACTTTGAGGAAATTAGAGTGTTTGAAGCAGGCGCATGCCTTGAATACATTAGCATGGAATAATGAGATAGGACCTTTGTTCTATTTTGTTGGTTTCTAGAACTGNNNNNNNNNNTCAGAGGTGAAATTCTTGGATTTGTTAAAGACGGACTACTGCGAAAGCATTTGCCAAGGATGTTTTCATTGATCAAGAACGAAAGTTAGAGGATCGAAGACGATCAGATACCGTCCTAGTTCTAACCATAAACGATGCCGACTAGGGATCAGCGGGTGTTATTGTATGACCCCGTTGGCACCTTAAGGGAAACCAAAGTTTTTGGGTTCCGGGGGAAGTATGGTTGCAAGGCTGAAACTT

>ASV632  -  Pyramimonadaceae
AAGTCTGGTGCCAGCAGCCGCGGTAATTCCAGCTCCAATAGCGTATATTTAAGTTGTTGCAGTTAAAAAGCTCGTAGTTGGATTTCGGATGTGAACGACCGGTCCGCCGTTGCGGTGTGCACTGGACGTTTGTATCTTGTTGTCGGGGACGCGCACCTTGCCTTAAGTGGTCGGGACGCGGAGTCGGCGCTGTTACTTTGAAAAAATTAGAGTGTTCAAAGCAGGCAACCGCTCTGAATACATTAGCATGGAATAACGCTATAGGACTCTGGTCTTATTGTGTTGGTCTTCGAGACCGNNNNNNNNNNCAGAGGTGAAATTCTTGGATTTATGAAAGACGAACTTCTGCGAAAGCATTTGCCAAGGATGTTTTCATTAATCAAGAACGAAAGTTGGGGGCTCGAAGACGATCAGATACCGTCCTAGTCTCAACCATAAACGATGCCGACTAGGGATTGGCGGATGTTAAATCGATGACTTCGCCAGCACCTTATGAGAAATCAAAGTTTTTGGGTTCCGGGGGGAGTATGGTCGCAAGGCTGAAACTT

>ASV633  -  Labyrinthulaceae
AAGTCTGGTGCCAGCAGCCGCGGTAATTCCAGCTCCAATAGCGTATATTAAAGTTGTTGCAGTTAAAAAGCTCGTAGTTGGATTTCTGGTAGGAGTGACCGTTCCGAACTTGATTGTTCGTGTATTGTGTTTTCTCCAGCCATCCTTGTGGAGAACTTTTCTTGCATTAATTTGTAGGGATTGGGACCCGCATCGTTTACTGTGAAAAAATTAGAGTGTTTAAAGCAGGCAATCGCTTGAATACATTAGCATGGAATAATAAGATAGGACTTTGGTACTATTTTGTTGGTTTGCATACNNNNNNNNNNCAGAGGTGAAATTCTTGGATTTTGATCAGACGAACTACTGCGAAAGCATTTATCAAGGATGTTTTCATTAATCAAGAACGAAAGTTAGGGGATCGAAGATGATTAGATACCATCGTAGTCTTAACCATAAACTATGCCGACTAGGGATTGGCGGACGTTGTCTATATGACTTCGCCAGCACCTCATGAGAAATCAAAGTCTTTGGGTTCCGGGGGGAGTATGGTCGCAAGGCTGAAACTT

>ASV634  -  Bacillariaceae
AAGTCTGGTGCCAGCAGCCGCGGTAATTCCAGCTCCAATAGCGTATATTAAAGTTGTTGCAGTTAAAAAGCTCGTAGTTGGATTTGTGGCTGTCACGGGCGGCCTATCACTTAGTGTTAGTGCTTGCCTGTGTCGCCATCCTTGGGTGGAGCCCGTGTGGCATTAGGTTGTCGTGCGGGGGATGCCCATCGTTTACTGTGAGAAAATTAGAGTGTTCAAAGCAGGCTTATGCCGTTGAATATGTTAGCATGGAATAATAAGATAGGACCTCGGTACTATTTTGTTGGTTTGCGCACCGNNNNNNNNNNTCAGAGGTGAAATTCTTGGATTTCTGGAAGACGAACTACTGCGAAAGCATTTACCAAGGATGTTTTCATTAATCAAGAACGAAAGTTAGGGGATCGAAGATGATTAGATACCATCGTAGTCTTAACCATAAACTATGCCGACAAGGGATTGGCGGAGTTTCGTTTTGTCTCCGTCAGCACCTTATGAGAAATCACAAGTCTTTGGGTTCCGGGGGGAGTATGGTCGCAAGGCTGAAACTT

>ASV636  -  Dino-Group-I-Clade-5
AAGTCTGGTGCCAGCAGCCGCGGTAATTCCAGCTCCAATAGCGTATATTAAAGTTGTTGCGGTTAAAAAGCTCGTAGTTGGATTTCTGTCGGTGAGTGGCGCTCCGCCCCTTGTGGTGAGTAGTCGTCATGCCGCCGGCATCTTCTTGGGGAGCGTGTCTGCACTTCACTGTGTGGCGCGCAAGCCAGGACATTTACTTTGAGGAAATGAGAGTGTTTCAAGCAGGCGCACGCCGTGAATACGTTAGCATGGAATAATAGCATCGGACCTCGCTCCAAAGCTGTTGGTTTCTTGGGTCNNNNNNNNNNCAGAGGTGAAATTCTTGGATTTGTTGAAGACGGACTACTGCGAAAGCATCTGCCAAAGATGTTCTCATTGATCAAGAACGAAAGTTAGGTGATCGAAGACGATCAGATACCGTCCTAGTCTTAACCATAAACTATGCCGACTGGAGATAGGGGGTCGTTAAATTGGTGACGCCTTCTGCATCTTGAGAGAAATCAAAGTCTTTGGGTTCCGGGGGGAGTATGGTCGCAAGGCTGAAACTT

>ASV640  -  Heterocapsaceae
AAGTCTGGTGCCAGCAGCCGCGGTAATTCCAGCTCCAATAGCGTATATTAAAGTTGTTGCGGTTAAAAAGCTCGTAGTTGGATTTCTGCCGAGGACGACCGGTCCGCCCTCTGGGTGAGCATCTGGCTCGGCCTGGGCATCTTCTTGGAGAACGTATCTGCACTTGACTGTGTGGTGCGGTATCCAGGACTTTTACTTTGAGGAAATTAGAGTGTTTCAAGCAGGCATACGCCTTGAATACATTAGCATGGAATAATAAGATAGGACCTCGGTTCTATTTTGTTGGTTTCTAGAGCTGNNNNNNNNNNCAGAGGTGAAATTCTTGGATTTGTTAAAGACGGACTACTGCGAAAGCATTTGCCAAGGATGTTTTCATTGATCAAGAACGAAAGTTAGGGGATCGAAGACGATCAGATACCGTCCTAGTCTTAACCATAAACCATGCCGACTAGAGATTGGAGGTCGTTATATATACGACTCCTTCAGCACCTTATGAGAAATCAAAGTCTTTGGGTTCCGGGGGGAGTATGGTCGCAAGGCTGAAACTT

>ASV641  -  Corallinales_X
AAGTCTGGTGCCAGCAGCCGCGGTAATTCCAGCTCTGTAAGCGTATACCAAAGTTGTTGCAGTTAAAACGCTCGTAGTCGGATTTTAGCAATTCCGGATGTGTGCGCGTCGTGCGCGCACTTTGCAGGGATTGCTTTTGTGGGTGTGCGTGGGATGAGGCAACTTTATTGTTGAACGTCCCTACGCAACCACTCTTTACTGTGAGAAAATTAGAGTGTTCAAAGCAGGCAATTGCCGTGAATACATTAGCATGGAATAATAGAATAGGACTCTGTCTTATTTTGTTGGTTTGTTAATTNNNNNNNNNNCTAGAGGTGAAATTCTTAGATTGCCGAAAGACAAACTGCTGCGAAAGCGTCTGCCAAGGATGTTTTCATTGATCAAGAACGAAAGTAAGGGGATCGAAGACGATCAGATACCGTCGTAGTCTTTACTATAAACGATGAGGACTGGGGATCGGGCGAGGAATAACGATGACCCGCCCGGCACCCTCCGGGAAACCAAAGTGTTTGCTTTCTGGGGGGAGTATGGTCGCAAGGCTGAAACTT

>ASV642  -  Amphidomataceae
AAGTCTGGTGCCAGCAGCCGCGGTAATTCCAGCTCCAATAGCGTATATTAAAGTTGTTGCGGTTAAAAAGCTCGTAGTTGGATTTCTGCCGAGGACGACCGGTCCGCCCTCTGGGTGAGCATCTGGCTCGGCCTGGGCATCTTCTTGGAGAACGTAGCTGCACTTGACTGTGTGGTGCGGTATCCAGGACATTTACTTTGAGGAAATTAGAGTGTTTCAAGCAGGCATACGCCTTGAATACATTAGCATGGAATAATAAGATAGGACCTCGGTTCTATTTTGTTGGTTTCTAGAGCTGNNNNNNNNNNCAGAGGTGAAATTCTTGGATTTGTTAAAGACGGACTACTGCGAAAGCATTTGCCAAGGATGTTTTCATTGATCAAGAACGAAAGTTAGGGGATCGAAGACGATCAGATACCGTCCTAGTCTTAACCATAAACCATGCCGACTAGAGATTGGAGGTCGTTATCTATACGACTCCTTCAGCACCTTATGAGAAATCAAAGTCTTTGGGTTCCGGGGGGAGTATGGTCGCAAGGCTGAAACTT

>ASV644  -  Philasterida
AAGTCTGGTGCCAGCAGCCGCGGTAATTCCAGCTCCAATAGCGTATATTAAAGCTGTTGCAGTTAAAAAGCTCGTAGTTGAATTTCTGTACATTCTCAGTTCTGGCTTCGGTCAAGCTGTTGAATGTGCATCCGCTTGCAAACTTAGACCGGCCTTCACTGGTCGACTAAGGGAGTAAGCCCTTTACTTTGAAAAAATTAGAGTGTTTCAGGCAGGCAATGGCTCGAATACATTAGCATGGAATAATGGAATAGGACTTTTGTCCATTTGGTTGGTTATTGGACATAAGTAATGATTANNNNNNNNNNTTGTCAGAGGTGAAATTCTTGGATTTATTAAAGACTAACTTATGCGAAAGCATTTGCCAAGGATGTTTTCATTAATCAAGAACGAAAGTTAGGGGATCAAAGACGATCAGATACCGTCCTAGTCTTAACTATAAACTATACCGACTCGGAATCGGGCAGGCACTTCAAACTTGCTCGGCGCCGTATGAGAAATCAAAGTCTTTGGGTTCTGGGGGGAGTATGGTCGCAAGGCTGAAACTT

>ASV649  -  Tontoniidae
AAGTCTGGTGCCAGCAGCCGCGGTAATTCCAGCTCCAATAGCGTATATTAAAGTTGTTGCAGTTAAAAAGCTCGTAGTTGGATTTCTGCGAGGGTGCCAATGTCCGCCGACGCGCGTGCGCAGCGGCGCCCTCGCATCCTTCTGTTACCACCTCTCGGCATTCACTTGCCGGTGGTCGGCTCAGAGAATTTACCTTGAGAAAATTAGAGTGTTTCAGGCAGGCTAGGCCGGAATACATTAGCATGGAATAATGGAATAGGACTACGGTCTCGTTGTTGGTTTGAGGGACTGCAGTAATNNNNNNNNNNTTGTCAGAGGTGAAATTCTCAGATTTGTTAAAGACTAACTTATGCGAAAGCATTTGCCAAGGATGTTTTCATTAATCAAGAACGAAAGTTAGGGGATCAAAGACGATCAGATACCGTCCTAGTCTTAACCATAAACTATGCCGACTCGGGATCGGGGGCGTGAACTATCCGCCTTCGGCACCGTATGAGAAATCAAAGTCTTTGGGTTCTGGGGGGAGTATGGTCGCAAGGCTGAAACTT

>ASV651  -  Phaeocystaceae:plas
AAGTCTGGTGCCAGCAGCCGCGGTAATACGGGGGATGCAAGCGTTATCCGGATTTATTGGGCGTAAAGCGCCTGTAGGTTGTTTAATAAGTCTGTTGTTAAAGACTAGGGCTTAACCCTAGGAAAGCAATGGAAACTACTAGACTTGAGTATGATAGGGGTAGAGGGAATTTCTAGTGTAGCGGTGAAATGCGTAGATATTAGAAAGAACACCGGTGGCGAAGGCGCTCTACTGGATCATTACTGACACTCAGAGGCGAAAGCTAGGGTAGCAAAAGGGATTAGATACCCCTGTAGTCNNNNNNNNNNAGAGGGAATTTCTAGTGTAGCGGTGAAATGCGTAGATATTAGAAAGAACACCGGTGGCGAAGGCGCTCTACTGGATCATTACTGACACTCAGAGGCGAAAGCTAGGGTAGCAAAAGGGATTAGATACCCCTGTAGTCCTAGCCGTAAACGATGGATACTACATGTTGCGTTTTTAATGCAGTATGGTAGCTAACGCGTTAAGTATCCCGCCTGGGGAGTACGGTCGCAAGGCTGAAACTT

>ASV652 - Dinophyceae
AAGTCTGGTGCCAGCAGCCGCGGTAATTCCAGCTCCAGTAGCGTATATTAAAGTTGTTGCGGTTAAAAAGCTCGTAGTTGGATTTCTGTTGAGGTTGACCGGTCTGTCGTTAGATGTGATTTGGTTCGACTGAGACAATTTTTCGGTGTTGTTAGGTATTTCATCTTTCAATAACTGAATTTTTACTTTGAGGAAATTAGAGTGTTTCAAGCAGGTTTAATGCCGTGAATACTTTAGCATGGAATAATAAGATAGGACTTAGGTTTTATTTTGTTGGTTTCTAAAGCTTAAGTAATGANNNNNNNNNNTGTCAGAGGTGAAATTCTTGGATTTGTTAAAGACGAACTAATGCGAAAGCATTTGTCAAGGATGTTTTCATTGATCAAGAACGAAAGTTAGGGGATCGAAGACGATCAGATACCGTCCTAGTCTTAACCATAAACTATGCCGACTAGAGATTGGAAGCAGTTTTTCCGACGCTTTCAGCACCTCGTAAGAAATTAAAGTCTTTGGGTTCCGGGGGGAGTATGGTCGCAAGGCTGAAACTT

>ASV654  -  Gymnodiniaceae
AAGTCTGGTGCCAGCAGCCGCGGTAATTCCAGCTCCAATAGCGTATATTAAAGTTGTTGCGGTTAAAAAGCTCGTAGTTGGATTTCTGTTGGGAACGACCGGTCCGCCCATTGGGTGTGTATCTGGCTTGTTCTCGGCATCTTCTTGGTGAACGTTGCTGCACTTGACTGTGTGGAGCGCTACCCAGGACTTTTACTTTGAGGAAATTAGAGTGTTTCAAGCAGGCTTACGCCTTGAATACATTAGCATGGAATAATAAGATAGGACCTCGGTTCTATTTTGTTGGTTTCTAGAGCTGNNNNNNNNNNCAGAGGTGAAATTCTTGGATTTGTTAAAGACGGACTACTGCGAAAGCATTTGCCAAGGATGTTTTCATTGATCAAGAACGAAAGTTAGGGGATCGAAGACGATCAGATACCGTCCTAGTCTTAACCATAAACCATGCCGACTAGAGATTGGAGGTCGTTATCTTTACGACTCCTTCAGCACCTTATGAGAAATCAAAGTCTTTGGGTTCCGGGGGGAGTATGGTCGCAAGGCTGAAACTT

>ASV656  -  MAST-9
AAGTCTGGTGCCAGCAGCCGCGGTAATTCCAGCTCCAATAGCGTATATTAAAGTTGTTGCAGTTAAAAAGCTCGTAGTTGGATTTCTGGCTTGTGTCCCAGGTCGGCCCGATAGGGTCTGTTACTAGGAGACGCTTGCCATCCTGAGGAGTAGCGTGTGTGCTATTAATTTAGTGTGCACGTGAGTCCTCTCGTTTACTGTGAACAAATTAGAGTGTTTAAAGCAGGCAATTGCCTTGAATACATTAGCATGGAATAATAAGATAGGACTTCTGGTCTATTTGTTGGTTCAGGCCTGANNNNNNNNNNGTCAGAGGTGAAATTCTTGGATTTATGGAAGATGAACAACTGCGAAAGCATTTACCAAGGATGTTTTCATTAATCAAGAACGAAAGTTAGGGGATCGAAGATGATTAGATACCATCGTAGTCTTAACCATAAACTATGCCGACTAGGGATTGGACGTTGTTATTTTTGACACGTTCAGCACCTTATGAGAAATCAAAGTCTTTGGGTTCCGGGGGGAGTATGGTCGCAAGGCTGAAACTT

>ASV660  -  Blastodiniaceae
AAGTCTGGTGCCAGCAGCCGCGGTAATTCCAGCTCCAATAGCGTATATTAAAGTTGTTGCAGTTAAAAAGCTCGTAGTTGGATTTCTGCTGAGGACGACCGGTCCGCCCTCTGGGTGAGTATCTGGCTCGGCCTGGGCATCTTCTTGGAGAACGTAGCTGTACTTGACTGTATGGTGCGGTATTCAGGACTTTTACTTTGAGGAAATTTGAGTGTTTCAAGCAGGCACACGCCTTGAAAACATTAGCATGGAATAATAAGATAGGACCTTTGTTCTATTTTGTTGGTTTCTAGAGCTTNNNNNNNNNNCAGAGGTGAAATTCTTGGATTTGTTAAAGATGGACTACTGCGAAAGCATTTGCCAAGGATGTTTTCATTGATCAAGAACGAAAGTTAGGGGATCGAAGACGATCAGATACCGTCCTAGTCTTAACCATAAACAATGCCGACTAGAGATCGGAGGTCGTTATCTTTATGACTCTTTCAGCACCTTATGAGAAATCAAAGTCTTTGGGTTCTGGGGGGAGTATGGTCGCAAGGCTGAAACTT

>ASV661  -  MAST-9
AAGTCTGGTGCCAGCAGCCGCGGTAATTCCAGCTCCAATAGCGTATATTAAAGTTGTTGCAGTTAAAAAGCTCGTAGTTGGATTTCTTGGGTAGCAAGCGGGTCGGCACAAAGTGTCTGTACTAGCTTTGCTATTCAATCCTCGTAACAAGGTATCGGTGAGTTAACTCCATTCGGTGCTGAGTTGCGTCATTTACTGTGAACAAATTAGAGTGTTTAAAGCAGGCAAATGCTGTGAATACATTAGCATGGAATAATAAGATAGGACCTAGAGTCTATTTTGTTGGTTGCGATTTTAGNNNNNNNNNNCAGAGGTGAAATTCTTGGATTTATGGAAGATGAACAACTGCGAAAGCATTTACCAAGGATGTTTTCATTAATCAAGAACGAAAGTTAGGGGATCGAAGATGATTAGATACCATCGTAGTCTTAACCATAAACTATGCCGACTAGGGATTGGACGAAGTTATTTATACGACTTGTTCAGCACCTTATGAGAAATCAAAGTCTTTGGGTTCCGGGGGGAGTATGGTCGCAAGGCTGAAACTT

>ASV665  -  Cymatosiraceae
AAGTCTGGTGCCAGCAGCCGCGGTAATTCCAGCTCCAATAGCGTATATTAAAGTTGTTGCAGTTAAAAAGCTCGTAGTTGGATTTCTGGTGGGAGCGATCGGTCTGGCGCTTAGCGCGAGTACTTGCATCGTCTCCGGCCATCCTTGGGGAGAGTCTGTCTGGCATTAAGTTGTCGGGCAGAGGATCCTCATCGTTTACTGTGAAAAAATTAGAGTGTTCAAAGCAGGCTTATGCCGTTGAATATATTAGCATGGAATAATAAGATAGGACTTTGGTACTATTTTGTTGGTTTGCGCANNNNNNNNNNTCAGAGGTGAAATTCTTGGATTTACGGAAGACGAACTACTGCGAAAGCATTTACCAAGGATGTTTTCATTAATCAAGAACGAAAGTTAGGGGATCGAAGATGATCAGATACCATCGTAGTCTTAACCATAAACTATGCCGACTCGGGATTGGCGGGCGTTACTTTTTGACCCCGTCAGCACCGTATGTGAAAACAAAGTCTTTGGGTTCCGGGGGGAGTATGGTCGCAAGGCTGAAACTT

>ASV666  -  Thalassiosiraceae
AAGTCTGGTGCCAGCAGCCGCGGTAATTCCAGCTCCAATAGCGTATATTAAAGTTGTTGCAGTTAAAAAGCTCGTAGTTGGATTTCTGGCAGGAGGGGCCGGTCACACACTCTGTGCGTGAACTCGTGCCGTCTCTGGCCATCCTCGGGGAGATCCTGTTTGGCATTAAGTTGTCGGGCAGGGGATACCCGTCGTTTACTGTGAAAAAATTAGAGTGTTTAAAGCAGGCTTATGCCGTTGAATATATTAGCATGGAATAATAAGATAGGACTTCGGAACTATTTTGTTGGTTTGCGTTNNNNNNNNNNTTGTCAGAGGTGAAATTCTTGGATTTCCGGAAGACGAACTACTGCGAAAGCATTTACCAAGGATGTTTTCATTAATCAAGAACGAAAGTTAGGGGATCGAAGATGATTAGATACCATCGTAGTCTTAACCATAAACTATGCCGACTCGGGATCGGAGGTTGTTTTTTGACTCCTTCGGCACCGTATGAGAAATCAAAGTCTTTGGGTTCCGGGGGGAGTATGGTCGCAAGGCTGAAACTT

>ASV667  -  Dinophyceae_XX
AAGTCTGGTGCCAGCAGCCGCGGTAATTCCAGCTCCAACAGCGTATATTAAAGTTGTTGCGGTTAAAAAGCTCGTAGTTGGATTTCTGCTGAGGACGACCGGTCCGCCCTCTGGGTGAGTATCTGGTTCGGCCTGGGCATCTTTCTGGAGAGCGTTGCTGCACTTGACTGTGTGGTGCGATATCCAGGACATTTACTTTGAGGAAATTAGAGTGTTTCAAGCAGGCACACGCCTTGAATACATTAGCATGGAATAATAATCTAGGACCCCGGTTCTATTTTGTTGGTTTCTAGAGCTGNNNNNNNNNNCAGAGGTGAAATTCTTGGATTTGTTAAAGACGGACTACTGCGAAAGCATTTGCCAAGGATGTTTTCATTGATCAAGAACGAAAGTTAGGGGATCGAAGACGATCAGATACCGTCCTAGTCTTAACCATAAACCATGCCGACTAGAGATTGGAGGTCGTTACCTATACGACTCCTTCAGCACCTTATGAGAAATCAAAGTCTTTGGGTTCCGGGGGGAGTATGGTCGCAAGGCTGAAACTT

>ASV668  -  Labyrinthulaceae
AAGTCTGGTGCCAGCAGCCGCGGTAATTCCAGCTCCAATAGCGTATATTAAAGTTGTTGCAGTTAAAAAGCTCGTAGTTGGATTTCTGGTAGGAGCGACCGTGCCGAACTTGATTGTTCGTGTATTGTGTTGTCTCCAGCCATCCTCGTGGAGAAATTTTCTAGCATTAACTTGTTGGGATTGGGACCCGCGTCTTTTACTGTGAAAAAATTAGAGTGTTTAAAGCAGGCATTAGCTTGAATACATTAGCATGGAATAATAAGATAGGGCTTTGGTACTATTTTGTTGGTTTGCATACNNNNNNNNNNCAGAGGTGAAATTCTTGGATTTTGATCAGACGAACTACTGCGAAAGCATTTATCAAGGATGTTTTCATTAATCAAGAACGAAAGTTAGGGGATCGAAGATGATTAGATACCATCGTAGTCTTAACCATAAACTATGCCGACTAGGGATTGACGGACGTTGTCTATATGACTCCGCCAGCACCTCATGAGAAATCAAAGTCTTTGGGTTCCGGGGGGAGTATGGTCGCAAGGCTGAAACTT

>ASV669  -  Prorocentraceae
AAGTCTGGTGCCAGCAGCCGCGGTAATTCCAGCTCCAATAGCGTATATTAAAGTTGTTGCGGTTAAAAAGCTCGTAGTTGGATTTCTGCCGAGGACGACCGGTCCGCCCTCTGGGTGAGTATCTGGCTCGGCCTGGGCATCTTCTTGGAGAACGTGTCTGCACTTGACTGTGTGGTGCGGTATCCAGGACTTTTACTTTGAGGAAATTAGAGTGTTTCAAGCAGGCTTACGCCTTGAATACATTAGCATGGAATAATAAGATAGGACCTCGGTTCTATTTTGTTGGTTTCTAGAGCTGNNNNNNNNNNCAGAGGTGAAATTCTTGGATTTGTTAAAGACGGACTACTGCGAAAGCATTTGCCAAGGATGTTTTCATTGATCAAGAACGAAAGTTAGGGGATCGAAGACGATCAGATACCGTCCTAGTCTTAACCATAAACCATGCCGACTAGAGATTGGAGGTCGTTATTTATACGACTCCTTCAGCACCTTATGAGAAATCAAAGTCTTTGGGTTCCGGGGGGAGTATGGTCGCAAGGCTGAAACTT

>ASV672  -  Dino-Group-II-Clade-16
AAGTCTGGTGCCAGCAGCCGCGGTAATTCCAGCTCCAATAGCGTATATTAAAGTTGTTGCGGTTAAAAAGCTCGTAGTTGGATTTCTGTCGAGAACGCGCGGTCCACGCTTTGCGTGAGCATCTGTGTCGGTCTTGGCATCCTCTAGAGGATCGTTTCTGCGCTTGATTGCGTGGAGCGGAACTCTAGACTTTTACTTTGAGGAAATTAGAGTGTTCACGGCAGGCAAACGCCTTGAATACATTAGCATGGAATAATAACATAGGACCTTGGTTCTATTTTGTTGGTTTCTAGAGCTGNNNNNNNNNNCAGAGGTGGAATTCTTGGATTGCGTTACGACGAACTACTGCGAAAGCATTTGCCAAGGATGTTTTCATTGATCAAGAACGAAAGTTAGGGGATCGAAGACGCTTAGATACCGTCGTAGTCTTAACCATAAACTATGCCGACTAGAGATTGGAGGTCGTTTTTTTTATGACTCCTTCAGCACCTTATGAGAAATCAAAGTCTTTGGGTTCCGGGGGGAGTATGGTCGCAAGGCTGAAACTT

>ASV673  -  Thraustochytriaceae
AAGTCTGGTGCCAGCAGCCGCGGTAATTCCAGCTCCAGAAGCGTATGCTAATGTTGTTGCAGTTAAAAAGCTCGTAGTTGAATCTCTGGTTTGCCTGACCGGGCCTTTGGATGAATGTCCACTGTTTGCTTGTTTGTCGGGCGCGCCATCTTGGCAATGCTTTAGGGTGTTGCCTCGTTCACTGTAAAGAAAGCAGAGTGTTCAAAGCAGGTCGTAGATCTGAATGTTTATTATGGGATGATAAGATAGGGCTTGTGCGCTATTTTGTTGGTTTGCACGCGCAAGTAATGATTGATGGNNNNNNNNNNGAGGTGAAATTCTTGGATTTGCAAAAGACGAACTACGGCGAAGGCATTTAGCAAAGATGTTTTCTTCAATCAAGAACGAAAGTCAGGGGATCGAAGATGATTAGATACCATCGTAGTCTTGACCGTAAACGATGCCGACTAGCGATCGCGCGGTGTTTCTTTTTATTGACCCGCGCGGCAGCTCATGAGAAATCAAAGTCTTTGGGTTCCGGGGGGAGTATGGTCGCAAGGCTGAAACTT

>ASV675  -  Warnowiaceae
AAGTCTGGTGCCAGCAGCCGCGGTAATTCCAGCTCCAATAGCGTATATTAAAGCTGTTGCGGTTAAAAAGCTCGTAGTTGGATTTCTGCTGAGGACGACCGGTCCGCCCTCTGGGTGAGTATCTGGCTCGGCCTTGGCATCTTCTTGAAGAACGTAACTGCACTTGACTGTGTGGTGCGGTATTCAAGACTTTTACTTTGAGGAAATTAGAGTGTTTGAAGCAGGCGCATGCCTTGAATACATTAGCATGGAATAATGAGATAGGACCTTTGTTCTATTTTGTTGGTTTCTAGAACTGNNNNNNNNNNCAGAGGTGAAATTCTTGGATTTGTTAAAGACGGACTACTGCGAAAGCATTTGCCAAGGATGTTTTCATTGATCAAGAACGAAAGTTAGGGGATCGAAGACGATCAGATACCGTCCTAGTCTTAACCATAAACCATGCCGACTAGAGATTGGAGGTCGTTAATTATACGACCCCTTCAGCACCTTATGAGAAATCAAAGTCTTTGGGTTCCGGGGGGAGTATGGTCGCAAGGCTGAAACTT

>ASV676  -  Mariager-Fjord-lineage
AAGTCTGGTGCCAGCAGCCGCGGTAATTCCAGCACCAGTAGCGTATACCTATCTTGTTGCAGTTAAAAAGCTCGTAGCTGAAACTTGGGACTGAGCGGCAGGGTCTGCCGGGACGGTGTGTACCAGTCGCTCTTTCCTTCCTTCCGGTTTTTGCTTGCGTGCGGGACTTCACTGTTCCGCCGTGTAGCTCCGGATCTTTCACTGTGAATAAAGTAACGCGCTCTAAGCAGGCCTAATTATGCCTTGAATATTTCAGCATGGGATGATACAACAGGTCTTTGCGTCTATTTTGTTGGTTNNNNNNNNNNAGGTGAAATTCTTGGATTCGTGAAAGATTAACTTCTGCGAAAGCATTTTCCAGAGATGTTTCCGTCAGTCAAGAACTAAAGTTGGGGGATCGAAGATGATCAGATACCGTCGTAGTCTCAACCATAAACTATGCCGACCAGGGATTCGGGGCACGTTAATTGGACGACTCTCCGAGCACCTTGCGAGAAATCATTGAGTCTTTGGGTTCTGGGGGGAGTATGGTCGCAAGGCTGAAACTT

>ASV677  -  Dino-Group-II-Clade-1
AAGTCTGGTGCCAGCAGCCGCGGTAATTCCAGCTCCAATAGCGTATATTAAAGTTGTTGCGGTAAAAAAGCTCGTAGTTGGATTTCTGTTGAGGGCGACCGGTCCATACAACGTATGCGTATCTGGTTCGGCTTCGGCATCCTCTCGAAAGACGTTTCTGCGCTTGATTGCGTGGAGCGGAGTTCGGGACTTTTACTTTGAGGAAATTAGAGTGTTCACGGCAGGCTATCGCCAGAATACATTAGCATGGAATAATACTATAGGATCTTGATTCTATTTTGTTGGTTTCTAGAATTGANNNNNNNNNNTCAGAGGTGGAATTCTTGGATTGTGTTGCGACGAACTACTGCGAAAGCATTTGCCAAGGATGTTTTCATTGATCAAGAACGAAAGTAAGGGGATCGAAGACGATTAGATACCGTCGTAGTCTTTACCATAAACTATGCCAACTAGAGATGGGGCATCGTTCACTTACGACTTGCTCCGCACCTTATGAGATATCAAAGTCTTTGGGTTCCGGGGGGAGTATGGTCGCAAGGCTGAAACTT

>ASV681  -  Colpodellaceae:plas
AAGTCTGGTGCCAGCAGCCGCGGTAATACGGGGGATGCAAGCGTTATCCGGAATAACTGGGCGTAAAGCGTCTGTAGGTGGTTTAGTGTGTTCTTAGTTAAATTATGAAGCCTAACTTCATGAAAAGTAAGAAAACTAGTAGACTTGAGTACGATAGGGGTAAGAGGAATTCTTCGAGAAGTAGTGAAATGCGAAGATACGAAGGAGAAGATCATAAGCGAAGGCTTCTTACTGGGTCGTAACTGACACTGAGAGACGAAAGCTAGGGGAGCGAATGGGATTAGATACCCCAGTAGTCNNNNNNNNNNTCTTCGAGAAGTAGTGAAATGCGAAGATACGAAGGAGAAGATCATAAGCGAAGGCTTCTTACTGGGTCGTAACTGACACTGAGAGACGAAAGCTAGGGGAGCGAATGGGATTAGATACCCCAGTAGTCCTAGCTGTAAACGATGGATATTCGGTGCCGGAAATTTTATTAGAACATTTCGGTACCCTAGCTAACGCGTTAAATATCCCGCCTGAGGAGTACGCTCGCAAGGCTGAAACTT

>ASV682  -  Thraustochytriaceae
AAGTCTGGTGCCAGCAGCCGCGGTAATTCCAGCTCCAATAGCATATACTAACGTTGTTGCAGTTAAAAAGCTCGTAGTTGAATTTCTGGTAGACTGGCCGGTGGCTTGGGCCGAATGGCGCTTGTACTCGCTGTGCCGGTTGGCCATGTTGGGTTGCATTTATGTGGCCCTTTTTCACTGTAAAAAAATTAGAGTGTTTCAAGCAGGACGTAGTCTTGAATATGATAGTATGGAATGATAAGATACGACTGACCTCGTACTTGTTGGTTTATGGAGGACAGTAATGATGAACAGGGACNNNNNNNNNNGAGGTGAAATTCTTGGATTTTGGAAAGAGAAACGAAAGCGAAAGCATTTACCAAGGATGTTTTCATTGATCAAGAACGAAAGTTAGGGGATCGAAGATGATTAGATACCATCGTAGTCTTAACCGTAAACTATGCCGACTTGCGATTGTCCACTGTCGTCTTTTTATGACTTGGGCAGCAGCACATGAGAAATCAAAGTCTTTGGGCTCCGGGGGGAGTATGGTCGCAAGGCTGAAACTT

>ASV683  -  Blastodiniaceae
AAGTCTGGTGCCAGCAGCCGCGGTAATTCCAGCTCCAATAGCGTATATTAAAGTTGTTGCGGTTAAAAAGCTCGTAGTTGGATTTCTGCCGAGGGCGACCGGTCCGCCCTCTGGGTGAGTATCTGGCTCGGCCTGGGCATCTTCTTGGAGAGTGTATCTGCACTTGACTGTGTGGTGCAGTATCCAGGACTTTTACTTTGAGGAAATTAGAGTGTTTCAAGCAGGCATACGCCTTGAATACATTAGCATGGAATAATAAGATAGGACCTTGGTTCTATTTTGTTGGTTTCTAGGGCTGNNNNNNNNNNCAGAGGTGAAATTCTTGGATTTGTTAAAGACGGACGACTGCGAAAGCATTTGCCAAGGATGTTTTCATTGATCAAGAACGAAAGTTAGGGGATCGAAGACGATCAGATACCGTCCTAGTCTTAACCATAAACAATGCCGACTAGAGATTGGAGGTCGTTATCTGTACGACTCCTTCAGCACCTTATGAGAAATCAAAGTCTTTGGGTTCCGGGGGGAGTATGGTCGCAAGGCTGAAACTT

>ASV684  -  Licnophoridae
AAGTCTGGTGCCAGCAGCCGCGGTAATTCCAGCTCCAATAGCGTATATTAAAGTTGTTGCAGTTAAAAAGCTCGTAGTTGGATTTCTGGGGACACGCCGACTTGGTATGATTACCACCGAAGCGTGGACTCATCGTTCCGCAGCGAAAGCTGACTTCACGGTTGGTTTCCCGCGCGGATGTTTTACCTTGAGGAAATTAGAGTGTTTCAGGCAGGCTTGGCCAGGATACGCTAGCATGGAATAATTAGGAGGACTTAGGCCTCACTCGTTGGTTTGGGGGTCCGAGTAATGGTTAATANNNNNNNNNNTCAGAGGTGAAATTCTTGGATTTTTTAAAGACTAACCTGTGCGAAAGCATTTGCCAAGGATGTTTTCATTAATCAAGAACGAAAGTTAGGGGTTCGAAGACGATCAGATACCGTCGTAGTCCTAACCATAAACTATGCCGACTAGGGATCGGTGGATGTTAGCGTTTGACTCCATCGGCACCTTATGAGAAATCAAAGTCTTTGGGTTCCGGGGGGAGTATGGTCGCAAGGCTGAAACTT

>ASV686  -  Dinophyceae_XX
AAGTCTGGTGCCAGCAGCCGCGGTAATTCCAGCTCCAATAGCGTATATTAAAGTTGTTGCGGTTAAAAAGCTCGTAGTTGGATTTCTGCCGAGGACGACCGGTCCGCCCTCTGGGTGAGTATCTGGCTCGACCTGGGCATCCTTCCAGAGAATGTGTCTGCTCTTGACTGAGTGGTGCAGTATCTGGAACTTTTACTTTGAGGAAATTAGAGTGTTTCAAGCAGGCATACGCCTTGAATACATTAGCATGGAATAATAAGATAGGACCTCGGTTCTATTTTGTTGGTTTCTAGAGCTGNNNNNNNNNNTCAGAGGTGAAATTCTTGGATTTGTTAAAGACGGACTACTGCGAAAGCATTTGCCAAGGATGTTTTCATTGATCAAGAACGAAAGTTAGGGGATCGAAGACGATCAGATACCGTCCTAGTCTTAACCATAAACCATGCCGACTAGAGATTGGAGGTCGTTATCTTACGACTCCTTCAGCACCTTACGAGAAATCAAAGTCTTTGGGTTCCGGGGGGAGTATGGTCGCAAGGCTGAAACTT

>ASV688  -  Philasterida
AAGTCTGGTGCCAGCAGCCGCGGTAATTCCAGCTCCAATAGCGTATATTAAAGTTGTTGCAGTTAAAAAGCTCGTAGTTGAATTTCTGTACATTCTCAGTTCTGGCTTCGGTCAAGCTGTTGAATGTGCATCCGCTTGCAAACTTAGACCGGCCTTCACTGGTCGACTAAGGGAGTAAGCCCTTTACTTTGAAAAAATTAGAGTGTTTCAGGCAGGCAATGGCTCGAATACATTAGCATGGAATAATGGAATAGGACTTTTGTCCATTTGGTTGGTTATTGGACATAAGTAATGATTANNNNNNNNNNCAGAGGTGAAATTCTTGGATTTATTAAAGACTAACTTATGCGAAAGCATTTGCCAAGGATGTTTTCATTGATCAAGAACGAAAGTTAGGGGATCGAAGACGATCAGATACCGTCCTAGTCTTAACCATAAACCATGCCGACTAGAGATTGGAGGTCGTTATCTTTACGACTCCTTCAGCACCTTATGAGAAATCAAAGTCTTTGGGTTCCGGGGGGAGTATGGTCGCAAGGCTGAAACTT

>ASV691  -  Labyrinthulaceae
AAGTCTGGTGCCAGCAGCCGCGGTAATTCCAGCTCCAATAGCGTATATTAAAGTTGTTGCAGTTAAAAAGCTCGTAGTTGGATTTCTGGTCGGAGCGACCATACCGGGCTTGATTGTCCGTGTAATGTGTTGCCTCCAGCCATCCTCGTGGAGAACTTTTCTGGCATTAACTTGTCGGGATGGGGACCCGCGTCATTTACTGTGAAAAAATTAGAGTGTTTAAAGCAGGCAATTGGCTTGAATACATTAGCATGGAATAATAAGATAGGACTTTGGTGCTATTTTGTTGGTTTGCACANNNNNNNNNNCAGAGGTGAAATTCTTGGATTTTTTACAGACGAACTACTGCGAAAGCATTTATCAAGGATGTTTTCATTAATCAAGAACGAAAGTTAGGGGATCGAAGATGATTAGATACCATCGTAGTCTTAACCATAAACTATGCCGACTAGGGATTGGCGGACGTTGTTTATATGACTCCGCCAGCACCTCATGAGAAATCAAAGTCTTTGGGTTCCGGGGGGAGTATGGTCGCAAGGCTGAAACTT

>ASV694  -  Abeoformidae_Group_MAIP_2
AAGTCTGGTGCCAGCAGCCGCGGTAATTCCAGCTCCAATAGCGTATATTAAAGTTGTTGCAGTTAAAAAGCTCGTAGTTGGATGTTGGGTTCTAGTTATGGTCGGTCTCTTCTAGAGTACTGTCATGCTGGCCCTTTTTCTCGAGGCCTATAGGTGCACTTTACCGTGTGTTTATAGTGTTCGGGACTTTTACCGTGAGAAAATTAGAGTGTTCATAGCAGGCTAGTGCTTGAATATTACAGCATGGAATAATGGAATAGGATCATGATCTTATTTTGTTGGTTTCTAAGATTAAGATNNNNNNNNNNTCAGAGGTGAAATTCTTAGATTTACAAAAGATTAACTTCTGCGAAAGCATTTGCCAAGGATGTTTTCGTTAATCAAGAACGAAAGTTGAGGGATCGAAGATGATCAGATACCGTCGTAGTCTTAACCATAAACTATGCCGACTAGGGATTGGTGGTCGTTAATAAATGTCACCATCAGCACCTTATGAGAAATCAAAGTTTTTGGGTTCTGGGGGGAGTATGGTCGCAAGGCTGAAACTT

>ASV695  -  Phaeophyceae_XX
AAGTCTGGTGCCAGCAGCCGCGGTAATTCCAGCTCCAATAGCGTATATTAAAGTTGCTGCAGTTAAAAAGCTCGTAGTTGGATTTGTGGCGTGGTCGTCCGGCGGGGCTCCTTCATTGGGGCTGTTTGTCTGGTTTTTCGACCGCACCATTCTCGGGTAGTGTGTCGCTGGCATTAGGTTGTCGGCTTCTTCACGCCCGTCGTTTACTGTGAAAAAATTAGAGTGTTCAAAGCAGGCTTAGGCCGTTGGATACATTAGCATGGAATAATGAGATAGGGCCACGACGGTCTATTTTGTTNNNNNNNNNNCAGAGGTGAAATTCTTGGATTTATGGAAGACGAACTACTGCGAAAGCATTTACCAAGGATGTTTTCATTAATCAAGAACGAAAGTTAGGGGATCGAAGATGATTAGATACCATCGTAGTCTTAACCATAAACTATGCCGACTAGGGATTGGCGGTCGTTAATTTAAGGACTCCGTCAGCACCTTCCGAGAAATCAAAGTCTTTGGGTTCCGGGGGGAGTATGGTCGCAAGGCTGAAACTT

>ASV698  -  Dino-Group-I-Clade-4
AAGTCTGGTGCCAGCAGCCGCGGTAATTCCAGCTCCAACAGCGTATATTAAAATTGTTGCGGTTAAAACGCTCGTAGTCGAATTCTTGCTAGGTGGCTCCGGTGCTTCCCAGTGAAGTATACGCGGTAATCTCCTGTGCTATTACTTGGGGAAGGTGTATATGCTTCAATGCATGTCACACTACCTAAGTCCTTACTTTGAGGAAATGAGTGTGTTTCAAGCAGGCGCAAGCCTTGAATATGATAGCATGGAATAACAGCATGAGACCTTCTTTCAAAGCTGTTGGTTCTTTGGAATTNNNNNNNNNNTCAGAGGTGAAATTCTTGGATTTTTTAAAGACAAACAATTGCGAAGGCATTTACCCAGGATGTTCTCATTGATCAAGAACGAAAGTTAGGGGATCGAAGACGATCAGATACCGTCCTAGTCTTAACCATAAACCATGTCGGCTGGAGATTGGAGCTGTCAGATTAGTGACAACTTCGGCATCTTGAGAGAAATCGAAGCCTTTGGGTTCCGGGGGGAGTATGGTCGCAAGGCTGAAACTT

>ASV699  -  Protosteliida_X
AAGTCTGGTGCCAGCAGCCGCGGTAATTCCAGCTCCAATAGCGTATATTAAATTTGTTGCAGTTAAAAAGCTCGTAGTCTTAGTTTGAGTAACGTAGCGTAATGTCGTCAATATTTTGACGCTAGCGAAAACGGACTCATATCCGGGGCGGTACGGTGGACATTGAGTTGTCGCCGTTTTCTGACTTCGTAATTACCTTGAGGAAAATAGAGTGTTCAAAGCATGCAATTTCGCATGAATAATTTAGCATGGAATAGTGTTTATTGCGAGGGGGTTGATTGGGACCGACCCCTTCGTANNNNNNNNNNGAGGTGAAATTCTTGGATTTATTTGGGATACACAAATGCGAAGGCATTCGTCAGGGGTGTTTTCATTGATCAAGAACGATAGTTAAGGGATCGAAGACGATCAGATACCGTCGTAGTCTTAACCGTAAACTATGCCGACCAGGAATCGTGTGATGTTAATATGGATGACTCACTCAGCGCCTACAGAGAAATCTTTAGTCTTTGGGTTCTGGGGGGAGTATGGTCGCAAGGCTGAAACTT

>ASV702  -  Paradinidae
AAGTCTGGTGCCAGCAGCCGCGGTAATACCAGCTCCACAAGCGTATATTAATGTTGTTGCAGTTAAAAAGCTCGTAGTTGGATATCTGTCATGGTGGGCCTGGCCCAATGACCGTTTGGTCGTTGTGTGCCGGCAGTCTTCGGACGTGCTCGCTTGACATCCTTCAGGAGAACCGTTCTGCCATTAATTTGGTTGGGGCGAGGATCCTGATCGTTTACTTTGAACAAATTAGAGTGTTTAACGCAGGCTTTATGTCGCGAATAGATTAGCATGGAATAATAAGATAGGACTTCGGCACNNNNNNNNNNGAGGTGAAATTCTCGGATTCTAGTAAGACAAACTTTTGCGAAAGCATTCACCAAGGATGTCTTCTTTAATCAAGAACGAAAGTTGGGGGATCGAAGACGATCAGATACCGTCGTAGTCTCAACCATAAACTATACCAACTAAGGATTGGGCGTCGTTGAATTTGGACATGCTCAGCACTTTATTTGAGAAATCATAAGTTTTTGGGTTCTGGGGGGAGTATGGTCGCAAGGCTGAAACTT

>ASV704  -  Ostreobiaceae
AAGTCTGGTGCCAGCAGCCGCGGTAATTCCAGCTCCAATAGCGTATATTTAAGTTGTTGCGGTTAAAACGCTCGTAGTTGGACTTTGGGTTCCGCTTCGTCGGTCCGCCCTCGCGGGCGCGCACCGCACGTTCGGCAACCTTTTTGGTCGGTCCCTGTGGCTGGGCTTCACTGTCTGGCCGCCGGCGTCCGTCCGGGTTACTTTGAGGAAAATAGAGTGTTCAAAGCACGCGGATGCGCGAATACGCTAGCATGGAATAACACGAGAGGGCTGTGGGCCACACGTGGTTGGTCTGTGGNNNNNNNNNNAGAGGTGAAATTCTTGGATTTGTGGAAGGCGAACATCTGCGAAAGCGATTGCCAAGGACGTCTCCGTTGATCAAGAACGAAAGTTGGGGGATCGAAGATGATTAGATACCGTCGTAGTCCCAACCGTAAACGATGCCGACTAGGGATCGGCGGGCGTTCCGTTTTATGGCCCCGCCGGCACCTGACGAGAAATCGAAGTCTTTGGGTTCCGGGGGGAGTACGGTCGCAAGGCTGAAACTT

>ASV705  -  Cohnilembidae
AAGTCTGGTGCCAGCAGCCGCGGTAATTCCAGCTCCAATAGCGTATATTAAAGTTGTTGCAGTTAAAAAGCTCGTAGTTGAACTTCTGTACGTGTTCTGTTCTGGCTCCGGTCAAGCAGTAACGCGTGCATCCGCTTGCAAACTAGTCTCGTCCTTAACTGGTCGTTCTAGGGAGTAAGCCCTTTACTTTGAAAAAATTAGAGTGTTTCAGGCAGGCAATGGCTCGAATACATTAGCATGGAATAATGGAATAGGACTTTTGTCCATTTGGTTGGTTATTGGACTTAAGTAATGATTANNNNNNNNNNTTGTCAGAGGTGAAATTCTTGGATTTATTAAAGACTAACTTATGCGAAAGCATTTGCCAAGGATGTTTTCATTAATCAAGAACGAAAGTTAGGGGATCAAAGACGATCAGATACCGTCCTAGTCTTAACTATAAACTATACCGACTCGGAATCGGCCAGGCTTTTCAAACTTGGTCGGCGCCGTATGAGAAATCAAAGTCTTTGGGTTCTGGGGGGAGTATGGTCGCAAGGCTGAAACTT

>ASV706  -  Cryptomonadales_X:nucl
AAGTCTGGTGCCAGCAGCCGCGGTAATTCCAGCTCCAATAGCGTATACTAAAGTTGTTGCAGTTAAAAAGCTCGTAGTCGAATGAAGGTATCTTGTATTGCGCGGACGTTTAGGTGTAACTTAGACTAGTTTGCGCACAAGATCCTCCCTTGTGTATCTCAAACGGTCAACTATTAAATTATGTTGGTCCATTTGAAATACATACATTACTGTGAACAAAATAGAGTGTTCATGGCAGGTCAATATAGGCTTGAATACCTCAGCATGGAATAATAGAATAGGACTTCCGGTTCTATTTNNNNNNNNNNCAGAGGTGAAATTCTAGGATTGACGGAAGACGAACAACTGCGAAAGCATCTGCCAAGGATGTTTTCATTGATCAAGAACGAAAGTTAGGGGATCGAAGACGATTAGATACCGTCGTAGTCCTAACCATAAACTATGCCGACTGGGGATTGGTAGATGTACCAAACACGACTCTATCAGCACCCTATGAGAAATCAAAGTCTTTGGGTTCTGGGGGGAGTATGGTCGCAAGGCTGAAACTT

>ASV707  -  Dothideomycetes
AAGTCTGGTGCCAGCAGCCGCGGTAATTCCAGCTCCAATAGCGTATATTAAAGTTGTTGCAGTTAAAAAGCTCGTAGTTGAAACTTGGGCCTGGCTGGCGGGTCCGCCTCACCGCGTGCACTCGTCCGGCCGGGCCTTCCTTCTGAAGAACCTCATGCCCTTCACTGGGCGTGCTGGGGAATCAGGACTTTTACTTTGAAAAAATTAGAGTGTTCAAAGCAGGCCTTTGCTCGAATACGTTAGCATGGAATAATAAAATAGGGCGTGCGTTTCTATTTTGTTGGTTTCTAGAGACGCCNNNNNNNNNNAGAGGTGAAATTCTTGGATTTACTGAAGACTAACTACTGCGAAAGCATTTGCCAAGGATGTTTTCATTAATCAGTGAACGAAAGTTAGGGGATCGAAGACGATCAGATACCGTCGTAGTCTTAACCGTAAACTATGCCGACTAGGGATCGGGCGATGTTCTTTTTCTGACTCGCTCGGCACCTTACGAGAAATCAAAGTTTTTGGGTTCTGGGGGGATTATGGTCGCAAGGCTGAAACTT

>ASV712  -  Chlorarachnida_X
AAGTCTGGTGCCAGCAGCCGCGGTAATTCCAGCTCCAATAGCGTATATTAAAGTTGTTGCAGTTAAAAAGCTCGTAGTTGGATGTCTAGCTTTGCGCGGACGGCCCGCCTTCGGGTTGAGTGCTGGAAGCGCTAGCTTGTTTTCCGGTTTGTGTCCCTTCCCTTGACTGTGGCGGGGTTCACGATCCGGATCTGTTACTTTGAAGAAATTCGGGTGTTCAAAGCAGGCTTATGCCGTGAAGACTGCAGCATGGAATAACAACATAGGGCTATCGCGTCTCATTTTGTTGGTTCTGGGANNNNNNNNNNAGAGGTGAAATTCTCAGATTCCCGGAAGAGCAACTTATGCGAAAGCGTTCACCAAGGAGGTCCTGTTTAATCAAGAACGAAAGTTGGGGGATCGAAGACGATCAGATACCGTCGTAGTCTCAACCATAAACTATGCCGACTAGGGATTGGAGGACGTTGACTTATCCGACTTCTTCAGCACCTTATGAGAAATCAAAGTCTTTGGGTTCCGGGGGGAGTATGGTCGCAAGGCTGAAACTT

>ASV713  -  Colpodida
AAGTCTGGTGCCAGCAGCCGCGGTAATTCCAGCTCCAATAGCGTATATTAAAGTTGTTGCAGTTAAAAAGCTCGTAGTTGAATTTCTGGCCGGCGCTGTTCACGGCTCTCGCAGTCGGTTCAGGAGCCTGGTCATCCGTATGGGAAGCTAGCACGTCCTTCAGTGGTCGGCTAGTGGATCATACACTTTACTTTGAAAAAATTAGAGTGTTTCAGGCAGGCAATTGCTTGGATACTGCAGCATGGAATAATGGAATAGGACTTTGACCTATTTGTTGGTTTCTTGAGGTCAAAGTAATNNNNNNNNNNTTGTCAGAGGTGAAATTCTTGGATTTATTAAAGACGAACTTATGCGAAAGCATTTGCCAAGGATGTTTTCATTAATCAAGAACGAAAGTTAGGGGATCAAAGACGATCAGATACCGTCCTAGTCTTAACCATAAACTATACCGACTAGGGATTGGTGAGGTTTCTTAAGCCTCATCAGCACCTTATGAGAAATCAAAGTCTTTGGGTTCTGGGGGGAGTATGGTCGCAAGGCTGAAACTT

>ASV716  -  Gymnodiniaceae
AAGTCTGGTGCCAGCAGCCGCGGTAATTCCAGCTCCAATAGCGTATATTAAAGCTGTTGCGGTTAAAAAGCTCGTAGTTGGATTTCTGTCAAGGACAACTGGTCCGCCCTTCGGGTGAGCACATAGTTTGGTCTTGGCATCTTGTTGGAAACTGTTGCTGCACTTGGTTGTGTGGCGCAGCGTCCAGCACTTTCACTTTGAGGAAATTGGAGTGTTTCAAGCAGGCACATGCCTTTGGACACAGTAGCATGGAATAATTAGATTGGGCTTTTGCTCCAACTTGTCGGTTTCTGGAGCTNNNNNNNNNNCAGAGGTGAAATTCTTGGATCTGCTAAAGACGGACAACTGCGAAAGCGTTTGCCCAGGATGTTTTCATTGATCAAGAACGAAAGTTAGGGGATCGAAGACGATCAGATACCGTCCTAGTCTTAACCATAAACTATGCCAACTAGGGATTGGTGGTCGTTAGTTGCACGACCCCATCAGCACCTGATGAGAAATCAAAGTCTTTGGGTTCTGGGGGGAGTATGGTCGCAAGGCTGAAACTT

>ASV717  -  Gymnodiniaceae
AAGTCTGGTGCCAGCAGCCGCGGTAATTCCAGCTCCAATAGCGTATATTAAAGCTGTTGCGGTTAAAAAGCTCGTAGTTGGATTTCTGTCAAGGACAACTGGTCCGCCCTCCGGGTGAGCACATAGTTTGGTCTTGGCATCTTGCTGGAAATTGTTGCTGCACTTGGTTGTGTGGCGCAGGGTCCAGCACTTTCACTTTGAGGAAATTGGAGTGTTTCAAGCAGGCACATGCCTTTGGACACAGTAGCATGGAATAATTAGATTGGGCTTTAGCTCCAACTTGTCGGTTTCTGGAGCTNNNNNNNNNNCAGAGGTGAAATTCTTGGATCTGCTAAAGACGGACAACTGCGAAAGCGTTTGCCCAGGATGTTTTCATTGATCAAGAACGAAAGTTAGGGGATCGAAGACGATCAGATACCGTCCTAGTCTTAACCATAAACTATGCCAACTAGGGATTGGTGGTCGTTAGTTGCACGACCCCATCAGCACCTGATGAGAAATCAAAGTCTTTGGGTTCTGGGGGGAGTATGGTCGCAAGGCTGAAACTT

>ASV718  -  Thalassiosiraceae
AAGTCTGGTGCCAGCAGCCGCGGTAATTCCAGCTCCAATAGCGTATATTAAAGTTGTTGCAGTTAAAAAGCTCGTAGTTGGATTTCTGGCAGGAGGGACCGGTCACGCACTCTGTGTGTGAACTTGGCTCCCTCTGGCCATCCTTGGGGAGATCCTGTTTGGCATTAAGTTGTCGGGCAGGGGATACCCATCGTTTACTGTGAAAAAATTAGAGTGTTTAAAGCAGGCTTATGCCGTTGAATATATTAGCATGGAATAATAAGATAGGACTTCGGAACTATTTTGTTGGTTTGCGTTANNNNNNNNNNTTGTCAGAGGTGAAATTCTTGGATTTCCGAAAGACGAACTACTGCGAAAGCATTTACCAAGGATGTTTTCATTAATCAAGAACGAAAGTTAGGGGATCGAAGATGATTAGATACCATCGTAGTCTTAACCATAAACTATGCCGACTCAGGATTGGCGGTTGTTTTTTGACTCCGTCAGCACTGTATGAGAAATCAAAGTCTTTGGGTTCCGGGGGGAGTATGGTCGCAAGGCTGAAACTT

>ASV719  -  Oligotrichida_X
AAGTCTGGTGCCAGCAGCCGCGGTAATTCCAGCTCCAATAGCGTATATTAAAGTTGTTGCAGTTAAAAAGCTCGTAGTTGGATTTCTGGGAGAGTGCCAATGTCCGCCGAAGTGCGTGCGCAGCGGCGCTCTTTCATCCTTCTGTTAACGGCTCTTGGCATTCATTTGCTGGTGTCGGGCTCAGATATTTTACCTTGAGAAAATTAGAGTGTTTCAGGCAGGCTAGGCCGGAATACATTAGCATGGAATAATGGAATAGGACTACGGTCTCTTTGTTGGTTTGAGGGACTGCAGTAATNNNNNNNNNNTTGTCAGAGGTGGAATTCTCGGATTTGTTAAAGACTAACTTATGCGAAAGCATTTGTCAAGGATGTTTTCATTAATCAAGAACGAAAGTTAGGGGATCAAAGACGATCAGATACCGTCCTAGTCTTAACCATAAACTATGCCGACTCGGGATCGGGGGCGCGAACTATCCGCCTTCGGCACCGTATGAGAAATCAAAGTCTTTGGGTTCTGGGGGGAGTATGGTCGCAAGGCTGAAACTT

>ASV724  -  Dino-Group-II-Clade-1
AAGTCTGGTGCCAGCAGCCGCGGTAATTCCAGCTCCAATAGCGTATATTAAAGTTGTTGCGGTAAAAAAGCTCGTAGTTGGATTTCTGTTGAGGGCGACCGGTCCATACAACGTATGCGCATCTGGTTCGGCCTCGGCATCCTCTCGAAAGACGTTTCTGCGCTTGACTGCGTGGAGCGGATCTCGGGACTTTTACTTTGAGGAAATTAGAGTGTTCACGGCAGGCTATCGCCAGAATACATTAGCATGGAATAATACTATAGGATCTTGATTCTATTTTGTTGGTTTCTAGAATTGANNNNNNNNNNTCAGAGGTGGAATTCTTGGATTGTGTTGCGACGAACTACTGCGAAAGCATTTGCCAAGGATGTTTTCATTGATCAAGAACGAAAGTAAGGGGATCGAAGACGATTAGATACCGTCGTAGTCTTTACCATAAACTATGCCAACTAGAGATGGGGCATCGTTCACTTACGACTTGCTCCGCACCTTATGAGATATCAAAGTCTTTGGGTTCCGGGGGGAGTATGGTCGCAAGGCTGAAACTT

>ASV725  -  Plesiotrichopidae
AAGTCTGGTGCCAGCAGCCGCGGTAACTCCAGCTCCAATAGTGTATTTTAACGTTGTTGCAGTTAAAAAGCTCGTAGTTGAATTTCTGGTCAGGGAAGGTCGCCTTCGTGGTGATTAAATCCCTTGGCCATCCGCTTGGGAAGTAGGTGCGTCCTTTATTGGGCAGCCTTTGGAACAGGCATTTTACTTTGAAGAAATTAGAGTGTTTAAGGCAGGCTATGCTTGAATACATCAGCATGGAATAATAGAATAGGATTTGCCGATTTTATTGGTTATTTGGCAAATAATGATTAACAGGNNNNNNNNNNCTCGGCGGTCAGAGGTGAAATTCTAATTCGCTGAAGACGAACTAATGCGAAAGCATTTGCCAAGGATGTTTTCATTAATCAAGAACGAAAGTTAGGGTATCAAAGACGATTAGATACCGTCGTAGTCCTAACCATAAACTATACCGACTAGAGATTGGCAGGGCAAATGCCCTGTCAGCATCTAATGAGAAATCAAAGTCTTTGGGTTCTGGGGGGAGTATGGTCGCAAGGCTGAAACTT

>ASV726  -  Gymnodiniaceae
AAGTCTGGTGCCAGCAGCCGCGGTAATTCCAGCTCCAATAGCGTATATTAAAGTTGTTGCGGTTAAAAAGCTCGTAGTTGGATTTCTGCTGAGGACGATCGGTCCGCCCTCTGGGTGAGCATTGACTCGGCCTTGGCATCTTCTTGGAGAACGCTACTGCACTTGACTGTGTGGTGCGGTATCCAGGACTTTTACTTTGAGGAAATTAGAGTGTTTCAAGCAGGCGCACGCCTTGAATACATTAGCATGGAATAATAAGATAGGACCTTGGTTCTATTTTGTTGGTTTCTAGAGCTGANNNNNNNNNNCAGAGGTGAAATTCTTGGATTTGTTAAAGACGGACTACTGCGAAAGCATTTGCCAAGGATGTTTTCATTGATCAAGAACGAAAGTTAGGGGATCGAAGACGATCAGATACCGTCCTAGTCTTAACCATAAACCATGCCGACTAGAGATTGGAGGTCGTTACTTATACGACTCCTTCAGCACCTTATGAGAAATCAAAGTCTTTGGGTTCCGGGGGGAGTATGGTCGCAAGGCTGAAACTT

>ASV728 - Dinophyceae
AAGTCTGGTGCCAGCAGCCGCGGTAATTCCAGCTCCAATAGTGTATATTAAAGTTGCTGCGGTTAAAATGCTCGTAGTTTAACATCTGCCGAGGGCGACCGGTCCACCCGCGGGGTGAGTATATTGTTTGGTCTGGGCATAATTTTGAATCGTTCCACTGTACTTGGCTGTGCTGTGTGTGCGAGTCTTGCAATTTACTTTGAGGAAATTAGAGTGTTTCCAGCATGCATATGCACTGAACACATTAGCATGGAATATTGAATTCGGATCGCCGCTGTATTCAATTGGTTTTTAAAGCNNNNNNNNNNCAGAGGTGAAATTCTTGGATTTATTAAAGACGAGCTGCTGCGAAAGCATTTGCCAATTATGTTTTCATTGATCAAGAACTAAAGTTAGGGGATCGAAGACGATCAGATACCGTCCTAGTCCTAACGTTAAACAATGCCGACTAGGAATTGAAGGTAGTCAATTGTACGACTCCTCCAGCGTTTTATGATAAATCAAAGTACTTGGGTTCCGGGGGGAGTATGGTCGCAAGGCTGAAACTT

>ASV730  -  Philasterida
AAGTCTGGTGCCAGCAGCCGCGGTAATTCCAGCTCCAATAGCGTATATTAAAGTTGTTGCAGTTAAAAAGCTCGTAGTTGAACTTCTGTGTATATCCAGTCGTGGCTTCGGTCAGTCTGTGATGTGCACATCCGCTTGCAAACCAGGACCGGCCTTTACTGGTCGACCTGGGGAGTAGGCCTTTTACTTTGAAAAAATTAGAGTGTTTCAAGCAGGCAATGGCTCGAATACATTAGCATGGAATAATGGAATAGGACTTTTGTCTATTTGGTTGGTTATTAGACATGAGTAATGATTANNNNNNNNNNTTGTCAGAGGTGAAATTCTTGGATTTATTAAAGACTAACTTATGCGAAAGCATTTGCCAAGGATGTTTTCATTAATCAAGAACGAAAGTTAGGGGATCAAAGACGATTAGACACCGTCCTAGTCTTAACTATAAACTATACCGACTCGGGATTGTATAGGCTAAATAAACTTATACAGCACCGTATGAGAAATCAAAGTCTTTGGGTTCTGGGGGGAGTATGGTCGCAAGGCTGAAACTT

>ASV731  -  Dino-Group-I-Clade-5
AAGTCTGGTGCCAGCAGCCGCGGTAATTCCAGCTCCAATAGCGTATATTAAAGTTGTTGCGGTTAAAAAGCTCGTAGTTGGATTTCTGCATGGAAGGAGCGGTCCACCCATTGGGCGAGTTACTGCTACCTTTGGTGCATCTTTCTGAGGACGTGTTCTTCACTTAATTGTGAGGGCGCAGGACTCAGAACATTTACTTTGAGGAAATGAGAGTGTTTCAAGCAGGCAAATGCCTTGAATACGTTAGCATGGAATAATAGCATCGGACCATCGTCCAGCTGTTGGTGTCTGGGCGAAGNNNNNNNNNNTCAGAGGTGAAATTCTTGGATTTGTTGAAGACGGACCACTGCGAAAGCATCTGCCAAAGATGTTCTCATTGATCAAGAACGAAAGTTAGGTGATCGAAGACGATCAGATACCGTCCTAGTCTTAACCATAAACTATGCCGACTGGAGATAGGAAGCGTTTATCTTACGACTCTTTCTGCATCTTGAGAGAAATCAAAGTCTTTGGGTTCCGGGGGGAGTATGGTCGCAAGGCTGAAACTT

>ASV732  -  Licnophoridae
AAGTCTGGTGCCAGCAGCCGCGGTAATTCCAGCTCCAATAGCGTATATTAAAGTTGTTGCAGTTAAAAAGCTCGTAGTTGGATTTCTGGGGACACGCCGACTTGGTATGATTACCACCGAAGCGTGGACTCATCGTTCCGCAGCGAAAGCTGACTTCACGGTTGGTTTCCCGCGCGGATGTTTTACCTTGAGGAAATTAGAGTGTTTCAGGCAGGCTTGGCCAGGATACGCTAGCATGGAATAATTAGGAGGACTTAGGCCTCACTCGTTGGTTTGGGGGTCCGAGTAATGGTTAATANNNNNNNNNNCAGAGGTGAAATTCTTGGATTTTTTAAAGACTAACCTGTGCGAAAGCATTTGCCAAGGATGTTTTCATTAATCAAGAACGAAAGTTAGGGGATCGAAGACGATCAGATACCGTCCTAGTCTTAACTATAAACCATGCCGGCTAGAGATCGGAGGTTGTTCGTTTTGTGACGCCTTCAGCATCTTGAGAGAAATCAAAGCCTTTGGGTTCCGGGGGGAGTATGGTCGCAAGGCTGAAACTT

>ASV733  -  Labyrinthulaceae
AAGTCTGGTGCCAGCAGCCGCGGTAATTCCAGCTCCAATAGCGTATATTAAAGTTGTTGCAGTTAAAAAGCTCGTAGTTGGATTTCTGGTAGGAGCGACCATGCCGGGCTTGATTGTCTGTGCAATGTGTTGTCTCCAGCCATCCTCGTGGAGAGCGTTTCTGGCATTAATTTGTTGGAGGCGGGACCCGCGTCATTTACTGTGAAAAAATTAGAGTGTTTAAAGCAGGCAATTGGCTTGAATACATTAGCATGGAATAATAAGATAGGACTTTGGTGCTATTTTGTTGGTTTGCACANNNNNNNNNNCAGAGGTGAAATTCTTGGATTTTTTACAGACGAACTACTGCGAAAGCATTTATCAAGGATGTTTTCATTAATCAAGAACGAAAGTTAGGGGATCGAAGATGATTAGATACCATCGTAGTCTTAACCATAAACTATGCCGACTAGGGATTGGCGGACGTTGTTTTTATGACTCCGTCAGCACCTCATGAGAAATCAAAGTCTTTGGGTTCCGGGGGGAGTATGGTCGCAAGGCTGAAACTT

>ASV734  -  Chrysochromulinaceae
AAGTCTGGTGCCAGCAGCCGCGGTAATTCCAGCTCCAATAGCGTATATTAAAGTTGTTGCAGTTAGAACGCTCGTAGTCGGATTTCGGGGCAGTCCGACCGGTCTGCCGATGGGTATGCACTGGCCGGAGTGTCCTTTTTGCCGGAGACCGTGCCTACTCTTAACTGAGCGGGGGCGGGAGACGGCACTTTTACTTTGAAAAAATCAGAGTGTTTCAAGCAGGCAGCTCGCTCTTGCATGGATTAGCATGGGATAATGAAATAGGACTTTGGTGCTATTTTGTTGGTTTCGAACACCGNNNNNNNNNNGAGAGGTGAAATTCTCAGACCCGCGGAAGACGAACCACTGCGAAAGCATTTGCCAGGGATGTTTTCACTGATCAAGAACGAAAGTTAGGGGATCGAAGATGATCAGATACCGTCGTAGTCTTAACCATAAACCATGCCGACTAGGGATTGGAGGATGTTCACTGATTGACTCCTTCAGCACCTTACGGGAAACTAAAGTCTTTGGGTTCCGGGGGGAGTATGGTCGCAAGGCTGAAACTT

>ASV735  -  Dinophyceae_XX
AAGTCTGGTGCCAGCAGCCGCGGTAATTCCAGCTCCAATAGCGTATATTAAAGTTGTTGCGGTTAAAAAGCTCGTAGTTGGATTTCTGCCGAGGACGTCCGGTCCACCCTCTGGGTGTGCACATGGCACGGCCTGGGCATCTTCTTGGGGAACGTATCTGCACTTGACTGTGTGGTGCGGTATCCAGGACTTTTACTTTGAGGAAATTAGAGTGTTTCAAGCAGGCATGCGCCTTGAATACATTAGCATGGAATAATAAGATAGGACCTCGGTTCTATTTTGTTGGTTTCTAGAGCTGNNNNNNNNNNCAGAGGTGAAATTCTTGGATTTGTTAAAGACGGACTACTGCGAAAGCATTTGCCAAGGATGTTTTCATTGATCAAGAACGAAAGTTAGGGGATCGAAGACGATCAGATACCGTCCTAGTCTTAACCATAAACCATGCCGACTAGAGATTGGAGGTCGTTACTTATACGACTCCTTCAGCACCTTATGAGAAATCAAAGTCTTTGGGTTCCGGGGGGAGTATGGTCGCAAGGCTGAAACTT

>ASV736  -  MAST-1
AAGTCTGGTGCCAGCAGCCGCGGTAATTCCAGCTCCAATAGCGTATATTAAAGTTGTTGCAGTTAAAAAGCTCGTAGTTGGATTTCTGGCAGGAGCGACCGGTCCGCCGCAAGGTGTGCACTAGGTCGTCTCCAGTCATCTTTGTGGGAACTGCTCTGGCATTAGGTTGTCGGGGTTAGGGAACACATCGTTTACTGTGAAAAAATTAGAGTGTTTAAAGCAGGCTTATGCCGTTGAATACATTAGCATGGAATAATAAGATAGGACTTTGGTGGTCTATTTTGTTGGTTTGCACACCNNNNNNNNNNGTCAGAGGTGAAATTCTTGGATTTATGAAAGACGAACTACTGCGAAAGCATTTACCAAAGATGTTTTCATTAATCAAGAACGAAAGTTAGGGGATCGAAGATGATTAGATACCATCGTAGTCTTAACCATAAACTATGCCGACTAGGGATTGGTGGTCGTTCATTATGACTCCATCAGCACCTTATGAGAAATCAAAGTCTTTGGGTTCCGGGGGGAGTATGGTCGCAAGGCTGAAACTT

>ASV738  -  Dino-Group-I-Clade-1
AAGTCTGGTGCCAGCAGCCGCGGTAATTCCAGCTCCAATAGCGTATATTAAAGTTGTTGCGGTTAAAAAGCTCGTAGTTGGAGTTCTGCCAGGTGACGCTCGTCCGCCCAAGTGGTGTGTACAGGGCGTGCATCTGGCCCTTTCAAGGGGAACGTGTCTGCTCTTTACTGAGTGGTGCGAGATCCTTGACTTTTACTTTGAGGAAATAAGAGTGTTCCAAGCAGGCTCTCGTCGTGCATAGCTCAGCATGGAATAATAGCATTGGACTTCGTTTCTAAGCTGTTGGTTGCAAGAAGCGNNNNNNNNNNCAGAGGTGAAATTCTTGGATTTGTTAAAGACGGACTACTGCGAAAGCATCTGCCATGGATGTTTTCATTGATCAAGAACGAAAGTTAGGGGATCGAAGACGATCAGATACCGTCCTAGTCTTAACTATAAACCATGCCGGCTAGAGATCGGAGGTCGTTCGATTTGTGACACCTTCAGCATCTTGAGAGAAATCAAAGCCTTTGGGTTCCGGGGGGAGTATGGTCGCAAGGCTGAAACTT

>ASV739  -  MAST-9
AAGTCTGGTGCCAGCAGCCGCGGTAATTCCAGCTCCAATAGCGTATATTAAAGTTGTTGCAGTTAAAAAGCTCGTAGTTGGATTTCTGGCGTGCGACCCGGGTCGGCCCGAAATGGGTCTGTACTAGGAGTCGCGCGCCATCCTTGGGGCGAGGCGTTCTACCATTAACTTGGCGGTGCGTTGAGCCCCATCGTTTACTGTGAACAAATTAGAGTGTTTAAAGCAGGCATATGCCTTGAATACATTAGCATGGAATAATAAGATAGGACTTCGGTAATATTTTGTTGGTTCATTATTGNNNNNNNNNNTCAGAGGTGAAATTCTTGGATTTATGGAAGATGAACAACTGCGAAAGCATTTACCAAGGATGTTTTCATTAATCAAGAACGAAAGTTAGGGGATCGAAGATGATTAGATACCATCGTAGTCTTAACCATAAACTATGCCGACTAGGGATTGGGCGGCGTTATTATATGACCCGCTCAGCACCTTATGAGAAATCAAAGTCTTTGGGTTCCGGGGGGAGTATGGTCGCAAGGCTGAAACTT

>ASV741  -  Dysteriidae
AAGTCTGGTGCCAGCAGCCGCGGTAACTCCAGCTCCAATAGTGTATCTTAACGTTGTTGCAGTTAAAAAGCTCGTAGTTGAATTTCTGGGGGGGTGTTTCAAGGTACGTCCTGATTCTGCCCCCTCATCCGCTTTGGAACCAGGATGGGTATTAGGTTATCGGCCTGGCGAAGGGGCATTTTACTTTGAAGAAATTAGAGTGTTCCAGGCAAGCATTTGCTTGAATACATCAGCATGGAATAATGGAATAGGACAAGCTTCATTTTATTGGCTATTGAACTTGTAATGATTAACAGGGNNNNNNNNNNTTTGTCAGAGGTGGAATTCTAGGATTAACTGAAGACGAACTAATGCGAAGGCATTTGCCAAGGATGTTTTCATTAATCAAGAACGAAAGTTAGGGGATCAAAGACGATTAGATACCGTCGTAGTCCTAACTATAAACTATACCGACTAGGGATTGGCAGGGGGGGAGTCCCCTGTCAGCACCTAATGAGAAATCAAAGTCTTTGGGTTCTGGGGGGAGTATGGTCGCAAGGCTGAAACTT

>ASV742  -  MAST-11
AAGTCTGGTGCCAGCAGCCGCGGTAATTCCAGCTCCAATAGCGTATATTAAAGTTGTTGCAGTTAAAAAGCTCGTAGTTGGACTTCTGCGGGTGGCGGCCGGTCGTGCCCTTATTGTGGCGTGAACTTGGCTTCTTGCCGCCCGCATCTTTGGGGAGATTGTGCGTGGCATTAGGTTGTCGTGCATGGGATTCTCATCATTTACTGTGAAAAAATTAGAGTGTTTAAAGCAGGCCTTTGCCTTGAATACATTAGCATGGAATAATAAGATAGGACCGTTGTCTATTTTGTTGGTTTACNNNNNNNNNNCAGAGGTGAAATTCTTGGATTTTCGGAAGACGCACGACTGCGAAAGCATTTACCAAGGATGTTTTCATTAATCAAGAACGAAAGTTAGGGGATCGAAGATGATTAGATACCATCGTAGTCTTAACCATAAACGATGCCGACTCGGGATTGGCCGCCGTTGAATTAATGACACGGTCAGCACCGTAGGCGAAAGCAAAGTCTTTGGGTTCCGGGGGGAGTATGGTCGCAAGGCTGAAACTT

>ASV745  -  Ceramiaceae
AAGTCTGGTGCCAGCAGCCGCGGTAATTCCAGCTCTGTAAGCGTATACCAAAGTTGTTGCAGTTAAAACGCTCGTAGTCGGACGTTGGCGGGCGCTGCGAGTCGGCCTCACGGTCGATCTTGTTGGCGACCGCCTTTGTGGAGGGGGGCTTAGGTTTTGGTGCTTTATTGTCATCCCTTTGTCGCTGCCACCGTTTACTGTGAAAAAATTAGAGTGTTCAAAGCGGGCGTTTGCCATGAATACATTAGCATGGAATAATAGAATAGGACCTGGTCCTGTTTTGTTGGTTTGTGAGTATNNNNNNNNNNGCGTCAGAGGTGAAATTCTTGGATTGCCGGAAGACAAACAGCTGCGAAAGCGTCTGCCAAGGACGTTTTCATTGATCAAGAACGAAAGTAAGGGGATCGAAGACGATCAGATACCGTCGTAGTCTTTACCATAAACTATGAGGACTGGGGATCGGGCGTGGCTATTTGGTACGCTCGGCACCCTTCGGGAAACCAAAGTATTTGCTTTCTGGGGGGAGTATGGTCGCAAGGCTGAAACTT

>ASV747  -  Chrysochromulinaceae
AAGTCTGGTGCCAGCAGCCGCGGTAATTCCAGCTCCAATAGCGTATATTAAAGTTGTTGCAGTTAGAACGCTCGTAGTCGGATTTCGGGGCGGGCCGACCGGTCTGCCGATGGGTACGCACTGGTCGGCGCGTCCTTCCTTCCGGAGACCGTGCCTACTCTTAACTGAGCGGGGGCGGGAGACGGATCGTTTACTTTGAAAAAATCAGAGTGTTTCAAGCAGGCAGCTCGCTCTTGCATGGATTAGCATGGGATAATGAAATAGGACTTTGGTGCTATTTTGTTGGTTTCGAACACCGNNNNNNNNNNGAGAGGTGAAATTCTCAGACCAGCGGAAGACGAACTACTGCGAAAGCATTTGCCAGGGATGTTTTCACTGATCAAGAACGAAAGTTAGGGGATCGAAGAGGATCAGATACCCTCGTAGTCTTAACCATAAACCATGCCGACTAGGGATTGGGGGATGTTCACATATCGACTCCCTCAGCACCTTACGGGAAACTAAAGTCTTTGGGTTCCGGGGGGAGTATGGTCGCAAGGCTGAAACTT

>ASV750  -  Thraustochytriaceae
AAGTCTGGTGCCAGCAGCCGCGGTAATTCCAGCTCCAGAAGCGTATGCTAATGTTGTTGCAGTTAAAAAGCTCGTAGTTGAATCTCTGGTTTGCCTGACCGAGCCTTTGGATGAATGTCCACTGTTTGCTTGTTTGTCGGGCGCGCCATCTTGGCAATGCTTTAGGGTGTTGCCTCGTTCACTGTAAAGAAAGCAGAGTGTTCAAAGCAGGTCGTAGATCTGAATGTTTATTATGGGATGATAAGATAGGGCTTGTGCGCTATTTTGTTGGTTTGCACGCGCAAGTAATGATTGATGGNNNNNNNNNNGAGGTGAAATTCTTGGATTTGCAAAAGACGAACTACGGCGAAGGCATTTAGCAAAGATGTTTTCTTCAATCAAGAACGAAAGTCAGGGGATCGAAGATGATTAGATACCATCGTAGTCTTGACCGTAAACGATGCCGACTAGCGATCGCGCGGTGTTTCTTTTTATTGACCCGCGCGGCAGCTCATGAGAAATCAAAGTCTTTGGGTTCCGGGGGGAGTATGGTCGCAAGGCTGAAACTT

>ASV751  -  Dino-Group-I-Clade-4
AAGTCTGGTGCCAGCAGCCGCGGTAATTCCAGCTCCAATAGCGTATATTAAAATTGTTGCGGTTAAAACGCTCGTAGTTGGATATCTGTGAGTGGGTTTCGGTGCTTCCCAGTGAAGATTACACGGAGCTCTGCTCACATTTGTTCAGGGAGGGTGGATGCACTTCACTGTGTGACCACATGATCTGAATTTTTACTTTGAGGAAATGAGAGTGTTCCAAGCAGGCAATCGCCGTGAATATGATAGCATGGAATAATAGCACAGGACTCTTGGTTCAATGCTGTTGGTTTGTTGAGCTNNNNNNNNNNTCAGAGGTGAAATTCTTGGATTTTTTAAAGACGAACAATTGCGAAGGCATCTACCCAGGATGTTTTTGTTGATCAAGAACGAAAGTTAGGGGATCGAAGACGATCAGATACCGTCCTAGTCTTAACCTTAAACTATGCCGGCTGGAGATTGGGGTCGTCAGATTTGTGACGTCTTCAGCATCCTATGAGAAATCTAAGTCTTTGGGTTCCGGGGGGAGTATGGTCGCAAGGCTGAAACTT

>ASV753  -  Strombidiidae
AAGTCTGGTGCCAGCAGCCGCGGTAATTCCAGCTCCAATAGCGTATATTAAAGTTGTTGCAGTTAAAAAGCTCGTAGTTGGATTTCTGGGAGGGTGCCAATGTCCGTCGTCGTACGTGTTGCAGCGGCGCCCTTCCATCCTTCTGTTAACGACTTTGGGCATTCATTTGCTGGAGTCGGGCTCAGATATTTTACCTTGAGAAAATTAGAGTGTTTCAGGCAGGCTAAGCCGGAATACATTAGCATGGAATAATGGAATAGGACTACGGTCTCTTTGTTGGTTTGAGGGACTGCAGTAANNNNNNNNNNTTGTCAGAGGTGGAATTCTCGGATTTGTTAAAGACTAACTTATGCGAAAGCATTTGCCAAGGATGTTTTCATTAATCAAGAACGAAAGTTAGGGGATCAAAGACGATCAGATACCGTCCTAGTCTTAACCATAAACTATGCCGACTCGGGATCGGGGGCGCGAACTATCCGCCTTCGGCACCGTATGAGAAATCAAAGTCTTTGGGTTCTGGGGGGAGTATGGTCGCAAGGCTGAAACTT

>ASV757  -  Warnowiaceae
AAGTCTGGTGCCAGCAGCCGCGGTAATTCCAGCTCCAATAGCGTATATTAAAGTTGTTGCGGTTAAAAAGCTCGTAGTTGGATTTCTGCTGAGGACGACCGGTCCGCCCTCTGGGTGAGTATCTGGCTCGGCCTTTGCATCTTCTTGAAGAACGTAACTGCACTTGACTGTGTGGTGCGGCATTCAAGACTTTTACTTTGAGGAAATTAGAGTGTTTGAAGCAGGCGTATGCCTTGAATACATTAGCATGGAATAATGAGATAGGACCTTTATTCTATTTTGTTGGTTTCTAGAATTGNNNNNNNNNNCAGAGGTGAAATTCTTGGATTTGTTAAAGACGGACTACTGCGAAAGCATTTGCCATGGATGTTTTCATTGATCAAGAACGAAAGTTAGGGGATCGAAGACGATCAGATACCGTCCTAGTCTTAACCATAAACCATGCCGACTAGAGATTGGAGGTCGTTTACTATACGACTCCTCCAGCACCTTATGAGAAATCAAAGTCTTTGGGTTCCGGGGGGAGTATGGTCGCAAGGCTGAAACTT

>ASV758  -  RAD-B_X_Group-IVe
AAGTCTGGTGCCAGCAGCCGCGGTAATTCCAGCTCCAATAGCGTATACTAACGTTGTTGCAGTTAAAAAGCTCGTAGTTGGATTTCTGTTAGGGTGAGGCGGCCGGCCACTCGTGGTTGTAGCTTGTTATCACCTTGGCATCTTGTCACAATCCGTGATGGCATTAACTTGTTGTCGCTGGGGACTGACTCGTTTACTTTGAGAAAATTAGAGTGTTCAAAGCAGGCTATCGCCTTGAATATATTAGCATGGAATAATAATATAGGACTTTGGTTCTATTTTGTTGGTTGTTCGAGAANNNNNNNNNNCGAGAGGTGAAATTCTTGGACCTTCGGAAGACTAACAACTGCGAAAGCATTCGCCTAGGATGTTCTCTTTAATCAAGAACGAAAGTTGGGGGATCGAAGACGATCAGATACCGTCGTAGTCTCAACTATAAACTATGCCAGCTAGGGATTGGTGGACGTTTTCGTACGACTCCATCAGCACCTTATGAGAAATCAAAGCATTTGGGTTCCGGGGGGAGTATGGTCGCAAGGCTGAAACTT

>ASV761  -  Gastrocirrhidae
AAGTCTGGTGCCAGCAGCCGCGGTAATTCCAGCTCCAATAGCGTATATTAAAGTTGTTGCAGTTAAAAAGCTCGTAGTTGGATTTCTGGCAATGCGCTGATGTCGGCCGTGTGCTCGTGCAGATGCGCGTTTCCATCCTTCTGTTAACGTTTCTTGGTATTCATTTACTGGTTTCGGGCTCAGATATTTTACCTTGAGAAAATTAGAGTGTTTCAGGCAGGCTTGCGCCGGAATACATTAGCATGGAATAATAGAATAGGACTCCGGTTCCTTTTGTTGGTTTGAGGGCCGAAGTAATNNNNNNNNNNTTGTCAGAGGTGAAATTCTTTGATTTGTTAAAGACTAACCTATGCGAAAGCATTTGCCAAGGATGTTTTCATTAATCAAGAACGAAAGTTAGGGGATCAAAGACGATCAGATACCGTCCTAGTCTTAACCATAAACTATGCCGACTAGGGATCGGAGGCGTGCGAAATCCGCCTTCGGCACCTTATGAGAAATCAAAGTCTTTGGGTTCTGGGGGGAGTATGGTCGCAAGGCTGAAACTT

>ASV762  -  Thaumatomonadidae
AAGTCTGGTGCCAGCAGCCGCGGTAATTCCAGCTCCAGTAGCGTATATTAAAGTTGTTGCAGTTAAAAAGCTCGTAGTTGGATGTATGGTCCGGCGCGCTTGGCCCGCTCCCATTGGGAGTGTGTTTTGCTGATGCGCGCTAACCATCCTTCCAGAGAACGTTTCTACCCTTAATTGGGCCGGATTCGCGATCTGGGTCATTTACTTTGAAGAAATTAGAGTGTTTAAAGCAGGCTCGTGCCGTGTATACATTAGCATGGAATAATAATTTAGGACTTCGGTTCTATTTTGTTGGTTTNNNNNNNNNNCAGAGGTGAAATTCTTGGATTCGCTGAAGACTAACTTATGCGAAAGCATTCACCAAGGATGTCTTCTTTAATCAAGAACGAAAGTTGGGGGATCGAAGACGATCAGATACCGTCGTAGTCTCAACCATAAACTATGCCGACTAAGGATGAGTGAACGTTGCATTTTCGACTTCATTTGCACTTTATGAGAAATCAAAGTTTTTGGGTTCTGGGGGGAGTATGGTCGCAAGGCTGAAACTT

>ASV765  -  Prorocentraceae
AAGTCTGGTGCCAGCAGCCGCGGTAATTCCAGCTCCAATAGCGTATATTAAAGTTGTTGCGGTTAAAAAGCTCGTAGTTGGATTTCTGCCGAGGACGACCGGTCCGCCCTCTGGGTGAGCATCTGGATCGGCCTGGGCATCTTCTTGGAGAACGTATCTGCACTTGACTGTGTGGTGCGGTATCCAGGACTTTTACTTTGAGGAAATTAGAGTGTTTCAAGCAGGCATACGCCTTGAATACATTAGCATGGAATAATAAGATAGGACCTCGGTTCTATTTTGTTGGTTTCTAGAGCTGNNNNNNNNNNCAGAGGTGAAATTCTTGGATTTGTTAAAGACGGACTACTGCGAAAGCATTTGCCAAGGATGTTTTCATTGATCAAGAACGAAAGTTAGGGGATCGAAGACGATCAGATACCGTCCTAGTCTTAACCATAAACCATGCCGACTAGAGATTGGAGGTCGTTATATATACGACTCCTTCAGCACCTTATGAGAAATCAAAGTCTTTGGGTTCCGGGGGGAGTATGGTCGCAAGGCTGAAACTT

>ASV766  -  Warnowiaceae
AAGTCTGGTGCCAGCAGCCGCGGTAATTCCAGCTCCAATAGCGTATATTAAAGCTGTTGCGGTTAAAAAGCTCGTAGTTGGATTTCTGCTGAGGACGACCGGTCCGCCCTCTGGGTGAGTATCTGGCTCGACCTTGGCATCTTCTTGAAGAACGTAACTGCACTTGACTGTGTGGTGCGGTATTCAAGACTTTTACTTTGAGGAAATTAGAGTGTTTGAAGCAGGCGCATGCCTTGAATACATTAGCATGGAATAATGAGATAGGACCTTTGTTCTATTTTGTTGGTTTCTAGAACTGNNNNNNNNNNCAGAGGTGAAATTCTTGGATTTGTTAAAGACGGACTACTGCGAAAGCATTTGCCAAGGATGTTTTCATTGATCAAGAACGAAAGTTAGGGGATCGAAGACGATCAGATACCGTCCTAGTCTTAACCATAAACCATGCCGACTAGAGATTGGAGGTCGTTAATTATACGACCCCTTCAGCACCTTATGAGAAATCAAAGTCTTTGGGTTCCGGGGGGAGTATGGTCGCAAGGCTGAAACTT

>ASV767  -  Dinophyceae_XX
AAGTCTGGTGCCAGCAGCCGCGGTAATTCCAGCTCCAATAGCGTATATTAAAGTTGTTGCGGTTAAAAAGCTCGTAGTTGGATTTCTGCCGAGGACGACCGGTCCGCCCTCCGGGCGCGCATCTGGCTCGACCTGGGCATCTTCTTGGAGAACGTGGCTGCACTTGATTGTGTGGTGCGGTATCCAGGACTTTTACTTTGAGGAAATTAGAGTGTTTCAAGCAGGCACACGCCTTGAATACATTAGCATGGAATAATAAGATAGGACCTCGGTTCTATTTTGTTGGTTTCTAGAGCTGNNNNNNNNNNTCAGAGGTGAAATTCTTGGATTTGTTAAAGACGGACTACTGCGAAAGCATTTGCCAAGGATGTTTTCATTGATCAAGAACGAAAGTTAGGGGATCGAAGACGATCAGATACCGTCCTAGTCTTAACCATAAACCATGCCGACTAGAGATTGGAGGTCGTTATCTTACGACCCCTTCAGCACCTTACGAGAAATCAAAGTCTCTGGGTTCCGGGGGGAGTATGGTCGCAAGGCTGAAACTT

>ASV772  -  Kathablepharidida_X
AAGTCTGGTGCCAGCAGCCGCGGTAATTCCAGCTCTAATAGCGTATATTAATGTTGTTGCAGTTAAAAAGCTCGTAGTTGGATTTTGGTGTTTGACAAACGGTCGGCCTTACGGTTGGTACTGTTTGTTGGCACTTCTTTTCTGGGGAACTCACTGTTCTTAATTGAAGGGTGTTGTAACGCAGATCGTTTACTTTGAAAAAATTAGAGTGTTCAAAGCAGGCCGTCGCATTGAATACATTAGCATGGAATAATGGAATAGGACTTTGGTCTTATTTTGTTGGTTTCTAAGGCCGAGGNNNNNNNNNNTCAGAGGTGAAATTCTTGGATTTACGGAAGATAAACTACTGCGAAAGCATTCGCCAAGGATGTTTTCATTAATCAAGAACGAAAGTTAGGGGATCGAAGACGATCAGATACCGTCGTAGTCTTAACCATAAACCATGCCGACTAGGGATCAGCAGACGTTCTTTAACGACTCTGTTGGCACCTTGTGAGAAATCAAAGTTTTTGGGTTCCGGGGGGAGTATGGTCGCAAGGCTGAAACTT

>ASV775  -  Dysteriidae
AAGTCTGGTGCCAGCAGCCGCGGTAACTCCAGCTCCAATAGTGTATCTTAACGTTGTTGCAGTTAAAAAGCTCGTAGTTGAATTTCTGGGGGGGTGTTTCAAGGTACGTCCTGATTCTGCCCCCTCATCCGCTTTGGAACCAGGATGGGTATTAAGTTATCGGCCTGGCGAAGGGGCATTTTACTTTGAAGAAATTAGAGTGTTCCAGGCAAGCATTTGCTTGAATACATCAGCATGGAATAATGGAATAGGACAAGCTTCATTTTATTGGCTATTGAACTTGTAATGATTAACAGGGNNNNNNNNNNTTTGTCAGAGGTGGAATTCTTGGATTAACTGAAGACGAACTAATGCGAAAGCATTTGCCAAGGATGTTTTCATTAATCAAGAACGAAAGTTAGGGGATCAAAGACGATTAGATACCGTCGTAGTCCTAACTATAAACTATACCGACTAGGGATTGGCAGGGGGGGAGTCCCCTGTCAGCACCTAATGAGAAATCAAAGTCTTTGGGTTCTGGGGGGAGTATGGTCGCAAGGCTGAAACTT

>ASV776 - Peridiniales
AAGTCTGGTGCCAGCAGCCGCGGTAATTCCAGCTCCAATAGCGTATATTAAAGTTGTTGCGGTTAAAAAGCTCGTAGTTGGATTTCTGCCGAGGACGACCGGTCCGCCCTCTGGGTGTGTATCTGGCTCGGCCTGGGCATCTTCTTGGAGAACGTAGCTGCACTTGACTGTGTGGTGCGGTATCCAGGACTTTTACTTTGAGGAAATTAGAGTGTTTCAAGCAGGCACACGCCTTGAATACATTAGCATGGAATAATAAGATAGGACCTCGGTTCTATTTTGTTGGTTTCTAGAGCTGNNNNNNNNNNCAGAGGTGAAATTCTTGGATTTGTTAAAGACGGACTACTGCGAAAGCATTTGCCAAGGATGTTTTCATTGATCAAGAACGAAAGTTAGGGGATCGAAGACGATCAGATACCGTCCTAGTCTTAACCATAAACCATGCCGACTAGAGATTGGAGGTCGTTATATATACGACTCCTTCAGCACCTTATGAGAAATCAAAGTCTTTGGGTTCCGGGGGGAGTATGGTCGCAAGGCTGAAACTT

>ASV778  -  Licnophoridae
AAGTCTGGTGCCAGCAGCCGCGGTAATTCCAGCTCCAATAGCGTATATTAAAGTTGTTGCAGTTAAAAAGCTCGTAGTTGGATTTCTGGGGACACGCCGACTTGGTATGATTACCACCGAAGCGTGGACTCATCGTTCCGCAGCGAAAGCTGACTTCACGGTTGGTTTCCCGCGCGGATGTTTTACCTTGAGGAAATTAGAGTGTTTCAGGCAGGCTTGGCCAGGATACGCTAGCATGGAATAATTAGGAGGACTTAGGCCTCACTCGTTGGTTTGGGGGTCCGAGTAATGGTTAATANNNNNNNNNNTCAGAGGTGAAATTCTTGGATTTTTTAAAGACTAACCTGTGCGAAAGCATTTGCCAAGGATGTTTTCATTAATCAAGAACGAAAGTTAGGGGATCAAAGACGATCAGATACCGTCCTAGTTCTAACCATAAACGATGCCGACTAGGGATCAGCGGGTGTTATTGTATGACCCCGTTGGCACCTTAAGGGAAACCAAAGTTTTTGGGTTCCGGGGGAAGTATGGTTGCAAGGCTGAAACTT

>ASV785  -  MAST-9
AAGTCTGGTGCCAGCAGCCGCGGTAATTCCAGCTCCAATAGCGTATATTAAAGTTGTTGCAGTTAAAAAGCTCGTAGTTGGATTTCTTGTGTATCAAGCAGGTCGGCTCAAAGAGTCTGTACTAGCTCTGATGCACAATCCTCGTAACAAGCCAACGGTTGGTTAACTCCTACTTTTGGTGAGTTGCGTCATTTACTGTGAACAAATTAGAGTGTTTAAAGCAGGCAAATGCTGTGAATACATTAGCATGGAATAATAAGATAGGACCTAGAGTCTATTTTGTTGGTTGCGATTTTAGNNNNNNNNNNTCAGAGGTGAAATTCTTGGATTTATGGAAGATGAACAACTGCGAAAGCATTTACCAAGGATGTTTTCATTAATCAAGAACGAAAGTTAGGGGATCGAAGATGATTAGATACCATCGTAGTCTTAACCATAAACTATGCCGACTAGGGATTGGACCACGTTATTTAACGACAGGTTCAGCACCTTATGAGAAATCAAAGTCTTTGGGTTCCGGGGGGAGTATGGTCGCAAGGCTGAAACTT

>ASV787  -  Ostreobiaceae
AAGTCTGGTGCCAGCAGCCGTGGTAATTCCAGCTCCAATAGCGCATATTTAAGTTGTTGCAGTTAAAACGCTCGTAGTTGGACTTTGGGTTCCGCTTCGTCGGTCCACCCTCACGAGCGCGCACCGCACGTTCAGCAACCTTTTTGGTCGGTCCCTGCGGCTGGGCTTCACTGTCTGGCCGCCGGCGTCCGTCTGGGTTACTTTGAGGAAAATAGAGTGTTCAAAGCACGCGGATGCACGAATACGCTAGTATGGAATAACACGAGAGGGCTGTGGGCCACACGTGGTTGGTCTGTGGNNNNNNNNNNCAGAGGTGAAATTCTTGGATTTGTGGAAGGCGAGCATCTGCGAAAGCAATTGCCAAGGACGTCTCCATTGATCAAGAACGAAAGTTGGGGGATCGAAGATGATTAGATACCGTCGTAGTCCCAACCGTAAACGATGCCGACTAGGGATCGGCGGGCGTTCCGTTTTGAGGCCCCGCTGGCACCTGACGAGAAATTGAAGTCTTTGGGTTCCGGGGGAGTACGGTCGCAAGGCTGAAACTT

>ASV788  -  Erythropeltidales_X
AAGTCTGGTGCCAGCAGCCGCGGTAATTCCAGCTCCAATAGCGTATATTAAAGTTGTTGCAGTTAAAAAGCTCGTAGTCGGACTTCGGGCGCGTCGCACGACTCGGCCACTGGTCGTGCTTGTGCGGAGCGCCTTCCTTCCAGCGAGTGCGTGGGCTCTTTACTGGGTTTGCGCAGGAGTTGGGATGTTTACTGTGAACAAATTAGAGTGTTCAAAGCAGGCCAATGCTGTGAATACATTAGCATGGAATAATAGAATAGGACTTTGGTTTTATTTTGTTGGTTTCTGAGACCGAAGTNNNNNNNNNNTGTCAGAGGTGAAATTCTTGGATTTATGAAAGACGAACAGCTGCGAAAGCGTTTGCCAAGGATGTTTTCATTGATCAAGAACGAAAGTTAGGGGATCGAAGACGATTAGATACCGTCGTAGTCTTAACCATAAACTATGCCGACTGGGGATTAGCAGATGTTATTTTGACTCTGTTAGCACCCTATGAGAAATCAAAGTCTTTGGGTTCTGGGGGGAGTATGGTCGCAAGGCTGAAACTT

>ASV789  -  Dino-Group-II-Clade-8
AAGTCTGGTGCCAGCAGCCGCGGTAATTCCAGCTCCAATAGCGTATATTAAAGTTGTTGCGGTTAAAAAGCTCGTAGTTGGATTTCTGTCGAGGATGGCCGGTCCGCACTTTGTGCGTGCATCTGGTTCAGCCTTGGCATCCTCTTGGGGAACGTATCTGCGCTTAATTGCGTGGTGCGGTATCCAAGACTTTTACTTTGAGGAAATTAGAGTGTTCACGGCAGGCAATCGCCTTGAATACATTAGCATGGAATAATAATATAGGACCTTGGTCCCATTTTGTTGGTTTCTGGAACTGNNNNNNNNNNCAGAGGTGGAATTCTTGGATTACGTTACGACGAACTACTGCGAAAGCATTTGCCAAGGATGTTTTCATTGATCAAGAACGAAAGTTCGGGGATCGAAGATGATTAGATACCATCGTAGTCCGAACCATAAACTATGCCAACTAGAGATGGGCGATCGTTATTTTTTTGACTTCGTCCGCACCTTATGAGAAATCAAAGTCTTTGGGTTCCGGGGGGAGTATGGTCGCAAGGCTGAAACTT

>ASV790  -  Blastodiniaceae
AAGTCTGGTGCCAGCAGCCGCGGTAATTCCAGCTCCAATAGCGTATATTAAAGTTGTTGCGGTTAAAAAGCTCGTAGTTGGATTTCTGCCGAGGGCGACCGGTCCGCCCTCTGGGTGAGTATCTGGCTCGGCCTGGGCATCTTCTTGGAGAGTGTATCTGCACTTGACTGTGTGGTGCAGTATCCAGGACTTTTACTTTGAGGAAATTAGAGTTTTTCAAGCAGGCACACGCCTTGAATACATTAGCATGGAATAATAAGATAGGACCTTGGTTCTATTTTGTTGGTTTCTAGGGCTGNNNNNNNNNNCAGAGGTGAAATTCTTGGATTTGTTAAAGACGGACGACTGCGAAAGCATTTGCCAAGGATGTTTTCATTGATCAAGAACGAAAGTTAGGGGATCGAAGACGATCAGATACCGTCCTAGTCTTAACCATAAACAATGCCGACTAGAGATTGGAGGTCGTTATCTGTACGACTCCTTCAGCACCTTATGAGAAATCAAAGTCTTTGGGTTCCGGGGGGAGTATGGTCGCAAGGCTGAAACTT

>ASV792  -  Lynnellidae
AAGTCTGGTGCCAGCAGCCGCGGTAATTCCAGCTCCAATAGCGTATATTAAAGTTGTTGCAGTTAAAAAGCTCGTAGTTGGATTTCTGGGGGGCGCAGATTGTCCGCAGACGCGTGTGCAGATGCGCCCTTTCATCCTTCTGTTAACGTCTCTTGACATTCATTTGTTGGTGGCGGGCTCAGATATTTTACCTTGAGAAAATTAGAGTGTTTCAGGCAGGCTCGCGTCGGAATACATTAGCATGGAATAATAGAATAGGACTCAGTCCTCCTTTGTTGGTTTGAGGGGTCAGAGTAATNNNNNNNNNNCTGTCAGAGGTGAAATTCTCGGATTTGTTAAAGACTAACTTATGCGAAAGCATTTGCCAAGGATGTTTTCATTAATCAAGAACGAAAGTTAGGGGATCAAAGACGATCAGATACCGTCCTAGTCTTAACCATAAACTATGCCGACTCGGGATCGGGGGCCTGATAAATCTGCCCTCGGCACCGTATGAGAAATCAAAGTCTTTGGGTTCTGGGGGGAGTATGGTCGCAAGGCTGAAACTT

>ASV795  -  Bathycoccaceae
AAGTCTGGTGCCAGCAGCCGCGGTAATTCCAGCTCCAATAGCGTATATTTAAGTTGTTGCAGTTAAAAAGCTCGTAGTCGGATTTTGGCTGAGAACGATCGGTCCGCCGTTAGGTGTGCACTGATTGGTCTCAGCTTCCTGGTGAGGAGGTGTGCTTCACGGCCACTTAGTCACCGTGGTTACTTTGAAAAAATTAGAGTGTTCAAAGCGGGCTTACGCTTGAATATATTAGCATGGAATAACACCATAGGACTCCTGTCCTATTTCGTTGGTCTCGGGACGGGAGTAATGATTAAGANNNNNNNNNNTCAGAGGTGAAATTCTTGGATTTATGAAAGACGAACTTCTGCGAAAGCATTTGCCAAGGATGTTTTCATTGATCAAGAACGAAAGTTGGGGGCTCGAAGATGATTAGATACCATCCTAGTCTCAACCATAAACGATGCCGACTAGGGATTGGCGGATGTTAATTGATGACTTCGCCAGCACCTTATGAGAAATCAAAGTTTTTGGGTTCCGGGGGGAGTATGGTCGCAAGGCTGAAACTT

>ASV800  -  Calcihaptophycidae_X
AAGTCTGGTGCCAGCAGCCGCGGTAATTCCAGCTCCAATAGCGTATATTAAAGTTGTTGCAGTTAAAACGCTCGTAGTCGGATTTCGGGGCGGGGCGGCCGGTCTGCCGATGGGTACGCACTGGTCGCCGCGCTCTTCTTGCCGGAGGCGCGGCCTACTCTTCACTGAGCGGGCCGTGAACTCGGCACGTTTACTTTGAAAAAATCAGAGTGTTTCAAGCAGGCAGCTCGCTCTTGCATGGATTAGCATGGGATAATAAAATAGGACTTTGGTGCTATTTTGTTGGTTTCGAACACCANNNNNNNNNNGAGAGGTGAAATTCTTAGACCAGCGGAAGACGAACAACTGCGAAAGCATTTGCCAGGGATGTTTTCACTGATCAAGAACGAAAGTTAGGGGATCGAAGACGATCAGATACCGTCGTAGTCTTAACCATAAACCATGCCGACTAGGGATTGGAGGGTGTTCCTTTTGAGACCCCTTCAGCACCTTTCGGGAAACTAAAGTCTTTGGGTTCCGGGGGGAGTATGGTCGCAAGGCTGAAACTT

>ASV802  -  Dino-Group-III_X
AAGTCTGGTGCCAGCAGCCGCGGTAATTCCAGCTCCAATAGCGTATATTAAAGTTGTTGCGGTTAAAAAGCTCGTAGTTGGATTTCTGCTTGGGGCAACCGGTCCGCCCTCTGGGTGAGTATCTGGCTTGGCCCGGGCATCTTCTTGGGGAACGTTACTGCACTTGACTGTGTGGTGCGGAGCCCAGGACCTTTACTTTGAGGAAATTAGAGTGTTTCAAGCAGGCATTTGCCTTGAATACATTAGCATGGAATAATAAGATAGGACCTCGTCCCTACCTTGTTGGTTCGTATGGATGNNNNNNNNNNCAGAGGTGAAATTCTTGGATTTGTTAAAGACGGACTACTGCGAAAGCATTTGCCAAGGATGTTTTCATTGATCAAGAACGAAAGTTAGGGGATCGAAGACGATCAGATACCGTCCTAGTCTTAACCATAAACCATGCCGACTAGAGATTGGAGGCAGTTATTCATATGACTCCTTCAGCACCTTATGAGAAATCAAAGTCTTTGGGTTCCGGGGGGAGTATGGTCGCAAGGCTGAAACTT

>ASV803  -  Novel-clade-2
AAGTCTGGTGCCAGCAGCCGCGGTAATTCCAGCTCCAGTAGCGTATATTAATGTTGTTGCAGTTAAAAAGCTCGTAGTTGGATTTCTAGCTGACTTGCGTGGTCCGGTAGCATTGCTTCTGAGTACCGCTGTAAGTCATCTATCCTATCAGTTTATTTGGGTTACGGCCCAGGTTGACTGGTTCTTTTACTTTGAAAAAATTAGAGTGTTTAAAGCAGGCTTGCGCAATGAATACATTAGCATGGAATAATAACATAGGACTTCGGTCTCTATTTTGTTGGTTTCTAGAACTGAAGTANNNNNNNNNNCAGAGGTGAAATTCTCGGATTCGCTGAAGACTAACTTATGCGAAAGCATTCACCAAGGATGTCTTCTTTAATCAAGAACGAAAGTTGGGGGATCGAAGACGATCAGATACCGTCGTAGTCTCAACCATAAACTATACCGACTAAGGATGAGTGACCGTTGCTTTTTCGACTTCATTCGCACTTTATGAGAAATCAAAGTCTTTGGGTTCCGGGGGGAGTATGGTCGCAAGGCTGAAACTT

>ASV804 - Labyrinthulomycetes
AAGTCTGGTGCCAGCAGCCGCGGTAATTCCAGCTCCAATAGCGTATATTAAAGTTGTTGCAGTTAAAAAGCTCGTAGTTGGATTTCTGGTAGGAGCGACCGACCCGACCGAATGGTCGCGCGTTTGTGTTGTCTCCGGCCATCCTTGCAGAGAGTGCGTTTGTCATTAACTTGATGGGCGTAGGACCTGCATCTTTCACTGTGAAAAAATTAGAGTGTTTAAAGCAAGCAATCGCTGTGAATACATTAGCATGGAATGATAAGATAGGACTTTGGTGCTATTTTGTTGGTTTACACACNNNNNNNNNNCAGAGGTGAAATTCTTGGATTTATGAAAGACGAACTACTGCGAAAGCATTTACCAAGGATGTTTTCATTAATCAAGAACGAAAGTTAGGGGATCGAAGATGATTAGATACCATCGTAGTCTTAACCATAAACTATGCCGACTAGGGATTGGCGGACGTTATTTTTATGACTCCGCCAGCACCTCATGAGAAATCAAAGTCTTTGGGTTCCGGGGGGAGTATGGTCGCAAGGCTGAAACTT

>ASV807  -  Dothideomycetes
AAGTCTGGTGCCAGCAGCCGCGGTAATTCCAGCTCCAATAGCGTATATTAAAGTTGTTGCAGTTAAAAAGCTCGTAGTTGAACCTTGGGCCTGGCTGGCCGGTCCGCCTCACCGCGTGTACTGGTCCGGCCGGGCCTTTCCTTCTGGGGAACCGCATGTCCTTCACTGGGCGTGCCGGGGAACCAGGACTTTTACTTTGAAAAAATTAGAGTGTTCAAAGCAGGCCTTTGCTCGAATACATTAGCATGGAATAATAGAATAGGACGTGTGGTTCTATTTTGTTGGTTTCTAGGACCGCNNNNNNNNNNAGAGGTGAAATTCTTGGATTTATTGAAGACTAACTACTGCGAAAGCATTTGCCAAGGATGTTTTCATTAATCAGTGAACGAAAGTTAGGGGATCGAAGACGATCAGATACCGTCGTAGTCTTAACCATAAACTATGCCGACTAGGGATCGGGGGGTGTTATTTGTTTGACTCCCTCGGCACCTTACGAGAAATCAAAGTTTTTGGGTTCTGGGGGGAGTATGGTCGCAAGGCTGAAACTT

>ASV808  -  MAST-3
AAGTCTGGTGCCAGCAGCCGCGGTAATTCCAGCTCCAATAGCGTATATTAAAGTTGTTGCAGTTAAAAAGCTCGTAGTTGGATTTCTGGGCTGAGCGACCGGTCCGCCGCTGTGCGGTGTGTACTCGTGTTCGACTCGGCTCATCCTTGTGGGGAAACGCATTACGGCATTAGGTTGTCGTGGCGGGGAACCGCATCGTTTACTGTGAAAAAATTAGAGTGTTTAAAGCAGGCAAATTGCTGTGAATACATTAGCATGGAATAATAACATAGGACTTTGGTTCTATTTTGTTGGTTGGNNNNNNNNNNTCAGAGGTGAAATTCTTGGATTTATGAAAGATGAACTCATGCGAAAGCATTTACCAAGGATGTTTTCATTAATCAAGAACGAAAGTTAGGGGATCGAAGAGGATTAGATACCCTCGTAGTCTTAACCATAAACTATGCCGACTAGGGATTGGAGGAGTATTTTTAATGGCTCCTTCAGCACCTTACGAGAAATCAAAGTCTTTGGGTTCCGGGGGGAGTATGGTCGCAAGGCTGAAACTT

>ASV814  -  Gymnodiniaceae
AAGTCTGGTGCCAGCAGCCGCGGTAATTCCAGCTCCAATAGCGTATATTAAAGTTGTTGCGGTTAAAAAGCTCGTAGTTGGATTTCTGCTGAGGACGACCGGTCCGCCCTTCGGGTGAGTATCTGGTTTGGCCTTGGCATCTTCTTGGTGAACGTATCTGCACTTGACTGTGTGGTGCGGTACCCAGGACTTTTACTTTGAGGAAATTAGAGTGTTTCAAGCAGGCATACGCCTTGAATACATTAGCATGGAATAATAAGATAGGACCTCGGTTCTATTTTGTTGGTTTCTAGAGCTGNNNNNNNNNNCAGAGGTGAAATTCTTGGATTTGTTAAAGACGGACTACTGCGAAAGCATTTGCCAAGGATGTTTTCATTGATCAAGAACGAAAGTTAGGGGATCGAAGACGATCAGATACCGTCCTAGTCTTAACCATAAACCATGCCGACTAGAGATTGGAGGTCGTTATCTTTACGACTCCTTCAGCACCTTATGAGAAATCAAAGTCTTTGGGCTCCGGGGGGAGTATGGTCGCAAGGCTGAAACTT

>ASV815  -  MAST-3
AAGTCTGGTGCCAGCAGCCGCGGTAATTCCAGCTCCAATAGCGTATATTAAAGTTGTTGCAGTTAAAAAGCTCGTAGTTGGATTTCTGGGCTGAGCGACCGGTCCGCCGCTGTGCGGTGTGTACTCGGGTGCGACTCGGCTCATCCTTGCAGGGAACGGCATTCGGTCTTAACTGGTCGAGGTCGGGAATTGCATCGTTTACTGTGAAAAAATTAGAGTGTTTAAAGCAGGCTTATGCTGTGAATACATTAGCATGGAATAATAAGATAGGACCGTGGTTCTATTTTGTTGGTTGGAGNNNNNNNNNNCAGAGGTGAAATTCTTGGATTTATGAAAGATGAACTTATGCGAAAGCATTTACCAAGGATGTTTTCATTAATCAAGAACGAAAGTTAGGGGATCGAAGAGGATTAGATACCCTCGTAGTCTTAACCATAAACTATGCCGACTAGGGATTGGGGGACGTACTTTTAATGACTTCCTCAGCACCTTATGAGAAATCAAAGTCTTTGGGTTCCGGGGGGAGTATGGTCGCAAGGCTGAAACTT

>ASV816  -  Licnophoridae
AAGTCTGGTGCCAGCAGCCGCGGTAATTCCAGCTCCAATAGCGTATATTAAAGTTGTTGCAGTTAAAAAGCTCGTAGTTGGATTTCTGGGGACACGCCGACTTGGTATGATTACCACCGAAGCGTGGACTCATCGTTCCGCAGCGAAAGCTGACTTCACGGTTGGTTTCCCGCGCGGATGTTTTACCTTGAGGAAATTAGAGTGTTTCAGGCAGGCTTGGCCAGGATACGCTAGCATGGAATAATTAGGAGGACTTAGGCCTCACTCGTTGGTTTGGGGGTCCGAGTAATGGTTAATANNNNNNNNNNTCAGAGGTGAAATTCTTGGATTTTTTAAAGACTAACCTGTGCGAAAGCATTTGCCAAGGATGTTTTCATTAATCAAGAACGAAAGTTAGAGGATCGAAGACGATCAGATACCGTCCTAGTTCTAACCATAAACGATGCCGACTAGGGATCAGCGGGTGTTATTGTATGACCCCGTTGGCACCTTAAGGGAAACCAAAGTTTTTGGGTTCCGGGGGAAGTATGGTTGCAAGGCTGAAACTT

>ASV823  -  Novel-clade-2
AAGTCTGGTGCCAGCAGCCGCGGTAATTCCAGCTCCAGTAGCGTATACTAATGTTGCTGCAGTTAAAAAGCTCGTAGTTGGATTTCTGGTTGATAATTGTGGTCCGTCGGGTCTAACCCGTATGAGTATCGCTTATTATCTGCCATCCTATCAGGGTTCTAGGGTTTCGGCTCTAGGGTTCTGGTTCTTTTACTTTGAAAAAATTAGAGTGTTTAAAGCAAGCTTGCGCGATGAATACATTAGCATGGAATAATAATATAGGACTACGGGTTCTATTTTGTTGGTTTCTAGACCTGAANNNNNNNNNNCAGAGGTGAAATTCTTGGATTCTCTCAAGACTAACTTATGCGAAAGCATTCACCAAGGATGTCTTCTTTAATCAAGAACGAAAGTTGGGGGATCGAAGACGATCAGATACCGTCGTAGTCTCAACCATAAACTATACCGACTCAGGATGCGTGAGCGTTGCATTTTCGACTTCATGCGCACTGTATGAGAAATCAAAGTCTTTGGGTTCTGGGGGGAGTATGGTCGCAAGGCTGAAACTT

>ASV824  -  Picozoa_XXXX
AAGTCTGGTGCCAGCAGCCGCGGTAATTCCAGCTCCAATAGCGTATATTAAAGTTGTTGCAGTTAAAAAGCTCGTAGTCGGATTTTGGCATCACGCCGAACTGTCTGCCGATTGGTAAGTACGGTTTGGCGGGTGCTTCTTTCTTGAAGCTCGTTCCCTTCTTAACTGAAGGGTTCGTTGGTTCAGGTTCTTTTACTTTGAGAAAATTAGAGTGTTCAAAGCAGGCCTATGCTCTGAATAGGTTAGCATGGAATAATAGAATAGGACTTTGGTTCTATTTTGTTGGTTTCTAGGACCGNNNNNNNNNNGAGGTGAAATTCTTGGATTAACGGAAGATGAACTTCTGCGAAAGCATCTGCCAAGGATGTTTTCATTGATCAAGAACGAAAGTTAGGGGATCGAAGACGATCAGATACCGTCGTAGTCTTAACCATAAACTATGCCGACTAGGGATGTGGAGGCGTTAACTTTGTACGACCCTCCATGCACCTTATGAGAAATCAAAGTCTATGGGTTCCGGGGGGAGTATGGTCGCAAGGCTGAAACTT

>ASV826  -  Amphisoleniaceae
AAGTCTGGTGCCAGCAGCCGCGGTAATTCCAGCTCCAATAGCGTATATTAAAGTTGTTGCGGTTAAAAAGCTCGTAGTTGGATTTCTGTTGAGGACGACTGGTCCGCCCTCTGGGTGAGTATCTGGCTCGGCCTCGGCATCTTCTTGGAGAGCGTCGCTGCACTTCACTGTGTGGCACGGTATCCAGGACTTTTACTTTGAGGAAATTAGAGTGTTTCAAGCAGGCGCACGCCTTGAATACATTAGCATGGAATAATATGATAGGACCTTGGTTCTATTTTGTTGGTTTCTAGAGCTGNNNNNNNNNNCAGAGGTGAAATTCTTGGATTTGTTAAAGACGGACTACTGCGAAAGCATTTGCCAAGGATGTTTTCATTGATCAAGAACGAAAGTTAGGGGATCGAAGACGATCAGATACCGTCCTAGTCTTAACCATAAACTATGCCGACTAGAGATTGGAGGCCGTTATCTATACGACTCCTTCAGCACCTTATGAGAAATCAAAGTCTTTGGGTTCTGGGGGGAGTATGGTCGCAAGGCTGAAACTT

>ASV831  -  Rhizophydiales_X
AAGTCTGGTGCCAGCAGCCGCGGTAATTCCAGCTCCAATAGCGTATATTAAAGTTGTTGCAGTTAAAAAGCTCGTAGTTGAATTTTGGGTCCGGTTGGATGGTCCTGTCGCAAGATAGGTACTTTTCGGCTGGATCTTTCTTTCTGGCGAACTATTGTGCTATTAATTTAGTGTGATAGGGATCCAGGACTTTTACTTTGAGAAAATTAGAGTGTTCAAAGCAGGCTTACGCTTGAATATATTAGCATGGAATAATAGAATAGGACTTTGGTTCTATTTTGTTGGTTTCTAGGACCGANNNNNNNNNNCAGAGGTGAAATTCTTGGATTTATGAAAGACTAACTTCTGCGAAAGCATTTGCCAAGGATGTTTTCATTAATCAAGAACGAAAGTTAGGGGATCCAAAAAGATCAGATACCTTTGTAGTCCTAACCGTAAACTATGCCGACTAGGGATCAGACGCCGTTATTTTTTTGACACGTTTGGCACCTTATGAGAAATCAAAGTTTTTGGGTTCTGGGGGGAGTATGGTCGCAAGGCTGAAACTT

>ASV832  -  MAST-3
AAGTCTGGTGCCAGCAGCCGCGGTAATTCCAGCTCCAATAGCGTATATTAAAGTTGTTGCAGTTAAAAAGCTCGTAGTTGGATTTCTGGGCTGAGCGACCGGTCCGCCGCTGTGCGGTGTGTACTCGGGTGCGTCTCGGCTCATCCTTGCAGGGAACGGCATTCGGCCTTAATTGGTCGAGGTCGGGAATTGCATCGTTTACTGTGAAAAAATTAGAGTGTTTAAAGCAGGCTTATGCTGTGAATACATTAGCATGGAATAATAAGATAGGACTTTGGTTCTATTTTGTTGGTTGGAGNNNNNNNNNNCAGAGGTGAAATTCTTGGATTTATGAAAGATGAACTTATGCGAAAGCATTTACCAAGGATGTTTTCATTAATCAAGAACGAAAGTTAGGGGATCGAAGAGGATTAGATACCCTCGTAGTCTTAACCATAAACTATGCCGACTAGGGATTGGAGGACGTACTTTTAATGACTCCTTCAGCACCTTATGAGAAATCAAAGTCTTTGGGTTCCGGGGGGAGTATGGTCGCAAGGCTGAAACTT

>ASV836  -  Dino-Group-II-Clade-10-and-11
AAGTCTGGTGCCAGCAGCCGCGGTAATTCCAGCTCCAATAGCGTATATTAAAGTTGTTGCGGTTAAAAAGCTCGTAGTTGGATTTCTGTCGAAAACGGCCGGTCCGCACTATGTGCGTGTATCTGGTTCGGTTTTGGCATCCTCTTGAAGAACGTGTCTGCGCTTGATTGCGTGGCGCGGTATTCAAGACTTTTACTTTGAGGAAATTAGAGTGTTCACGGCAGGCAAGCGCCTTGAATATATTAGCATGGAATAATAATATAGGATTTTGGTTCTATTTTGTTGGTTTCTAGGACTANNNNNNNNNNCAGAGGTGGAATTCTTGGATTGCGTTACGACAAACTACTGCGAAAGCATTTGCCAAGGATGTTTTCATTGATCAAGAACGAAAGTATGGGGATCGAAGATGATTAGATACCGTCGTAGTCTATACCATAAACTATGCCAACTAGAGATTGGAGGTCGTTCTTTTTATGACTCCTTCAGCACCTTATGAGAAATCAAAGTCTTTGGGTTCCGGGGGGAGTATGGTCGCAAGGCTGAAACTT

>ASV837  -  Blastodiniaceae
AAGTCTGGTGCCAGCAGCCGCGGTAATTCCAGCTCCAATAGCGTATATTAAAGTTGTTGCGGTTAAAAAGCTCGTAGTTGGATTTCTGCCGAGGGCGACCGGTCCGCCCTCTGGGTGAGTATCTGGCTCGGCCTGGGCATCTTCTTGGAGAGTGTATCTGCACTTGACTGTGTGGTGCAGTATCTAGGACTTTTACTTTGAGGAAATTAGAGTGTTTCAAGCAGGCACACGCCTTGAATACATTAGCATGGAATAATAAGATAGGACCTTGGTTCTATTTTGTTGGTTTCTAGGGCTGNNNNNNNNNNCAGAGGTGAAATTCTTGGATTTGTTAAAGACGGACGACTGCGAAAGCATTTGCCAAGGATGTTTTCATTGATCAAGAACGAAAGTTAGGGGATCGAAGACGATCAGATACCGTCCTAGTCTTAACCATAAACAATGCCGACTAGAAATTGGAGGTCGTTATCTGTACGACTCCTTCAGCACCTTATGAGAAATCAAAGTCTTTGGGTTCCGGGGGGAGTATGGTCGCAAGGCTGAAACTT

>ASV838  -  Dino-Group-II-Clade-8
AAGTCTGGTGCCAGCAGCCGCGGTAATTCCAGCTCCAATAGCGTATATTAAAGTTGTTGCGGTTAAAAAGCTCGTAGTTGGATTTCTGTCGAGGATGGCCGGTCCGCACTTTGTGCGTGCATCTGGTTCAGCCTTGGCATCCTCTTGGGGAACGTATCTGCGCTTAATTGCGTGGTGCGGAATTCAAGACTTTTACTTTGAGGAAATTAGAGTGTTCACGGCAGGCAATCGCCTTGAATACATTAGCATGGAATAATAATATAGGACCTTGGTCCCATTTTGTTGGTTTCTGGAACTANNNNNNNNNNCAGAGGTGGAATTCTTGGATTGCGTTACGACGAACTACTGCGAAAGCATTTGCCAAGGATGTTTTCATTGATCAAGAACGAAAGTTCGGGGATCGAAGATGATTAGATACCATCGTAGTCCGAACCATAAACTATGCCAACTAGAGATGGGCGATCGTTATTTTATTGACTTCGTCCGCACCTTATGAGAAATCAAAGTCTTTGGGTTCCGGGGGGAGTATGGTCGCAAGGCTGAAACTT

>ASV840 - Dinophyceae
AAGTCTGGTGCCAGCAGCCGCGGTAATTCCAGCTCCAATAGCATATATTAAAGTTGCTGCGGTTAAAAAGCTCGTAGTTGATATTCTGGCAGGGTCGACTGGTCCACCTTCTGGGTGAGAATTTAGCTTGGCTCGGCCACTTTCTGGCGAAGCTTTTTCACACTTGATTGTGTGAGAAGCTGCTCAGATCTTTACTTTGAGGAAATTAGAGTGTTTCAAGCAGGCGCACGCCTTGAATATGTGAGCATGGAATAATAAGATCTTGCCTCGACTCTGCTTTTGTTGGTTCCCATTGTTGNNNNNNNNNNCAGAGGTGAAATTCTTGGATTTGTTAAAGATGGCCCAGTGCGAAAGCATTTGCCAAGAATGTTCTCATTGATCAAGAACGAAAGTTAGGGGATCGAAGATGATCAGATACCGTCCTAGTCTTAACCATAAACGATGCCGACTAGAGATCGGAGGCTGTTCACTTTGCAACGCCTTCAGCATCTTATGAGAAATCAAAGTCTTTGGGTTCTGGGGGGAGTATGGTCGCAAGGCTGAAACTT

>ASV845  -  Vexilliferidae
AAGTCTGGTGCCAGCAGCCGCGGTAATTCCAGCTCCAATAGCGTATACGGTCAGTGTTGCAGTTAAAAAGCTCGTAGTTGGATATAAAGGGGGGAAGTAAATAAGTTTTTACTTATTTATTATCTACTTCTAAATTGATATAGGTGACATCGTAAGATGGTTAAATTGAAATATTTAACTTTTATCCACCATATCTACATTACTTTGAATAAATTAGAGTGTTTAAAACAAATACTTACTTTTCGTTTGTATAGATTAGCATGGGATAATAAAAAATGATTTCTACATTGGACTTTTTNNNNNNNNNNGAAATTCATGGATTTTTTCAAGAGGAACATCAGCGAAAGCATTTATCAAGGACGTTTCCATTAATCAAGAACGAAAGTTGGGGGATCGAAGATGATCAGATACCGTCGTAGTCTCAACCATAAACTATGTCGACCAATGATATCAAGTTAATTACACACACTGTTTGTTACTTGATGAAATTTAAGAGAAATTAAGAGTATTTAGATTCTGGGGGGAGTACGGTCGCAAGGCTGAAACTT

>ASV846  -  Minorisa-lineage
AAGTCTGGTGCCAGCAGCCGCGGTAATTCCAGCTCCAATAGCGTATATTAATGTTGTTGCAGTTAAAAAGCTCGTAGTTGGATATCTGGCCTTTCGTACTTGGCCCGCCCTTCGGGGTTGTTGTGCCGAGTGTCGTGGGTCTTTTTTCCGGTTTGTGACCCCTTCGGGGGTTCACGGTCCGGATCATTTACTTTGAAAAAATCCGAGTGTTCATAGCAGGCTTACGCCGTGAAGATTGCAGCATGGAATAATAACATAAGACTTGGCGTCTTATTTGTTGGTTCTGAGAGCTAAGTAANNNNNNNNNNCAGAGGTGAAATTCTAAGACTCAGTCTAGAGCAACTTATGCGAAAGCATTCACCAAGGATGTCTTCTTTAATCAAGAACGAAAGTTGGGGGATCGAAGACGATCAGATACCGTCGTAGTCTCAACCATAAACTATGCCGACTAGGGATTGGAGGACGTTGTTTTTTCGACTCCTTCAGCACCTTATGAGAAATCAAAGTCTTTGGGTTCCGGGGGGAGTATGGTCGCAAGGCTGAAACTT

>ASV847  -  Chrysochromulinaceae
AAGTCTGGTGCCAGCAGCCGCGGTAATTCCAGCTCCAATAGCGTATATTAAAGTTGTTGCAGTTAGAACGCTCGTAGTCGGATTTCGGGGCGGGCCGACCGGTCTGCCGATGGGTACGCACTGGTCGGCGCGTCCTTCCTTCCGGAGACCGTGCCTACTCTTAACTGAGCGGGGGCGGGAGACGGAACGTTTACTTTGAAAAAATCAGAGTGTTTCAAGCAGGCAGCTCGCTCTTGCATGGATTAGCATGGGATAATGAAATAGGACTTTGGTGCTATTTTGTTGGTTTCGAACACCGNNNNNNNNNNGAGAGGTGAAATTCTCAGACCAGCGGAAGACGAACCACTGCGAAAGCATTTGCCAGGGATGTTTTCACTGATCAAGAACGAAAGTTAGGGGATCGAAGACGATCAGATACCGTCGTAGTCTTAACCATAAACCATGCCGACTAGGGATTGGGGGATGTTCACTGATTGACTCCCTCAGCACCTTACGGGAAACTAAAGTCTTTGGGTTCCGGGGGGAGTATGGTCGCAAGGCTGAAACTT

>ASV848  -  Haliphthorales
AAGTCTGGTGCCAGCAGCCGCGGTAATTCCAGCTCCAATAGCGTATATTAAAGTTGTTGCAGTTAAAAAGCTCGTAGTTGGATTTCTGAATGGAATATTCGGTCCGCTTTTCTTGTAAAAGTGTGTACTTGTGAATATTGTGTTCATTTTTTGTGAGAACCTTTTTCTGTCATTAAGTTGATGGATTTAGTAACTTGCATCGTTTACTGTGAAAAAATTAGAGTGTTTAAAGCAGGCGTTTGTCCTTTGAATACATTAGCATGGAATAATAAGATATGACTTTGGTGGTCTATTTTGTNNNNNNNNNNAGAGGTGAAATTCTTAGATCGTTGAAAGATGAGCTTAGGCGAAAGCATTTACCATGGATGTTTTCATTAATCAAGAACGAAAGTTAGGGGATCGAAGATGATTAGATACCATCGTAGTCTTAACCATAAACTATGCCGACTCGGGATTGGCAGTCGTTGAATTTAATGACCTTGTCAGCACCGTATGAGAAATCAAAGTCTTTGGGTTCCGGGGGGAGTATGGTCGCAAGGCTGAAACTT

>ASV849 - Peronosporomycetes_X
AAGTCTGGTGCCAGCAGCCGCGGTAATTCCAGCTCCAATAGCGTATATTAAAGTTGTTGCAGTTAAAAAGCTCGTAGTTGGATTTCTGATATGATATAGTGGGTTAAAGATGTATTTCTTTATACTTGTTTCTATATGTATATCTACAATTTTGTGGAATGTATTATCTGTCATTAAGTTGTTGGATAATATGATCTGCATCGTTTACTGTGAAAAAATTAGAGTGTTTAAAGCAGGCATTTGCATTGAATACATTAGCATGGAATAATAAGATATGACTTTGGTGGTCTATTTTGTTNNNNNNNNNNCAGAGGTGAAATTCTTGGATCACTATAAGATGAGCTAAGGCGAAAGCATTTACCATGGATGTTTTCATTAATCAAGAACGAAAGTTAGGGGATCGAAGATGATTAGATACCATCGTAGTCTTAACCATAAACTATGCCGACTCGGGATTGGCAGTTGTTGTTTTATTGACATTGTCAGCACCGTATGAGAAATCAAAGTCTTTGGGTTCCGGGGGGAGTATGGTCGCAAGGCTGAAACTT

>ASV855  -  Phaeophyceae_XX
AAGTCTGGTGCCAGCAGCCGCGGTAATTCCAGCTCCAATAGCGTATATTAAAGTTGCTGCAGTTAAAAAGCTCGTAGTTGGATTTGTGGCGCGGTCGTCCGGCGGGGCTCCTTCATTGGGGCCGTTTGTCTGGTTTTTCGACCGCACCATTCTCGGGTAGTGTGTCGCTGGCATTAGGTTGTCGGCTTCTTCACGCCCGTCGTTTACTGTGAAAAAATTAGAGTGTTCAAAGCAGGCTTAGGCCGTTGGATACATTAGCATGGAATAATGAGATAGGGCCACGACGGTCTATTTTGTTNNNNNNNNNNCAGAGGTGAAATTCTTGGATTTATGGAAGACGAACTACTGCGAAAGCATTTACCAAGGATGTTTTCATTAATCAAGAACGAAAGTTAGGGGATCGAAGATGATTAGATACCATCGTAGTCTTAACCATAAACTATGCCGACTAGGGATTGGCGGTCGTTAATTTAAGGACTCCGTCAGCACCTTCCGAGAAATCAAAGTCTTTGGGTTCCGGGGGGAGTATGGTCGCAAGGCTGAAACTT

>ASV860  -  Hartmannulidae
AAGTCTGGTGCCAGCAGCCGCGGTAATTCCAGCTCCAATAGTGTATATTAGTTTTGTTGCAGTTAAAAAGCTCGTAGTTGAATTTCTGACAATCCGGCCGATCTCAATGTGACGCAAGGATATGTCATCCGCATTGGAACTACATTAGATGGCAACATCAGTGTACGGAAGGTGCATTTTACTTTGAAGAAATTAGAGTGTTCCAGGCAGGCTATGCTTGAATATTACAGCATGGAATAATGGAATAGGACAAATCTATTTTATTGGTTATTAGATTTTGTAATGATTAACAGGGACANNNNNNNNNNGGGTAGTCAGAGGTGAAATTCTTAGATTTACTCAAGACGCACTAAAGCGAAGGCATTTTCCAAGGATGTTTTCATTAATCAAGAACGAAAGTTAGGGGATCAAAGACGATTAGATACCGTCGTAGTCTTAACTATAAACTATACCAACTAGGGATTGGTAGGGGATTGCCCCTATCAGCACCTAATGAGAAATCAAAGTCTTTGGGTTCTGGGGGGAGTATGGTCGCAAGGCTGAAACTT

>ASV861  -  Dino-Group-I-Clade-5
AAGTCTGGTGCCAGCAGCCGCGGTAATTCCAGCTCCAATAGCGTATATTAAAGTTGTTGCGGTTAAAAAGCTCGTAGTTGGATTTCTGTCAGTGAGTTACAGTCCGCCCACAGCGGTAGGTACTTGTTGCGCCACTGGCATCTTCCTGGGGAATGTGTCTGCACTTTATTGTGTGGCGCACAATCCAGGACTTTTACTTTGAAGAAATGAGAGTGTTTCAAGCAGGCATGCGCCGTGAATACGTTAGCATGGGATAATAGCATCGGACCTCGTTCCAAAGCTGTTGGTTTCTTGGACCNNNNNNNNNNCAGAGGTGAAATTCTTGGATTTGTTGAAGACGGACTACTGCGAAAGCATCTGCCAAAGATGTTCTCATTGATCAAGAACGAAAGTTAGGTGATCGAAGACGATCAGATACCGTCCTAGTCTTAACCATAAACTATGCCGACTGGAGATCGGGGGTCGTTAATTATGTGACGCCCTCTGCATCTTGAGAGAAATCAAAGTCTTTGGGTTCCGGGGGGAGTATGGTCGCAAGGCTGAAACTT

>ASV863  -  Licnophoridae
AAGTCTGGTGCCAGCAGCCGCGGTAATTCCAGCTCCAATAGCGTATATTAAAGTTGTTGCAGTTAAAAAGCTCGTAGTTGGATTTCTGCGGGCGCTGCGTCGGCTCCCGAGTGGAGAAGGCGGGGCGCGCGCATCGTTCTGTCAGCTCGGGCCTGGCTCTCGCAGTCGGGCACGCGCGCAGATGTTTTACCTTGAGGAAATTAGAGTGTTTCAGGCAGGCTTAGCCGGAATACGCTAGCATGGAATAATGGCGAGGACTTGGGCCTCATTCGTTGGTTTGGGGGCCAGAGTAATGGTTNNNNNNNNNNAATTGTCAGAGGTGAAATTCTTGGATTTTTTAAAGACTAACTTGTGCGAAAGCATTTGTCAAGGATGTTTTCATTAATCAAGAACGAAAGTTAGGGGATCAAAGACGATCAGATACCGTCCTAGTCCTATACCATAAACTATGCCGACTCGGGATTGGGCGAGTCTTCACTCGTTCAGCACCGTCCGAGAAATCAAAGTCTTCGGGTTCTGGGGGGAGTATGGTCGCAAGGCTGAAACTT

>ASV864  -  Protaspa-lineage
AAGTCTGGTGCCAGCAGCCGCGGTAATTCCAGCTCCAAGAGCGTATATTAAAGTTGTTGCAGTTAAAAAGCTCGTAGTTGGATTTCTGGTATAATGCGCCTGGCCCGCGACCGTTAGGTCTGTGAGTGCCGGTGCGCGTTTGCCATCCTTCTAGAAAACGTTTCTACCCTTCGCTGGGCCGGACTCGCGATCTAGATCTTTTACTTTGAAAAAATTAGAGTGTTTAAAGCAGGCTTTTGCTATGAATACATTAGCATGGAATAATAATCTAGGACTTCGGTTCTATTTTGTTGGTTTCNNNNNNNNNNCAGAGGTGAAATTCTTGGATTCGGTCAAGACTAACTTATGCGAAAGCATTCACCAAGGATGTCTTCTTTAATCAAGAACGAAAGTTGGGGGATCGAAGACGATCAGATACCGTCGTAGTCTCAACCATAAACTATGCCAACTAGGGATGAGTGAACGTTGCATTTTCGACTTCATTCGCACCTTATGAGAAATCAAAGTCTTTGGGTTCCGGGGGGAGTATGGTCGCAAGGCTGAAACTT

>ASV867  -  Rhizosoleniaceae
AAGTCTGGTGCCAGCAGCCGCGGTAATTCCAGCTCCAATAGCGTATATTAAAGTTGTTGCAGTTAAAAAGCTCGTAGTTGGATTTCTGGTGGGAGCAGTCGGTCCTTGATTAATTTCTTGGAACCTGATTGTCTCCTGCCATCCATGGAGAAAACTAATCTGGCATTAAGTTGTCGGGTTGGCAATCTCCATCTTTTACTGTGAAAAAATTAGAGTGTTCAAAGCAGGCTTATGCCGTTGAATATATTAGCATGGAATAATAAGATAGGACTATGGTACTATTTTGTTGGTTTGTGCANNNNNNNNNNTGTCAGAGGTGAAATTCTTGGATTTATGGAAGACGAACTACTGCGAAAGCATTTACCAAGGATGTTTTCATTAATCAAGAACGAAAGTTAAGGGATCGAAGATGATTAGATACCATCGTAGTCTTAACCATAAACTATGCCAACTAGAGATCGGCAGTTGTTAACATGACACTGTCGGCATCTTATGAGAAATCAAAGTCTTTGGGTTCCGGGGGGAGTATGGTCGCAAGGCTGAAACTT

>ASV869  -  Eurotiomycetes
AAGTCTGGTGCCAGCAGCCGCGGTAATTCCAGCTCCAATAGCGTATATTAAAGTTGTTGCAGTTAAAAAGCTCGTAGTTGAACCTTGGGTCTGGCTGGCCGGTCCGCCTCACCGCGAGTACTGGTCCGGCTGGACCTTTCCTTCTGGGGAATCCCATGGCCTTCACTGGCTGTGGGTGGAACCAGGACTTTTACTGTGAAAAAATTAGAGTGTTCAAAGCAGGCCTTTGCTCGGATACATTAGCATGGAATAATAGAATAGGACGTGCGGTTCTATTTTGTTGGTTTCTAGGACCGCCNNNNNNNNNNAGAGGTGAAATTCTTGGATTTGCTGAAGACTAACTACTGCGAAAGCATTCGCCAAGGATGTTTTCATTAATCAGGGAACGAAAGTTAGGGGATCGAAGACGATCAGATACCGTCGTAGTCTTAACCATAAACTATGCCGACTAGGGATCGGGCGGCGTTTCTATGATGACCCGCTCGGCACCTTACGAGAAATCAAAGTTTTTGGGTTCTGGGGGGAGTATGGTCGCAAGGCTGAAACTT

>ASV871  -  Bacillariaceae
AAGTCTGGTGCCAGCAGCCGCGGTAATTCCAGCTCCAATAGCGTATATTAAAGTTGTTGCAGTTAAAAAGCTCGTAGTTGGATTTGTGGTGTGTCCAGTCGGCCTTTGCTCTTTGAGTGATAGTGTTGTAACTGGTCTGCCATGTTTGGGTGGAACCTGTGTGGCATTAAGTTGTCGTGCAGGGGATGCCCATCGTTTACTGTGAAAAAATTAGAGTGTTCAAAGCAGGCTTATGCCTTGAATATATTAGCATGGAATAATGATATAGGACCTTGGTACTATTTTGTTGGTTTGCGCANNNNNNNNNNTCAGAGGTGAAATTCTTGGATTTTTGGAAGACAAACTACTGCGAAAGCATTTACCAAGGATGTTTTCATTAATCAAGAACGAAAGTTAGGGGATCGAAGATGATTAGATACCATCGTAGTCTTAACCATAAACTATGCCGACAAGGGATTGGCGGAGTTTCGTTTCGTCTCCGTCAGCACCTTGTGAGAAATCATAAGTCTTTGGGTTCCGGGGGGAGTATGGTCGCAAGGCTGAAACTT

>ASV872  -  Peronosporomycetes_XX
AAGTCTGGTGCCAGCAGCCGCGGTAATTCCAGCTCCAATAGCGTATATTAAAGTTGTTGCAGTTAAAAAGCTCGTAGTTGGATTTTTGATGTGAATATCGGGTCAGACTTTTATTAGTTTTGTACTATTGATATTTGTGTCATATTTTGTGAGTATGATAGACTGCCATTAAGTTGGTGGTTTATTGGACTTGCATCGTTTACTGTGAAAAAATTAGAGTGTTTAAAGCAGGCATTTCGCTTGAATACATTAGCATGGAATAATAAGATATGACTTTGGTGGTCTATTTTGTTGGTTTNNNNNNNNNNGAGGTGAAATTCTTGGATCACTATAAGATGAGCTAAGGCGAAAGCATTTACCATGGATGTTTTCATTAATCAAGAACGAAAGTTAGGGGATCGAAGATGATTAGATACCATCGTAGTCTTAACCATAAACTATGCCGACTCGGGATTGGCAGTCGTTTTTATTGAATGACCTTGTCAGCACCGTATGAGAAATCAAAGTCTTTGGGTTCCGGGGGGAGTATGGTCGCAAGGCTGAAACTT

>ASV875  -  Chrysophyceae_env_clade-II_X
AAGTCTGGTGCCAGCAGCCGCGGTAATTCCAGCTCCAATAGCGTATACTAAAGTTGTTGCAGTTAAAAAGCTCGTAGTTGAATTTCTGGGCGTGTCAGCTGGTCCGCACTTAATTGTGTGAGTACTTGGTTGGTGCGTCCATCCTCGGGGAGAGCATATCTGGCATTCATTTGTCGGGTATGGGACCCTCGTCATTTACTGTGAGCAAAATAGAGTGTTCAAAGCAGGCTTAGGCCGTTGAATACATTAGCATGGAATAATAAAATAAGACCTCGGTTTATTTTGTTGGTTTGTATTCNNNNNNNNNNGTCAGAGGTGAAATTCTTGGATTTATGGAAGACGAACTACTGCGAAAGCATTTACCAAGGATGTTTTCATTAATCAAGAACGAAAGTTAGGGGATCGAAGATGATTAGATACCATCGTAGTCTTAACCATAAACTATGCCGACTAGGGATTGGTGGACGTTTGTTACGACTCCATCAGCACCTTATGAGAAATCAAAGTCTTTGGGTTCCGGGGGGAGTATGGTCGCAAGGCTGAAACTT

>ASV877  -  Blastodiniaceae
AAGTCTGGTGCCAGCAGCCGCGGTAATTCCAGCTCCAATAGCGTATATTAAAGTTGTTGCGGTTAAAAAGCTCGTAGTTGGATTTCTGCCGAGGGCGACCGGTCCGCCCTCTGGGTGAGTATCTGGCTCGGCCTGGGCATCTTCTTGGAGAGTGTAGCTGCACTTGACTGTGTGGTGCAGTATCCAGGACTTTTACTTTGAGGAAATTAGAGTGTTTCAAGCAGGCACACGCCTTGAATACATTAGCATGGAATAATAAGATAGGACCTTGGTTCTATTTTGTTGGTTTCTAGGGCTGNNNNNNNNNNCAGAGGTGAAATTCTTGGATCTGTTAAAGACGGACGACTGCGAAAGCATTTGCCAAGGATGTTTTCATTGATCAAGAACGAAAGTTAGGGGATCGAAGACGATCAGATACCGTCCTAGTCTTAACCATAAACAATGCCGACTAGAGATTGGAGGTCGTTATCTGTACGACTCCTTCAGCACCTTATGAGAAATCAAAGTCTTTGGGTTCCGGGGGGAGTATGGTCGCAAGGCTGAAACTT

>ASV880  -  Chrysochromulinaceae
AAGTCTGGTGCCAGCAGCCGCGGTAATTCCAGCTCCAATAGCGTATATTAAAGTTGTTGCAGTTAGAACGCTCGTAGTCGGATTTCGGGGCAGTCCGACCGGTCTGCCGATGGGTATGCACTGGTTGGAGTGTCCTTTCTGCCGGAGACCGTGCCTACTCTTAACTGAGCGGGGGCGGGAGACGGCACTTTTACTTTGAAAAAATCAGAGTGTTTCAAGCAGGCAGCTCGCTCTTGCATGGATTAGCATGGGATAATGAAATAGGACTTTGGTGCTATTTTGTTGGTTTCGAACACCGNNNNNNNNNNGAGAGGTGAAATTCTCAGACCCGCGGAAGACGAACCACTGCGAAAGCATTTGCCAGGGATGTTTTCACTGATCAAGAACGAAAGTTAGGGGATCGAAGACGATCAGATACCGTCGTAGTCTTAACCATAAACCATGCCGACTAGGGATTGGAGGATGTTCACTGATTGACTCCTTCAGCACCTTACGGGAAACTAAAGTCTTTGGGTTCCGGGGGGAGTATGGTCGCAAGGCTGAAACTT

>ASV881  -  Licnophoridae
AAGTCTGGTGCCAGCAGCCGCGGTAATTCCAGCTCCAATAGCGTATATTAAAGTTGTTGCAGTTAAAAAGCTCGTAGTTGGATTTCTGGGGACACGCCGACTTGGTATGATTACCACCGAAGCGTGGACTCATCGTTCCGCAGCGAAAGCTGACTTCACGGTTGGTTTCCCGCGCGGATGTTTTACCTTGAGGAAATTAGAGTGTTTCAGGCAGGCTTGGCCAGGATACGCTAGCATGGAATAATTAGGAGGACTTAGGCCTCACTCGTTGGTTTGGGGGTCCGAGTAATGGTTAATANNNNNNNNNNTCAGAGGTGAAATTCTCGGATTTATGAAAGACGAACAACTGCGAAAGCATTTGCCAAGGATGTTTTCATTAATCAAGAACGAAAGTTAGGGGTTCGAAGACGATCAGATACCGTCGTAGTCCTAACCATAAACTATGCCGACTAGGGATCGGTGGATGTTAGCGTTTGACTCCATCGGCACCTTATGAGAAATCAAAGTCTTTGGGTTCCGGGGGGAGTATGGTCGCAAGGCTGAAACTT

>ASV882  -  Dothideomycetes
AAGTCTGGTGCCAGCAGCCGCGGTAATTCCAGCTCCAATAGCGTATATTAAAGTTGTTGCAGTTAAAAAGCTCGTAGTTGAACCTTGGGCCTGGCTGGCCGGTCCGCCTCACCGCGTGTACTGGTCCGGCCGGGCCTTTCCTTCTGGGGAACCTCATGCCCTTCACTGGGCGTGCTGGGGAACCAGGACTTTTACTTTGAAAAAATTAGAGTGTTCAAAGCAGGCCTTTGCTCGAATACATTAGCATGGAATAATAGAATAGGACGTGTGGTTCTATTTTGTTGGTTTCTAGGACCGCNNNNNNNNNNAGAGGTGAAATTCTTGGATTGCTTGAAGACTAACTACTGCGAAAGCATTTGCCAAGGATGTTTTCATTAATCAGTGAACGAAAGTTAGGGGATCGAAGACGATCAGATACCGTCGTAGTCTTAACCATAAACTATGCCGACTAGGGATCGGACGGTGTTAGTATTTTGACCCGTTCGGCACCTTACGAGAAATCAAAGTTTTTGGGTTCTGGGGGGAGTATGGTCGCAAGGCTGAAACTT

>ASV886  -  Vampyrellida_X
AAGTCTGGTGCCAGCAGCCGCGGTAATACCAGCTCCAATAGCGTATGCTAAAGTTGTTGCAGTTAAAAGGCTCGTAGTCGAACTTATGGCCTCGTGAACCCTTCCCATCCTCTAGTAGGTTGCGAGAAGGTGTGCATGGGTCATTCTTCTGAAAAGTATTGCTGCCCTTGATTGGGTCTTGCTCTATAATTCAGATCATTTACTGTGAGTAAATCAAAGTGTTCAAAGCAGGCTTTAAAGCTTGTATGGTTCAGCATGGAATAATAAGATAAGACTTCGGTTTTGTTTTGTTGGCTATNNNNNNNNNNTCAGCGGTGAAATGCGAGGACCCATTGAAGACTAACTTATGCGAAAGCATTCATCAAGGATATCTTCTTTGATCAAGAACGAAAGTTGGGGGATCGAAGACGATCAGATACCGTCGTAGTCTCAACCATAAACTATGCCAACTGAGGATTGGCAGTCGTTGTTACTTGACCCTGTCAGCACTCTATGAGAAATCAAAGTCTCTGGGTTCTGGGGGGAGTATGGTCGCAAGGCTGAAACTT

>ASV890  -  Thaumatomonadidae
AAGTCTGGTGCCAGCAGCCGCGGTAATTCCAGCTCCAGTAGCGTATATTAAAGTTGTTGCAGTTAAAAAGCTCGTAGTTGGATTTCTGGTCTGGCGCGTTTGGCCCGCTCCGGTTACGGAGTGTGTGCCGACGCGCGCCTGCCATCCTTTCAGAGAAACGTTTCTACCCTTTACTTGGGATCGGATTCGCTATCTGGATCTTTTACTTTGAAAAAATTAGAGTGTTTAAAGCAGGCTTGTGCTATGAATACATTAGCATGGAATAATAATTTAGGACTTTAGTTCTATTTTGTTGGTTNNNNNNNNNNCCAGAGGTGAAATTCTTGGATTCGCTGAAGACTAACTTATGCGAAAGCATTCACCAAGGATGTCTTCTTTAATCAAGAACGAAAGTTGGGGGATCGAAGACGATCAGATACCGTCGTAGTCTCAACCATAAACTATGCCGACTAAGGATGAGTGAACGTTTATATTAGACTTCATTCGCACTTTATGAGAAATCAAAGTTTTTGGGTTCCGGGGGGAGTATGGTCGCAAGGCTGAAACTT

>ASV892  -  Warnowiaceae
AAGTCTGGTGCCAGCAGCCGCGGTAATTCCAGCTCCAATAGCGTATATTAAAGTTGTTGCGGTTAAAAAGCTCGTAGTTGGATTTCTGCTGAGGACGACCGGTCCGCCCTCTGGGTGAGTATCTGGCTCGACCTTGGCATCTTCTTGAAGAACGTAACTGCACTTGACTGTGTGGTGCGGTATTCAAGACTTTTACTTTGAGGAAATTAGAGTGTTTGAAGCAGGCGCATGCCTTGAATACATTAGCATGGAATAATGAGATAGGACCTTTGTTCTATTTTGTTGGTTTCTAGAACTGNNNNNNNNNNTCAGAGGTGAAATTCTTGGATTTGTTAAAGACGGACTACTGCGAAAGCATTTGCCAAGGATGTTTTCATTGATCAAGAACGAAAGTTAGAGGATCGAAGACGATCAGATACCGTCCTAGTTCTAACCATAAACGATGCCGACTAGGGATCAGCGGGTGTTATTGTATGACCCCGTTGGCACCTTAAGGGAAACCAAAGTTTTTGGGTTCCGGGGGAAGTATGGTTGCAAGGCTGAAACTT

>ASV893  -  Eurotiomycetes
AAGTCTGGTGCCAGCAGCCGCGGTAATTCCAGCTCCAATAGCGTATATTAAAGTTGTTGCAGTTAAAAAGCTCGTAGTTGAACCTTGGGTCTGGCTGGCCGGTCCGCCTCACCGCGAGTACTGGTCCGGCTGGACCTTTCCTTCTGGGGAACCCCATGGCCTTCACTGGCCGTGGGGGGAACCAGGACTTTTACTGTGAAAAAATTAGAGTGTTCAAAGCAGGCCTTTGCTCGAATACATTAGCATGGAATAATAGAATAGGACGTGCGGTTCTATTTTGTTGGTTTCTAGGACCGCCNNNNNNNNNNAGAGGTGAAATTCTTGGATTTGCTGAAGACTAACTACTGCGAAAGCATTCGCCAAGGATGTTTTCATTAATCAGGGAACGAAAGTTAGGGGATCGAAGACGATCAGATACCGTCGTAGTCTTAACCATAAACTATGCCGACTAGGGATCGGACGGTGTTTCTTTTATGACCCGTTCGGCACCTTACGAGAAATCAAAGTTTTTGGGTTCTGGGGGGAGTATGGTCGCAAGGCTGAAACTT

>ASV894  -  Dino-Group-I-Clade-5
AAGTCTGGTGCCAGCAGCCGCGGTAATTCCAGCTCCAATAGCGTATATTAAAGTTGTTGCGGTTAAAAAGCTCGTAGTTGGATTCCTGTATGGAAGGGGCGTCCCCACCCTTTGGATGGGGGTTGCTACCTTCTTTGCATCTTCCGGAGTAGGTGTTCCTCACTTAACTGTGAGGACATCGTGCTCGGGTCATTTACTTTGAGGAAAAGAGAGTGCTCCAAGCAGGCAAACGCCTGAATACGTTAGCATGGAATAATAGCATCGGATCATCGTTCAGCTGTTGGTGTCTGATCGATGGNNNNNNNNNNTCAGAGGTGAAATTCTTGGATTTGTTGAAGACGAGCTACTGCGAAAGCATTTGCCAAAGATGTTCTCATTGATCAAGAACGAAAGTTAGGTGATCGAAGACGATCAGATACCGTCCTAGTCTTAACCATAAACTATGCCAACTGGAGATAGGACGTGTTTATTTTACGACTCTTCCTGCATCTTGAGAGAAATCAAAGTCTTTGGGTTCCGGGGGGAGTATGGTCGCAAGGCTGAAACTT

>ASV897  -  Naviculaceae
AAGTCTGGTGCCAGCAGCCGCGGTAATTCCAGCTCCAATAGCGTATATTAAAGTTGTTGCAGTTAAAAAGCTCGTAGTTGGATTTGTGGTCTACGGTGTGTTCCGGGCACTTGTTGTCTGAGTAACCTGCTGTTACCATCCTTGGGTGGAACCTGTGTGGCATTAGGTTGTCGTGCAGGGGATGCCCATCATTTACTGTGAAAAAATTAGAGTGTTCAAAGCAGGCTTATGCCGTTGAATATATTAGCATGGAATAATGAGATAGGACTTTTTTGCTATTTTGTTGGTTTGCGCAAAGNNNNNNNNNNTCAGAGGTGAAATTCTTGGATTTTTGGAAGACGAACTACTGCGAAAGCATTTACCAAGGATGTTTTCATTAATCAAGAACGAAAGTTAGGGGATCGAAGATGATTAGATACCATCGTAGTCTTAACCATAAACTATGCCGACAAGGGATTGGTGGAGTCTCGTTATGTCTCCATCAGCACCTTATGAGAAATCACAAGTCTTTGGGTTCCGGGGGGAGTATGGTCGCAAGGCTGAAACTT

>ASV904  -  Nephroselmidales_X
AAGTCTGGTGCCAGCAGCCGCGGTAATTCCAGCTCCAATAGCGTATATTTAAGTTGTTGCAGTTAAAAAGCTCGTAGTTGGATTTCGGGTGGGCGAGGCCGGTCCGCCGTCTCGGTGTGCACTGGCTGCGCCCATCTTCTTGCTGGGGACGCGCTCCTGGCCTTAGTTGGCTGGGACGTGGAGTCAGCGATGTTACTTTGAAAAAATTAGAGTGTTCAAAGCAGGCCTTGGCTCTGAATACATTAGCATGGAATAACACGATAGGACTCTGGTCCTATTTTGTTGGTCTTCGGGACCGNNNNNNNNNNCAGAGGTGAAATTCTTGGATTTATGAAAGACGAACTTCTGCGAAAGCATTTGCCAAGGATGTTTTCATTGATCAAGAACGAAAGTTGGGGGCTCGAAGATGATTAGATACCATCGTAGTCTCAACCATAAACGATGCCGACTAGGGATTGGCAGATGTTAGTTCGATGACTCTGCCAGCACCTTATGAGAAATCAAAGTTTTTGGGTTCCGGGGGGAGTATGGTCGCAAGGCTGAAACTT

>ASV905  -  Cryptomonadales_X
AAGTCTGGTGCCAGCAGCCGCGGTAATTCCAGCTCTAATAGCGTATATTAAAGTTGTTGCAGTTAAAAAGCTCGTAGTCGGATGTCGGGCTCGGGCAGGCTGTCGGCTTCGGTCGGACGGCAGGCTCGGGTCTTTCTGCCTGAGGATCCATCTCATTCACTTGGGGTGGGGACGCAGGCCGTTTACTTTGAAAAAATTAGAGTGTTCAAAGCAGGCCTACGCTTGAATACATTAGCATGGAATAATGGAATAGGACTTTGGTGCTATTTTGTTGGTTTATGGGACCGAAGTAATGATTNNNNNNNNNNCAGAGGTGAAATTCTTGGATTTACGAAAGATAAACTTCTGCGAAAGCATTCGGCAAGGATGTTTTCATTGATCAAGAACGAAAGTTAGGGGATCGAAGACGATCAGATACCGTCCTAGTCTTAACCATAAACCATGCCGACTAGAGATTGGAGGTCGTTATCTTTACGACTCCTTCAGCACCTTATGAGAAATCAAAGTCTTTGGGTTCCGGGGGGAGTATGGTCGCAAGGCTGAAACTT

>ASV910  -  Caviomonadidae
AAGTCTGGTGCCAGCAGCCGCGGTAATTCCAGCTCTCCTAGTGTATGCAAAAGTTGCTGCAGTTAAAACGCTCCTACTCGGTGATGTGGGGCAGCGAGCGGCGCCCGCGAAATATCGCAGTGCGCGCCGCCCGGGCCCCTTCCGGCGCAAGCCAGGTTACCATGAATAAATTGTAGTGCTCAAGGCAAGCTTTACGCAGCTGAACAACTTAGCATGGGATAACAAGCCAGGACTTTTAACGTCTTGTTGGTGTGATGTTACAGAGTAATGAGTAATAGGGGCGGTTGGGGGCCTTAGTNNNNNNNNNNGCCGTTAGAGGTGAAATTCCAAGATCGGCGTCAGACTAACGGAAGCGAAAGCGTTGGCCAAGGACGCTCTCATTGATCAAGAACGATAGCAGGGGGATAGAAGGCGATTAGACACCACCGTATTCCCTGCCATAAACGATACCGACTACGGAATTGGTAGAATGATTGATTCTCTCAGCGCCTTTTGGGAAACCAAAGTCTTCAGGTTCTGGGGGGAGTCTGGTCGCAAGGCTGAAACTT

>ASV913  -  Olpidophydiales
AAGTCTGGTGCCAGCAGCCGCGGTAATTCCAGCTCCAATAGCGTATATTAAAGTTGTTGCAGTTAAAAAGCTCGTAGTTGGATTTCTGTTTTGAATTACCGGTCCGCTCATGTATTTGAGTGTGTACTATGGTTATTCAATTCATTTTTGTGAGGATCCTGATCTGGCATTAAGTTGCTGGATTTGTGTACTTGCATCTTTTACTGTGAAAAAATTAGAGTGTTTAAAGCAGGCGTTCGCTTATTTGAATACATTAGCATGGAATAATAAGATACGACTTGTGTGGTCTATTTTGTTGNNNNNNNNNNGTCAGAGGTGAAATTCTTGGATCGCTGAAAGATGAGCTTAGGCGAAAGCATTTACCATGGATGTTTTCATTAATCAAGAACGAAAGTTAGGGGATCGAAGATGATTAGATACCATCGTAGTCTTAACCATAAACTATGCCGACTCGGGATTGGCAGTCGTTATTAATGACCTTGTCAGCACCGTATGAGAAATCAAAGTCTTTGGGTTCCGGGGGGAGTATGGTCGCAAGGCTGAAACTT

>ASV915  -  Chaetocerotaceae
AAGTCTGGTGCCAGCAGCCGCGGTAATTCCAGCTCCAATAGCGTATATTAAAGTTGCTGCAGTTAAAAAGCTCGTAGTTGCATTTCCGAGGCAAGGGATTAGTCCGACCTTTGGTGGGTATTTAATCCTCTTGCCTCGTCCTTGAGTGGTGCTTCTTGGTATTAAGTTATCGAGGAGATAGCCGCTCATCGTTTACTGTGAGAAAATTAGAGTGTTCAAAGCAGGCTTATGCCGTTGAATATATTAGCATGGAATAATAAGATAGGACCTCGGTACTATTTTGTTGGTTTGAGAACCANNNNNNNNNNTTGTCAGAGGTGAAATTCTTAGATTTACGGAAGACGAACTACTGCGAAAGCATTTACCAAGGATGTTTTCATTAATCAAGAACGAAAGTATGGGGATCGAAGATGATTAGATACCATCGTAGTCTATACCATAAACTATGCCGACTCAGGATTGTCAGGTGTCTTTTGACCTTGGCAGCACTGTGTGAGAAATCAAAGTCTTTGGGTTCCGGGGGGAGTATGGTCGCAAGGCTGAAACTT

>ASV917 - Dino-Group-II
AAGTCTGGTGCCAGCAGCCGCGGTAATTCCAGCTCCAATAGCGTATATTAAAGTTGTTGCGGTTAAAAAGCTCGTAGTTGGATTTCGCTCGAGAATTGGCGGTCCATCTTTTGGATGAGTATCTGCATAAGTCTTGGGCTCCTCTCGAAAAACGTTTCTGCGCTTGATTGCGTGGTGCGGGGTTCGGGACTTTTACTTTGAGGAAATTAGAGTGTTCACGGCAGGCATTCGCCTTGAATATATTAGCATGGAATAATAATATAGGATCTCGGTTCTATTTTGTTGGTTTCTAGAGCTGNNNNNNNNNNTCAGAGGTGAAATTCTTGGATTTCGTCACGACGAACTACTGCGAAAGCATTTGCCAAGGATGTTTTCATTGATCAAGAACGAAAGTAAGGGGATCGAAGATGATTAGATACCGTCGTAGTCTTTACCATAAACTATGCCAACTAGAGATGGGGCGTCGTTCTACTTTAACTCGCTCCGCACCTTATGAGAAATCAAAGTCTTTGGGTTCCGGGGGGAGTATGGTCGCAAGGCTGAAACTT

>ASV918  -  Protaspa-lineage
AAGTCTGGTGCCAGCAGCCGCGGTAATTCCAGCTCCAATAGCGTATATTAAAGTTGTTGCAGTTAAAAAGCTCGTAGTTGAATATCTGGTTTAACGCGACTGGCCCGCCTCTGTGTGAGCGCCGGTGAGTGTTTGCCATCCTTTCAGAAAACGTTTCATCCTTCACTGGATTGACTCGCGATCTGAATCTTTTACTTTGAAAAAATTAGAGTGTTTAAAGCAGGCTTTTGCTATGAATACATTAGCATGGAATAATAATCTAGGACTTCGGTTCTATTTTGTTGGTTTCTAGAATTGANNNNNNNNNNCAGAGGTGAAATTCTTGGATTCGCTGAAGACTAACTTATGCGAAAGCATTCACCAAGGATGTCTTCTTTAATCAAGAACGAAAGTTGGGGGATCGAAGACGATCAGATACCGTCGTAGTCTCAACCATAAACTATGCCAACTAGGGATGAGTGAACGTTGCATTTTCGACTTCATTCGCACCTTATGAGAAATCAAAGTCTTTGGGTTCTGGGGGGAGTATGGTCGCAAGGCTGAAACTT

>ASV919  -  Warnowiaceae
AAGTCTGGTGCCAGCAGCCGCGGTAATTCCAGCTCCAATAGCGTATATTAAAGTTGTTGCGGTTAAAAAGCTCGTAGTTGGATTTCTGCTGAGGACGACCGGTCCGCCCTCTGGGTGAGTATCTGGCTCGGCCTTGGCATCTTCTTGAAGAACGTAACTGCACTTGACTGTGTGGTGCGGTATTCAAGACTTTTACTTTGAGGAAATTAGAGTGTTTGAAGCAGGCGCATGCCTTGAATACATTAGCATGGAATAATGAGATAGGACCTTTGTTCTATTTTGTTGGTTTCTAGAACTGNNNNNNNNNNTCAGAGGTGAAATTCTTGGATTTGTTAAAGACGGACTACTGCGAAAGCATTTGCCAAGGATGTTTTCATTGATCAAGAACGAAAGTTAGGGGATCGAAGACGATCAGATACCGTCCTAGTTCTAACCATAAACGATGCCGACTAGGGATCAGCGGGTGTTATTGTATGACCCCGTTGGCACCTTAAGGGAAACCAAAGTTTTTGGGTTCCGGGGGAAGTATGGTTGCAAGGCTGAAACTT

>ASV921  -  Dino-Group-I-Clade-1
AAGTCTGGTGCCAGCAGCCGCGGTAATTCCAGCTCCAATAGCGTATATTAAAGTTGTTGCGGTTAAAAAGCTCGTAGTTGGAGTTCTGCCAGGTGACGCTCGTCCGCCCAAGTGGTGTGTACAGGGCGTGCATCTGGCCCTTTCAAGGGGAACGTGTCTGCACTTTACTGTGTGGTGCGAGATCCTTGACTTTTACTTTGAGGAAATCAGAGTGTTCCAAGCAGGCTCTCGTCGTGTATAGCTCAGCATGGAATAATAGCATTGGACTTCGTTTCTAAGCTGTTGGTTGCAAGAAGCGNNNNNNNNNNCAGAGGTGAAATTCTTGGATTTGTTAAAGACGGACTACTGCGAAAGCATCTGCCATGGATGTTTTCATTGATCAAGAACGAAAGTTAGGGGATCGAAGACGATCAGATACCGTCCTAGTCTTAACTATAAACCATGCCGGCTAGAGATCGGAGGTCGTTCGATTTGTGACACCTTCAGCATCTTGAGAGAAATCAAAGCCTTTGGGTTCCGGGGGGAGTATGGTCGCAAGGCTGAAACTT

>ASV922  -  Pycnococcaceae
AAGTCTGGTGCCAGCAGCCGCGGTAATTCCAGCTCCAATAGCGTATATTTAAGTTGTTGCAGTTAAAAAGCTCGTAGTTGGATTTCGGGCGTGGAAGTTCGGTCCGCCGTTTCGGTGTGCACTGTTGTTCTGCGTCTTTCTGCCGGGGACGCGCTTCTGGCCTTAATTGGCTGGGACGTGGATTCGGCGTGGTTACTTTGAAAAAATTAGAGTGTTCAAAGCAAGCTAAAGCTCTGAATACATTAGCATGGAATAACGCGAGAGGACTCGGTCCTTATTTTGTTGGTCTTCAAGGATGNNNNNNNNNNCAGAGGTGAAATTCTTGGATTTATGAAAGACGAACTACTGCGAAAGCTTCTGCCAAAGACGTTTTCATTGATCAAGAACGAAAGTTGGGGGCTCGAAGATGATCAGATACCATCCTAGTCTCAACCATAAACGATGCCGACTAGGGATTGGCAGGTGTTACATCGATGACTCTGCCAGCACCTTATGAGAAATCAAAGTTTTTGGGTTCCGGGGGGAGTATGGTCGCAAGGCTGAAACTT

>ASV926  -  Saccharomycetales
AAGTCTGGTGCCAGCAGCCGCGGTAATTCCAGCTCCAAGAGCGTATATTAAAGTTGTTGCAGTTAAAAAGCTCGTAGTTGAACTTCCCCCGGCGCGGGCCCCTGTTTTTCGGGGGACTTGGGCCGGGGTCCTTCGGGAAATTACTTTGAGTAAACGAGAGTGTTCAAAGCAGGCGCGCAGCCTGAATCTTCAAGCATGGAATAATAAAACAGGACAATGGTTCTATTTTGTTGGTTATAAGCCATCGTAATGATTAATAGGGACGGTCGGGGGCATCAGTATTCAGTAGTCAGAGGTGNNNNNNNNNNGTCAGAGGTGAAATTCTTAGATTTACTGAAGACTAACTACTGCGAAAGCATTTGCCAAGGACGTTTTCATTAATCAAGAACGAAAGTTAGGGGATCGAAGATGATCAGATACCGTCGTAGTCTTAACCATAAACTATGCCGACTAGGGATCGGGCGCGCTCACAACAGACGCGCTCGGCACCTTACGAGAAATCAAAGTTTTTGGGTTCTGGGGGGAGTATGGTCGCAAGGCTGAAACTT

>ASV928  -  Dino-Group-II-Clade-4
AAGTCTGGTGCCAGCAGCCGCGGTAATTCCAGCTCCAATAGCGTATATTAAAGTTGTTGCGGTTAAAAAGCTCGTAGTTGGATTTCTGTTGAGGGCAGCCGGTCCGCACTCGGTGCGTGTATCTGGTTTGACCTCGGCATCCTCTCAAAATACGTTTCTGCGCTTGATTGCGTGGAGCGGAGTTTGAGACTTTTACTTTGAGGAAATTAGAGTGTTCACGGCAGGCAATCGCCTTGAATATATTAGCATGGAATAATAATATAGGATCTTGGTTCTATTTTGTTGGTTTCTAGGACTANNNNNNNNNNTCAGAGGTGGAATTCTTGGATTGCGTTACGACGAACTACTGCGAAAGCATTTGCCAAGGATGTTTTCATTGATCAAGAACGAAAGTAAGGGGATCGAAGACGCTTAGATACCGTCGTAGTCTTTACCATAAACTATGCCAACTAGAGATGGGGTGTCGTTCTTTTCTGACTCACTCCGCACCTTATGAGAAATCAAAGTCTTTGGGTTCCGGGGGGAGTATGGTCGCAAGGCTGAAACTT

>ASV932  -  Prorocentraceae
AAGTCTGGTGCCAGCAGCCGCGGTAATTCCAGCTCCAATAGCGTATATTAAAGTTGTTGCGGTTAAAAAGCTCGTAGTTGGATTTCTGCCGAGGACGACCGGTCCGCCCTCTGGGTGAGCATCTGGATCGGCCTGGGCATCCTCTTGGGGAACGTAGCTGCACTTGACTGTGTGGTGCGGTATCCAGGACTTTTACTTTGAGGAAATTAGAGTGTTTCAAGCAGGCTCACGCCTTGAATACATTAGCATGGAATAATAAGATAGGACCTCGGTTCTATTTTGTTGGTTTCTAGAGCTGNNNNNNNNNNCAGAGGTGAAATTCTTGGATTTGTTAAAGACGGACTACTGCGAAAGCATTTGCCAAGGATGTTTTCATTGATCAAGAACGAAAGTTAGGGGATCGAAGACGATCAGATACCGTCCTAGTCTTAACCATAAACCATGCCGACTAGAGATTGGAGGTCGTTATCTTTACGACTCCTTCAGCACCTTATGAGAAATCAAAGTCTTTGGGTTCCGGGGGGAGTATGGTCGCAAGGCTGAAACTT

>ASV935  -  Leptocylindraceae
AAGTCTGGTGCCAGCAGCCGCGGTAATTCCAGCTCCAATAGCGTATATTAAAGTTGTTGCAGTTAAAAAGCTCGTAGTTGGATTTCTGGTGCATTCCACTGGCCTATTGGTTAACTCCAACTTGGCTCATTTGGAATACGCCATCTTTAGGCAGACCCGTCGTGGCATTAGGTTGTCGTGATGGTTACGCCTATCGTTTACTGTGAAGAAATTAGGGTGTTCAAAGCAGGCTTATGCCATGAATACGTTAGCATGGAATAATGAGATAGGATTTCGGTACTATTTTGTTGGTTTGTGTNNNNNNNNNNGTCAGAGGTGAAATTCTTGGATTTACGAAAGACGAACGACTGCGAAAGCATTTACCAAGGATGTTTTCATTAATCAAGAACGAAAGTTAGGGGATCGAAGATGATTAGATACCATCGTAGTCTTAACCATAAACTATGCCGACTAGGGATCGGCGGAGGTCTACTTTGACTTCGTCGGCACCTTATGAGAAATCAAAGTCTTTGGGTTCCGGGGGGAGTATGGTCGCAAGGCTGAAACTT

>ASV938  -  Choreotrichida_X
AAGTCTGGTGCCAGCAGCCGCGGTAATTCCAGCTCCAATAGCGTATATTAAAGTTGTTGCAGTTAAAAAGCTCGTAGTTGGATTTCTGGCAGTGTGACTCCGGCCGGCATGACGTCGGGTCCAGAGCGCGCTACCATCCTTCTGTCAACCTTTTCGGGATTCATTTCCCGGTCTGGGGCTCAGATATTTTACCTTGAGAAAATTAGAGTGTTTCAGGCAGGCTTTCGCCGGAATACATTAGCATGGAATAATGGAAAAGGACTTCAACCTCTTCTGTTGGTCTGAGAGGCTGTAGTAANNNNNNNNNNCTGTCAGAGGTGAAATTCTCCGATTTGTTAAAGACTAACTTATGCGAAAGCATTTGCCAAGGATGTTTTCATTAATCAAGAACGAAAGTTAGGGGATCAAAGACGATCAGATACCGTCCTAGTCTTAACCATAAACTATGCCGACTCGGGATCGGAGGCGCGCAAAATCGGTCTTCGGCACCGTATGAGAAATCAAAGTCTTTGGGTTCTGGGGGGAGTATGGTCGCAAGGCTGAAACTT

>ASV944  -  MAST-4
AAGTCTGGTGCCAGCAGCCGCGGTAATTCCAGCTCCAATAGCGTATATTAAAGTTGTTGCAGTTAAAAAGCTCGTAGTTGGATTTCTGGTTGGAGCGACCGGTCGGGCATTGATTTGTCTGCACTGGAGTCGGTTCCGTCCATCCTCTTGGAAAGTGCGTATGGCATTAAGTTGTCGTGCGTATGATCCAGGTCTTTTACTGTGAAAAAATTAGAGTGTTTAAAGCAGGCCTTCGCCTTGAATACATTAGCATGGAATAATAAGATAGGACTTGGGTCTATTTTGTTGGTTTGCAGACNNNNNNNNNNCAGAGGTGAAATTCTTAGATTTTCGGAAGATAAACTTATGCGAAAGCATTTACCAAGGATGTTTTCATTAATCAAGAACGAAAGTTAGGGGATCGAAGATGATTAGATACCATCGTAGTCTTAACCATAAACTATGCCGACTCAGGATTGGTGAACGTTGATTTAATGACTTCATCAGCACTGTATGAGAAATCAAAGTCTTTGGGTTCCGGGGGGAGTATGGTCGCAAGGCTGAAACTT

>ASV945  -  MAST-9
AAGTCTGGTGCCAGCAGCCGCGGTAATTCCAGCTCCAATAGCGTATATTAAAGTTGTTGCAGTTAAAAAGCTCGTAGTTGGATTTCTGGCTTGTGTCCCAGGTCGGCCCGATAGGGTCTGTTACTAGGAGACGCTTGCCATCCTGAGGAGTAGCGTGTGTGCTATTAATTTAGTGTGCTCGTGAGTCCTCTCGTTTACTGTGAACAAATTAGAGTGTTTAAAGCAGGCAATTGCCTTGAATACATTAGCATGGAATAATAAGATAGGACTTCTGGTCTATTTGTTGGTTCAGGCCTGANNNNNNNNNNGTCAGAGGTGAAATTCTTGGATTTATGGAAGATGAACAACTGCGAAAGCATTTACCAAGGATGTTTTCATTAATCAAGAACGAAAGTTAGGGGATCGAAGATGATTAGATACCATCGTAGTCTTAACCATAAACTATGCCGACTAGGGATTGGACGTTGTTATTTTTGACACGTTCAGCACCTTATGAGAAATCAAAGTCTTTGGGTTCCGGGGGGAGTATGGTCGCAAGGCTGAAACTT

>ASV949 - Ochromonadales
AAGTCTGGTGCCAGCAGCCGCGGTAATTCCAGCTCCAATAGCGTATACTAAAGTTGTTGCAGTTAAAAAGCTCGTAGTTGAATTTCTGGTCTCGAGACTCAGTCAGCCTCAAGGGGCGATACTGTGGATTGGGACCATCCTCGAGGAGAACATATCTGTCATTGAGTTGATGGGTATGGGACCCTCGTCATTTACTGTGAGCAAAATAGAGTGTTCAAAGCAGGCTTACGCCGTTGAATACATTAGCATGGAATAATAAGATAGGACCTTGGTCTATTTTGTTGGTTATACTCCGAGGNNNNNNNNNNGTCAGAGGTGAAATTCTTGGATTTATGGAAGACGAACTACTGCGAAAGCATTTACCAAGGATGTTTTCATTAATCAAGAACGAAAGTTAGGGGATCGAAGATGATTAGATACCATCGTAGTCTTAACCATAAACTATGCCGACTAGGGATTGGTGGGTGTTATTAGCGACTCCATCAGCACCTTATGAGAAATCAAAGTCTTTGGGTTCCGGGGGGAGTATGGTCGCAAGGCTGAAACTT

>ASV950  -  Bonnemaisoniaceae
AAGTCTGGTGCCAGCAGCCGCGGTAATTCCAGCTCTGTAAGCGTATATCAAAGTTGTTGCAGTTAAAACGCTCGTAGTCGGATGTTGGCGTTCGTCGGAGGGCGTCCTCACGGGCGGTTCTTTGGCGGGCGCCTTTGTGGATGGGGGCTGGTGCGCTGTTTCATTACAATGCGCTGGTCGCCGCCACCGTTTACTGTGAAAAAATTAGAGTGTTCAAAGCGGGCGTGGTGCCGTGAATACATTAGCATGGAATAATGGAATAGGACTTGTGTTCTGTTTTGTTGGTTTGTGAGGCGCGNNNNNNNNNNCGCTAGAGGTGAAATTCTTGGATTGCCGAAAGACAAACAGCTGCGAAAGCGTCTGCCAAGGACGTTTTCATTGATCAAGAACGAAAGTAAGGGGATCGAAGACGATCAGATACCGTCGTAGTCTTTACTATAAACGATGAGGACTGGGGATCGGGCGGGGCTGTTTTGGCCCGCCCGGCACCCTCCGGGAAACCAAAGTATTTGCTTTCTGGGGGGAGTATGGTCGCAAGGCTGAAACTT

>ASV951  -  Bacillariaceae
AAGTCTGGTGCCAGCAGCCGCGGTAATTCCAGCTCCAATAGCGTATATTAAAGTTGTTGCAGTTAAAAAGCTCGTAGTTGGATTTGTGGTGTATGCCGGCGGCCTGGTACTTAGTATCGGAGCTTGCTTGCGTCGCCATCCTTGGGTGGATCCTGTGTGGCATTAAGTTGTCGTGCAGGGGATGCCCATCGTTTACTGTGAAAAAATTAGAGTGTTCAAAGCAGGCTTATGCCGTTGAATATATTAGCATGGAATAATAAGATAGGACCTTGGTACTATTTTGTTGGTTTGCGCACCANNNNNNNNNNTCAGAGGTGAAATTCTTGGATTTTTGGAAGACGAACTACTGCGAAAGCATTTACCAAGGATGTTTTCATTAATCAAGAACGAAAGTTAGGGGATCGAAGATGATTAGATACCATCGTAGTCTTAACCATAAACTATGCCGACAAGGGATTGGCGGGGTTTCGTTATGTCTCCGCCAGCACCTTATGAGAAATCACAAGTCTTTGGGTTCCGGGGGGAGTATGGTCGCAAGGCTGAAACTT

>ASV952  -  Dino-Group-II-Clade-1
AAGTCTGGTGCCAGCAGCCGCGGTAATTCCAGCTCCAATAGCGTATATTAAAGTTGTTGCGGTAAAAAAGCTCGTAGTTGGATTTCTGTTGAGGGCGACCGGTCCGCACCATGTGCGCGCATCTGGCTCGGCCTCGGCATCCTCTCGAAAGACGTTTCTGCGCTTCATTGCGTGGAGCGGATCTCGGGACTTTTACTTTGAGGAAATTAGAGTGTTCACGGCAGGCTATCGCCAGAATACATTAGCATGGAATAATACTATAGGATCTCGATTCTATTTTGTTGGTTTCTAGAAGCGANNNNNNNNNNTCAGAGGTGGAATTCTTGGATTGTGTTGCGACGAACTACTGCGAAAGCATTTGCCAAGGATGTTTTCATTGATCAAGAACGAAAGTAAGGGGATCGAAGACGATTAGATACCGTCGTAGTCTTTACCATAAACTATGCCAACTAGAGATGGGGCATCGTTCACTTACGACTTGCTCCGCACCTTATGAGATATCAAAGTCTTTGGGTTCCGGGGGGAGTATGGTCGCAAGGCTGAAACTT

>ASV953  -  Sandonidae
AAGTCTGGTGCCAGCAGCCGCGGTAATTCCAGCTCCAATAGCGTATATTAAAGTTGCTGCAGTTAAAAAGCTCGTAGTTGGATTTCTGGCTTGAAACATTTTGCCGGCCACGGTTTCGTGTGTTAGTGCTTGATGTTCTGGCCATCCTTCCAATCGCTATTGGCTTGTCTTCATTGATTGGTCAGTAGTATTGGATCTTTTACTTTGAAAAAATTAGAGTGTTTCAAGCAGGCTTTATGCTATGAATACATTAGCATGGAATAATAATTTAGGACTTCGGTTCTATTTTGTTGGTTTCNNNNNNNNNNCAGAGGTGAAATTCTCGGATTCGCTGAAGACTAACTTATGCGAAAGCATTCACCAAGGATGTCTCCTTTAATCAAGAACGAAAGTTGGGGGATCGAAGACGATCAGATACCGTCGTAGTCTCAACCATAAACTATGCCGACTAGGGATGAGTGAACGTTGCATTTTCGACTTCATTCGCACCTTATGAGAAATCAAAGTCTTTGGGTTCCGGGGGGAGTATGGTCGCAAGGCTGAAACTT

>ASV955  -  Protaspa-lineage
AAGTCTGGTGCCAGCAGCCGCGGTAATTCCAGCTCCAAGAGCGTATATTAAAGTTGTTGCAGTTAAAAAGCTCGTAGTTGGATTTCTGGTTCAATGCGCCTGGCCCGCGGCAGTAATGCCTGTGAGTGCCGGAGCGCGTTAACCATCCTTCAAGAAAACGTTTCTACCCTTAACTGGGCCGGATTCGCGATCTTGATCTTTTACTTTGAAAAAATTAGAGTGTTCAAGGCAGGCGTTTTGCTGTGAATACATTAGCATGGAATAATGATCTAGGACTTCGGTTCTATTTTGTTGGTTTNNNNNNNNNNCAGAGGTGAAATTCTTGGATTCGGTCAAGACTAACTTATGCGAAAGCATTCACCAAGGATGTCTTCTTTAATCAAGAACGAAAGTTGGGGGATCGAAGACGATCAGATACCGTCGTAGTCTCAACCATAAACTATGCCAACTAGGGATGGGTGAACGTTGCTTTTTCGACTTCATCTGCACCTTATGAGAAATCAAAGTCTTTGGGTTCCGGGGGGAGTATGGTCGCAAGGCTGAAACTT

>ASV957  -  Warnowiaceae
AAGTCTGGTGCCAGCAGCCGCGGTAATTCCAGCTCCAATAGCGTATATTAAAGTTGTTGCGGTTAAAAAGCTCGTAGTTGGATTTCTGCTGAGGACGACCGGTCCGCCCTCTGGGTGAGTATCTGGCTCGGCCTTGGCATCTTCTTGAAGAACGTAACTGCACTTGACTGTGTGGTGCGGTATTCAAGACTTTTACTTTGAGGAAATTAGAGTGTTTGAAGCAGGCGCATGCCTTGAATACATTAGCATGGAATAATGAGATAGGACCTTTGTTCTATTTTGTTGGTTTCTAGAACTGNNNNNNNNNNTCAGAGGTGAAATTCTTGGATTTGTTAAAGACGGACTACTGCGAAAGCATTTGCCAAGAATGTTTTCATTGATCAAGAACGAAAGTTAGAGGATCGAAGACGATCAGATACCGTCCTAGTTCTAACCATAAACGATGCCGACTAGGGATCAGCGGGTGTTATTGTATGACCCCGTTGGCACCTTAAGGGAAACCAAAGTTTTTGGGTTCCGGGGGAAGTATGGTTGCAAGGCTGAAACTT

>ASV959  -  Suessiaceae
AAGTCTGGTGCCAGCAGCCGCGGTAATTCCAGCTCCAATAGCGTATATTAAAGTTGTTGCGGTTAAAAAGCTCGTAGTTGGATTTCTGCTGAGGATGACCGGTCCGCCCTCTGGGTGAGTATCTGGCTCAGCCTTGGCATCTTCCTGAAGAACGTAGCTGCACTTGACTGTGTGGTGCGGTATTTAGGACATTTACTTTGAGGAAATTAGAGTGTTTCAAGCAAGCGCACGCCTTGAATACATTAGCATGGAATAATAAGATAGGACCTCGGTTCTATTTTGTTGGTTTCTAGAGCTGNNNNNNNNNNCAGAGGTGAAATTCTTGGATTTGTTAAAGACGGACTACTGCGAAAGCATTTGCCAAGGATGTTTTCATTGATCAAGAACGAAAGTTAGGGGATCGAAGACGATCAGATACCGTCCTAGTCTTAACCATAAACTATGCCGACTAGAGATTGGAGGTCGTTATCTTTACGACTCCTTCAGCACCTTATGAGAAATCAAAGTCTTTGGGTTCCGGGGGGAGTATGGTCGCAAGGCTGAAACTT

>ASV960  -  Heterocapsaceae
AAGTCTGGTGCCAGCAGCCGCGGTAATTCCAGCTCCAATAGCGTATATTAAAGTTGTTGCGGTTAAAAAGCTCGTAGTTGGATTTCTGCCGAGGACGACCGGTCCGCCCTCTGGGTGAGCATCTGGCTCGGCCTGGGCATCTTCTTGGAGAACGTAACTGCACTTGGCTGTGTGGTGCGGTATTCAGGACTTTTACTTTGAGGAAATTAGAGTGTTTCAAGCAGGCATACGCCTTGAATACATTAGCATGGAATAATAAGATAGGACCTCGGTTCTATTTTGTTGGTTTCTAGATCTGNNNNNNNNNNCAGAGGTGAAATTCTTGGATTTGTTAAAGACGGACTACTGCGAAAGCATTTGCCAAGGATGTTTTCATTGATCAAGAACGAAAGTTAGGGGATCGAAGACGATCAGATACCGTCCTAGTCTTAACCATAAACCATGCCGACTAGAGATTGGAGGTCGTTATCCATACGACTCCTTCAGCACCTTATGAGAAATCAAAGTCTTTGGGTTCCGGGGGGAGTATGGTCGCAAGGCTGAAACTT

>ASV961  -  Dino-Group-I-Clade-5
AAGTCTGGTGCCAGCAGCCGCGGTAATTCCAGCTCCAATAGCGTATATTAAAGTTGTTGCGGTTAAAAAGCTCGTAGTTGGATTTCTGTCGGTGAGTAGCAGTCCGCTCACAGTGGTTGGTACTTGTTATCCCACCGGCATCTTCCTGGGGACTGTCTCTGCTCTTTACTGAGTGGGGCATAATCCAGGACTTTTACTTTGAGGAAATAGGAGTGTTTCAAGCAGGCAATCGCCGTGAACATGTTAGCATGGAATAATAGCATCGGACCTCGTTCCAAAGCTGTTGGTTTCTTGGACCNNNNNNNNNNCAGAGGTGAAATTCTTGGATTTGTTGAAGACGGACTACTGCGAAAGCATCTGCCAAAGATGTTCTCATTGATCAAGAACGAAAGTTAGGTGATCGAAGACGATCAGATACCGTCCTAGTCTTAACCATAAACTATGCCGACTGGAGATCGGGGGTCGTTAACTTTGTGACGCCCTCTGCATCTTGAGAGAAATCAAAGTCTTTGGGTTCCGGGGGGAGTATGGTCGCAAGGCTGAAACTT

>ASV962 - Dinophyceae
AAGTCTGGTGCCAGCAGCCGCGGTAATTCCAGCTCCAATAGCGTATATTAAAGTTGTTGCGGTTAAAAAGCTCGTAGTTGGATTTCTGCTGAGGACGACCGGTCCGCCCTCTGGGTGAGTATCTGGCTCGGCCTGGGCATCTTCTTGGAGAACGTAGCTGCACTTCACTGTGTGGTGCGGTATCCAGGACTTTTACTTTGAGGAAATTAGAGTGTTTCAAGCAGGCATACGCCTTGAATACATTAGCATGGAATAATAAGATAGGACCTCGGTTCTATTTTGTTGGTTTCTAGAGCTGNNNNNNNNNNTCAGAGGTGAAATTCTTGGATTTGTTAAAGACGGACTACTGCGAAAGCATTTGCCAAGGATGTTTTCATTGATCAAGAACGAAAGTTAGGGGATCGAAGACGATCAGATACCGTCCTAGTCTTAACCATAAACCATGCCGACTAGAGATTGGAGGTCGTTACTGTACGACTCCTTCAGCACCTTATGAGAAATCAAAGTCTTTGGGTTCCGGGGGGAGTATGGTCGCAAGGCTGAAACTT

>ASV965  -  Thoracosphaeraceae
AAGTCTGGTGCCAGCAGCCGCGGTAATTCCAGCTCCAATAGCGTATATTAAAGTTGTTGCGGTTAAAAAGCTCGTAGTTGGATTTCTGCTGAGGACGACCGGTCCGCCCTCTGGGTGAGTATCTGGCTCGGCCTGGGCATCTTCTTGGAGAACGTAGCTGCACTTGACTGTGTGGTGCGGTATCCAGGACTTTTACTTTGAGGAAATTAGAGTGTTTCAAGCAGGCACACGCCTTGAATACATTAGCATGGAATAATAAGATAGGACCTTGGTTCTATTTTGTTGGTTTCTAGAGCTGNNNNNNNNNNCAGAGGTGAAATTCTTGGATTTGTTAAAGACGGACTACTGCGAAAGCATTTGCCAAGGATGTTTTCATTGATCAAGAACGAAAGTTAGGGGATCGAAGACGATCAGATACCGTCCTAGTCTTAACCATAAACCATGCCGACTAGAGATTGGAGGTCGTTATCTATATGACTCCTTCAGCACCTTATGAGAAATCAAAGTCTTTGGGTTCCGGGGGGAGTATGGTCGCAAGGCTGAAACTT

>ASV966  -  Dino-Group-I-Clade-4
AAGTCTGGTGCCAGCAGCCGCGGTAATTCCAGCTCCAATAGCGTATATTAAAATTGTTGCGGTTAAAACGCTCGTAGTTGGATATCTGTGAGCGGGTTCCGGTCCTGCCCAGTGCAGATTACTCGGAACTCTGCTCGCATTTGTTCAGGGAGGGTGGATGCACTTCACTGTGTGACCACATGATCTGAATTTTTACTTTGAGGAAATGAGAGTGTTCCAAGCAGGCAATCGCCGTGAATATGATAGCATGGAATAATAGCACAGGACTCTTGGTTCAATGCTGTTGGTTGATTGAACTNNNNNNNNNNTCAGAGGTGAAATTCTTGGATTTTTTAAAGACGAACAATTGCGAAGGCATCTACCCAGGATGTTTTTGTTGATCAAGAACGAAAGTTAGGGGATCGAAGACGATCAGATACCGTCCTAGTCTTAACCTTAAACTATGCCGGCTGGAGATTGGAGTCGTCAGATTTGTGACGTCTTCAGCATCCTATGAGAAATCTAAGTCTTTGGGTTCCGGGGGGAGTATGGTCGCAAGGCTGAAACTT

>ASV967 - Dinophyceae
AAGTCTGGTGCCAGCAGCCGCGGTAATTCCAGCTCCAATAGCGTATATTAAAGTTGTTGCGGTTAAAAAGCTCGTAGTTGGATTTCTGCAGGGGACGACCGGTCCGCCCTCTGGGTGAGTATCTGGCTTGGCCTTTGCATCTTCTTGGAGAACGTAGCTGCACTTGACTGTGTGGTGCGGTATCCTTGACTTTTACTTTGAGGAAATTAGAGTGTTTCAAGCAGGCACACGCCTTGAATACATTAGCATGGAATAATAAGATAGGACCTTGGTTCTATTTTGTTGGTTTCTAGAGCTGNNNNNNNNNNCAGAGGTGAAATTCTTGGATTTGTTAAAGACGGACTACTGCGAAAGCATTTGCCAAGGATGTTTTCATTGATCAAGAACGAACGTTAGGGGATCGAAGACGATCAGATACCGTCCTAGTCTTAACCATAAACCATGCCGACTAGAGATTGGAGGTCGTTATCTTTACGACTCCTTCAGCACCTTATGAGAAATCAAAGTCTTTGGGTTCCGGGGGGAGTATGGTCGCAAGGCTGAAACTT

>ASV974 - Cryomonadida
AAGTCTGGTGCCAGCAGCCGCGGTAATTCCAGCTCCAATAGCGTATATTAAAGTTGTTGCAGTTAAAAAGCTCGTAGTTGAATATCTGGTTTAACACGACTGGCCCGCCTCTATTCGAGCGTGAGCGCCGGTATGTTGTTTGCCATCCTTCTAGAAAACGTTTCATCCTTCATTGGTTGACTCGGGATCTAGATCTTTTACTTTGAAAAAATTAGAGTGTTCAAAGCAGGCGTTTGCCATGAATACATTAGCATGGAATAATAATCTAGGACTTCGGTTCTATTTTGTTGGTTTCTAGNNNNNNNNNNCAGAGGTGAAATTCTTGGATTCGCTGAAGACTAACTTATGCGAAAGCATTCACCAAGGATGTCTTCTTTAATCAAGAACGAAAGTTGGGGGATCGAAGACGATCAGATACCGTCGTAGTCTCAACCATAAACTATGCCAACTAGGGATGGGTGATTGTTGGAATATCGACTTCATCCGCACCTTATGAGAAATCAAAGTCTTTGGGTTCTGGGGGGAGTATGGTCGCAAGGCTGAAACTT

>ASV975  -  Thalassiosiraceae
AAGTCTGGTGCCAGCAGCCGCGGTAATTCCAGCTCCAATAGCGTATATTAAAGTTGTTGCAGTTAAAAAGCTCGTAGTTGGATTTCTGGCAGGAGTGACCGGTCACACACTCTGTGTGTGAACTCGCGTTGTCTCTGGCCATCCTTGGGGAGATCCTGTTTGGCATTAAGTTGTCGGGCAGGGGATACCCATCGTTTACTGTGAAAAAATTAGAGTGTTTAAAGCAGGCTTATGCCGTTGAATATATTAGCATGGAATAATAAGATAGGACTTCGGAACTATTTTGTTGGTTTGCGTTNNNNNNNNNNTTGTCAGAGGTGAAATTCTTGGATTTCCGAAAGACGAACTACTGCGAAAGCATTTACCAAGGATGTTTTCATTAATCAAGAACGAAAGTTAGGGGATCGAAGATGATTAGATACCATCGTAGTCTTAACCATAAACTATGCCGACTCGGGATTGGTGGTTGTTTTTTGACTCCATCAGCACCGTATGAGAAATCAAAGTCTTTGGGTTCCGGGGGGAGTATGGTCGCAAGGCTGAAACTT

>ASV976 - Dinophyceae
AAGTCTGGTGCCAGCAGCCGCGGTAATTCCAGCTCCAATAGCGTATATTAAAGTTGTTGCGGTTAAAAAGCTCGTAGTTGGATTTCTGCCGAGGACGACCGGTCCGCCCTCCGGGTGAGCATCTGGCTCGGCCTTGGCATCCTCTTGGTGAACGTAGCTGCACTTGACTGTGTGGTGCGGTACCCAAGACTTTTACTTTGAGGAAATTAGAGTGTTTCAAGCAGGCATACGCCTTGAATACATTAGCATGGAATAATAAGATAGGACCTCGGTTCTATTTTGTTGGTTTCTAGAGCTGNNNNNNNNNNCAGAGGTGAAATTCTTGGATTTGTTAAAGACGGACTACTGCGAAAGCATTTGCCAAGGATGTTTTCATTGATCAAGAACGAAAGTTAGGGGATCGAAGACGATCAGATACCGTCCTAGTCTTAACCATAAACCATGCCGACTAGAGATTGGAGGTCGTTATCTTTACGACTCCTTCAGCACCTTATGAGAAATCAAAGTCTTTGGGCTCCGGGGGGAGTATGGTCGCAAGGCTGAAACTT

>ASV977  -  Dino-Group-II-Clade-30
AAGTCTGGTGCCAGCAGCCGCGGTAATTCCAGCTCCAATAGCGTATATTAAAGTTGTTGCGGTTAAAAAGCTCGTAGTTGGATTTCTGTTGAGGACGGCCGGTCCGCATTATGTGCGTGTATCTGGTTCGGCCTTGGCATCCTCCAGGGGAACGTTCCTGCGCTTCGCTGCGTGGGACGGTATTCTGGACTTTTACTTTGAGGAAATTAGAGTGTTCACGGCAGGCAGTCGCCTTGAATATATTAGCATGGAATAATAATATAGGACCTTGATTCTATTTTGTTGGTTTCTAGAATTTNNNNNNNNNNCAGAGGTGGAATTCTTGGATTGTGTTACGACAAACTACTGCGAAAGCATTTGCCAAGGATGTTTTCATTGATCAAGAACGAAAGTAAGGGGATCGAAGACGATTAGATACCGTCGTAGTCTTTACCATAAACTATGCCAACTAGAGATTGGAGGTCGTTCTTTTTATGACTCCTTCAGCACCTTATGAGAAATCAAAGTCTTTGGGTTCCGGGGGGAGTATGGTCGCAAGGCTGAAACTT

>ASV979  -  Amphidomataceae
AAGTCTGGTGCCAGCAGCCGCGGTAATTCCAGCTCCAATAGCGTATATTAAAGTTGTTGCGGTTAAAAAGCTCGTAGTTGGATTTCTGCCGAGGACGACCGGTCCGCCCTCTGGGTGAGTATCTGGCTCGGCCTGGGCATCTTCTTGGAGAACGTAGCTGCACTTGACTGTGTGGTGCGGTATCCAGGACATTTACTTTGAGGAAATTAGAGTGTTTCAAGCAGGCATACGCCTTGAATACATTAGCATGGAATAATAAGATAGGACCTCGGTTCTATTTTGTTGGTTTCTAGAGCTGNNNNNNNNNNCAGAGGTGAAATTCTTGGATTTGTTAAAGACGGACTACTGCGAAAGCATTTGCCAAGGATGTTTTCATTGATCAAGAACGAAAGTTAGGGGATCGAAGACGATCAGATACCGTCCTAGTCTTAACCATAAACCATGCCGACTAGAGATTGGAGGTCGTTATCTATACGACTCCTTCAGCACCTTATGAGAAATCAAAGTCTTTGGGTTCCGGGGGGAGTATGGTCGCAAGGCTGAAACTT

>ASV980  -  Sessilida
AAGTCTGGTGCCAGCAGCCGCGGTAATTCCAGCTCCAATAGCGTATATTAAAGTTGTTGCAGTTAAAAAGCTCGTAGTTGAAGTTCTGATTGCTCAGGCTCTCAGCCTAAGGCGGGAGTTCTGACAGTCATCCGCTTGCAAGCATACGTTCGGCCTTAACAAGCTGGCTATGTGAGTAAGCATTTTACCTTGAGAAAAACAGAGTGTTCCAGGCAGGTTTGTCCGGGATGCATTAGCATGGAATAATAGAACATGACTGAAGTCTATTTATTGGTTTAAGGCTTTAGTAATGATTAATNNNNNNNNNNGCAGTCAGAGGTGAAATTCTAAGATTTGCTGAAGACGAACTAATGCGAAAGCATTTGCCAAGGATGTTTTCATTAATCAAGAACGAAAGTTAGGGGATCAAAGACGATCAGATACCGTCCTAGTCTTAACTATAAACGATACCGACTCGGATTCAGATGAATCAATATGTTCATTTGGGACCGTAGGAGAAATCAAAGTCTTTGGGTTCTGGGGGGAGTATGGTCGCAAGGCTGAAACTT

>ASV982  -  Strombidiidae
AAGTCTGGTGCCAGCAGCCGCGGTAATTCCAGCTCCAATAGCGTATATTAAAGTTGTTGCAGTTAAAAAGCTCGTAGTTGGATTTCTGGAGGGGTGCCAATGTCCGCCAAAACGCGTGCGCAGCGGCGCCCTTCCATCCTTCTGTTAACGCCTCTTGGCATTCACTTGCTGGTGGCGGGCTCAGATATTTTACCTTGAGAAAATTAGAGTGTTTCAGGCAGGCTAGGCCGGAATACATTAGCATGGAATAATGGAATAGGACTACGGTCTCTTTGTTGGTTTGAGGGACTGCAGTAATNNNNNNNNNNTTGTCAGAGGTGGAATTCTCAGATTTGTTAAAGACTAACTTATGCGAAAGCATTTGCCAAGGATGTTTTCATTAATCAAGAACGAAAGTTAGGGGATCAAAGACGATCAGATACCGTCCTAGTCTTAACCATAAACTATGCCGACTCGGGATCGGGGGCGAGCACTATCCGCCTTCGGCACCGTATGAGAAATCAAAGTCTTTGGGTTCTGGGGGGAGTATGGTCGCAAGGCTGAAACTT

>ASV983  -  Dino-Group-I-Clade-4
AAGTCTGGTGCCAGCAGCCGCGGTAATTCCAGCTCCAATAGCGTATATTAAAATTGTTGCGGTTAAAACGCTCGTAGTTGGATTTCTGAGGCCGGCCTTCGGTCCTACCCAGTGTAGAATACGCGGAGGTCTTGGTTTCATTTGTTCAGGGAAGGTGTTTGCACTTTGTTGTGTGTCACGTGATCTGAATTTTTACTTTGAGGAAATGAGAGTGTTCCAAGCAGGCTTTTGCCGTGAATATGATAGCATGGAATAATAGCATAGGACCCCTTTCCAAAGCTGTTGGTTTTTGGAACAGNNNNNNNNNNTCAGAGGTGAAATTCTTGGATTTTTTAAAGACGAACTATTGCGAAGGCATCTGCCCAGGATGTTTTTGTTGATCAAGAACGAAAGTTAGGGGATCGAAGACGATCAGATACCGTCCTAGTCTTAACCTTAAACTATGCCGGCTGGAGATTGGAGTCGTCAGAATTGTGACGTCTTCAGCATCCTGAGAGAAATCGAAGTCTTTGGGTTCCGGGGGGAGTATGGTCGCAAGGCTGAAACTT

>ASV984  -  Naviculaceae
AAGTCTGGTGCCAGCAGCCGCGGTAATTCCAGCTCCAATAGCGTATATTAAAGTTGTTGCAGTTAAAAAGCTCGTAGTTGGATTTGTGGCGTACGGTGGGTTCCGGGCACTTGTTGTCTGAGTAACTTGCTGTTGCCATCCTTGGGTGGAACCTGTGTGGCATTAGGTTGTCGTGCAGGGGATGCCCATCATTTACTGTGAAAAAATTAGAGTGTTCAAAGCAGGCTTATGCCGTTGAATATATTAGCATGGAATAATAAGATAGGACTTTTTTGCTATTTTGTTGGTTTGCGCAAAGNNNNNNNNNNTCAGAGGTGAAATTCTTGGATTTTTGGAAGACGAACTACTGCGAAAGCATTTACCAAGGATGTTTTCATTAATCAAGAACGAAAGTTAGGGGATCGAAGATGATTAGATACCATCGTAGTCTTAACCATAAACTATGCCGACAAGGGATTGGTGGAGTCTCGTTATGTCTCCATCAGCACCTTATGAGAAATCACAAGTCTTTGGGTTCCGGGGGGAGTATGGTCGCAAGGCTGAAACTT

>ASV987  -  Warnowiaceae
AAGTCTGGTGCCAGCAGCCGCGGTAATTCCAGCTCCAATAGCATATATTAAAGTTGTTGCGGTTAAAAAGCTCGTAGTTGGATTTCTGCTGAGGACGATCGGTCCGCCCTCTGGGTGAGTATCTGGCTCGGCCTTTGCATCTTCTTGAAGAACGTAACTGCACTTGACTGTGTGGTGCGGTATGCAAGACTTTTACTTTGAGGAAATTAGAATGTTTGAAGTAGGCACATGCCTTGAATACATTAGCATGGAATAATGAGATAGGACCTTGGTTCTATTTTGTTGGTTTCTAGAATTGNNNNNNNNNNCAGAGGTGAAATTCTTGGATTTGTTAAAGACGGACTACTGCGAAAGCATTTGCCAAGGATGTTTTCATTGATCAAGAACGAAAGTTAGGGGATCGAAGACGATCAGATACCGTCCTAGTCTTAACCATAAACCATGCCGACTAGAGATTGGAGGTCGTTAATTATACGACCCCTTCAGCACCTTATGAGAAATCAAAGTCTTTGGGTTCCGGGGGGAGTATGGTCGCAAGGCTGAAACTT

>ASV990  -  Chrysochromulinaceae
AAGTCTGGTGCCAGCAGCCGCGGTAATTCCAGCTCCAATAGCGTATATTAAAGTTGTTGCAGTTAGAACGCTCGTAGTCGGATTTCGGGGCGGGCCGACCGGTCTGCCGATGGGTACGCACTGGTCGGCGCGTCCTTCCTTCCGGAGACCGTGCCTACTCTTAACTGAGCGGGGGCGGGAGACGGATCGTTTACTTTGAAAAAATCAGAGTGTTTCAAGCAGGCAGCTCGCTCTTGCATGGATTAGCATGGGATAATGAAATAGGACTTTGGTGCTATTTTGTTGGTTTCGAACACCGNNNNNNNNNNGAGAGGTGAAATTCTCAGACCAGCGGAAGACGAACCACTGCGAAAGCATTTGCCAGGGATGTTTTCACTGATCAAGAACGAAAGTTAGGGGATCGAAGACGATCAGATACCGTCGTAGTCTTAACCATAAACCATGCCGACTAGGGATTGGAGGATGTTCACTGATTGACTCCTTCAGCACCTTACGGGAAACTAAAGTCTTTGGGTTCCGGGGGGAGTATGGTCGCAAGGCTGAAACTT

>ASV995  -  Oblongichytridiaceae
AAGTCTGGTGCCAGCAGCCGCGGTAATTCCAGCTCCAATAGCGTATATTAATGTTGTTGCAGTTAAAAAGCTCGTAGTTGGATTTCTGACAGGAGCGACCGGTCCGAGCCTCTGGTTCGAGTACTTAGTGTTGTCTCTAGTCATCCTTATGGAGAATGTGTCTTTCATTAATTTGTTGGGCATGGGATCCATATCGTTTACTGTGAAAAAATTAGAGTGTTTAAAGCAGGCAATCGCTGTGAATACATTAGCATGGAATAATAAGATAGGACTTTGGTACTATTTTGTTGGTTTGCATNNNNNNNNNNTCAGAGGTGAAATTCTTGGATTTATGAAAGACGAACTACTGCGAAAGCATTTACCAAGGATGTTTTCATTAATCAAGAACGAAAGTTAGGGGATCGAAGATGATTAGATACCATCGTAGTCTTAACCATAAACTATGCCGACTAGGGATTAGCGATCGTTTATTTACGACCTCGTTAGCACCTTATGAGAAATCAAAGTCTTTGGGTTCCGGGGGGAGTATGGTCGCAAGGCTGAAACTT

>ASV996  -  Dino-Group-I-Clade-5
AAGTCTGGTGCCAGCAGCCGCGGTAATTCCAGCTCCAATAGCGTATATTAAAGTTGTTGCGGTTAAAAAGCTCGTAGTTGGATATCTGCATGAAAGGAGCAGTCCGCCCATTGGGTGAGCTACCGCCACCAATCTTGCATCTGTCTGAGAAGGCGTTCCTCCCTTCATTGAGAGGTCGCATGCATCAGAGCATTTACTTTGAGGAAATGAGAGTGTTTCAAGCAGGCAAATGCCTTGAATACGATAGCATGGAATAATAGCATCGGACCATCGTCCAGCTGTTGGTGTCTGGGCGAGGNNNNNNNNNNTCAGAGGTGAAATTCTTGGATTTGTTGAAGACGAACTACTGCGAAAGCATTTGCCAAAGATGTTCTCATTGATCAAGAACGAAAGTTAGGTGATCGAAGACGATCAGATACCGTCCTAGTCTTAACCATAAACTATGCCGACTGGAGATAGGAAGCGTTTATTTTGTGACTCTTTCTGCATCTTGAGAGAAATCAAAGTCTTTGGGTTCCGGGGGGAGTATGGTCGCAAGGCTGAAACTT

>ASV997  -  MOCH-2_XX
AAGTCTGGTGCCAGCAGCCGCGGTAATTCCAGCTCCAATAGCGTATATTAAAGTTGTTGCAGTTAAAAAGCTCGTAGTTGGATTTCTAGCGGACGCGTCTGGTCTGCTCCGCGAGGAGTCGGTACTGAGTCGTCGTCTGTTATCCTTGAGGAGAATATTCCTGGCATTAAGTTGTCGGGAGTAGTATCCTCATCGTTTACTGTGAAAAAATTAGAGTGTTCAAAGCAAGCTTAGGCTCTGAATATATTAGCATGGAATAATAAGATAAGACCCTGGTGGTTTATTTTGTTGGTTTGCANNNNNNNNNNTCAGAGGTGAAATTCTTGGATTTATGGAAGACGAACTACTGCGAAAGCATTTACCAAGGATGTTTTCATTAATCAAGAACGAAAGTTAGGGGATCGAAGATGATTAGATACCATCGTAGTCTTAACCATAAACTATGCCGACTCGGGATTGGCGGTCGTTTCTATCCGACTCCGTCAGCACCGTATGAGAAATCAAAGTCTTTGGGTTCCGGGGGGAGTATGGTCGCAAGGCTGAAACTT

>ASV998  -  Novel-clade-2
AAGTCTGGTGCCAGCAGCCGCGGTAATTCCAGCTCCAGTAGCGTATACTAATGTTGCTGCAGTTAAAAAGCTCGTAGTTGGATTTCTGGTTGATAATTATGGTCCGGTTCATTCATGAACATGAGTATCGTGTATTATCTGCCATCCTATCAGGGTTCTAGGGTTTCGGCTCTAGGGTTCTGGTTCTTTTACTTTGAAAAAATTAGAGTGTTTAAAGCAAGCTTGCGCGATGAATACATTAGCATGGAATAATAATATAGGACTACGGGTTCTATTTTGTTGGTTTCTAGACCTGAAGNNNNNNNNNNCAGAGGTGAAATTCTTGGATTCTCTCAAGACTAACTTATGCGAAAGCATTCACCAAGGATGTCTTCTTTAATCAAGAACGAAAGTTGGGGGATCGAAGACGATCAGATACCGTCGTAGTCTCAACCATAAACTATACCGACTCAGGATGCGTGAGCGTTGCATTTTCGACTTCATGCGCACTGTATGAGAAATCAAAGTCTTTGGGTTCTGGGGGGAGTATGGTCGCAAGGCTGAAACTT

>ASV1005  -  Dino-Group-II-Clade-10-and-11
AAGTCTGGTGCCAGCAGCCGCGGTAATTCCAGCTCCAATAGCGTATATTAAAGTTGTTGCGGTTAAAAAGCTCGTAGTTGGATTTCTGTCGAAGACCGTCGGTCCGCTCTATGAGCGTGTATCTGATTGGGCTTTGGCATCCTCATGAGAGACGTTACTGTGCTTGATTGCATGGTGCGGATTTCATGACTTTTACTTTGAGGAAATTAGAGTGTTCACGGCAGGCATGCGCCTTGAATACATTAGCATGGAATAATAATATAGGATCGAGATTCTATTTTGTTGGTTTCTAGAATCANNNNNNNNNNCAGAGGTGGAATTCTTGGATTGCGTTACGACAAACTACTGCGAAAGCATTTGCCAAGGATGTTTTCATTGATCAAGAACGAAAGTATGGGGATCGAAGATGATTAGATACCGTCGTAGTCTATACCATAAACTATGCCAACTAGAGATAGGAGGTCGTTCACTTTATGACTCCTTCTGCACCTTATGAGAAATCAAAGTCTTTGGGTTCCGGGGGGAGTATGGTCGCAAGGCTGAAACTT

>ASV1006  -  Naviculaceae
AAGTCTGGTGCCAGCAGCCGCGGTAATTCCAGCTCCAATAGCGTATATTAAAGTTGTTGCAGTTAAAAAGCTCGTAGTTGGATTTGTGGTGTATGCGTTTGGCCGCCTCCTTTTGGAGGTGTGCTGTGACGCGTCGCCATCTTTGGGTGGAATCTGCGTGGCATTAGGTTGTCGTGCAGGGGATGCCCATCGTTTACTGTGAAAAAATTAGAGTGTTCAAAGCAGGCTTATGCCGTTGAATATGTTAGCATGGAATAATGAGATAGGACCTTGGTACTATTTTGTTGGTTTGCGCACCNNNNNNNNNNTCAGAGGTGAAATTCTTGGATTTTTGAAAGACGAACTACTGCGAAAGCATTTACCAAGGATGTTTTCATTAATCAAGAACGAAAGTTAGGGGATCGAAGATGATTAGATACCATCGTAGTCTTAACCATAAACTATGCCGACAAGGGATTGGTGGGGTTTCATTTTGTCTCCATCAGCACCTTATGAGAAATCACAAGTCTTTGGGTTCCGGGGGGAGTATGGTCGCAAGGCTGAAACTT

>ASV1007  -  Dino-Group-V_X
AAGTCTGGTGCCAGCAGCCGCGGTAATTCCAGCTCCAATAGCGTATATTAAAGTTGTTGCGGTTAAAAAGCTCGTAGTTGGATTTCTGCTTGGGGTGGCCGATGTGCCTTCTGGGTTACAGCCGGTTCAGCCTGAGCATCTTTCTGGGAATCGTGTCTGCACTTGATTGTGTGGCACGGGTTCCAGGACTTTTACTTTGAGGAAATTAGAGTGTTTCAAGCAGGCGTCCGCCTTGAATACGTTAGCATGGAATAATGCGACAGGACCTCGGTCCATTTTGTTGGTTTCTTGGGTTGAGNNNNNNNNNNCAGAGGTGAAATTCTTGGATTTGTTAAAGACGAACTACTGCGAAAGCATTTGCCAAGGATGTTTTCATTGATCAAGAACGAAAGTTAGGGGATCGAAGACGATCAGATACCGTCCTAGTCTTAACCATAAACCATGCCATCTAGAGATCGGAGGGTGTTCATCTTATGACTCCTTCAGCACCTTATGAGAAATCAAAGTCTTTGGGTTCCGGGGGGAGTATGGTCGCAAGGCTGAAACTT

>ASV1009  -  Colaconematales_X
AAGTCTGGTGCCAGCAGCCGCGGTAATTCCAGCTCTGTAAGCGTATACCAAAGTTGTTGCAGTTAAAACGCTCGTAGTCGGATTTTGGGGCAGCCCGTGCTGTGCGCGTAGTGCGTGCGGCGCTGGGATGTTCTTTTGTGGAGGGCGGCGCGTCGTGGCTTTGCTGTCGCGGCGTGTCGGCGCCACCGTTTACTGTGAAAAAATTAGAGTGTTCAAAGCAGGCGTTTGCCATGAATACATTAGCATGGAATAATAGAATAGGACTTGGTTTCTATTTTGTTGGTTTGTGAGAGCCGAGNNNNNNNNNNTCAGAGGTGAAATTCTTGGATTGCTGGAAGACAAACCGCTGCGAAAGCGTCTGCCAAGGACGTTTTCATTGATCAAGAACGAAAGTAAGGGGATCGAAGACGATCAGATACCGTCGTAGTCTTTACTATAAACGATGAGAACTGGGGATCGGGCGGGCTTTTACGATGACCCGTCCGGAACCCTCCGGGAAACCAAAGTGTTTGCTTTCTGGGGGGAGTATGGTCGCAAGGCTGAAACTT

>ASV1010  -  Ceratiaceae
AAGTCTGGTGCCAGCAGCCGCGGTAATTCCAGCTCCAATAGCGTATATTAAAGTTGTTGCGGTTAAAAAGCTCGTAGTTGGATTTCTGCTGAAGCAAACCGGTCCGCCCTCTGGGTGAGCATCTGGTTTTGTTTTGGCATATGCTTAGACTTTGCAGCTGCACTTGACTGTGTGGTGTGAAGGCTGAGCCTTTTACTTTGAGGAAATCAGAGTGTTTCAAGCAGGCCATTGCCTTGAATACACTAGCATGGAATAATACGATATGACTGTGGTTTTATTTTGTTGGCTTTTAGAATTANNNNNNNNNNCAGAGGTGAAATTCTTGGATTTGTTAAGGATGAACGACTGCGAAAGCATTTGCCAAGGATGCTTTCATTGATCAAGAACGAAAGTTAGGGGATCGAAGACGATTAGATACCGTCCTAGTCTTAACCATAAACCATGCCAACTAGAGATTGGAGATTGTTATGTGCATGACTCCTTCAGCACCTTATGATAAATCAAAGTCTTTGGGTTCCGGGGGGAGTATGGTCGCAAGGCTGAAACTT

>ASV1011  -  Ulvales-relatives_X
AAGTCTGGTGCCAGCAGCCGCGGTAATTCCAGCTCCAATAGCGTATATTTAAGTTGTTGCAGTTAAAAAGCTCGTAGTTGGATTTCGGGTTGGCTTCAGCGGTCTCGCTTTGCGTTTGTACTGCTGCAGCCTACCTTCTTGTCGGGGACGGGCCTACGGGCTTAATTGCTTGGGGCCCGGAGTCGACGATGTTACTTTGAGTAAATTAGAGTGTTCAAAGCAAGCCTACGCTCTGAATATAATAGCATGGGATAACACGACAGGACTCTGGCCTATCGTGTTGGTCTGTAGGACCAGANNNNNNNNNNCAGAGGTGAAATTCTTGGATTTACGGAAGACGAACATCTGCGAAAGCATTTGCCAAGGATGTTTTCATTGATCAAGAACGAAAGTTGGGGGCTCGAAGACGATTAGATACCGTCGTAGTCTCAACCATAAACGATGCCGACTAGGGATTGCCGGGTGTTTTTTTGATGACCTCGGCAGCACCTCATGAGAAATCAAAGTTTTTGGGTTCCGGGGGGAGTATGGTCGCAAGGCTGAAACTT

>ASV1013  -  Dothideomycetes
AAGTCTGGTGCCAGCAGCCGCGGTAATTCCAGCTCCAATAGCGTATATTAAAGTTGTTGCAGTTAAAAAGCTCGTAGTTGAACCTTGGGCCTGGCTGGCCGGTCCGCCTCACCGCGTGTACTGGTCCGGCCGGGCCTTTCCTTCTGGGGAACCTCATGCCCTTCACTGGGCGTGCTGGGGAACCAGGACTTTTACTTTGAAAAAATTAGAGTGTTCAAAGCAGGCCTTTGCTCGAATACATTAGCATGGAATAATAGAATAGGACGTGTGGTTCTATTTTGTTGGTTTCTAGGACCGCNNNNNNNNNNAGAGGTGAAATTCTTGGATTGCTTGAAGACTAACTACTGCGAAAGCATTTGCCAAGGATGTTTTCATTAATCAGTGAACGAAAGTTAGGGGATCGAAGACGATCAGATACCGTCGTAGTCTTAACCATAAACTATGCCGACTAGGGATCGGGCGGTGTTAGTATTTTGACCCGCTCGGCACCTTACGAGAAATCAAAGTTTTTGGGTTCTGGGGGGAGTATGGTCGCAAGGCTGAAACTT

>ASV1016  -  Abeoformidae_Group_MAIP_1
AAGTCTGGTGCCAGCAGCCGCGGTAATTCCAGCTCCAATAGCGTATATTAAAGTTGTTGCAGTTAAAAAGCTCGTAGTTGGATTTTGAGTTTGGTAAAATCGGTCTGCGTTATGTAGTACTGACTTGCCTGCTCTTCTTCTCGAGGCCTATGGGTGCACTTAACCGTGTGTTCATAGTGTTCGGGACTTTTACCGTGAGAAAATTAGAGTGTTCATAGCAGGCTTTTGCTTGAATATTGCAGCATGGAATAATGGAATAGGATCATGATCTTATTTTGTTGGTTTCTAAGATCAAGATNNNNNNNNNNGTCAGAGGTGAAATTCTTAGATTTACAAAAGATTAACTTCTGCGAAAGCATTTGCCAAGGATGTTTTCGTTAATCAAGAACGAAAGTTGAGGGATCGAAGACGATCAGATACCGTCGTAGTCTTAACCATAAACTATGCCGACTAGGGATTGGTGGTCGTTCCTTATGACTCCATCAGCACCTTATGAGAAATCAAAGTTTTTGGGTTCTGGGGGGAGTATGGTCGCAAGGCTGAAACTT

>ASV1017  -  Endomyxa_XX
AAGTCTGGTGCCAGCAGCCGCGGTAATACCAGCTCCAATAGCGTATACTAATGTTGTTGCAGTTAGAAAGCTCGTAGTTGGATTTCTGGCTTCGGTGCGCCTGGCCCGAGGACCTGGTGTCCTTGTGAGCCGGTTTGTGCATCGGCCATCCTTCGGGAGAGTGTCTCTGCCCTTGATTGGGTTGGAGGCAGGATCCTGACCGTTTACTTTGAAAAAATTAGAGTGTTCAAAGCAGGCCTTTTGTGCTGTGAATACATTAGCATGGAATAATAAGATAGGACTTCGGCCCTATTTTGTTNNNNNNNNNNGCCAGAGGTGAAATTCTTGGATTCGTTGAAGACGAACTTATGCGAAAGCATTCACCAAGGATGTCTTCTTTAATCAAGAACGAAAGTTGGGGGATCGAAGACGATCAGATACCGTCGTAGTCTCAACCATAAACTATGCCGACTAGGGATCGGGCGACGTTGAATAGGACTCGCTCGGCACCTTATGAGAAATCAAAGTCTTTGGGTTCCGGGGGGAGTATGGTCGCAAGGCTGAAACTT

>ASV1018  -  Agaricomycetes
AAGTCTGGTGCCAGCAGCCGCGGTAATTCCAGCTCCAATAGCGTATATTAAAGTTGTTGCAGTTAAAAAGCTCGTAGTTGAACTTCAGGCCTGGTTGGGCGGTCTGCTTAACGGCATGTACTGTCCGGCTGGGCCTTACCTCTTGGTGAACCGGCATGCCCTTTACTGGGTGTGTCGCGGAACCAGGACTTTTACCTTGAGAAAATCAGAGTGTTCAAAGCAGGCCTATGCCCGAATGCATTAGCAGGGAATAATAAAATAGGACGTGTGGTTCTATTTTGTTGGTTTCTAGAGCTGCNNNNNNNNNNCAGAGGTGAAATTCTTGGATTTACCAAAGACTAACTACTGCGAAAGCATCTGCCAAGGATGTTTTCATTAATCAAGAACGAAGGTTAGGGGATCGAAAACGATCAGATACCGTTGTAGTCTTAACAGTAAACTATGCCGACTAGGGATCGGGCGATTTTCATTTTATGTGTCGCTCGGCACCTTACGAGAAATCAAAGTCTTTGGGTTCTGGGGGGAGTATGGTCGCAAGGCTGAAACTT

>ASV1019  -  Dino-Group-II-Clade-8
AAGTCTGGTGCCAGCAGCCGCGGTAATTCCAGCTCCAATAGCGTATATTAAAGTTGTTGCGGTTAAAAAGCTCGTAGTTGGATTTCTGTCGAGGATGGTCGGTCCGCACTTTGTGCGTGCATCTGATTCAGCCTTGGCATCCTCTTGGGGAACGTATCTGCGCTTAATTGCGTGGTGCGGAATTCAAGACTTTTACTTTGAGGAAATTAGAGTGTTCACGGCAGGCAATCGCCTTGAATACATTAGCATGGAATAATAATATAGGACCTTGGTCCCATTTTGTTGGTTTCTGGAACTANNNNNNNNNNCAGAGGTGGAATTCTTGGATTGCGTTACGACGAACTACTGCGAAAGCATTTGCCAAGGATGTTTTCATTGATCAAGAACGAAAGTTCGGGGATCGAAGATGATTAGATACCATCGTAGTCCGAACCATAAACTATGCCAACTAGAGATGGGCGATCGTTATTTTCTTGACTTCGTCCGCACCTTATGAGAAATCAAAGTCTTTGGGTTCCGGGGGGAGTATGGTCGCAAGGCTGAAACTT

>ASV1020  -  Gymnodiniaceae
AAGTCTGGTGCCAGCAGCCGCGGTAATTCCAGCTCCAATAGCGTATATTAAAGTTGTTGCGGTTAAAAAGCTCGTAGTTGGATTTCTGTTGAGGACGACCGGTCCGCCCATTGGGTGAGCATCTGGCTCGGCCTCGGCATCTTCTTGGTGAACGTAGCTGCACTTGACTGTGTGGTGCGGTACCCAGGACTTTTACTTTGAGGAAATTAGAGTGTTTCAAGCAGGCACACGCCTTGAATACATTAGCATGGAATAATAAGATAGGACCTCGGTTCTATTTTGTTGGTTTCTAGAGCTGNNNNNNNNNNCAGAGGTGAAATTCTTGGATTTGTTAAAGACGGACTACTGCGAAAGCATTTGCCAAGGATGTTTTCATTGATCAAGAACGAAAGTTAGGGGATCGAAGACGATCAGATACCGTCCTAGTCTTAACCATAAACCATGCCGACTAGAGATTGGAGGTCGTTATCTTTACGACTCCTTCAGCACCTTATGAGAAATCAAAGTCTTTGGGTTCCGGGGGGAGTATGGTCGCAAGGCTGAAACTT

>ASV1022  -  Dino-Group-II-Clade-10-and-11
AAGTCTGGTGCCAGCAGCCGCGGTAATTCCAGCTCCAATAGCGTATATTAAAGTTGTTGCGGTTAAAAAGCTCGTAGTTGGATTTCTGTCGGAGACATCCGGTCCGCTCTATGAGCGAGTATCTGGGTTGGCTTTGGCATCCTCGTGGGGAACGTCACTGTGCTTCGTTGTGTGGTGCGTAACTTACGACTTTTACTTTGAGGAAATTAGAGTGTTCACGGCAGGCATGCGCCTTGAATACATTAGCATGGAATAATAACATAGGACTTTGGTTCTTTTTTATTGGTTTCTAGAGCTGNNNNNNNNNNCAGAGGTGGAATTCTTGGATTTCGATATGACAAACTACTGCGAAAGCACTTGCCAAGGATGTTTTCATTGATCAAGAACGAAAGTATGGGGATCGAAGATGATTAGATACCGTCGTAGTCTATACCATAAACTATGCCGACTAGAGATTGGAGGTCGTTTATATTATGACTCCTTCAGCACCTTATGAGAAATCAAAGTCTTTGGGTTCCGGGGGGAGTATGGTCGCAAGGCTGAAACTT

>ASV1023  -  MAST-3
AAGTCTGGTGCCAGCAGCCGCGGTAATTCCAGCTCCAATAGCGTATATTAAAGTTGTTGCAGTTAAAAAGCTCGTAGTTGGATTTCTGGACGGAGCGACCGGTCCGCTGCTGTGCAGTGTGTACTCGTGTCTGACTCTGTTCATCCTTGCAGGGAAGCGCATTTCGGCATTCAGTTGTCGAGGCGGGGAACTGCATCTTTTACTGTGAAAAAATTAGAGTGTTTAAAGCAGGCATTTTGCTGTGAATACATTAGCATGGAATAATAACATAGGACCTTGTTTCTATTTTGTTGGTTGGNNNNNNNNNNTCAGAGGTGAAATTCTTGGATTTATGAAAGATGAACTCATGCGAAAGCATTTACCAAGGATGTTTTCATTAATCAAGAACGAAAGTTAGGGGATCGAAGAGGATTAGATACCCTCGTAGTCTTAACCATAAACTATGCCGACTAGGGATTGGAGGACGTATATTTATGGCTCCTTCAGCACCTTACGAGAAATCAAAGTCTTTGGGTTCCGGGGGGAGTATGGTCGCAAGGCTGAAACTT

>ASV1026  -  MAST-9
AAGTCTGGTGCCAGCAGCCGCGGTAATTCCAGCTCCAATAGCGTATATTAAAGTTGTTGCAGTTAAAAAGCTCGTAGTTGGATTTCTTGTGCATGAAGCGGGTCGGCTCAAAGAGTCTGTACTAGCTTTCATGCACAATCCTCGTAACAAGCTGTCGGTGAGTTAACTCCATTCGGCAGTGAGTTGCGTCATTTACTGTGAACAAATTAGAGTGTTTAAAGCAGGCAAATGCTGTGAATACATTAGCATGGAATAATAAGATAGGACCTAGAGTCTATTTTGTTGGTTGCGATTTTAGNNNNNNNNNNTCAGAGGTGAAATTCTTGGATTTATGGAAGATGAACAACTGCGAAAGCATTTACCAAGGATGTTTTCATTAATCAAGAACGAAAGTTAGGGGATCGAAGATGATTAGATACCATCGTAGTCTTAACCATAAACTATGCCGACTAGGGATTGGACCACGCTATTTAATGGCAGGTTCAGCACCTTATGAGAAATCAAAGTCTTTGGGTTCCGGGGGGAGTATGGTCGCAAGGCTGAAACTT

>ASV1027  -  Erythropeltidales_X
AAGTCTGGTGCCAGCAGCCGCGGTAATTCCAGCTCCAATAGCGTATATTAAAGTTGTTGCAGTTAAAAAGCTCGTAGTCGGACTTCGGGCGTGCCGCACGACTCGGCCACTGGTCGTGCTTGTGTGGTGCGCCTTCCTTCCAGCGAGTGCGTGGGCTCTTCATTGGGTCTGCGTATGAGTTGGGATGTTTACTGTGAACAAATTAGAGTGTTCAAAGCAGGCCAATGCTGTGAATACATTAGCATGGAATAATAGAATAGGACTTTGGTTTTATTTTGTTGGTTTCTGAGACCGAAGTNNNNNNNNNNTGTCAGAGGTGAAATTCTTGGATTTATGAAAGACGAACAGCTGCGAAAGCGTTTGCCAAGGATGTTTTCACTGATCAAGAACGAAAGTTAGGGGATCGAAGACGATTAGATACCGTCGTAGTCTTAACCATAAACTATGCCGACTGGGGATTAGCAGATGTTAACTTGACTCTGTTAGCACCCTATGAGAAATCAAAGTCTTTGGGTTCTGGGGGGAGTATGGTCGCAAGGCTGAAACTT

>ASV1030  -  Dino-Group-II-Clade-3
AAGTCTGGTGCCAGCAGCCGCGGTAATTCCAGCTCCAATAGCGTATGTTAAAGTTGTTGCGGCTAAAAAGCTCGTAGTTGGATTTCTGTTGAGGACATCTGGTCCGCTCTATGAGCGTGCATCTAGTTTGGCCTCGGCATCCGCTCTGCAAACGTTTCTGCGCTTGACTGCGTGGTACGGAGGTAGGGCCTTTTACTTTGAGGAAATTAGAGTGTTCACGGCAGGCAATCGCCTTGAATATATTAGCATGGAATAATAACATAGGATCTTGGTTCTATTTTGTTGGTTTCTAGGGCTANNNNNNNNNNTCAGAGGTGGAATTCTTGGATTACTGCACGACGAACTACTGCGAAAGCATTTGCCAAGGATGTTTTCATTGATCAAGAACGAAAGTAAGGGGATCGAAGACGATTAGATACCGTCGTAGTCTTTACCATAAACTATGCCAACTAGAGATGAGGCGTCGTTCTTACATGACTCGCTTCGCACCTTATGAGAAATCAAAGTCTTTGGGTTCCGGGGGGAGTATGGTCGCAAGGCTGAAACTT

>ASV1031  -  Bacillariaceae
AAGTCTGGTGCCAGCAGCCGCGGTAATTCCAGCTCCAATAGCGTATATTAAAGTTGTTGCAGTTAAAAAGCTCGTAGTTGGATTTGTGGTGTATGCAGGCGGCCTGTCACTTAGTGCCGGAGCTTGCTTGCGTCGCCATCCTTGGGTGGATCCTGTGTGGCATTAAGTTGTCGTGCAGGGGATGCCCATCGTTTACTGTGAAAAAATTAGAGTGTTCAAAGCAGGCTTATGCCGTTGAATATATTAGCATGGAATAATAAGATAGGACCTTGGTACTATTTTGTTGGTTTGCGCACCANNNNNNNNNNTCAGAGGTGAAATTCTTGGATTTTTGGAAGACGAACTACTGCGAAAGCATTTACCAAGGATGTTTTCATTAATCAAGAACGAAAGTTAGGGGATCGAAGATGATTAGATACCATCGTAGTCTTAACCATAAACTATGCCGACAAGGGATTGGCGGAGTCTCGTTATGTCTCCGTCAGCACCTTATGAGAAATCACAAGTCTTTGGGTTCCGGGGGGAGTATGGTCGCAAGGCTGAAACTT

>ASV1032  -  MAST-3
AAGTCTGGTGCCAGCAGCCGCGGTAATTCCAGCTCCAATAGCGTATATTAAAGTTGTTGCAGTTAAAAAGCTCGTAGTTGGATTTCTGGTCTGGGCGTCCGGTCCGCCGCTGTGCGGTGTGTACTTGGTTCGACCCGGGCCTTCCTTGTGGGGAATGTATCTGGGCTTAATTGGTCGGATATTGGAACCACATCGTTTACTGTGAAAAAATTAGAGTGTTTAAAGCAGGCATTTGCTGTGAATACATTAGCATGGAATAATAAGATAGGACTTTGGTTCTATTTTGTTGGTTGGAGGCNNNNNNNNNNTCAGAGGTGAAATTCTTGGATTTATGAAAGATGAACTTATGCGAAAGCATTTACCAAGGATGTTTTCATTAATCAAGAACGAAAGTTAGGGGATCGAAGAGGATTAGATACCCTCGTAGTCTTAACCATAAACTATGCCGACTCGGGATTGGAGGGTGTATATTTATGACCCCTTCAGCACCGTATGAGAAATCAAAGTCTTTGGGTTCCGGGGGGAGTATGGTCGCAAGGCTGAAACTT

>ASV1034  -  Ulvales-relatives_X
AAGTCTGGTGCCAGCAGCCGCGGTAATTCCAGCTCCAATAGCGTATATTTAAGTTGTTGCAGTTAAAAAGCTCGTAGTTGGATTTCGGGTTGGCTTCAGCGGTCTCGCTTTGCGTTTGTACTGCTGCAGCCTGCCTTCTTGTCGGGGACGGGCCTTCGGGCTTAATTGCTTGGGGCCCGGAGTCGACGATGTTACTTTGAGTAAATTAGAGTGTTCAAAGCAAGCCTACGCTCTGAATATAATAGCATGGGATAACACGACAGGACTCTGGCCTATCGTGTTGGTCTGTAGGACCAGANNNNNNNNNNCAGAGGTGAAATTCTTGGATTTACGGAAGACGAACATCTGCGAAAGCATTTGCCAAGGATGTTTTCATTGATCAAGAACGAAAGTTGGGGGCTCGAAGACGATTAGATACCGTCGTAGTCTCAACCATAAACGATGCCGACTAGGGATTGGCGGGTGTTTTTTTGATGACTCCGCCAGCACCTCATGAGAAATCAAAGTTTTTGGGTTCCGGGGGGAGTATGGTCGCAAGGCTGAAACTT

>ASV1035  -  Dinophyceae_XX
AAGTCTGGTGCCAGCAGCCGCGGTAATTCCAGCTCCAATAGCGTATATTAAAGTTGTTGCGGTTAAAAAGCTCGTAGTTGGATTTCTGCCGAGGACGACCGGTCCGCCCACTGGGTGAGCATCTGGGACGACCTGGGCATCCTTCCAGGGAATGTGTCTGCTCTTGACTGAGTGGTGCAGTATCTGGAACTTTTACTTTGAGGAAATTAGAGTGTTTCAAGCAGGCATACGCCTTGAATACATTAGCATGGAATAATAAGATAGGACCTCGGTTCTATTTTGTTGGTTTCTAGAGCTGNNNNNNNNNNTCAGAGGTGAAATTCTTGGATTTGTTAAAGATGAACTACTGCGAAAGCATTTGCCAAGGATGTTTTCATTGATCAAGAACGAAAGTTAGGGGATCGAAGACGATCAGATACCGTCCTAGTCTTAACCATAAACTATGCCGACTAGAGATTGGAGGTCGTTATCTTACGACTCCTTCAGCACCTTACGAGAAATCAAAGTCTTTGGGTTCCGGGGGGAGTATGGTCGCAAGGCTGAAACTT

>ASV1036  -  Chrysochromulinaceae
AAGTCTGGTGCCAGCAGCCGCGGTAATTCCAGCTCCAATAGCGTATATTAAAGTTGTTGCAGTTAGAACGCTCGTAGTCGGATTTCGGGGCGGGCCGACCGGTCTGCCGATGGGTATGCACTGGCCGGCGCGTCCTTCCTTCCGGAGACCGTGCCTACTCTTAACTGAGCGGGGGCGGGAGACGGGACTTTTACTTTGAAAAAATCAGAGTGTTTCAAGCAGGCAGCTCGCTCTTGCATGGATTAGCATGGGATAATGAAATAGGACTTTGGTGCTATTTTGTTGGTTTCGAACACCGNNNNNNNNNNGAGAGGTGAAATTCTCAGACCAGCGAAAGACGAACCACTGCGAAAGCATTTGCCAGGGATGTTTTCACTGATCAAGAACGAAAGTTAGGGGATCGAAGACGATCAGATACCGTCGTAGTCTTAACCATAAACCATGCCGACTAGGGATTCGACGATGTTCACTTATTGACTTGTTGAGCACCTTACGGGAAACTAAAGTCTTTGGGTTCCGGGGGGAGTATGGTCGCAAGGCTGAAACTT

>ASV1037  -  Phaeophyceae_XX
AAGTCTGGTGCCAGCAGCCGCGGTAATTCCAGCTCCAATAGCGTATATTAAAGTTGCTGCAGTTAAAAAGCTCGTAGTTGGATTTGTGGCGCGGCCGTCCGGCGGGGCTCCTTCATTGGGGCCGTTTGTCTGGTTTTTCGGCCGCTCCATTCTCGGGTAGTGTGTCGCTGGCATTAGGTTGTCGGCTTCTTCACGCCCGTCGTTTACTGTGAAAAAATTAGAGTGTTCAAAGCAGGCTTAGGCCATTGGATACATTAGCATGGAATAATGAGATAGGGCCACGACGGTCTATTTTGTTNNNNNNNNNNCAGAGGTGAAATTCTTGGATTTATGGAAGACGAACTACTGCGAAAGCATTTACCAAGGATGTTTTCATTAATCAAGAACGAAAGTTAGGGGATCGAAGATGATTAGATACCATCGTAGTCTTAACCATAAACTATGCCGACTAGGGATTGGCGGTCGTTAATTTAAGGACTCCGTCAGCACCTTCCGAGAAATCAAAGTCTTTGGGTTCCGGGGGGAGTATGGTCGCAAGGCTGAAACTT

>ASV1039  -  Philasterida
AAGTCTGGTGCCAGCAGCCGCGGTAATTCCAGCTCCAATAGCGTATATTAAAGTTGTTGCAGTTAAAAAGCTCGTAGTTGAACTTCTGTACGTTCCCAGTTCTGGCTTTGGTCAAGCTGTGGAGCGTGCATCCGCTTGCAAACTTAGACCGGCCTTCACTGGTCGACTAAGGGAGTAAGCCCTTTACTTTGAAAAAATTAGAGTGTTTCTAGCAGGCTTTGGCTCGAATACATTAGCATGGAATAATGGAATAGGACTTTTGTCCATTTGGTTGGTTATTGGACATAAGTAATGATTANNNNNNNNNNTAGTCAGAGGTGAAATTCTTGGATTTATTAAAGACTAACTTATGCGAAAGCATTTGCCAAGGATGTTTTCATTAATCAAGAACGAAAGTTAGGGGATCAAAGACGATCAGATACCGTCCTAGTCTTAACTATAAACTATACCGACTCGGAATCGGACAGGCCTTTCAAACTTGTTCGGCGCCGTATGAGAAATCAAAGTCTTTGGGTTCTGGGGGGAGTATGGTCGCAAGGCTGAAACTT

>ASV1040  -  Mamiellaceae
AAGTCTGGTGCCAGCAGCCGCGGTAATTCCAGCTCCAATAGCGTATATTTAAGTTGTTGCAGTTAAAAAGCTCGTAGTTGGATTTCGGTTGAGAACGGCCGGTCCGCCGTTTGGTGTGCACTGGCTGGTTTCAACTTCCTGTAGAGGACGCGCTCTGGCTTCATCGCTGGACGCGGAGTCTACGTGGTTACTTTGAAAAAATTAGAGTGTTCAAAGCGGGCTTACGCTTGAATATTTCAGCATGGAATAACACTATAGGACTCCTGTCCTATTTCGTTGGTCTCGGGACGGGAGTAATNNNNNNNNNNTCAGAGGTGAAATTCTTGGATTTATGAAAGACGAACTTCTGCGAAAGCATTTGCCAAGGATGTTTTCATTAATCAAGAACGAAAGTTGGGGGCTCGAAGATGATTAGATACCATCCTAGTCTCAACCATAAACGATGCCGACTAGGGATTGCAGGATGTTAATTGATGACTCCTGCAGCACCTTATGAGAAATCAAAGTTTTTGGGTTCCGGGGGGAGTATGGTCGCAAGGCTGAAACTT

>ASV1043  -  Endomyxa_XX
AAGTCTGGTGCCAGCAGCCGCGGTAATACCAGCTCCAATAGCGTATACTAATGTTGTTGCAGTTAGAAAGCTCGTAGTTGGATTTCTGGCTTCGGTGCGCCTGGCCCGAGGACCTGGTGTCCTTGTGAGCCGGTTTGCGCATCGGCCATCCTTCGGGAGAGTGTATCTGCCCTTGATTGGGTTGGATGCAGGATCCTGATCGTTTACTTTGAAAAAATTAGAGTGTTCAAAGCAGGCCTTTTGTGCTGTGAATACAATTAGCATGGAATAATAAGATAGGACTTCGGCCCTATTTTGTNNNNNNNNNNCCAGAGGTGAAATTCTTGGATTCGTTGAAGACGAACTTATGCGAAAGCATTCACCAAGGATGTCTTCTTTAATCAAGAACGAAAGTTGGGGGATCGAAGACGATCAGATACCGTCGTAGTCTCAACCATAAACTATGCCGACTAGGGATCGGACGACGTTGAATAGGACTCGTTCGGCACCTTATGAGAAATCACAAGTCTTTGGGTTCCGGGGGGAGTATGGTCGCAAGGCTGAAACTT

>ASV1045  -  Thraustochytriaceae
AAGTCTGGTGCCAGCAGCCGCGGTAATTCCAGCTCCAGAAGCGTATACTAACGTTGTTGCAGTTAAAAAGCTCGTAGTTGAATTTCTGGTAAGAGTGACCTGGCCTTTCTACGAATGTAGATTGTATTGCTATGTGTTATCTTTGGCCATCCTTGGTTAGGATATTTTTTCTTAGCCATCATTTACTGTAAAAAAATTAGAGTGTTTCAAGCAAAAAGTATTTTGGAATATAATAGTATGGAATAATAAGATAGGACTTTTGTACTATTTTGTTGGTTTGTATACAAAAGTAATGATTNNNNNNNNNNAGAGGTGAAATTCTTGGATTTATGAAAGACTAACTACTGCGAAGGCATTTACCAAGGATGTTTTCATTAATCAAGAACGAAAGTTAGGGGATCGAAGATGATTAGATACCATCGTAGTCTTAACAGTAAACGATGCCGACTTGCGATTGTCCAATGTTGTTTTTTTAGACGTGGGCAGCAGCACATGAGAAATCAAAGTCTTTGGGTTCCGGGGGGAGTATGGTCGCAAGGCTGAAACTT

>ASV1046  -  Vexilliferidae
AAGTCTGGTGCCAGCAGCCGCGGTAATTCCAGCTCCAATAGCGTATACGGTCAGTGTTGCAGTTAAAAAGCTCGTAGTTGGATATAAAAGGGGGAAGTAATACTATTTTTATAGTATTATTATCTACTCTTAAATTGATATAGGAAACATCATTAGATGGTTAAATTGAAATATTTAACTTCAATTTCCATATCTTAATTACTTTGAATAAATTAGAGTGTTTAAAACAAATACTTACTTTTCGTTTGTATAGATTAGCATGGGATAATAAAAAATGATTTCTACATTGGACTTTTTTNNNNNNNNNNGAAATTCATGGATTTTTTCAAGAGGAACATCAGCGAAAGCATTTATCAAGGACGTTTCCATTAATCAAGAACGAAAGTTGGGGGATCGAAGATGATCAGATACCGTCGTAGTCTCAACCATAAACTATGTCGACCAATGATATCAAGTTAATTACACACACTGTTTGTTACTTGATGAAATTTAAGAGAAATTAAGAGTATTTAGATTCTGGGGGGAGTACGGTCGCAAGGCTGAAACTT

>ASV1047  -  Dino-Group-I-Clade-1
AAGTCTGGTGCCAGCAGCCGCGGTAATTCCAGCTCCAATAGCGTATATTAAAGTTGTTGCGGTTAAAAAGCTCGTAGTTGGAGTTCTGCCAGGTGCCGCCTGTCCGCCCCAGTGGTGAGTACGTGGCGCGCATTTGGCCCTTTCAAGGGGAGCGTATCTGCACTTCATTGTGTGGTGCGGGATCCTTGACTTTTACTTTGAGGAAATAGGAGTGTTCCAAGCAGGCTCTCGTCGTGCACAGCTCAGCATGGAATAATAGCATTGGACCTCGATTCTAAGCTGTTGGTTGCCAGAAGCGNNNNNNNNNNTCAGAGGTGAAATTCTTGGATTTGTTAAAGACGGACTACTGCGAAAGCATCTGCCATGGATGTTTTCATTGATCAAGAACGAAAGTTAGGGGTTCGAAGACGATCAGATACCGTCGTAGTCCTAACCATAAACTATGCCGACTAGGGATCGGTGGATGTTAGCGTTTGACTCCATCGGCACCTTATGAGAAATCAAAGTCTTTGGGTTCCGGGGGGAGTATGGTCGCAAGGCTGAAACTT

>ASV1048  -  Prorocentraceae
AAGTCTGGTGCCAGCAGCCGCGGTAATTCCAGCTCCAATAGCGTATATTAAAGTTGTTGCGGTTAAAAAGCTCGTAGTTGGATTTCTGCTTTGGACGACCGGTCCGCCCTGTGGGTTGGCATCTGGATCGGCCTGGGCATCTTCTTGGGGAACGTAGCTGCACTTGACTGTGTGGTGCGGTATCCAGGACTTTTACCTTGAGGAAATTAGAGTGTTTCAAGCAGGCGCACGCCTTGAATACATTAGCATGGAATAATAAGATAGGACCTCGGTTCTATTTTGTTGGTTTCTAGAGCTGNNNNNNNNNNTCAGAGGTGAAATTCTTGGATTTGTTAAAGACGGACTACTGCGAAAGCATTTGCCAAGGATGTTTTCATTGATCAAGAACGAAAGTTAGGGGATCGAAGACGATCAGATACCGTCCTAGTCTTAACCATAAACCATGCCGACTAGAGATTGGAGGTCGTTACTGTACGACTCCTTCAGCACCTTATGAGAAATCAAAGTCTTTGGGTTCCGGGGGGAGTATGGTCGCAAGGCTGAAACTT

>ASV1049  -  Naviculaceae
AAGTCTGGTGCCAGCAGCCGCGGTAATTCCAGCTCCAATAGCGTATATTAAAGTTGTTGCAGTTAAAAAGCTCGTAGTTGGATTTGTGGCGTACGGTGTGTTCCGGGCACTTGTTGTCTGAGTAACCTGCTGTTGCCATCCTTGGGTGGAACCTGTGTGGCATTAGGTTGTCGTGCAGGGGATGCCCATCATTTACTGTGAAAAAATTAGAGTGTTCAAAGCAGGCTTATGCCGTTGAATATATTAGCATGGAATAATGAGATAGGACTTTTTTGCTATTTTGTTGGTTTGCGCAAGANNNNNNNNNNTCAGAGGTGAAATTCTTGGATTTTTGGAAGACGAACTACTGCGAAAGCATTTACCAAGGATGTTTTCATTAATCAAGAACGAAAGTTAGGGGATCGAAGATGATTAGATACCATCGTAGTCTTAACCATAAACTATGCCGACAAGGGATTGGTGGAGTCTCGTTATGTCTCCATCAGCACCTTATGAGAAATCACAAGTCTTTGGGTTCCGGGGGGAGTATGGTCGCAAGGCTGAAACTT

>ASV1051  -  Vampyrellida_X
AAGTCTGGTGCCAGCAGCCGCGGTAATACCAGCTCCAATAGCGTATGCTAAAGTTGTTGCAGTTAAAAGGCTCGTAGTCGAATTGTTGATCCAGTGAACCTGGCCCAATCTCTAGTGGATTGCGCGCGCCGGTGTGCACGGATCATTGTTTCTGGAGAGTATGGCCGCCCTTGATTGGCGCGAGTCATCCAATTCAGATCATTTACTGTGAGAAAATCAAAGTGTTCAAAGCAGGCTTGATGCCCGTATGGTTCAGCATGGAATAATAAGATAAGACTTTGGTCTTTGTTTTGTTGGCNNNNNNNNNNCAGCGGTGAAATGCGAGGACCCATTGAAGACTAACTTATGCGAAAGCATTCACCAAGGATATCTTCTTTGATCAAGAACGAAAGTTGGGGGATCGAAGACGATCAGATACCGTCGTAGTCTCAACCATAAACTATGCCAACTGAGGATTGGCAGATGTTGTCCATTTGACCCTGTCAGAACTCTATGAGAAATCAAAGTCTCTGGGTTCTGGGGGGAGTATGGTCGCAAGGCTGAAACTT

>ASV1052  -  Novel-clade-2
AAGTCTGGTGCCAGCAGCCGCGGTAATTCCAGCTCCAGTAGCGTATATTAATGTTGTTGCAGTTAAAAAGCTCGTAGTTGGATTTCTATCCGTTTTGCCCGATCCGATCTACACAGTAGTTTGGTATTGGAGCTGAAGCGGGTATCCTATCATGAAGGAGTGGCCCAGTGTCGTTTCCTGAGTGGTTCTTTTACTTTGAAAAAATTAGAGTGTTTAAAGCAGGCTTGCGCAATGAATACATTAGCATGGAATAATAACATAGGACTTTGGTCTCTATTTTGTTGGTTTCTAGAACTGANNNNNNNNNNCAGAGGTGAAATTCTTAGATTCGCTCAAGACTAACTTATGCGAAAGCATTCACCAAGGATGTCTTCTTTAATCAAGAACGAAAGTTGGGGGATCGAAGACGATCAGATACCGTCGTAGTCTCAACCATAAACTATACCGACTAAGGATGAGTGATCGTTGCATTTTCGACTTCATTCGCACTTTATGAGAAATCAAAGTCTTTGGGTTCCGGGGGGAGTATGGTCGCAAGGCTGAAACTT

>ASV1054  -  Vampyrellida_X
AAGTCTGGTGCCAGCAGCCGCGGTAATACCAGCTCCAATAGCGTATGCTAAAGTTGTTGCAGTTAAAAGGCTCGTAGTCGAACTTATGGCCTCGTGAACCCTTCCCATCCTCTAGTAGGTTGCGAGAAGGTGTGCATGGGTCATTCTTCTGAAAAGTATTGCTGCCCTTGATTGGGTTTTGCTCTATAATTCAGATCATTTACTGTGAGTAAATCAAAGTGTTCAAAGCAGGCTTTAAAGCTTGTATGGTTCAGCATGGAATAATAAGATAAGACTTCGGTTTTGTTTTGTTGGCTATNNNNNNNNNNTCAGCGGTGAAATGCGAGGACCCATTGAAGACTAACTTATGCGAAAGCATTCATCAAGGATATCTTCTTTGATCAAGAACGAAAGTTGGGGGATCGAAGACGATCAGATACCGTCGTAGTCTCAACCATAAACTATGCCAACTGAGGATTGGCAGTCGTTGTTACTTGACCCTGTCAGCACTCTATGAGAAATCAAAGTCTCTGGGTTCTGGGGGGAGTATGGTCGCAAGGCTGAAACTT

>ASV1055  -  Prorocentraceae
AAGTCTGGTGCCAGCAGCCGCGGTAATTCCAGCTCCAATAGCGTATATTAAAGTTGTTGCGGTTAAAAAGCTCGTAGTTGGATTTCTGCCGAGGACGACCGGTCCGCCCTGTGGGTTGGCATCTGGATCGGCCTGGGCATCTTCTTGGGGAACGTAGCTGCACTTGACTGTGTGGTGCGGTATCCAGGACTTTTACCTTGAGGAAATTAGAGTGTTTCAAGCAGGCGCACGCCTTGAATACATTAGCATGGAATAATAAGATAGGACCTCGGTTCTATTTTGTTGGTTTCTAGAGCTGNNNNNNNNNNTCAGAGGTGAAATTCTTGGATTTGTTAAAGACGGACTACTGCGAAAGCATTTGCCAAGGATGTTTTCATTGATCAAGAACGAAAGTTAGGGGATCGAAGACGATCAGATACCGTCCTAGTCTTAACCATAAACCATGCCGACTAGAGATTGGAGGTCGTTACTGTACGACTCCTTCAGCACCTTATGAGAAATCAAAGTCTTTGGGTTCCGGGGGGAGTATGGTCGCAAGGCTGAAACTT

>ASV1060 - Dinophyceae
AAGTCTGGTGCCAGCAGCCGCGGTAATTCCAGCTCCAAGAGCGTATATTAAAGCTGTTGCGGTTAAAAAGCTCGTAGTTGGATTTCTGTTGGAGGCAACCGGTCTGCCCTGCGGGTGAGTATCTGTCCTGACTCTAACATCTTGCTAGGGAATGCTGTTGCACTTGACTGTGTGATTCAGGATCTTGCTCTTTCACCTTGAAGAAAGTGGTGTGCTTCAAGCATGCGTAAGTATTTGAACATAGTAGCATGGAATGATGCCTAAACTCCTTTGCTCTATTTTGTTGGTTTCGGGAGCTNNNNNNNNNNCAGAGGTGAAATTCTTGGATTTGATGAAGACAGACAACTGCGAAAGCATTTGCCCAAGATGTTTTCACTGATCAAGAACGACAGTTAGGGGATCGAAGACGATCAGATACCGTCCTAGTCTTAACCATAAACCATGCCGACAGGGGATTGGTGGTCGTTAATTGTATGACCTCATCAGCACCAAGTGAGAAATCAAAATCTTTGGGTTCCGGGGGGAGTATGGTCGCAAGGCTGAAACTT

>ASV1061  -  Dysteriidae
AAGTCTGGTGCCAGCAGCCGCGGTAACTCCAGCTCCAATAGTGTATCTTAAAGTTGTTGCAGTTAAAAAGCTCGTAGTTGAATTTCTGATAGGAGGACCTACCTCCGGGTGGGAATACTCCATATCATCCGCAATGGGAGGCTTGATGGGCATTAAGTTGTCGGCTTGTTGACCTTGCATTTTACTTTGAAGAAATTAGAGTGTTCATGGCAGGCTTTGCTTGAATACATCAGCATGGAATAATAGAATAGGACAGAATTCATTTTATTGGTTATTGAGTTTTGTAATGATTAACAGGNNNNNNNNNNTTGTCAGAGGTGGAATTCACAGATTAATTGAAGACGAACTAATGCGAAAGCATTTGCCAAGGATGTTTTCATTAATCAAGAACGAAAGTTAGGGGATCAAAGACGCTTAGATACCGTCGTAGTCCTAACTATAAACTATACCGACTAGGGATTGGCAGGGGGATGAGTCCCCTGTCAGCACCTAATGAGAAATCAAAGTCTTTGGGTTCTGGGGGGAGTATGGTCGCAAGGCTGAAACTT

>ASV1070  -  Telonemia-Group-1
AAGTCTGGTGCCAGCAGCCGCGGTAATTCCAGCTCCAATAGCGTATATTAAAGTTGTTGCAGTTAAAAAGCTCGTAGTTGGATCTCAGGGTGAGCTCAGTTGGTCGGCCTACTTGGTCAGAACTGGCTGACTCTCCCTTGTTTCTGAATCCCTGTGGTGGTTAACTCTATCGCTGTGGACTTCAGATCGTTTACCTTGAAAAAATTAGAGTGTTCAAAGCGGGCGTTTGCTTGAATACATTAGCATGGAATAATGGAATAGGACCCTGGTTCTATTTTGTTGGTTTTGAGGACCAGAGNNNNNNNNNNCAGAGGTGAAATTCTTGGATTTATGAAAGATGAACTTCTGCGAAAGCATTTGCCAAGGATGTTTTCATTAATCAAGAACGAAAGTTAGGGGATCGAAGACGATCAGATACCGTCGTAGTCTTAACCATAAACTATGCCGACTAGGGATTGGGAGCGGTTTGTTCATTGACCCTCTCAGCACCTTACGAGAAATCAAAGTTTTTGGGTTCCGGGGGGAGTATGGTCGCAAGGCTGAAACTT

>ASV1073  -  Spizellomycetales_X
AAGTCTGGTGCCAGCAGCCGCGGTAATTCCAGCTCCAATAGCGTATATTAATGTTGTTGCAGTTAAAAAGCTCGTAGCCGACTCTCGGGGCTGTCGCAACGGTCCGCAGAAATGTGAGCACTGTTGCGGCCGCCTCTTCCTTCTGGACACCATGTCTTCTCTTTACTGAGCGGATGTGGGGGCCAGATCGTTCACTTTGAACAAATTAGAGTGTTCAAAGCAGGCCTCCGCCTGAATACTTGAGCATGGAATGATATCAATAGGTTCTTCCTTCTCGTTTATTGGTGATGAGAAGGAANNNNNNNNNNTTAGAGGTGAAATTCTTGGATCGCTGCAAGACGAACAACAGCGAAAGCATTTGGCAAGAACGTTTCCACCGGTCAAGAACGAAAGTTAAGGGATCGAAGACGATCAGATACCGTCGTAGTCTTAACCATAAACTATGCCGACTAGAGATCGGTGGATGTTATTCTATGACTCCATCAGCATCTTATGAGAAATCAAAGTCTTTGGGTTCCGGGGGGAGTATGGTCGCAAGGCTGAAACTT

>ASV1075  -  Dino-Group-I-Clade-5
AAGTCTGGTGCCAGCAGCCGCGGTAATTCCAGCTCCAATAGCGTATATTAAAGTTGTTGCGGTTAAAAAGCTCGTAGTTGGATTTCTGTCAGTGAGCGATGCTCCGCCCCTCGTGGTGAGTAGTCATCGATGCGCTGGCATCTTCTTGGGGAGCGTATCTGCACTTCACTGTGTGGTGCGCAAGCCAGGACTTTTACTTTGAGGAAATGAGAGTGTTTCAAGCAGGCGTCAGCCATGAATACGTTAGCATGGAATAATAGCATCGGACCTCGCTCCAAAGCTGTTGGTTTCTTGGGTCNNNNNNNNNNCAGAGGTGAAATTCTTGGATTTGTTGAAGACGGACTACTGCGAAAGCATCTGCCAAAGATGTTCTCATTGATCAAGAACGAAAGTTAGGTGATCGAAGACGATCAGATACCGTCCTAGTCTTAACCATAAACTATGCCGACTGGAGATAGGGGGTCGTTAAATCTATGACGCCTTCTGCATCTTGAGAGAAATCAAAGTCTTTGGGTTCCGGGGGGAGTATGGTCGCAAGGCTGAAACTT

>ASV1078  -  Warnowiaceae
CCGCGGTAATTCCAGCTCCAATAGCGTATATTAAAGTTGTTGCGGTTAAAAAGCTCGTAGTTGGATTTCTGCTGAGGACGACCGGTCCGCCCTCTGGGTGAGTATCTGGCTCGACCTTGGCATCTTCTTGAAGAACGTAACTGCACTTGACTGTGTGGTGCGGTATTCAAGACTTTTACTTTGAGGAAATTAGAGTGTTTGAAGCAGGCGCATGCCTTGAATACATTAGCATGGAATAATGAGATAGGACCTTTGTTCTATTTTGTTGGTTTCTAGAACTGAGGTAATGATTAATAGGNNNNNNNNNNCAGAGGTGAAATTCTTGGATTTGTTAAAGACGGACTACTGCGAAAGCATTTGCCAAGGATGTTTTCATTGATCAAGAACGAAAGTTAGGGGATCGAAGACGATCAGATACCGTCCTAGTCTTAACCATAAACCATGCCGACTAGAGATTGGAGGTCGTTAATTATACGACCCCTTCAGCACCTTATGAGAAATCAAAGTCTTTGGGTTCCGGGGGGAGTATGGTCGCAAGGCTGAAACTT

>ASV1079  -  Phaeocystaceae
AAGTCTGGTGCCAGCAGCCGCGGTAATTCCAGCTCCAATAGCGTATATTAAAGTTGTTGCAGTTAAAAAGCTCGTAGTCGGATTTCGGGGCGGGCCGAGCGGTCTGCCGATGGGTATGCACTGTTCGGCGCGTCCTTCTTTCCGGAGACCGCGCCTACTCTTAGCTGAGCGGGCGCGGGAGACGGATCGTTTACTTTGAAAAAATCAGAGTGTTTCAAGCAGGCAGCTCGCTCTTGCATGGATTAGCATGGGATAATGAAATAGGACTCTGGTGCTATTTTGTTGGTTTCGAACACCGNNNNNNNNNNGAGAGAGGTGAAATTCTCAGACCAATGGAAGACGAACTACTGCGAAAGCATTTGCCAGGGATGTTTTCACTGATCAAGAACGAAAGTTAGGGGATCGAAGACGATCAGATACCGTCGTAGTCTTAACCATAAACCATGCCGACTAGGGATTGGAGGGTGTTCTATTTGACCCCTTCAGCACCTTACGGGAAACTAAAGTCTTTGGGTTCCGGGGGGAGTATGGTCGCAAGGCTGAAACTT

>ASV1081  -  TIN_02
AAGTCTGGTGCCAGCAGCCGCGGTAATTCCAGCTCCAATAGCGTATATTAAAGTTGTTGCAGTTAAAAAGCTCGTAGTTGGATTTCTGGTAGAAGGTTAAGGCGCACCTGTGTGAGGCCTGAGCCTTCTGCCATCCTTCTGTTAACCTTTGCATCATTCAACCGTTGCTTAGGGGCTCAGATATTTTACCTTGAGAAAATTAGAGTGTTTCAGGCAGGCTCGTGCCCGGATACATTAGCATGGAATAATGGAATAGGACTTTAGCCTCTTCTGTTGGTCTGAGGGGTTGAAGTAATGANNNNNNNNNNCTGTCAGAGGTGAAATTCTCGGATTTGTTAAAGACTAACTTATGCGAAAGCATTTGCCAAGGATGTTTTCATTAATCAAGAACGAAAGTTAGGGGATCAAAGACGATCAGATACCGTCCTAGTCTTAACCATAAACTATGCCGACTCGGGATCGGGGGCGAGAGATAACTGCCTTCGGCACCGTATGAGAAATCAAAGTCTTTGGGTTCTGGGGGGAGTATGGTCGCAAGGCTGAAACTT

>ASV1084  -  Thraustochytriaceae
AAGTCTGGTGCCAGCAGCCGCGGTAATTCCAGCTCCAATAGCGTATACTAACGTTGTTGCAGTTAAAAAGCTCGTAGTTGAATGTGTGGTGGGTGTTGACCGTGTCTGTACCTTGTGTACTGTTTCACAGTGTTAATGCCTGCTATTCTGAGGAGCTCTGCTCCTCTCATTTACTGTAAACAAATTAGAGTGTTTCAAGCAGGCTGTAAGCCGGAATATACTAGTATGGAATAATAAGATAGGACTTTTGGTCTACTTGTTGGTTCTAACCAAGAGTAATGATGAATAGGGACAGTTGNNNNNNNNNNCAGAGGTGAAATTCTTGGATTTTGGAAAGACGAACAACTGCGAAAGCATTTACCATGGATGTTTTCATTAATCAAGAACGAAAACTAGGGGATCGAAGATGATTAGATACCATCGTAGTCCTGGTAGTAAACTATGCCGACTTGCGATTGCAAGGTGTCTTTTATTTGACTCTTGCAGCAGCACATGAGAAATCAAAGTCTTTGGGGTCTGGGGGGAGTATGGTCGCAAGGCTGAAACTT

>ASV1089  -  Strombidiidae
AAGTCTGGTGCCAGCAGCCGCGGTAATTCCAGCTCCAATAGCGTATATTAAAGTTGTTGCAGTTAAAAAGCTCGTAGTTGGATTTCTGGGAGGGTGCCAATGTCCGCCGTAGCGCGTGTGCAGCCGCGCCCTTCCATCCTTCTGTTAACGCCTCTTGGCATTTGTTTGCTGGTGGCGGGCTCAGATATTTTACCTTGAGAAAATTAGAGTGTTTCAGGCAGGCTAGGCCGGAATATATTAGCATGGAATAATGGAATAGGACTACGGTCTCTTTGTTGGTTTGAGGGACTGCAGTAATNNNNNNNNNNTTGTCAGAGGTGGAATTCTCAGATTTGTTAAAGACTAACTTATGCGAAAGCATTTGCCAAGGATGTTTTCATTAATCAAGAACGAAAGTTAGGGGATCAAAGACGATCAGATACCGTCCTAGTCTTAACCATAAACTATGCCGACTCGGGATCGGGGGCGAGCACTATCCGCCTTCGGCACCGTATGAGAAATCAAAGTCTTTGGGTTCTGGGGGGAGTATGGTCGCAAGGCTGAAACTT

>ASV1090  -  Suessiaceae
AAGTCTGGTGCCAGCAGCCGCGGTAATTCCAGCTCCAATAGCGTATATTAAAGTTGTTGCGGTTAAAAAGCTCGTAGTTGGATTTCTGCTGAGGATGACCGGTCCGCCCTCTGGGCAGGTATCTGGCTCAGCCTTGGCATCTTCCTGAAGAACGCAGCTGCACTTGACTGTGTGGTGCGGTATTTAGGACATTTACTTTGAGGAAATTAGAGTGTTTCAAGCAAGCGCACGCCTTGAATACATTAGCATGGAATAATAAGATAGGACCTCGGTTCTATTTTGTTGGTTTCTAGAACTGNNNNNNNNNNCAGAGGTGAAATTCTTGGATTTGTTAAAGACGGACTACTGCGAAAGCATTTGCCAAGGATGTTTTCATTGATCAAGAACGAAAGTTAGGGGATCGAAGACGATCAGATACCGTCCTAGTCTTAACCATAAACTATGCCGACTAGAGATTGGAGGTCGTTATCTTTACGACTCCTTCAGCACCTTATGAGAAATCAAAGTCTTTGGGTTCCGGGGGGAGTATGGTCGCAAGGCTGAAACTT

>ASV1091  -  Labyrinthulaceae
AAGTCTGGTGCCAGCAGCCGCGGTAATTCCAGCTCCAACAGCGTATATTAAAGTTGTTGCAGTTAAAAAGCTCGTAGTTGAAGTTTTGGAACTCTGAGCCTGACGCATCATTTGCCTCGGTTCAGTGTTTCATATTCACAAAGATGTCTTTGCCCATTAACTTGTGCTTGGACGGAGTTGTGTCATTTACTGTGAACAAATTAGGGTGTTTAAAGCAGGCCTTTGTTTGGATACATTAGCATGGAATAATAAGATATAACTTTGGTTGTATTTTGTTGGTGACTACCAAAGTAATGATNNNNNNNNNNTCAGAGGTGAAATTCTTGGATTTTGATCAGACGAACTACTGCGAAAGCATTTACCAAGGATGTTTTCATTAATCAAGAACGAAAGTTAGGGGATCGAAGATGATTAGATACCATCGTAGTCTTAACCATAAACAATGCCGACTAGGGATTGGTGGACGTGTCTTAGTTACGCCATCAGTACCTCGTGAGAAATCAAAGTCTTTGGGTTCTGGGGGGAGTATGGTCGCAAGGCTGAAACTT

>ASV1096 - Dinophyceae
AAGTCTGGTGCCAGCAGCCGCGGTAATTCCAGCTCCAATAGCGTATATTAAAGTTGTTGCGGTTAAAAAGCTCGTAGTTGGATTTCTGCCGAGGACGACCGGTCCGCCCTCTGGGTAGGTATCTGGTTCGGCCTGGGCATCTTCTTGGAGAACGCTCTGCACTTCACTGTGTGGGGCGGTATCCAAGACTTTTACTTTGAGGAAATTAGAGTGTTTCAAGCAGGCTTTAGCTTTGAATACTTTAGCATGGAATAATAATATAGGACCTCGGTTCTATTTTGTTGGTTTCTAGAACTGTNNNNNNNNNNCAGAGGTGAAATTCTTGGATTTACGCAAGACTGACTAATGCGAAAGCATTTTCTAAGGATGTTTTCATTGATCAAGAACGAAAGTTAGGGGATCGAAGACGATTAGATACCGTCCTAGTCTTAACCATAAACCATGCCGACTAGCGATTGGAGGTCGTTATCTTTACGACTCCTTCAGCAGCTTATGAGAAATCAAAGTCTTTGGGTTCCGGGGGGAGTATGGTCGCAAGGCTGAAACTT

>ASV1097  -  Dino-Group-I-Clade-5
AAGTCTGGTGCCAGCAGCCGCGGTAATTCCAGCTCCAATAGCGTATATTAAAGTTGTTGCGGTTAAAAAGCTCGTAGTTGGACTTCTGTCGGTCAGCGGCGGTCTGCCCATGTGGTTGGTACTTACCGTGTCGCCGGCATTTGCCTGGGGAATATGTCTGCACTTCATTGTGTGGTGTACGATCCAGGCCATTTACTTTGAGGAAATTACAGTGCTTCAAGCAGGCTCACGCTCTCTGAATACGTTAGCATGGAATAATAGCATCGGACCTTCATCCACAGCTGTTGGTGTCTCGGATNNNNNNNNNNCAGAGGTGAAATTCTTGGATTTGTTGAAGACGGACTACTGCGAAAGCATCTGCCAAAGATGTTCTCATTGATCAAGAACGAAAGTTAGGGGATCGAAGACGATCAGATACCGTCCTAGTCTTAACCATAAACTATGCCGACTGGAGATCGGTGGCTGCTTACCAAATGGCACCATCTGCATCTTGAGAGAAATCAAAGTCTTTGGGTTCCGGGGGGAGTATGGTCGCAAGGCTGAAACTT

>ASV1098  -  Chlorarachnida_X:nucl
AAGTCTGGTGCCAGCAGCCGCGGTAATACCAGCTCCAATAGTGTATACTAGTATTGTTGCGGTTAAAACGTTCGTAGTCGAATTTTATACCCCTCGCATACTGTCGCAAGACCCGGATAATCTAGGTTATTCGAGGCTTGAGGGGTTACTGCCAGGATATCTCTTCTGCCAATCGCATGTTGCGAGGATAGGAGATGTTGTGGTAAGTTACCTTGAGAAAATTACGGTGTTCATAGCAAGCACGATGTGCCATGGATACAATAGCATGGGATAACAACAATTAAACTTTGGCCTCACTNNNNNNNNNNGGGGTGAAATCCTTTGACCAATGGAGGACGAACAATAGCGAAAGCATCTACCAAGTATGTTTTCGTTGATCAAGAACGAAAGTTGAGGTAGCAAAGTCGATTTGGCACCGGCGTAGTCTCAACCGTAAACGATGCCGACTAGGGGTTGGTAGATGTAGTTGTCGATAGCTCTATCAGCACCTTATGAGAAATCACAAGTTCTTGGGTTCCGGGGGGAGTACGGTCGCAAGGCTGAAACTT

>ASV1099  -  Discotrichidae
AAGTCTGGTGCCAGCAGCCGCGGTAATTCCAGCTCCGATAGCGTATATTAAAGTTGTTGCAGTTAAAAAGCTCGTAGTTGAACTTCTAAAGGTTGAAGTCGCCTTATGGCTTGACTGATATCTTTATCCGCTTTGATTTAGCAATACGCACTTTGTTGGGCGATTGTGTAATCAAGCAATTTACTTTGAAAAAATTAGAGTGTTTCAGGCAGGCGATTTGCTGGAATACATTAGCATGGAATAATAGAATAAGACCTCTTAGGCATTTTATTGGTATATGACTGGAGGTAATGATTAANNNNNNNNNNTTGTCAGAGGTGAAATTCATTGATTAGTGCAAGACTAACTTATGCGAAAGCATTTGCCAAGGATGTTTTCATTAATCAAGAACGAAAGTTAGGGGATCAAAGACGATTAGATACCGTCCTAGTCTTAACCATAAACTATACCGACTAGGGATTAGTGAGGAGTATTGTGCCTCATTAGCACCTTATGAGAAATCAAAGTCTTTGGGTTCTGGGGGGAGTATGGTCGCAAGGCTGAAACTT

>ASV1101 - Dinophyceae
AAGTCTGGTGCCAGCAGCCGCGGTAATTCCAGCTCCAATAGCATATATTAAAGTTGTTGCGGTTAAAAAGCTCGTAGTTGGATTTCTGCTGGGGACGATCGGTCCGCCCTCTGGGTGAGTATCTGGCTCGGCCTTTGCATCTTCTTGAAGAGCGTTACTGCACTTGACTGTGTGGTGCGGTATACAAGACTTTTACTTTGAGGAAATAAGAATGTTTGAAGCAGGCGCATGCCTTGAATACACTAGCATGGAATAATGAGATAGGACCTCGGTTCTATTTTGTTGGTTTCTAGAATTGNNNNNNNNNNTCAGAGGTGAAATTCTTGGATTTGTTAAAGACGGACTACTGCGAAAGCATTTGCCAAGGATGTTTTCATTGATCAAGAACGAAAGTTAGAGGATCGAAGACGATCAGATACCGTCCTAGTTCTAACCATAAACGATGCCGACTAGGGATCAGCGGGTGTTATTGTATGACCCCGTTGGCACCTTAAGGGAAACCAAAGTTTTTGGGTTCCGGGGGAAGTATGGTTGCAAGGCTGAAACTT

>ASV1103  -  Dino-Group-II-Clade-7
AAGTCTGGTGCCAGCAGCCGCGGTAATTCCAGCTCCAATAGCGTATATTAAAGTTGTTGCGGTTAAAAAGCTCGTAGTTGGATTTCTGTCTAGGGTGGCCGGTACTCACTATGTGATGTATCTGGTTCAGTCTGGGCATCCTCTTGGGGATCGTTCCTGTGCTTGATTGCATGGGGCGGAATTCAAGACTTTTACTTTGAGGAAATTAGAGTGTTCACGGCAAGCTTTCGCTTTGAATACATTAGCATGGAATAATGATATAGGGCATAAGTTCTATTTTGTTGGTTTCTAGAACATANNNNNNNNNNCAGAGGTGGAATTCTTAGATTGCGTTACGACGAACTACTGCGAAAGCATTTGCCAAGGATGTTTTCATTGATCAAGAACGAAAGTATGGGGATCGAAGACGATTAGATACCGTCGTAGTCTATACCATAAACTATGCCAACTAGAGATTGGAGGTCGTTTTTTTTATGACTCCTTCAGCACCTTATGAGAAATCAAAGTTTTTGGGTTCCGGGGGGAGTATGGTCGCAAGGCTGAAACTT

>ASV1107 - Dinophyceae
AAGTCTGGTGCCAGCAGCCGCGGTAATTCCAGCTCCAATAGTGTATATTAAAGTTGCTGCGGTTAAAATGCTCGTAGTTCAATTTCTGTCGGGGGCGACCAGTCCACCCGCGGGGTGAGTATATTGTTTGTTTTCGGCATAATTACGAATTGTACTGCAGTACTTGACTGTGCTGTGTGTGCTATTCAGGCAAAATACTTTGAGGAAATTAGAGTGCTTCGAGCATGCATATGCACCGAACACGTTAGCATGGAATAAGAATATCGGATCGCCGCTGTATTCGATTGGTTTTTATAGCNNNNNNNNNNCAGAGGTGAAATTCTTGGATTTATTAAAAACGACCCGATGCGAAAGCATTTGCCAATTATGTTTTCATTGATCAAGAACTAAAGTTAGGGGATCGAAGACGATCAGATACCGTCCTAGTCCTAACAATAAACAATGCCGACTAGGAATTGAAGGTAATCACTTATACGATTCTTCCAGCATTTTATGACAAATCAAAGTATTTGGGTTCCGGGGGGAGTATGGTCGCAAGGCTGAAACTT

>ASV1109  -  Dino-Group-II-Clade-22
AAGTCTGGTGCCAGCAGCCGCGGTAATTCCAGCTCCAATAGCGTATATTAAAGTTGTTGCGGTTAAAAAGCTCGTAGTTGGATTTCTGTCGGAGACGCGCGGTCCGCACTATGTGCGTGTATCTGTGTCGGCTCTGGCATCCTCCTGGGGAACGGTGCTGCGCTTGATTGCGTGGTCCGGTATTCAGGACTTTTACTTTGAGGAAATTAGAGTGTTTACGGCAGGCAAGCGCCTTGAATATATTAGCATGGAATAATAACATAGGACTTTGGTTCTATTTTGTTGGTTTCTAGAACTANNNNNNNNNNCAGAGGTGAAATTCTTGGATTGTGTTACGACGAACTACTGCGAAAGCATTTGCCAAGGATGTTTTCATTGATCAAGAACGAAAGTGCGGGGATCGAAGACGATTAGATACCGTCGTAGTCTGCACCATAAACTATGCCAACTAGAGATTGGAGGTCGTTCTTTTTATGACTCCTTCAGCACCTTATGAGAAATCAAAGTCTTTGGGTTCCGGGGGGAGTATGGTCGCAAGGCTGAAACTT

>ASV1110  -  Novel-clade-2
AAGTCTGGTGCCAGCAGCCGCGGTAATTCCAGCTCCAGTAGCGTATATTAATGTTGTTGCAGTTAAAAAGCTCGTAGTTGGATTTCTAGCCGATTTGCATGGTCCGTTGACTACGTCTGCGAGTACCGTCGTAAATCGTCTATCCTATCAGTTTATTTGGGTTACGGCCCAGGTTGACTGGTTCTTTTACTTTGAAAAAATTAGAGTGTTTAAAGCAGGCTTGCGCAATGAATACATTAGCATGGAATAATAACATAGGACTTCGGTCTCTATTTTGTTGGTTTCTAGAACTGAAGTANNNNNNNNNNCAGAGGTGAAATTCTCGGATTCGCTGAAGACTAACTTATGCGAAAGCATTCACCAAGGATGTCTTCTTTAATCAAGAACGAAAGTTGGGGGATCGAAGACGATCAGATACCGTCGTAGTCTCAACCATAAACTATACCGACTAAGGATGAGTGACCGGTGCTTTTTCGCCTTCATTCGCACTTTATGAGAAATCAAAGTCTTTGGGTTCCGGGGGGAGTATGGTCGCAAGGCTGAAACTT

>ASV1111  -  Dino-Group-I-Clade-1
AAGTCTGGTGCCAGCAGCCGCGGTAATTCCAGCTCCAATAGCGTATATTAAAGTTGTTGCGGTTAAAAAGCTCGTAGTTGGAGTTCTGCCTGGTGACGCCCGTCCGCCCAAGTGGTGTGTACAGGGTGTACATCTGGCCCTTTCATGAGGAACGTATCTGCACTTAACTGTGCGGTGCGAGATTCATGACTTTTACTTTGAGGAAATCAGAGTGTTCCAAGCAGGCTCTCGTCGTGCATAGCTCAGCATGGAATAATAGCATTGGACCTCGTCTCTCAGCTGTTGGTTGCAAGAAGCGNNNNNNNNNNCAGAGGTGAAATTCTTGGATTTGTTAAAGACGGACTACTGCGAAAGCATCTGCCATGGATGTTTTCATTGATCAAGAACGAAAGTTAGGGGATCGAAGACGATCAGATACCGTCCTAGTCTTAACTATAAACCATGCCGGCTAGAGATCGGGAGTTGTTCGATTTGTGACACTCTCAGCATCTTGAGAGAAATCAAAGCCTTTGGGTTCCGGGGGGAGTATGGTCGCAAGGCTGAAACTT

>ASV1112 - Dinophyceae
AAGTCTGGTGCCAGCAGCCGCGGTAATTCCAGCTCCAATAGCGTATATTAAAGTTGTTGCGGTTAAAAAGCTCGTAGTTGGATTTCTGCCGAGGACGACCGGTCCGCCCTCTGGGTGTGCATCTGGCTCGGCCTGGGCATCTTCTTGGAGAACGTATCTGCACTTGACTGTGTGGTGCGGTATCCAGGACTTTTACTTTGAGGAAATTAGAGTGTTTCAAGCAGGCATACGCCTTGAATACATTAGCATGGAATAATAAGATAGGACCTCGGTTCTATTTTGTTGGTTTCTAGAGCTGNNNNNNNNNNCAGAGGTGAAATTCTTGGATTTGTTAAAGACGGACTACTGCGAAAGCATTTGCCAAGGATGTTTTCATTGATCAAGAACGAAAGTTAGGGGATCGAAGACGATCAGATACCGTCCTAGTCTTAACCATAAACCATGCCGACTAGAGATTGGAGGTCGTTATATATACGACTCCTTCAGCACCTTATGAGAAATCAAAGTCTTTGGGTTCCGGGGGGAGTATGGTCGCAAGGCTGAAACTT

>ASV1113  -  Chlorodendraceae
AAGTCTGGTGCCAGCAGCCGCGGTAATTCCAGCTCCAATAGCGTATATTTAAGTTGTTGCAGTTAAAAAGCTCGTAGTTGGATTTCGGATGGGATTTGCCGGTCCGTCGTTGCGATGTGCACTGGCAAGTCCTATCTTGTTGTCGGGGACTAGCTCCTGGGCTTCACTGTCCGGGACTAGGAGCCGGCGAAGTTACTTTGAGTAAATTAGAGTGTTCAAAGCAAGCCTACGCTCTGAATATATTAGCATGGAATAACACGATAGGACTCTGGCTTATCTTGTTGGTCTGTGAGACCAGNNNNNNNNNNCAGAGGTGAAATTCTTGGATTTTTGAAAGACGAACTTCTGCGAAAGCATTTGTCAAGGATGTTTTCATTAATCAAGAACGAAAGTTGGGGGCTCGAAGACGATTAGATACCGTCCTAGTCTCAACCATAAACGATGCCGACTAGGGATTGGCAGATGTTTTTTTGATGACTCTGCCAGCACCTTATGAGAAATCAAAGTTTTTGGGTTCCGGGGGGAGTATGGTCGCAAGGCTGAAACTT

>ASV1118  -  MAST-9
AAGTCTGGTGCCAGCAGCCGCGGTAATTCCAGCTCCAATAGCGTATATTAAAGTTGTTGCAGTTAAAAAGCTCGTAGTTGGATTTCTTGTACATGAAGCGGGTCGGCTCAAAGAGTCTGTACTAGCTTTCATGTACAATCCTCGTAACAAGCTATCGGTGAGTTAACTCCATTCGATAGTGAGTTGCGTCATTTACTGTGAACAAATTAGAGTGTTTAAAGCAGGCAAATGCTGTGAATACATTAGCATGGAATAATAAGATAGGACCTAGAGTCTATTTTGTTGGTTGCGATTTTAGNNNNNNNNNNTCAGAGGTGAAATTCTTGGATTTATGGAAGATGAACAACTGCGAAAGCATTTACCAAGGATGTTTTCATTAATCAAGAACGAAAGTTAGGGGATCGAAGATGATTAGATACCATCGTAGTCTTAACCATAAACTATGCCGACTAGGGATTGGACCACGCTATTTAATGGCAGGTTCAGCACCTTATGAGAAATCAAAGTCTTTGGGTTCCGGGGGGAGTATGGTCGCAAGGCTGAAACTT

>ASV1122  -  Blastodiniaceae
AAGTCTGGTGCCAGCAGCCGCGGTAATTCCAGCTCCAATAGCGTATATTAAAGTTGTTGCGGTTAAAAAGCTCGTAGTTGGATTTCTGCTGAGGGCGACCGGTCCGCCCTCTGGGTGAGTATCTGGCTCGGCCTGGGCATCTTCTTGGAGAATGTAGCTGCACTTGACTGTGTGGTGCGGTATCCAGGACTTTTACTTTGAGGAAATTAGAGTGTTTCAAGCAGGCATACGCCTTGAATACATTAGCATGGAATAATAAGATAGGACCTTGGTTCTATTTTGTTGGTTTCTAGGGCTGNNNNNNNNNNCAGAGGTGAAATTCTTGGATTTGTTAAAGACGGACGACTGCGAAAGCATTTGCCAAGGATGTTTTCATTGATCAAGAACGAAAGTTAGGGGATCGAAGACGATCAGATACCGTCCTAGTCTTAACCATAAACAATGCCGACTAGAGATTGGAGGTCGTTATCTTTACGACTCCTTCAGCACCTTATGAGAAATCAAAGTCTTTGGGTTCCGGGGGGAGTATGGTCGCAAGGCTGAAACTT

>ASV1123  -  Gymnodiniaceae
AAGTCTGGTGCCAGCAGCCGCGGTAATTCCAGCTCCAATAGCGTATATTAAAGTTGTTGCGGTTAAAAAGCTCGTAGTTGGATTTCTGTTGGGAACGACCGGTCCGCCCATTGGGTGTGCATCTGGCTTGTTCTCGGCATCTTCTTGGTGAACGTTGCTGCACTTGACTGTGTGGAGCGCTACCCAGGACTTTTACTTTGAGGAAATTAGAGTGTTTCAAGCAGGCATATGCCTTGAATACATTAGCATGGAATAATAAGATAGGACCTCGGTTCTATTTTGTTGGTTTCTAGAGCTGNNNNNNNNNNCAGAGGTGAAATTCTTGGATTTGTTAAAGACGGACTACTGCGAAAGCATTTGCCAAGGATGTTTTCATTGATCAAGAACGAAAGTTAGGGGATCGAAGACGATCAGATACCGTCCTAGTCTTAACCATAAACCATGCCGACTAGAGATTGGAGGTCGTTATCTTTACGACTCCTTCAGCACCTTATGAGAAATCAAAGTCTTTGGGTTCCGGGGGGAGTATGGTCGCAAGGCTGAAACTT

>ASV1124  -  Dino-Group-II-Clade-1
AAGTCTGGTGCCAGCAGCCGCGGTAATTCCAGCTCCAATAGCGTATATTAAAGTTGTTGCGGTAAAAAAGCTCGTAGTTGGATTTCTGTTGAGGATGACCGGTCCATACCACGTATGCGTATCTGGGTCAGCCTCGGCATCCTCTCGCTGGACGTATTGTGCTTGATTGCATGATGCGGACAACGGGACTTTTACTTTGAGGAAATTAGAGTGTTTACGGCAGGCTATCGCCCGAATACATTAGCATGGAATAATACTATAGGATCTTGATTCTATTTTGTTGGTTTCTAGGATTAAGNNNNNNNNNNTCAGAGGTGGAATTCTTGGATTGTGTTGCGACGAACTACTGCGAAAGCATTTGCCAAGGATGTTTTCATTGATCAAGAACGAAAGTAAGGGGATCGAAGACGATTAGATACCGTCGTAGTCTTTACCATAAACTATGCCGACTAGAGATTGGGCATCGTTCATTTACGACTTGCTCAGCACCTTATGAGATATCAAAGTTTTTGGGTTCCGGGGGGAGTATGGTCGCAAGGCTGAAACTT

>ASV1125  -  Telonemia-Group-2
AAGTCTGGTGCCAGCAGCCGCGGTAATTCCAGCTCCAATAGCGTATATTAAAGTTGTTGCAGTTAAAAAGCTCGTAGTTGGAGTTCGGGGAAAGCTCAGTCGGTCGGCCTAATGGGTCAGAACTGGCTGACTCTCTCTTGTTTGCGGATCCCTCCCGGAGTTAACTCTTCAGGTTGTGGAGTCCGCATCGTTTACCTTGAAAAAATTAGAGTGTTCAAAGCAGGCGTTTGCTTGAATATATTAGCATGGAATAATGGAATAGGACCCTGGTTCTATTTTGTTGGTTTTGAGAGCCAGANNNNNNNNNNCAGAGGTGAAATTCTTGGATTTATGAAAGATGAACTTCTGCGAAAGCATTTGCCAAGGATGTTTTCATTAATCAAGAACGAAAGTTAGGGGATCGAAGACGATCAGATACCGTCGTAGTCTTAACCATAAACTATGCCGACTAGGGATTGGACGTGGTTTGTTCATTGACCCGTTCAGCACCTTACGAGAAATCAAAGTCTTTGGGTTCCGGGGGGAGTATGGTCGCAAGGCTGAAACTT

>ASV1126  -  Labyrinthulaceae
AAGTCTGGTGCCAGCAGCCGCGGTAATTCCAGCTCCAATAGCGTATATTAAAGTTGTTGCAGTTAAAAAGCTCGTAGTTGAAGTTTTGGAACTCTGAGCCTGACGCATCATTTGCCTCGGTTCAGTGTTTCATATTCACAAAGATGTCTTTGCCCATTAACTTGTGCTTGGACGGAGTTGTGTCATTTACTGTGAACAAATTAGGGTGTTTAAAGCAGGCCTTTGTTTGGATACATTAGCATGAAATAATAAGATATAACTTTGGTTGTATTTTGTTGGTGACTACCAAAGTAATGATNNNNNNNNNNTCAGAGGTGAAATTCTTGGATTTTGATCAGACGAACTACTGCGAAAGCATTTACCAAGGATGTTTTCATTAATCAAGAACGAAAGTTAGGGGATCGAAGATGATTAGATACCATCGTAGTCTTAACCATAAACAATGCCGACTAGGGATTGGTGGACGTGTCTTAGTTACGCCATCAGTACCTCGTGAGAAATCAAAGTCTTTGGGTTCTGGGGGGAGTATGGTCGCAAGGCTGAAACTT

>ASV1127  -  Dino-Group-II-Clade-40
AAGTCTGGTGCCAGCAGCCGCGGTAATTCCAGCTCCAATAGCGTATATTAAAGTTGTTGCGGTTAAAAAGCTCGTAGTTGGATTTCTGTCGAGGGCAGGCGGTCCGCACTATGTGCGTGTATCTGTTATGGCCTTGGCATCCTCTTGGGGAACGTGTCTGTGCTTGATTGCATGGCGCGGTATTCAAGACTTTTACTTTGAGGAAATTAGAGTGTTCACGGCAAGCATAAGCTTTGAATACATTAGCATGGAATAATAATATAGGACCTGTTTTCTATTTTGTTGGTTTCTAGAGATCNNNNNNNNNNCAGAGGTGGAATTCTTGGATTGCCTTACGACGAACTACTGCGAAAGCATTTGCCAAGGATGTTTTCATTGATCAAGAACGAAAGTATGGGGATCGAAGACGATTAGATACCGTCGTAGTCTATACCATAAACTATGCCAACTAGAGATGGGAGGTCGTTCTTTTTATGACTCCTTCCGCACCTTATGAGAAATCAAAGTTTTTGGGTTCCGGGGGGAGTATGGTCGCAAGGCTGAAACTT

>ASV1131  -  Dino-Group-II_X
AAGTCTGGTGCCAGCAGCCGCGGTAATTCCAGCTCCAATAGCGTATATTAAAGTTGTTGCGGTTAAAAAGCTCGTAGTTGGATTTCTGCTGAGAACGGTCGGTCCACTCTTGGAGTGTGTATCTGATTCGGTCTTGGCATCCTCTCGGAAACGGGTGCGCTTCATTGCGTGGTCGGTGTCCGAGACTTTTACTTTGAGGAAATTAGAGTGTTCACGGCAGGCTTTCGCCTTGAATATATTAGCATGGAATAATAATATAGGATCTTGGTTCTATTTTGTTGGTTTCTAGAGCTAAGATNNNNNNNNNNTCAGAGGTGGAATTCTTGGATTGCGTTACGACGAACTACTGCGAAAGCATTTGCCAAGGATGTTTTCATTGATCAAGAACGAAAGTAAGGGGATCGAAGACGATTAGATACCGTCGTAGTCTTTACCATAAACTATGCCAACTAGAGATCCGTCCTCGTTTTTTAATGACTGGATGGGCACCTTATGAGAAATCAAAGTCTTTGGGTTCCGGGGGGAGTATGGTCGCAAGGCTGAAACTT

>ASV1132  -  Paradinidae
AAGTCTGGTGCCAGCAGCCGCGGTAATACCAGCTGCACAAGTGTATATTAAAGTTGTTGCAGTTAAAAAGCTCGTAGTTGGATATCTGTCCTGACTGACCTAGCCCTGCGGCTTCGGCTTGCGGTGTGCTGGTTTGTGTTGACCTCGTGCTTCGGCGCGTGTGTCGGCCGTCATGTCGGACATCCTTCAGGAGAACTATCCTGTCATTGATTTGATTGGGGTAAGGATCCTGATCGTTTACTTCGAAAAAATTAGAGTGTTTAACGCAGGCTTTGTGTCGCGAATAGATTAGCATGGANNNNNNNNNNAGGTGAAATTCTCGGATTCTGGTAAGACGAACTTATGCGAAAGCATTCACCAAGGATGTCTTCTTTAATCAAGAACGAAAGTTGGGGGATCGAAGACGATCAGATACCGTCGTAGTCTCAACCGTAAACTATGCCATCTAGGGATCGGGCGTCGTTGATTATGAGGACTCGCTCGGCACCTTATTTGAGAAATCAAAGACTTTGGGTTCTGGGGGGAGTATGGTCGCAAGGCTGAAACTT

>ASV1136  -  Cohnilembidae
AAGTCTGGTGCCAGCAGCCGCGGTAATTCCAGCTCCAATAGCGTATATTAAAGTTGTTGCAGTTAAAAAGCTCGTAGTTGAACTTCTGTACGTGTTCTGTTCTGGCTCCGGTCAAGCAGTTTTAACGCGTGCATCCGCTTGCAAACTAGTCTCGTCCTTAACTGGTCGTTCTAGGGAGTAAGCCCTTTACTTTGAAAAAATTAGAGTGTTTCAGGCAGGCAATGGCTCGAATACATTAGCATGGAATAATGGAATAGGACTTTTGTCCATTTGGTTGGTTATTGGACTTAAGTAATGANNNNNNNNNNTTGTCAGAGGTGAAATTCTTGGATTTATTAAAGACTAACTTATGCGAAAGCATTTGCCAAGGATGTTTTCATTAATCAAGAACGAAAGTTAGGGGATCAAAGACGATCAGATACCGTCCTAGTCTTAACTATAAACTATACCGACTCGGAATCGGCCAGGCTTTTCAAACTTGGTCGGCGCCGTATGAGAAATCAAAGTCTTTGGGTTCTGGGGGGAGTATGGTCGCAAGGCTGAAACTT

>ASV1137  -  Dino-Group-I-Clade-5
AAGTCTGGTGCCAGCAGCCGCGGTAATTCCAGCTCCAATAGCGTATATTAAAGTTGTTGCGGTTAAAAAGCTCGTAGTTGGATTTCTGTCGGTGAGGTTCAGTCCGCCCTCTGTGGTTGGTACGTGATCCGCCACCGGCATCTTCCTGTGGAATGTGTCTGCTCTTAATTGGGTGGTACATAAAACAGGACTTTTACTTTGAAGAAATGAGAGTGTTTCAAGCAGGCATGCGCCGTGAATACGTTAGCATGGGATAATAGCATCGGACCTCGTTCCAAAGCTGTTGGTTTCTTGGACCNNNNNNNNNNCAGAGGTGAAATTCTTGGATTTGTTGAAGACGGACTACTGCGAAAGCATCTGCCAAAGATGTTCTCATTGATCAAGAACGAAAGTTAGGTGATCGAAGACGATCAGATACCGTCCTAGTCTTAACCATAAACTATGCCGACTGGAGATCGGGGGTCGTTAATTATGTGACGCCCTCTGCATCTTGAGAGAAATCAAAGTCTTTGGGTTCCGGGGGGAGTATGGTCGCAAGGCTGAAACTT

>ASV1139  -  Apusomonadidae_Group-1_X
AAGTCTGGTGCCAGCAGCCGCGGTAATTCCAGCTCCAATAGCGTATATTAAAGTTGTTGCGGTTAAAAAGCTCGTAGTTGGATTTTGGGACCACTTTTCCCGGCGGGCCGGTGTAAACCGTGAACTGCTAGGATGGTCCTTCCGTCTGGAGGCGGGCGCCTTCCGCTTCATTGCGTGGGTGCACTTTCCGCGTCTAGGACCCTTACTTTGAACAAATTGGAGTGTTTAAAGCAGGCTGATTACGCATTTGAACACATTAGCATGGAATAAAACAAATAGGGCTTTGGCTTTATTTTGTNNNNNNNNNNAGGTGAAATTCTTAGATTTATGAAAGACGAACTTCTGCGAAAGCATTTGCCAAGGATGTTTTCATTAATCAAGAACGAAAGTTAGGGGATCGAAGACGATCAGATACCGTCGTAGTCTTAACCATAAACTATGCCGACTAGGGATTGGACGATGTTAATTCTTCATGACTCCTTCAGCACCTTACGAGAAATCATAAGTCTTTGGGTTCCGGGGGGAGTATGGTCGCAAGGCTGAAACTT

>ASV1142  -  Warnowiaceae
AAGTCTGGTGCCAGCAGCCGCGGTAATTCCAGCTCCAATAGCGTATATTAAAGTTGTTGCGGTTAAAAAGCTCGTAGTTGGATTTCTGCTGAGGACGACCGGTCCGCCCTCTGGGTGAGTATCTGGCTCGACCTTGGCATCTTCTTGAAGAACGTAACTGCACTTGACTGTGTGGTGCGGTATTCAAGACTTTTACTTTGAGGAAATTAGAGTGTTTGAAGCAGGCGCATGCCTTGAATACATTAGCATGGAATAATGAGATAGGACCTTTGTTCTATTTTGTTGGTTTCTAGAACTGNNNNNNNNNNTCAGAGGTGAAATTCTTGGATTTGTTAAAGACGGACTACTGCGAAAGCATTTGCCAAGGATGTTTTCATTGATCAAGAACGAAAGTTAGGGGATCGAAGACGATCAGATACCGTCCTAGTTCTAACCATAAACGATGCCGACTAGGGATCAGCGGGTGTTATTGTATGACCCCGTTGGCACCTTAAGGGAAACCAAAGTTTTTGGGTTCCGGGGGAAGTATGGTTGCAAGGCTGAAACTT

>ASV1147  -  CONThreeP_XX
AAGTCTGGTGCCAGCAGCCGCGGTAATTCCAGCTCCAATAGCGTATATTAAAGTTGTTGCAGTTAAAAAGCTCGTAGTTGAACTTCTGGCTATTCTTCCAGCTGGCTTCGGTCGCTGTAAGAGTGGTCATCCGCTTGGGAACTACGTTCGAACTTCACTGTTCGGCGTAAGGAACAGGCATTTTACTTAGAAAAAATTAGAGTGTTCAAGGCAGGCTATCGCCCTGAATACACAAGCTTGGAATAATGAAATAGGACTATTTCCATTTTATTGGTTATTGGAATTAGTAATGATTAATNNNNNNNNNNTTGTCAGAGGTGAAATTCTTGGATTTATTAAAGACTAACTTATGCGAAAGCATTTGTCAAGGATGTTTTCATTAATCAAGAACGAAAGTTAGGGGATCAAAGACGATCAGATACCGTCCTAGTCTTAACTATAAACTATACCGACTAGGGATTGGCCGGGTCTCTTTAACCGGGTCAGCACCTTATGAGAAATCAAAGTCTATGGGTTCTGGGGGGAGTATGGTCGCAAGGCTGAAACTT

>ASV1149  -  Dino-Group-II-Clade-8
AAGTCTGGTGCCAGCAGCCGCGGTAATTCCAGCTCCAATAGCGTATATTAAAGTTGTTGCGGTTAAAAAGCTCGTAGTTGGATTTCTGTCGAGGGTGGCCGGTCCGCACTTTGTGCGTGCATCTGGTTCAGCCTTGGCATCCTCTTGGGGAACGTATCTGCGCTTAATTGCGTGGTGCGGTATCCAAGACTTTTACTTTGAGGAAATTAGAGTGTTCACGGCAGGCAATCGCCTTGAATACATTAGCATGGAATAATAATATAGGACCTTGGTCCCATTTTGTTGGTTTCTGGAACTANNNNNNNNNNCAGAGGTGGAATTCTTGGATTACGTTACGACGAACTACTGCGAAAGCATTTGCCAAGGATGTTTTCATTGATCAAGAACGAAAGTTCGGGGATCGAAGATGATTAGATACCATCGTAGTCCGAACCATAAACTATGCCAACTAGAGATGGGCGATCGTTATTTTTTTGACTTCGTCCGCACCTTATGAGAAATCAAAGTCTTTGGGTTCCGGGGGGAGTATGGTCGCAAGGCTGAAACTT

>ASV1152  -  MAST-3
AAGTCTGGTGCCAGCAGCCGCGGTAATTCCAGCTCCAATAGCGTATATTAATGTTGTTGCAGTTAAAAAGCTCGTAGTTGGATTTCTGCGTGGCGCAACTCGGTCCGCCGCACTGCGGTGCGACTGTGGTTGGAGCCTCGCTTCTTTGTGGGGACTACTTGTGCCATTAATTTGGTGTATTTAGGAACTGCATCGTTTACTGTGAAAAAATTAGAGTGTTCAAAGCAGGCTTATGCCGTGAATACATTAGCATGGAATAATAAGATAGGACTTTGGTTCTATTTTGTTGGTTGGAGGCNNNNNNNNNNCAGAGGTGAAATTCTTGGATTTATGAAAGATGAACTTATGCGAAAGCATTTACCAAGGATGTTTTCATTAATCAAGAACGAAAGTTAGGGGATCGAAGAGGATTAGATACCCTCGTAGTCTTAACCATAAACTATGCCGACTCGGGATTGGAAGGTGTACATTAAAAGACCCTTTCAGCACCGTATGAGAAATCAAAGTCTTTGGGTTCCGGGGGGAGTATGGTCGCAAGGCTGAAACTT

>ASV1154  -  Strobilidiidae
AAGTCTGGTGCCAGCAGCCGCGGTAATTCCAGCTCCAATAGCGTATATTAAAGTTGTTGCAGTTAAAAAGCTCGTAGTTGGATTTCTGGTCGGGTGACCCGGCCCTCATGCTGAGTGTGCAAGGCCGCCCGTCCATCCTTCTGTCAACGCTTGAGGCCTTTACAGTCTCCTGCGGGCTCAGATATTTTACCTTGAGAAAATTAGAGTGTTTCAGGCAGGCTAGCGCCGGAATACATTAGCATGGAATAATGGAATAGGACTTTTGCCTCTTCTGTTGGTCTGAGGGGTTCGAGTAATGNNNNNNNNNNCTGTCAGAGGTGAAATTCTCGGATTTGTTAAAGACTAACTTATGCGAAAGCATTTGCCAAGGATGTTTTCATTAATCAAGAACGAAAGTTAGGGGATCAAAGACGATCAGATACCGTCCTAGTCTTAACCATAAACTATGCCGACTCGGGATCGGGGGCGCGAGTTATCCGCCTTCGGCACCGTATGAGAAATCAAAGTCTTTGGGTTCTGGGGGGAGTATGGTCGCAAGGCTGAAACTT

>ASV1156  -  MAST-4
AAGTCTGGTGCCAGCAGCCGCGGTAATTCCAGCTCCAATAGCGTATATTAAAGTTGTTGCAGTTAAAAAGCTCGTAGTTGGATTTCTGGATGGAGCGACCGGTCGGGCATTAATTTGTCTGCACTGGAGTCGGTTCCGTCCATCCTCTTGGAAAGTGCGTGGGGCATTAAGTTGTCTGGCGTATGATCCAAGTCGTTTACTGTGAAAAAATTAGAGTGTTTAAAGCAGGCCTTCGCCTTGAATACATTAGCATGGAATAATAAGATAGGACTTTGGTCTATTTTGTTGGTTTGCAGACNNNNNNNNNNCAGAGGTGAAATTCTTAGATTTTCGGAAGATAAACTTATGCGAAAGCATTTACCAAGGATGTTTTCATTAATCAAGAACGAAAGTTAGGGGATCGAAGATGATTAGATACCATCGTAGTCTTAACCATAAACTATGCCGACTCAGGATTGGTGAACGTTGATTTAATGACTTCATCAGCACTGTATGAGAAATCAAAGTCTTTGGGTTCCGGGGGGAGTATGGTCGCAAGGCTGAAACTT

>ASV1157  -  Prorocentraceae
AAGTCTGGTGCCAGCAGCCGCGGTAATTCCAGCTCCAATAGCGTATATTAAAGTTGTTGCGGTTAAAAAGCTCGTAGTTGGATTTCTGCCGAGGACAACCGGTCCGCCCTCAGGGTGAGCATCTGGATTGGCCTGGGCATCCTCTTGGGGAACGTAGCTGCACTTGACTGTGTGGTGCGGTATCCAGGACTTTTACTTTGAGGAAATTAGAGTGTTTCAAGCAGGCTCACGCCTTGAATACATTAGCATGGAATAATAAGATAGGACCTCGGTTCTATTTTGTTGGTTTCTAGAGCTGNNNNNNNNNNCAGAGGTGAAATTCTTGGATTTGTTAAAGACGGACTACTGCGAAAGCATTTGCCAAGGATGTTTTCATTGATCAAGAACGAAAGTTAGGGGATCGAAGACGATCAGATACCGTCCTAGTCTTAACCATAAACCATGCCGACTAGAGATTGGAGGTCGTTATCTTTACGACTCCTTCAGCACCTTATGAGAAATCAAAGTCTTTGGGTTCCGGGGGGAGTATGGTCGCAAGGCTGAAACTT

>ASV1158  -  Sordariomycetes
AAGTCTGGTGCCAGCAGCCGCGGTAATTCCAGCTCCAATAGCGTATATTAAAGTTGTTGTGGTTAAAAAGCTCGTAGTTGAACCTTGGGCCTGGCTGGCCGGTCCGCCTCACCGCGTGTACTGGTCCGGCCGGGCCTTTCCCTCTGTGGAACCTCATGCCCTTCACTGGGTGTGACGGGGAAACAGGACTTTTACTTTGAAAAAATTAGAGTGCTCCAGGCAGGCCTATGCTCGAATACATTAGCATGGAATAATAAAATAGGACGTGTGGTTCTATTTTGTTGGTTTCTAGGACCGCNNNNNNNNNNTCAGAGGTGAAATTCTTGGATTTATTGAAGACTAACTACTGCGAAAGCATTTGCCAAGGATGTTTTCATTAATCAGGAACGAAAGTTAGGGGATCGAAGACGATCAGATACCGTCGTAGTCTTAACCATAAACTATGCCGACTAGGGATCGGACGATGTTATTTTTTGACGCGTTCGGCACCTTACGAGAAATCAAAGTGCTTGGGCTCCAGGGGGAGTATGGTCGCAAGGCTGAAACTT

>ASV1159  -  Dino-Group-I-Clade-1
AAGTCTGGTGCCAGCAGCCGCGGTAATTCCAGCTCCAATAGCGTATATTAAAGTTGTTGCGGTTAAAAAGCTCGTAGTTGGAGTTCTGCCAGGTGCCGCCTGTCCGCCCCAGTGGTGAGTACGTGGCGCGCATTTGGCCCTTTCAAGGGGAGCGTATTGCACTTAACTGTGTGGTGCGGGATCCTTGACTTTTACTTTGAGGAAATAAGAGTGTTCCAAGCAGGCTCTCGTCGTGCATAGCTCAGCATGGAATAATAGCATTGGATCTCGATTCCAAACTGTTGGTTGTAGGAAACGANNNNNNNNNNCAGAGGTGAAATTCTTGGATTTGTTAAAGACGGACTACTGCGAAAGCATCTGCCATGGATGTTTTCATTGATCAAGAACGAAAGTTAGGGGATCGAAGACGATCAGATACCGTCCTAGTCTTAACTATAAACCATGCCGGCTAGAGATCGGAGGTTGTTCGTTTTGTGACGCCTTCAGCATCTTGAGAGAAATCAAAGCCTTTGGGTTCCGGGGGGAGTATGGTCGCAAGGCTGAAACTT

>ASV1162  -  Pyrenomonadaceae
AAGTCTGGTGCCAGCAGCCGCGGTAATTCCAGCTCTAATAGCGTATATTAAAGTTGTTGCAGTTAAAAAGCTCGTAGTCGGATGTCGGGCTCGGGGAGGCTGTCGGCCTTTGGTCGGACGGCATGTCCGGGCCTTTCTGCCTGGGGATCCTACTCTACTTAACTGTAGGGTAGTGGGACGCAGGCCGTTTACTTTGAAAAAATTAGAGTGTTCAAAGCAGGCCTACGCTTGAATACATTAGCATGGAATAATGGAATAGGACTTTGGTCTTATTTGTTGGTTTATGGGACCGAAGTAANNNNNNNNNNTCAGAGGTGAAATTCTTGGATTTACGAAAGATAAACTTCTGCGAAAGCATTCGGCAAGGATGTTTTCATTGATCAAGAACGAAAGTTAGGGGATCGAAGACGATCAGATACCGTCGTAGTCTTAACCATAAACTATGCCGACTAGGGATCAGTGGATGTCAATTTGCGACTCCATTGGCACCTTGTGAGAAATCAAAGTTTTTGGGTTCCGGGGGGAGTATGGTCGCAAGGCTGAAACTT

>ASV1168  -  Carpediemonadidae
CCGCGGTAATTCCAGCTCCACTAGTGTATGCTAATGATGCTGCAGTTAAAAAGTTCGTATTTGGATTTTTGGTTCCGGTGTCGGGTCCCTTCTTCGGATGTGTGACCTTTTGCCGGGCCTTCTGGGCGTGGATTTATCCGCGACCTGGTTACCGTGAGGAAATTGTAGTGCTCAAAGCAGGCTTTATGCAGCTGAACACGTTAGCATGGGATAACAAGGCAGGACTCTTTTCTTGTATTGTTGGTTTCTCGTAGAAGAGAGTAATGATTAATAGGGGCAGTTGGGGGCATTAGTACGGNNNNNNNNNNATTAGTACGGCTGCGTCAGAGGTGAAATTCGTAGATTGCAGTCAGACTAACTTCTGCGAAAGCATTTGTCAAGGATGCTTTCATTAATCAAGAACGAAAGCTAGAGGAGAGAAGGCGATTAGACACCACCGTATTTCTAGCCATAAACGATACCGACTCGGGATTGGATGAGTAACGACTCCTTCAGCACCGTAGGGAAACCAAAGTCTTCGGGTTCTGGGGGGAGTCTGATCATCTTCG

>ASV1173  -  Endomyxa_XX
AAGTCTGGTGCCAGCAGCCGCGGTAATACCAGCTCCAATAGCGTATACTAAAGTTGTTGCAGTTAAAAAGCTCGTAGTTGGATTTCTGGCACGATGCGCCTGGCCCGGGATGTCTTTGACAACTGTGAGCCGGTTTTGCGCATCGGCCATCCTTCAGGAGAGTGTCTCTGCCCTTGATTGGGTTGGAGGCAGGATCCTGACCGTTTACTTTGAAAAAATTAGAGTGTTCAAAGCAGGCCTTTGTGCTGTGAATACATTAGCATGGAATAATAAGATAGGACTTCGGCCCTATTTTGTTNNNNNNNNNNGCCAGAGGTGAAATTCTTGGATTCGTTGAAGACGAACTTATGCGAAAGCATTCACCAAGGATGTCTTCTTTAATCAAGAACGAAAGTTGAGAGATCAAAGACGATCAGATACCGTCGTAGTCTCAACCATAAACTATGCCGACTAGGGATCGGGCGACGTTGAATAGGACTCGCTCGGCATCTTATGAGAAATCAAAGTCTTTGGGTTCCGGGGGGAGTATGGTCGCAAGGCTGAAACTT

>ASV1174  -  Prasino-Clade-9_XX
AAGTCTGGTGCCAGCAGCCGCGGTAATTCCAGCTCCAATAGCGTATATTTAAGTTGTTGCAGTTAAAAAGCTCATAGTTGGATTTCGGGTGTGGGGCGCCGGTCCGCTTCGGTGTGCACTGGCGGCCCAGGCCTTCTTGTCGGGGATGCGCTCTGGTATTGATTTATCGGACGCAGAGTCGGCGCAGTTACTTTGAAAAAATTAGAGTGTTCAAAGCAGGCTTTCGCTTGAATACATTAGCATGGAATAACATGATAGGACTCCGATCCCATTGTGTTGGTCTTCGGGACTGGAGTAANNNNNNNNNNTCAGAGGTGAAATTCTTGGATTTATGAAAGACGAACTTCTGCGAAAGCATTTGCCAAGGATGTTTTCATTAATCAAGAACGAAAGTTGGGGGCTCGAAGATGATTAGATACCATCGTAGTCTCAACCATAAACGATGCCGACTAGGGATTGGCGGATGTTACTTGATGACTTCGCCAGCACCTTGTGAGAAATCAAAGTCTTTGGGTTCCGGGGGGAGTATGGTCGCAAGGCTGAAACTT

>ASV1176  -  Kathablepharidida_X
AAGTCTGGTGCCAGCAGCCGCGGTAATTCCAGCTCTAATAGCGTATATTAATGTTGTTGCAGTTAAAAAGCTCGTAGTTGGATTTTGGTGTTTGACAAATGGTCTGCCTTCGGGTCTGCACTGTTTGTTGGCACTTCTTTTCTGGGGAACTCACTGCTCTTAATTGAGGGGTGCTGTAACGCAGATCGTTTACTTTGAAAAAATTAGAGTGTTCAAAGCAGGCCAACGCATTGAATACATTAGCATGGAATAATGGAATAGGACTTTGGTCTTATTTTGTTGGTTTCTAAGGCCGAGGNNNNNNNNNNTCAGAGGTGAAATTCTTGGATTTACGGAAGATAAACTACTGCGAAAGCATTCGCCAAGGATGTTTTCATTAATCAAGAACGAAAGTTAGGGGATCGAAGACGATCAGATACCGTCGTAGTCTTAACCATAAACCATGCCGACTAGGGATCAGCAGACGTTCTTTAACGACTCTGTTGGCACCTTGTGAGAAATCAAAGTTTTTGGGTTCCGGGGGGAGTATGGTCGCAAGGCTGAAACTT

>ASV1177  -  Picozoa_XXXX
AAGTCTGGTGCCAGCAGCCGCGGTAATTCCAGCTCCAATAGCGTATATTAAAGTTGTTGCAGTTAAAAAGCTCGTAGTCGGATTTTGGCATCACGCCGAACTGTCAGCCGATTGGTTTGTACGGTTTGGCGGGTGCTCTCCTTCCGGAAGCTCGTTCCCTTCTTAGTTGACGGGTTCGATGGTTCCGGGTCTTTTACTTTGAAAAAATTAGAGTGTTCAAAGCAGGCCTATGCTCTGAATAGGTTAGCATGGAATAATAGAATAGGACTTTGGTTCTATTTTGTTGGTTTCTAGGACCNNNNNNNNNNAGAGGTGAAATTCTTGGATTATCGGAAGATGAACTTCTGCGAAAGCATCTGCCAAGGATGTTTTCATTGATCAAGAACGAAAGTTAGGGGATCGAAGACGATCAGATACCGTCGTAGTCTTAACCATAAACTATGCCGACTAGGGATGTGAAGGCGTTATTTTATACGACCCTTCATGCACCTTATGAGAAATCAAAGTCTATGGGTTCCGGGGGGAGTATGGTCGCAAGGCTGAAACTT

>ASV1178  -  Chrysochromulinaceae
AAGTCTGGTGCCAGCAGCCGCGGTAATTCCAGCTCCAATAGCGTATATTAAAGTTGTTGCAGTTAGAACGCTCGTAGTCGGATTTCGGGGCGGGCCGACCGGTCTGCCGATGGGTACGCACTGGTCGGCGCGTCCTTCCTTCCGGAGACCGTGCCTACTCTTAACTGAGCGGGGGCGGGAGACGGAACGTTTACTTTGAAAAAATCAGAGTGTTTCAAGCAGGCAGCTCGCTCTTGCATGGATTAGCATGGGATAATGAAATAGGACTTTGGTGCTATTTTGTTGGTTTCGAACACCGNNNNNNNNNNGAGAGGTGAAATTCTCAGACCAGCGGAAGACGAACCACTGCGAAAGCATTTGCCAGGGATGTTTTCACTGATCAAGAACGAAAGTTAGGGGATCGAAGACGATCAGATACCGTCGTAGTCTTAACCATAAACCATGCCGACTAGGGATTGGAGGATGTTCACTGATTGACTCCTTCAGCACCTTACGGGAAACTAAAGTCTTTGGGTTCCGGGGGGAGTATGGTCGCAAGGCTGAAACTT

>ASV1179  -  Chlorodendraceae
AAGTCTGGTGCCAGCAGCCGCGGTAATTCCAGCTCCAATAGCGTATATTTAAGTTGTTGCAGTTAAAAAGCTCGTAGTTGGATTTCGGGTGGGACCTGCCGGTCCGTCGTTGCGATGTGCACTGGCAGGTCCTATCTTCTTGTCGGGGACTAGCTCCTGGGCTTCACTGTCCGGGACTAGGAGCCGGCGAAGTTACTTTGAGTAAATTAGAGTGTTCAAAGCAAGCCTACGCTCTGAATATATTAGCATGGAATAACACGATAGGACTCTGGCTTATCTTGTTGGTCTGTGAGACCAGNNNNNNNNNNCAGAGGTGAAATTCTTGGATTTATGAAAGACGAACTTCTGCGAAAGCATTTGTCAAGGATGTTTTCATTAATCAAGAACGAAAGTTGGGGGCTCGAAGACGATTAGATACCGTCCTAGTCTCAACCATAAACGATGCCGACTAGGGATTGGCAGATGTTTTTTTGATGACTCTGCCAGCACCTTATGAGAAATCAAAGTTTTTGGGTTCCGGGGGGAGTATGGTCGCAAGGCTGAAACTT

>ASV1183  -  MAST-3
AAGTCTGGTGCCAGCAGCCGCGGTAATTCCAGCTCCAATAGCGTATATTAATGTTGTTGCAGTTAAAAAGCTCGTAGTTGGATTTCTGCGTCGCGCAATTGTGTCCGCTGCAACGCAGTGTGACTGTGATTGGTGCGTCGCTTCCTTGTGGAGACTGTTTGTGTCATTAATTTGATGTATTCAGGAACCGCATCGTTTACTGTGAAAAAATTAGAGTGTTCAAAGCAGGCTTATGCCGTGAATACATTAGCATGGAATAATAAGATAGGACTTTGGTTCTATTTTGTTGGTTGGAGGCNNNNNNNNNNCAGAGGTGAAATTCTTGGATTTATTGAAGATGAACTTATGCGAAAGCATTTACCAAGGATGTTTTCATTAATCAAGAACGAAAGTTAGGGGATCGAAGAGGATTAGATACCCTCGTAGTCTTAACCATAAACTATGCCGACTCGGGATTGGGAGGTGTACATTAAAAGACCCTTTCAGCACCGTATGAGAAATCAAAGTCTTTGGGTTCCGGGGGGAGTATGGTCGCAAGGCTGAAACTT

>ASV1184  -  Dino-Group-I-Clade-3
AAGTCTGGTGCCAGCAGCCGCGGTAATTCCAGCTCCAATAGCGTATATTAAAATTGTTGCGGTTAAAACGCTCGTAGTTGGATATTTGTTGAGAACTGCCGGTCTACCCTAGTGGTGAGCACTCGGTCTGTCCTCGGCACTTTCCTGGGGAGAGTGTTTGCACTTAACTGTGTGGCACATGATCCAGAACTTTTACTTTGAGGAAATGAGAGTGTTTCAAGCAGGCGTCTGTCGTGAATACGTTAGCATGGAATAATAGCATAGGACCGCGGTCTGACGCTGTTGGTTGTTGGACCGGNNNNNNNNNNTCAGAGGTGAAATTCTTGGATTTTTTAAAGACGGACTACTGCGAAAGCATCTGCCCAGGATGTTTTTATTGATCAAGAACGAAAGTTAGGGGATCGAAGACGATCAGATACCGTCCTAGTCTTAACCTTAAACCATGCCGACTAGAGATTGGGGTCGTCAGAATCGTGACGCCTTCAGCACCTTGAGAGAAATCAAAGTCTTTGGGTTCCGGGGGGAGTATGGTCGCAAGGCTGAAACTT

>ASV1187  -  Dino-Group-II-Clade-3
AAGTCTGGTGCCAGCAGCCGCGGTAATTCCAGCTCCAATAGCGTATGTTAAAGTTGTTGCGGCTAAAAAGCTCGTAGTTGGATTTCTAGATGAGAGGAGTGGTCCACTCTATGAGTGTGTATCTACTTCCGCTCGTCTATCCGCTCTGCAAACGTGTCTGCGCTTGACTGCGTGGCGCGGAGGTAGGGCCTTTTACTTTGAGGAAATTAGAGTGTTCACGGCAGGCAATCGCCTTGAATATATTAGCATGGAATAATAACATAGGATCTCGGTTCTATTTTGTTGGTTTCTAGAGCTGNNNNNNNNNNTCAGAGGTGGAATTCTTGGATTACTGCGCGACGAACTACTGCGAAAGCATTTGCCAAGGATGTTTTCATTGATCAAGAACGAAAGTAAGGGGATCGAAGACGATTAGATACCGTCGTAGTCTTTACCATAAACTATGCCAACTAGAGATGGGGCGTCGTTCTTACATGACTCGCTCCGCACCTTATGAGAAATCAAAGTTTTTGGGTTCCGGGGGGAGTATGGTCGCAAGGCTGAAACTT

>ASV1188 - Cryptophyceae:nucl
AAGTCTGGTGCCAGCAGCCGCGGTAATTCCAGCTCCAATAGCGTATACTAAAGTTGTTGCAGTTAAAAAGCTCGTAGTCGAATTCGGACCCGACTTGCGGAATGGCTTCCAAGCCTTTAGCGAGCCGGGTTCAATTTTGCCGCCAGATGGTTTGCTTATTAGTGAACCAACAAGGCGGCATCTTTTACTGTGAACAAAATAGAGTGTTCATGGCAGGCCTTTTGTAGGGCTTAGATACCTCAGCATGGAATAATAGAATAGGACTTCCGGTTCTATTTTGTTGGTTTTTGGAGCCGAANNNNNNNNNNCAGAGGTGAAATTCTTGGATTTACGGAAGACGAACAACTGCGAAAGCATCTGCCAAGGATGTTTTCATTGATCAAGAACGAAAGTTAAGGGATCGAAGACGATTAGATACCGTCGTAGTCTTAACCATAAACTATGCCGACTGGGGATTGGTAGATGTACCAAAAACGACTCTATCAGCACCCTATGAGAAATCAAAGTCTATGGGTTCTGGGGGGAGTATGGTCGCAAGGCTGAAACTT

>ASV1191  -  Hartmannulidae
AAGTCTGGTGCCAGCAGCCGCGGTAATTCCAGCTCCAATAGTGTATCTTAATGTTGTTGCAGTTAAAAAGCTCGTAGTTGAATTTCTGACAATCCGGCCGATCTCAATGTGACGCAAGGATATGTCATCCGCATTGGAACCACATTCGATGAAAATCAGTGTGCGGAAGGTGCATTTTACTTTGAAGAAATTAGAGTGTTCCAGGCAGGCTATGCTTGAATATTACAGCATGGAATAATGGAATAGGACAAATCTATTTTATTGGTTATTAGATTTTGTAATGATTAACAGGGACAGTNNNNNNNNNNGGGTAGTCAGAGGTGAAATTCTTAGATTTACTCAAGACGCACTAAAGCGAAGGCATTTTCCAAGGATGTTTTCATTAATCAAGAACGAAAGTTAGGGGATCAAAGACGATTAGATACCGTCGTAGTCTTAACTATAAACTATACCAACTAGGGATTGGTAGGGGATTGCCCCTATCAGCACCTAATGAGAAATCAAAGTCTTTGGGTTCTGGGGGGAGTATGGTCGCAAGGCTGAAACTT

>ASV1192  -  Endogenida_2
AAGTCTGGTGCCAGCAGCCGCGGTAATTCCAGCTCTAATAGCGTATATTAACGTTGTTGCAGTTAAAAAGCTCGTAGTTGAAATTCCGGCGTTTAGTCGCCTGTCAGGAAATATTTAGGATAGCGTAAAAACTTTCTTATATATGAACTGACTTTTACTGTGAACAAATTAAAGTGCTTAAAGCAGGCAATAGCTTGAATATTTTAGCATGGAATAATAGAATATGACTTTGTTCATTTTTTTGGTTATTGGATGAAGTAATGGTTAACAGGAACAGTTGGGGGCATTTGTATTTAATNNNNNNNNNNTTAATAGTCAGAGGTGAAATTCTTAGATTTATTAAAGACAAACTAATGCGAAAGCATTTGCCAAGGATGTTTTCATTAATCAAGAACGAAAGTTAGGGGATCAAAGACGATCAGATACCGTCGTAGTCCTAACCATAAACTATACCGACTAGGGATTGGCGAGGTTAACCCTCGTCAGCACCTAATGAGAAATCAAAGTCTTTGGGTTCTGGGGGGAGTATGGTCGCAAGGCTGAAACTT

>ASV1194  -  Saccharomycetales
AAGTCTGGTGCCAGCAGCCGCGGTAATTCCAGCTCCAAAAGCGTATATTAAAGTTGTTGCAGTTAAAAAGCTCGTAGTTGAACCTTGGGCTTGGCTGGCCGGTCCATCTTTTTTGATGCGTACTGGACCCAGCCGAGCCTTTCCTTCTGGCTAGCCTTTTTGGCGAACCAGGACTTTTACTTTGAAAAAATTAGAGTGTTCAAAGCAGGCCTTTGCTCGAATATATTAGCATGGAATAATAGAATAGGACGTTATGGTTCTATTTTGTTGGTTTCTAGGACCATCGTAATGATTAATANNNNNNNNNNCAGAGGTGAAATTCTTGGATTTACTGAAGACTAACTACTGCGAAAGCATTTACCAAGGACGTTTTCATTAATCAAGAACGAAAGTTAGGGGATCGAAGATGATCAGATACCGTCGTAGTCTTAACCATAAACTATGCCGACTAGGGATCGGTTGTTGTTCTTTTATTGACGCAATCGGCACCTTACGAGAAATCAAAGTCTTTGGGTTCTGGGGGGAGTATGGTCGCAAGGCTGAAACTT

>ASV1195  -  MAST-3
AAGTCTGGTGCCAGCAGCCGCGGTAATTCCAGCTCCAATAGCGTATATTAAAGTTGTTGCAGTTAAAAAGCTCGTAGTTGGATTTCGGGACGGAGCGACCGGTCCGCCGCTGTGCGGTGTGTACTTGGGTTTACGCCTCTGTCCTTCCTTGCAGGGAAGCGCGTTCGGCCTTAGTTGGTCGGCGCGGGGAACTGCATCGTTTACTGTGAAAAAATTAGAGTGTTTAAAGCAGGCGTTGATTGCTGTGAATACATTAGCATGGAATAATAAGATAGGACTTTGGGACTATTTTGTTGGTNNNNNNNNNNTCAGAGGTGAAATTCTTGGATTTATGAAAGATGAACTTATGCGAAAGCATTTACCAAGGATGTTTTCATTAATCAAGAACGAAAGTTAGGGGATCGAAGAGGATTAGATACCCTCGTAGTCTTAACCATAAACTATGCCGACTAGGGATTGGAGGGCGTACATTGATGACCCCTTCAGCACCTTATGAGAAATCAAAGTCTTTGGGTTCCGGGGGGAGTATGGTCGCAAGGCTGAAACTT

>ASV1196  -  Chrysochromulinaceae
AAGTCTGGTGCCAGCAGCCGCGGTAATTCCAGCTCCAATAGCGTATATTAAAGTTGTTGCAGTTAGAACGCTCGTAGTCGGATTTCGGGGCGGGTCGACCGGTCTGCCGATGGGTATGCACTGGCCGACGCGTCCTTTTTGCCGGAGACCGTCCCTACTCTTAACTGAGCGGGGGCGGGAGACGGCACTTTTACTTTGAAAAAATCAGAGTGTTTCAAGCAGGCAGCTCGCTCTTGCATGGATTAGCATGGGATAATGAAATAGGACTTTGGTGCTATTTTGTTGGTTTCGAACACCGNNNNNNNNNNGAGAGGTGAAATTCTCAGACCAGCGGAAGACGAACCACTGCGAAAGCATTTGCCAGGGATGTTTTCACTGATCAAGAACGAAAGTAAGGGGATCGAAGATGATCAGATACCGTCGTAGTCTTTACCATAAACCATGCCGACTAGGGATTGGAGGATGTTCACTGATTGACTCTTTCAGCACCTTACGGGAAACTAAAGTCTTTGGGTTCCGGGGGGAGTATGGTCGCAAGGCTGAAACTT

>ASV1202  -  Cryptomonadales_X
AAGTCTGGTGCCAGCAGCCGCGGTAATTCCAGCTCCAATAGCGTATACTAAAGTTGTTGCAGTTAAAAAGCTCGTAGTCGAATGAAGGTTTCTTGTATAGCGCGGACGTCTAGGTGTAACTTAGATTAGTTTGCGCACAAGAACCTCCCTTGTGTGTCTCAGAGGAGCAAATATTTATTTATTTTGATCCATTTGCGACACACACATTACTGTGAACAAAATAGAGTGTTCATGGCAGGTCAATTTAGGCTTGAATACCTCAGCATGGAATAATAGAATAGGACTTCCGGTTCTATTTNNNNNNNNNNCAGAGGTGAAATTCTAGGATTGACGGAAGACGAACAACTGCGAAAGCATCTGCCAAGGATGTTTTCATTGATCAAGAACGAAAGTTAGGGGATCGAAGACGATTAGATACCGTCGTAGTCCTAACCATAAACTATGCCGACTGGGGATTGGTAGATGTACCAAACACGACTCTATCAGCACCCTATGAGAAATCAAAGTCTTTGGGTTCTGGGGGGAGTATGGTCGCAAGGCTGAAACTT

>ASV1203  -  Dino-Group-III_X
AAGTCTGGTGCCAGCAGCCGCGGTAATTCCAGCTCCAATAGCGTATATTAAAGTTGTTGCGGTTAAAAAGCTCGTAGTTGGATTTCTGCTTGGGACAACCGGTCCGCCCTCTGGGTGAGTATCTGGCTTGGCCCGGGCATCTTCTTGGGGAACGTTACTGCACTTGACTGTGTGGTGCGGAGCCCAGGACCTTTACTTTGAGGAAATTAGAGTGTTTCAAGCAGGCATTTGCCTTGAATACATTAGCATGGAATAATAAGATAGGACCTCGTCCCTACCTTGTTGGTTCGTATGGATGNNNNNNNNNNTCAGAGGTGAAATTCTTGGATTTGTTAAAGACGGACTACTGCGAAAGCATTTGCCAAGGATGTTTTCATTGATCAAGAACGAAAGTTAGGGGATCGAAGACGATCAGATACCGTCCTAGTCTTAACCATAAACCATGCCGACTAGAGATTGGAGGCAGTTAATTATTGACTCCTTCAGCACCTTATGAGAAATCAAAGTCTTTGGGTTCCGGGGGGAGTATGGTCGCAAGGCTGAAACTT

>ASV1204 - Dinophyceae
AAGTCTGGTGCCAGCAGCCGCGGTAATTCCAGCTCCAATAGCGTATATTAAAGTTGCTGCGGTTAAAACGCTCGTAGTTGATACTCTGCTGGTGAGTTTGGGTACGCCCCAGTGGCGCTAACTTCAAATCTCTTCTGCATCATCTTAGGAAATGATATTGCACTTTACTGCGCGACTCAGGCACTAAGTCTCTTACTTTGAGGAAATCGGAGTGCTCCAAGCAAGCGCAAGCCCTGAACAGTGTAGCATGGAATATACTTCCAAACTCTATAATGATAGATGACTCTGATTGTAGATGNNNNNNNNNNTAGAGGTGAAATTCTTGGATTTGTTAAAGACAACCAGCTGCGAAGGCATTTGCCAAGGATGTTTTCATTGATCAAGAACGAAAGTTAAGGGATCGAAGACGATCAGATACCGTCCTAGTCTTAACCGTAAACCATGCCGACTAGGGATTGAGGAATATTGATATCATGATGTCTTCAGCACCTTTGGAGAAATCAAAGTTTTTGGGTTCCGGGGGGAGTATGGTCGCAAGGCTGAAACTT

>ASV1209  -  Protaspa-lineage
CTGCGGTAATTCCAGCTCCAATAGCGTATATTAAAGTTGTTGCAGTTAAAAAGCTCGTAGTTGAATATCTGGTTTAACACGACTGGCCCGCCTCTATTCGAGCGTGAGCGCCGGTATGTTGTTTGCCATCCTTCTAGAAAACGTTTCATCCTTCATTGGTTGACTCGGGATCTAGATCTTTTACTTTGAAAAAATTAGAGTGTTCAAAGCAGGCGTTTGCCATGAATACATTAGCATGGTATCTAATCATCTTCGCTGTCTCTTATACACATCTCCGAGCCCACGAGACCGGAGCCTANNNNNNNNNNCTCCAATAGCGTATATTAAAGTTGTTGCAGTTAAAAAGCTCGTAGTTGAATATCTGGTTTAACACGACTGGCCCGCCTCTATTCGAGCGTGAGCGCCGGTATGTTGTTTGCCATCCTTCTAGAAAACGTTTCATCCTTCATTGGTTGACTCGGGATCTAGATCTTTTACTTTGAAAAAATTAGAGTGTTCAAAGCAGGCGTTTGCCATGAATACATTAGCATGGTATCTAATCATCTTCG

>ASV1211  -  Chrysochromulinaceae
AAGTCTGGTGCCAGCAGCCGCGGTAATTCCAGCTCCAATAGCGTATATTAAAGTTGTTGCAGTTAGAACGCTCGTAGTCGGATTTCGGGGCGGGTCGACCGGTCTGCCGATGGGTACGCACTGGTCGACGCGTCCTTCCTTCCGGAGACCGTGCCTACTCTTAACTGAGCGGGGGCGGGAGACGGAACGTTTACTTTGAAAAAATCAGAGTGTTTCAAGCAGGCAGCTCGCTCTTGCATGGATTAGCATGGGATAATGAAATAGGACTTTGGTGCTATTTTGTTGGTTTCGAACACCGNNNNNNNNNNGAGAGGTGAAATTCTCAGACCAGCGGAAGACGAACCACTGCGAAAGCATTTGCCAGGGATGTTTTCACTGATCAAGAACGAAAGTTAGGGGATCGAAGACGATCAGATACCGTCGTAGTCTTAACCATAAACCATGCCGACTAGGGATTGGAGGATGTTCACTGATTGACTCCTTCAGCACCTTACGGGAAACTAAAGTCTTTGGGTTCCGGGGGGAGTATGGTCGCAAGGCTGAAACTT

>ASV1212  -  Tontoniidae
AAGTCTGGTGCCAGCAGCCGCGGTAATTCCAGCTCCAATAGCGTATATTAAAGTTGTTGCAGTTAAAAAGCTCGTAGTTGGATTTCTGCCAGGGTGCCAATGTCCGCCGAAGTGCGTGCGCAGCGGCGCCCTCGCATCCTTCTGTTAACGCCTCTCGGCATTTACTTGCCGGTGGTGGGCTCAGATAATTTACCTTGAGAAAATTAGAGTGTTTCAGGCAGGCTAGGCCGGAATACATTAGCATGGAATAATGGAATAGGACTACGGTCTCGTTGTTGGTTTGAGGGACTGGAGTAATNNNNNNNNNNTTGTCAGAGGTGAAATTCTCAGATTTGTTAAAGACTAACTTATGCGAAAGCATTTGCCAAGGATGTTTTCATTAATCAAGAACGAAAGTTAGGGGATCAAAGACGATCAGATACCGTCCTAGTCTTAACCATAAACTATGCCGACTCGGGATCGGGGGCGTGTACTATCCGCCTTCGGCACCGTATGAGAAATCAAAGTCTTTGGGTTCTGGGGGGAGTATGGTCGCAAGGCTGAAACTT

>ASV1213  -  Prymnesiaceae
AAGTCTGGTGCCAGCAGCCGCGGTAATTCCAGCTCCAATAGCGTATATTAAAGTTGTTGCAGTTAAAACGCTCGTAGTCGGATTTCGGGGCGGGGCCGCCGGTCTGCCGATGGGTACGCACTGGCGGTCGCGTCCTTCCTTCCGGAGACTGGCCCTACTCTTAACTGAGCGGGGTCGGGAGACGGATCGTTTACTTTGAAAAAATCAGAGTGTTTCAAGCAGGCAGCTCGCTCTTGCATGGATTAGCATGGGATAATGAAATAGGACTTTGGTGCTATTTTGTTGGTTTCGAACACCGNNNNNNNNNNAGAGAGGTGAAATTCTCAGACCAGCGGAAGACGAACCACTGCGAAAGCATTTGCCAGGGATGTTTTCACTGATCAAGAACGAAAGTTAGGGGATCGAAGACGATCAGATACCGTCGTAGTCTTAACCATAAACCATGCCGACTAGGGATTGGCGGATGTCCTTCTTTGACTCCGTCAGCACCTTAAGGGAAACTATAGTCTTTGGGTTCCGGGGGGAGTATGGTCGCAAGGCTGAAACTT

>ASV1220  -  MAST-3
AAGTCTGGTGCCAGCAGCCGCGGTAATTCCAGCTCCAATAGCGTATATTAAAGTTGTTGCAGTTAAAAAGCTCGTAGTTGGATTTCTGGACGGAGCAGCCGGTCCGCCGCTGTGCGGTGTGTACTCGTGCTTGACTCGGTTCATCCTTGTGGGGAAGCGCATTTCGGCATTCAGTTGTCGAGGCGGGGAACCACATCATTTACTGTGAAAAAATTAGAGTGTTTAAAGCAGGCATTTTGCTGTGAATACATTAGCATGGAATAATAACATAGGACTTTGATTCTATTTTGTTGGTTGGNNNNNNNNNNGTCAGAGGTGAAATTCTTGGATTTATGAAAGATGAACTCATGCGAAAGCATTTACCAAGGATGTTTTCATTAATCAAGAACGAAAGTTAGGGGATCGAAGAGGATTAGATACCCTCGTAGTCTTAACCATAAACTATGCCGACTAGGGATCGGAGGAGTATAATTATGGCTCCTTCGGCACCTTACGAGAAATCAAAGTCTTTGGGTTCCGGGGGGAGTATGGTCGCAAGGCTGAAACTT

>ASV1221  -  Prasino-Clade-9_XX
AAGTCTGGTGCCAGCAGCCGCGGTAATTCCAGCTCCAATAGCGTATATTTAAGTTGTTGCAGTTAAAAAGCTCGTAGTTGGATTTCGGGTAGGGGGCGCCGGTCCGCTTCGGTGTGCACTGGCGGCCCATATCTTCTTGTCGGGGATGCGTGCTGGTCTTCATTGATCGGCCGCAGAGTCGGCGCAGTTACTTTGAAAAAATTAGAGTGTTCAAAGCAGGCTTTCGCTTGAATACATTAGCATGGAATAACATGATAGGACTCCGTTCTCATTGTGTTGGTCTTCGAGACTGGAGTAANNNNNNNNNNTCAGAGGTGAAATTCTTGGATTTATGAAAGACGAACTTCTGCGAAAGCATTTGCCAAGGATGTTTTCATTAATCAAGAACGAAAGTTGGGGGCTCGAAGATGATTAGATACCATCGTAGTCTCAACCATAAACGATGCCGACTAGGGATTAGCGGATGTTACTTGATGACTTCGCTAGCACCTTGTGAGAAATCAAAGTCTTTGGGTTCCGGGGGGAGTATGGTCGCAAGGCTGAAACTT

>ASV1227  -  Prorocentraceae
AAGTCTGGTGCCAGCAGCCGCGGTAATTCCAGCTCCAATAGCGTATATTAAAGTTGTTGCAGTTAAAAAGCTCGTAGTTGGATTTCTGGTACGGTGCGCCTGGTCCGCCCCTTTATGGTGTGTGAGTACCGGCGCGCGCCTGCCATCCTTCCTGAGAGCCGCGCTACCCTTCACTGGGCCGGCGTGGCAATCTGGATCGTTTACTTTGAAAAAATTAGAGTGTTTCAAGCAGGCATACTCGCTTTGAATACATTAGCATGGAATAATAAGATAGGACTTGGGTTCTATTTTGTTGGTTNNNNNNNNNNCCAGAGGTGAAATTCTTGGATTCGCTAAAGACTAACTAATGCGAAAGCATTCACCAAGGATGTCTTCTTTAATCAAGAACGAAAGTTGGGGGATCGAAGACGATCAGATACCGTCGTAGTCTCAACCATAAACGATGCCGACTAGGGATGGGTGGACGTTGTATTTTGACTCCATCCGCACCTTATGAGAAATCAAAGTTTTTGGGTTCCGGGGGGAGTATGGTCGCAAGGCTGAAACTT

>ASV1228  -  Naviculaceae
AAGTCTGGTGCCAGCAGCCGCGGTAATTCCAGCTCCAATAGCGTATATTAAAGTTGTTGCAGTTAAAAAGCTCGTAGTTGGATTTGTGGCGTACGGTGGGTTCCGGGCACTTGTTGTCTGAGTAACTTGCTGTTGCCATCCTTGGGTGGAACCTGTGTGGCATTAGGTTGTCGTGCAGGGGATGCCCATCATTTACTGTGAAAAAATTAGAGTGTTCAAAGCAGGCTTATGCCGTTGAATATATTAGCATGGAATAATGAGATAGGACTTTTTTGCTATTTTGTTGGTTTGCGCAAAGNNNNNNNNNNTCAGAGGTGAAATTCTTGGATTTTTGGAAGACGAACTACTGCGAAAGCATTTACCAAGGATGTTTTCATTAATCAAGAACGAAAGTTAGGGGATCGAAGATGATTAGATACCATCGTAGTCTTAACCATAAACTATGCCGACAAGGGATTGGTGGAGTCTCGTTATGTCTCCATCAGCACCTTATGAGAAATCACAAGTCTTTGGGTTCCGGGGGGAGTATGGTCGCAAGGCTGAAACTT

>ASV1229  -  Dino-Group-I-Clade-3
AAGTCTGGTGCCAGCAGCCGCGGTAATTCCAGCTCCAATAGCGTATATTAAAATTGTTGCGGTTAAAACGCTCGTAGTTGGATATTTGTTGAGAACTGCCGGTCTACCCCAGTGGTCAGCACACGGTTTGTTCTCGGCACTTTCCTGGGGAGAGTGTTTGCACTTCACTGTGTGGCACATGATCCAGAACTTTTACTTTGAGGAAATGAGAGTGTTTCAAGCAGGCGCCTGTCGTGAATACGTTAGCATGGAATAATAGCATGGGACCGCGGTCTGAAGCTGTTGGTTTTCGGGCCGTNNNNNNNNNNTCAGAGGTGAAATTCTTGGATTTTTTAAAGACGGACTACTGCGAAAGCATCTGCCCAGGATGTTTTTATTGATCAAGAACGAAAGTTAGGGGATCGAAGACGATCAGATACCGTCCTAGTCTTAACCATAAACCATGCCGACTAGAGATTTGGGTCGTCAGAATCGTGACGCCCTGAGCACCTTAGGGGAAACCAAAGTCTTCGGGTTCCGGGGGGAGTATGGTCGCAAGGCTGAAACTT

>ASV1231  -  Heterocapsaceae
AAGTCTGGTGCCAGCAGCCGCGGTAATTCCAGCTCCAATAGCGTATATTAAAGTTGTTGCGGTTAAAAAGCTCGTAGTTGGATTTCTGCCGAGGACGACCGGTCCGCCCTCTGGGTGCGTATCTGGCTCGGCCTGGGCATCTTCTTGGAGAACGTATCTGCACTTGACTGTGTGGTGCGGTATCCAGGACTTTTACTTTGAGGAAATTAGAGTGTTTCAAGCAGGCACACGCCTTGAATACATTAGCATGGAATAATAAGATAGGACCTCGGTTCTATTTTGTTGGTTTCTAGAGCTGNNNNNNNNNNCAGAGGTGAAATTCTTGGATTTGTTAAAGACGGACTACTGCGAAAGCATTTGCCAAGGATGTTTTCATTGATCAAGAACGAAAGTTAGGGGATCGAAGACGATCAGATACCGTCCTAGTCTTAACCATAAACCATGCCGACTAGAGATTGGAGGTCGTTATCCATACGACTCCTTCAGCACCTTATGAGAAATCAAAGTCTTTGGGTTCCGGGGGGAGTATGGTCGCAAGGCTGAAACTT

>ASV1238  -  MOCH-4_XX
AAGTCTGGTGCCAGCAGCCGCGGTAATTCCAGCTCCAATAGCGTATATTAAAGTTGTTGCAGTTAAAAAGCTCGTAGTTGGATTTCTGGTGGGAGCGATGGGTCCGCCTTTCATTAGGTGCGCACTCGGTTCGCGTCCGGCCTTTTTCGCGGCGAACGTGCCTGGCATTAGGTTGTCGGGTTCGGGAGCCGCGTCATTTACTGTGAAAAAATCAGGACGTTTCAAGTAGGCTTACGCCGTTGAATGTACTAGCATGGAATAATAAGATAGGACTTTGGTGGTCTATTTTGTTGGTTTGNNNNNNNNNNTCAGAGGTGAAATTCTTGGATTTATGGAAGACGAACTACTGCGAAAGCATTTACCAAGGATGTTTTCATTAATCAAGAACGAAAGTTAGGGGATCGAAGATGATTAGATACCATCGTAGTCTTAACCATAAACTATGCCGACTCGGGATTGGCGGTCGTTATTTAATGACTCCGTCAGCACCGTATGAGAAATCAAAGTCTTTGGGTTCCGGGGGGAGTATGGTCGCAAGGCTGAAACTT

>ASV1242  -  Chrysophyceae_Clade-EC2H_X
AAGTCTGGTGCCAGCAGCCGCGGTAATTCCAGCTCCAATAGCGTATACTAAAGTTGTTGCAGTTAAAAAGCTCGTAGTTGAATTTCTGGATGTGAAAGGTGGTCGGCACCTCACGGTGTCTGTACCTACCATTCGCGTCCATCCTCGGGAGGAACATGTGGACACTTAAGTGGGTCTGCTTGGGAATCTCGTCATTTACTGTGAGCAAAATAGAGTGTTCAAAGCAGGCTTATGCCGTTGAATATATTAGCATGGAATAATAAGATACGACTTTGGTCTATTTTGTTGGTTTGCATTCNNNNNNNNNNTGTCAGAGGTGAAATTCTTGGATTTATGGAAGACGAACTACTGCGAAAGCATTTACCAAGGATGTTTTCATTAATCAAGAACGAAAGTTAGGGGATCGAAGATGATTAGATACCATCGTAGTCTTAACCATAAACTATGCCGACTAGGGATTGGTCTTGTTTGTTATGACTGGATCAGCACCTTATGAGAAATCAAAGTCTTTGGGTTCCGGGGGGAGTATGGTCGCAAGGCTGAAACTT

>ASV1245  -  Thraustochytriaceae
AAGTCTGGTGCCAGCAGCCGCGGTAATTCCAGCTCCAGAAGCGTATGCTAATGTTGTTGCAGTTAAAAAGCTCGTAGTTGAATCTCTGGTTTGCCTGACCGGGCCTTTGGATGAATGTCCACTGTTTGCCTGCGTCGGGCGCGCCATCTTGGCAGCGCCTTTGGTGTTGCCTCGTTCACTGTAAAGAAAGCAGAGTGTTCAAAGCAGGTCGTAGATCTGAATGTTTATTATGGGATGATAAGATAGGGCTTGTGCGCTATTTTGTTGGTTTGCACGCGCAAGTAATGATTGATGGGAANNNNNNNNNNTAGAGGTGAAATTCTTGGATTTGCAAAAGACGAACTACGGCGAAGGCATTTAGCAAAGATGTTTTCTTCAATCAAGAACGAAAGTCAGGGGATCGAAGATGATTAGATACCATCGTAGTCTTGACCGTAAACGATGCCGACTAGCGATCGCGCGGTGTTTCATTATTGACCCGCGCGGCAGCTCATGAGAAATCAAAGTCTTTGGGTTCCGGGGGGAGTATGGTCGCAAGGCTGAAACTT

>ASV1247  -  Dino-Group-I-Clade-5
AAGTCTGGTGCCAGCAGCCGCGGTAATTCCAGCTCCAATAGCGTATATTAAAGTTGTTGCGGTTAAAAAGCTCGTAGTTGGATTTCTGTCGATGAGGTTCAGTCCGCCCAAGTGGTTGGTACGTGATCCGCCATCGGCATCTTCCTGGGGAATGTGTCTGCTCTTAATTGGGTGGTACATAAGCCAGGACTTTTACTTTGAAGAAATGAGAGTGTTTCAAGCAGGCATGCGCCGTGAATACGTTAGCATGGGATAATAGCATCGGACCTCGTTCCAAAGCTGTTGGTTTCTTGGACCGNNNNNNNNNNCAGAGGTGAAATTCTTGGATTTGTTGAAGACGGACTACTGCGAAAGCATCTGCCAAAGATGTTCTCATTGATCAAGAACGAAAGTTAGGTGATCGAAGACGATCAGATACCGTCCTAGTCTTAACCATAAACTATGCCGACTGGAGATCGGGGGTCGTTAATTATGTGACGCCCTCTGCATCTTGAGAGAAATCAAAGTCTTTGGGTTCCGGGGGGAGTATGGTCGCAAGGCTGAAACTT

>ASV1254  -  Labyrinthulaceae
AAGTCTGGTGCCAGCAGCCGCGGTAATTCCAGCTCCAATAGCGTATATTAAAGTTGTTGCAGTTAAAAAGCTCGTAGTTGGATTTCTGGTAGGAGCGACCGTGCCGAACTTGATTGTTCGAGTATTGTGTTGTCTTCAGCCATCCTCGTGGAGAACTTTTCTAACATTAACTTGTTGGGATTGGGACCCGCGTCGTTTACTGTGAAAAAATTAGAGTGTTTAAAGCAGGCATTAGCTTGAATACATTAGCATGGAATAATAAGATAGGACTTTGGTACTATTTTGTTGGTTTGCATACNNNNNNNNNNCAGAGGTGAAATTCTTGGATTTTGATCAGACGAACTACTGCGAAAGCATTTATCAAGGATGTTTTCATTAATCAAGAACGAAAGTTAGGGGATCGAAGATGATTAGATACCATCGTAGTCTTAACCATAAACTATGCCGACTAGGGATTGGCGGACGTTGTCTATATGACTTCGCCAGCACCTCATGAGAAATCAAAGTCTTTGGGTTCCGGGGGGAGTATGGTCGCAAGGCTGAAACTT

>ASV1255  -  Ceramiaceae
AAGTCTGGTGCCAGCAGCCGCGGTAATTCCAGCTCTGTAAGCGTATACCAAAGTTGTTGCAGTTAAAACGCTCGTAGTCGGACGTTGGCGGGCGCTGCAGGTCGGCCTCACGGTCGATTTCGTTGGCGACCGCCTTTGTGGAGGGGGGCTTGGGTGGTGCTTTATTGTCATCCCCTTGTCGCTGCCACCGTTTACTGTGAAAAAATTAGAGTGTTCAAAGCGGGCGTTTGCCATGAATACATTAGCATGGAATAATAGAATAGGACCTGGTCCTGTTTTGTTGGTTTGTGAGTATCAGNNNNNNNNNNGCGTCAGAGGTGAAATTCTTGGATTGCCGGAAGACAAACAGCTGCGAAAGCGTCTGCCAAGGACGTTTTCATTGATCAAGAACGAAAGTAAGGGGATCGAAGACGATCAGATACCGTCGTAGTCTTTACCATAAACTATGAGGACTGGGGATCGGGCGTGGCTATTTGGTACGCTCGGCACCCTTCGGGAAACCAAAGTATTTGCTTTCTGGGGGGAGTATGGTCGCAAGGCTGAAACTT

>ASV1256  -  Ventrifissuridae
AAGTCTGGTGCCAGCAGCCGCGGTAATTCCAGCTCCAGTAGCGTATATTAAAGTTGTTGCAGTTAAAAAGCTCGTAGTTGGATTTCTGGTACGCTGCGCCTGGCCCGCCCGCTTCGAGCGTGGTGTGTGCTGGAGCGCGGTTGCCATCCTTCTAGAAAACGTTTCTACCCTTCGCTGGGCTGGATTCGCAATCTAGATCTTTTACTTTGAAAAAATTAGAGTGTTTAAAGCAGGCATTTGCCATGAATACATTAGCATGGAATAATAATATAGGACTTTGGTTCTATTTTGTTGGTTTNNNNNNNNNNCCAGAGGTGAAATTCTTGGATTCGCTAAAGACGAACTTATGCGAAAGCATTCACCAAGGATGTCTTCTTTAATCAAGAACGAAAGTTGGGGGATCGAAGACGATCAGATACCGTCGTAGTCTCAACCATAAACTATGCCGACTAGGGATTGGCGAACGTTGCATTTCGACTTCGTCAGCACCTTATGAGAAATCAAAGTCTTTGGGTTCCGGGGGGAGTATGGTCGCAAGGCTGAAACTT

>ASV1259  -  Marimonadida_X
AAGTCTGGTGCCAGCAGCCGCGGTAATTCCAGCTCCAGTAGCGTATATTAAAGTTGTTGCAGTTAAAAAGCTCGTAGTTGGATTTCTGGTCTTACAGCACTGGCCTGCCGGCTCAGCCGGTGCGCGCCGGGACTCGTATACCATCCTTCTAGAGACCGTGCTCATCCCTTCGTTGGGATGGTCTCGTGATCTAGATCTTTTACTTTGAAGAAATTAGAGTGTTCAAAGCAGGCTCGCGCTGTGAATACATTAGCATGGAATAATAATTTAGGACTTATGTATCCTATTTTGTTGGTTTNNNNNNNNNNCCAGAGGTGAAATTCTATGATTCGCTGAAGACTAACTTATGCGAAAGCATTCACCAAGGATGTCTTCTTTAATCAAGAACGAAAGTTGGGGGATCGAAGACGATCAGATACCGTCGTAGTCTCAACCATAAACTATACCGACTAAGGATGGGTGAACGTCGCTTTTCGACTTCATCCGCACTTTATGAGAAATCAAAGTCTTTGGGTTCCGGGGGGAGTATGGTCGCAAGGCTGAAACTT

>ASV1260  -  Dino-Group-I-Clade-5
AAGTCTGGTGCCAGCAGCCGCGGTAATTCCAGCTCCAATAGCGTATATTAAAGTTGTTGCGGTTAAAAAGCTCGTAGTTGGATTTCTGCATTGAAGGAGCGGTCCACCCTTTGGGCGAGTTACTGCTACCTTTAGTGCATCTTTCTGGGGACGTGTTCTTCACTTAATTGTGAGGGCGCAGGACTCAGGACTTTTACTTTGAGGAAATGAGAGTGTTTCAAGCAGGCAAATGCCTTGAATACGTTAGCATGGAATAATAGCATCGGACCATCGTCCAGCTGTTGGTGTCTGGGCGAAGNNNNNNNNNNTCAGAGGTGAAATTCTTGGATTTGTTGAAGACGGACCACTGCGAAAGCATCTGCCAAAGATGTTCTCATTGATCAAGAACGAAAGTTAGGTGATCGAAGACGATCAGATACCGTCCTAGTCTTAACCATAAACTATGCCGACTGGAGATAGGAAGCGTTTATCTTACGACTCTTTCTGCATCTTGAGAGAAATCAAAGTCTTTGGGTTCCGGGGGGAGTATGGTCGCAAGGCTGAAACTT

>ASV1261  -  Chrysochromulinaceae
AAGTCTGGTGCCAGCAGCCGCGGTAATTCCAGCTCCAATAGCGTATATTAAAGTTGTTGCAGTTAGAACGCTCGTAGTCGGATTTCGGGGCGGGTCGACCGGTCTGCCGATGGGTACGCACTGGCCGACGCGTCCTTCCTTCCGGAGACCGTCTCACTCTTAACTGAGCGGAGGCGGGAGACGGAACGTTTACTTTGAAAAAATCAGAGTGTTTCAAGCAGGCAGCTCGCTCTTGCATGGATTAGCATGGGATAATGAAATAGGACTTTGGTGCTATTTTGTTGGTTTCGAACACCGANNNNNNNNNNGAGAGGTGAAATTCTCAGACCAGCGGAAGACGAACCACTGCGAAAGCATTTGCCAGGGATGTTTTCACTGATCAAGAACGAAAGTTAGGGGATCGAAGACGATCAGATACCGTCGTAGTCTTAACCATAAACCATGCCGACTAGGGATTGGAGGATGTTCACTGATTGACTCCTTCAGCACCTTACGGGAAACTAAAGTCTTTGGGTTCCGGGGGGAGTATGGTCGCAAGGCTGAAACTT

>ASV1262  -  Prorocentraceae
AAGTCTGGTGCCAGCAGCCGCGGTAATTCCAGCTCCAATAGCGTATATTAAAGTTGTTGCGGTTAAAAAGCTCGTAGTTGGATTTCTGTCGAGGACAACCGGTCCGCCCTCAGGGTGAGCATCTGGATTGGCCTGGGCATCCTCTTGGGGAACGTAGCTGCACTTGACTGTGTGGTGCGGTATCCAGGACTTTTACTTTGAGGAAATTAGAGTGTTTCAAGCAGGCTCATGCCTTGAATACATTAGCATGGAATAATAAGATAGGACCTCGGTTCTATTTTGTTGGTTTCTAGAACTGNNNNNNNNNNCAGAGGTGAAATTCTTGGATTTGTTAAAGACGGACTACTGCGAAAGCATTTGCCAAGGATGTTTTCATTGATCAAGAACGAAAGTTAGGGGATCGAAGACGATCAGATACCGTCCTAGTCTTAACCATAAACCATGCCGACTAGAGATTGGAGGTCGTTATCTTTACGACTCCTTCAGCACCTTATGAGAAATCAAAGTCTTTGGGTTCCGGGGGGAGTATGGTCGCAAGGCTGAAACTT

>ASV1263  -  Ceratiaceae
AAGTCTGGTGCCAGCAGCCGCGGTAATTCCAGCTCCAATAGCGTATATTAAAGTTGTTGCGGTTAAAAAGCTCGTAGTTGGATTTCTGCTGAAGCAAACCGGTCCGCCCTCTGGGTGAGCATCTGGTTTTGTTTTGGCATATGCTTAGACTTTGCAGCTGCACTTGACTGTGTGGTGTGAAGGCTGAGCCATTTACTTTGAGGAAATCAGAGTGTTTCAAGCAGGCCATTGCCTTGAATACACTAGCATGGAATAATATGATATGACTGTGGTTTTATTTTGTTGGCTTTTAGAATTANNNNNNNNNNCAGAGGTGAAATTCTTGGATTTGTTAAGGATGAACGACTGCGAAAGCATTTGCCAAGGATGCTTTCATTGATCAAGAACGAAAGTTAGGGGATCGAAGACGATTAGATACCGTCCTAGTCTTAACCATAAACCATGCCAACTAGAGATTGGAGATTGTTATGTGCATGACTCCTTCAGCACCTTATGATAAATCAAAGTCTTTGGGTTCCGGGGGGAGTATGGTCGCAAGGCTGAAACTT

>ASV1264  -  Dino-Group-I-Clade-1
AAGTCTGGTGCCAGCAGCCGCGGTAATTCCAGCTCCAATAGCGTATATTAAAGTTGTTGCGGTTAAAAAGCTCGTAGTTGGAGTTCTGCCAGGTGACGCTCGTCCGCCCAAGTGGTGTGTACAGGGCGTGCATCTGGCCCTTTCAAGGGGAACGTGTCTGCACTTTATTGTGTGGTGCGAGATCCTTGACTTTTACTTTGAGGAAATCAGAGTGTTCCAAGCAGGCTCTCGTCGTGCATAGCTCAGCATGGAATAATAGCATTGGACTTCGTTTCTAAGCTGTTGGTTGCAAGAAGCGNNNNNNNNNNCAGAGGTGAAATTCTTGGATTTGTTAAAGACGGACTACTGCGAAAGCATCTGCCATGGATGTTTTCATTGATCAAGAACGAAAGTTAGGGGATCGAAGACGATCAGATACCGTCCTAGTCTTAACTATAAACCATGCCGGCTAGAGATCGGAGGTCGTTCGATTTGTGACACCTTCAGCATCTTGAGAGAAATCAAAGCCTTTGGGTTCCGGGGGGAGTATGGTCGCAAGGCTGAAACTT

>ASV1265  -  RAD-A_Xc
AAGTCTGGTGCCAGCAGCCGCGGTAATTCCAGCTCCAATAGCGTATACTAACGTTGTTGCAGTTAAAAAGCTCGTAGTTGGATTTCTGATGGTGGTTGGATTGGTGCGACCTCGTGTTGTATCAACCATACTATTATCAACACATGCGATGAGTTGGTGTGGTCAATTAAGTTTGATCCGTCATTTAATCGCTCGTTTACTTTGAGAAAATTAGAGTGTTCAAAGCAGGCATTTTGCCTTGAATATGTTAGCATGGAATAATAGCATAGGACTTTGGTTCTATTCGTTGGTTGTTCGANNNNNNNNNNGCGAGAGGTGAAATTCTTGGACCTTGGGAAGACGAACAGCTGCGAAAGCGTTTGCCTAGGACGTTCTCTTTAATCAAGAACGAAAGTTGGGGGATCGAAGACGATCAGATACCGTCGTAGTCTCAACTATAAACTATGCCAGCTAGGGATCGGTGGTACTTCGTCACGAGTCCATCGGCACCTTACGAGAAATCAAAGCATTTGGGTTCCGGGGGGAGTATGGTCGCAAGGCTGAAACTT

>ASV1270  -  Cryptomonadales_X
AAGTCTGGTGCCAGCAGCCGCGGTAATTCCAGCTCTAATAGCGTATATTAAAGTTGTTGCAGTTAAAAAGCTCGTAGTCGGATGTCGGGCTCGGGCAGGCTGTCGGCTTCGGTCGGACGGCAGGCTCGGGTCTTTCTGCCTGAGGATCCATCTCATTCACTTGGGGTGGGGACGCAGGCCGTTTACTTTGAAAAAATTAGAGTGTTCAAAGCAGGCCTACGCTTGAATACATTAGCATGGAATAATGGAATAGGACTTTGGTGCTATTTTGTTGGTTTATGGGACCGAAGTAATGATTNNNNNNNNNNCAGAGGTGAAATTCTTGGATTTACGAAAGATAAACTTCTGCGAAAGCATTCGGCAAGGATGTTTTCATTGATCAAGAACGAAAGTTAGGGGATCGAAGACGATCAGATACCGTCCTAGTCTTAACCATAAACCATGCCGACTAGAGATTGGAGGTCGTTAACTATACGACTCCTTCAGCACCTTATGAGAAATCAAAGTCTTTGGGTTCCGGGGGGAGTATGGTCGCAAGGCTGAAACTT

>ASV1271  -  Ostreobiaceae
AAGTCTGGTGCCAGCAGCCGCGGTAATTCCAGCTCCAATAGCGTATATTTAAGTTGTTGCGGTTAAAACGCTCGTAGTTGGACTTTGAGCGTCGCCGGGTCGGTCCGCCCTCACGGGCGCGCACCGCACTCGCGTCAGCTCTTCGGGTCGGTCCCGCCGGCTGGGCTTAACTGTCCGGTCGGCGGTGCTCCGACCGGGTTACTTTGAGGAAAATAGAGTGTTCAAAGCGTGCGATCGCGTGAATACGCTAGCATGGAATAACACGACAGGGCTGTGGGCCACACGTGGTTGGTCTGTGNNNNNNNNNNAGAGGTGAAATTCTTGGATTTGTGGAAGGCGAACATCTGCGAAAGCGATTGCCAAGGACGTTTCCGTTGATCAAGAACGAAAGTTGGGGGATCGAAGATGATTAGATACCGTCGTAGTCCCAACCGTAAACGATGCCGACTAGGGATCGGCGGGCGTTCATTCAAAAGGCTCCGCCGGCACCTTACGCGAAAGCAAAGTTTTTGGGTTCCGGGGGGAGTACGGTCGCAAGGCTGAAACTT

>ASV1274 - Dinophyceae
CCGCGGTAATTCCAGCTCCAATAGCGTATATTAAAGTTGTTGCGGTTAAAAAGCTCGTAGTTGGATTTCAGCTGAGGACGACCAGTCTATCTTAATTGATCAGTACTAGGTTTGGCCGAAGCATTTTCTGGTGGTTGTACGTTGCTTAATTGTAGCGTATTAATTATCAGGGCATTTACTTTGAGGAAATTAGAGTGTTTCAAGCAGGCGTCTGCCTTGAATACATTAGCATGGAATAATACAATAGGATTATGGTTCTATTTTGTTGGTATCTAATCATCTTTGCTGTCTCTTATACNNNNNNNNNNTTAAAAAGCTCGTAGTTGGATTTCAGCTGAGGACGACCAGTCTATCTTAATTGATCAGTACTAGGTTTGGCCGAAGCATTTTCTGGTGGTTGTACGTTGCTTAATTGTAGCGTATTAATTATCAGGGCATTTACTTTGAGGAAATTAGAGTGTTTCAAGCAGGCGTCTGCCTTGAATACATTAGCATGGAATAATACAATAGGATTATGGTTCTATTTTGTTGGTATCTAATCATCTTTG

>ASV1276  -  Tontoniidae
AAGTCTGGTGCCAGCAGCCGCGGTAATTCCAGCTCCAATAGCGTATATTAAAGTTGTTGCAGTTAAAAAGCTCGTAGTTGGATTTCTGCGAGGGTGCCAATGTCCGCCGACGCGCGTGCGCAGCGGCGCCCTCGCATCCTTCTGTTACCACCTCTCGGCATTGACTTGCCGGTGGTCGGCTCAGAGAATTTACCTTGAGAAAATTAGAGTGTTTCAGGCAGGCTAGGCCGGAATACATTAGCATGGAATAATGGAATAGGACTACGGTCTCGTTGTTGGTTTGAGGGACTGCAGTAATNNNNNNNNNNTTGTCAGAGGTGAAATTCTCAGATTTGTTAAAGACTAACTTATGCGAAAGCATTTGCCAAGGATGTTTTCATTAATCAAGAACGAAAGTTAGGGGATCAAAGACGATCAGATACCGTCCTAGTCTTAACCATAAACTATGCCGACTCGGGATCGGGGGCGTGAACTATCCGCCTTCGGCACCGTATGAGAAATCAAAGTCTTTGGGTTCTGGGGGGAGTATGGTCGCAAGGCTGAAACTT

>ASV1277  -  Warnowiaceae
AAGTCTGGTGCCAGCAGCCGCGGTAATTCCAGCTCCAATAGCATATATTAAAGTTGTTGCGGTTAAAAAGCTCGTAGTTGGATTTCTGCTGAGGACGATCGGTCCGCCCTCTGGGTGAGTATCTGGCTCTGCCTTTGCATCTTCTTGAAGAACGTAACTGCACTTGACTGTGTGGTGCGGTATGCAAGACTTTTACTTTGAGGAAATTAGAATGTTTGAAGTAGGCACGTGCCTTTAATACATTAGCATGGAATAATGAGATAGGACCTTGGTTCTATTTTGTTGGTTTCTAGAACTGNNNNNNNNNNCAGAGGTGAAATTCTTGGATTTGTTAAAGACGGACTACTGCGAAAGCATTTGCCAAGGATGTTTTCATTGATCAAGAACGAAAGTTAGGGGATCGAAGACGATCAGATACCGTCCTAGTCTTAACCATAAACCATGCCGACTAGAGATTGGAGGTCGTTAATTATACGACCCCTTCAGCACCTTATGAGAAATCAAAGTCTTTGGGTTCCGGGGGGAGTATGGTCGCAAGGCTGAAACTT

>ASV1278  -  Chlorellales_X
AAGTCTGGTGCCAGCAGCCGCGGTAATTCCAGCTCCAATAGCGTATATTTAAGTTGCTGCAGTTAAAAAGCTCGTAGTTGGATTTCGGGTGGGAATGGCCGGTCCGCCGTTTCGGTGTGCACTTGCTACGCCCACCTTGCTGCCGGGGACGTGCTCTTGAGTTCACGCTCGGGACACGGAGTCGGCGAGGTTACTTTGAGTAAATTAGAGTGTTCAAAGCAGGCCTACGCTCTGAATACATTAGCATGGAATAACACGATAGGACTCTGGCCTATCTTGTTGGTCTGTAGGACCGGAGNNNNNNNNNNCAGAGGTGAAATTCTTGGATTTATGAAAGACGAACTACTGCGAAAGCATTTGCCAAGGATGTTTTCATTAATCAAGAACGAAAGTTGGGGGCTCGAAGACGATTAGATACCGTCCTAGTCTCAACCATAAACGATGCCGACTAGGGATCGGCGGGTGTTTTTTTGATGACCCCGCCGGCACCTTATGAGAAATCAAAGTTTTTGGGTTCCGGGGGGAGTATGGTCGCAAGGCTGAAACTT

>ASV1279  -  Pyramimonadaceae
AAGTCTGGTGCCAGCAGCCGCGGTAATTCCAGCTCCAATAGCGTATATTTAAGTTGTTGCAGTTAAAAAGCTCGTAGTTGGATTTCGGATGGGCTTGACCGGTCCGCCGTTTGGTGTGCACTGGTCGTGCCTATCTTGCTGCCGGGGACGCGCTCCTGGCCTTAATTGGCTGGGACGCGGAGTCGGCGATGTTACTTTGAAAAAATTAGAGTGTTCAAAGCAGGCCTAAGCTCTGAATACATTAGCATGGAATAACGCTATAGGACTCTGGTCTTATTGCGTTGGTCTTCGAGACCGGNNNNNNNNNNCAGAGGTGAAATTCTTGGATTTATGAAAGACGAACTTCTGCGAAAGCATTTGCCAAGGATGTTTTCATTAATCAAGAACGAAAGTTGGGGGCTCGAAGACGATCAGATACCGTCCTAGTCTCAACCATAAACGATGCCGACTAGGGATTGGCGGATGTTAATTCGATGACTTCGCCAGCACCTTATGAGAAATCAAAGTTTTTGGGTTCCGGGGGGAGTATGGTCGCAAGGCTGAAACTT

>ASV1282  -  Fragilariaceae
AAGTCTGGTGCCAGCAGCCGCGGTAATTCCAGCTCCAATAGCGTATATTAATGTTGTTGCAGTTAAAAAGCTCGTAGTTGGACCTGTGGTGGGAATGGTCTGTCCGCACTCTGTGTGGTACGTGACCATTCCGGCCATCCTCGGGAGGAAGTGTCTGGCATTAGGTTGTCGGGCGGGGACTCTCGTCTTTTACTGTGAATAAATTAGAGTGTTCAAAGCAGGCTTATGCCGTGAATACATTAGCATGGAATAATGATATAGGACCTCGGTACTATTTCGTTGGTTTGTGCACTGAGGTNNNNNNNNNNTGTCAGAGGTGAAATTCTTGGATTTTTGGAAGACGAACTACTGCGAAAGCATTTACCAAGGATGTTTTCATTAATCAAGAACGAAAGTTAGGGGATCGAAGATGATTAGATACCATCGTAGTCTTAACCATAAACTATGCCAACTCGGGATTGGCGGTCGTCCTCGCGACTCCGTCAGCACCGTATGTGAAAACAAAGTCTTTGGGTTCCGGGGGGAGTATGGTCGCAAGGCTGAAACTT

>ASV1283  -  Thalassomyxa-lineage
AAGTCTGGTGCCAGCAGCCGCGGTAATACCAGCTCCAATAGCGTATGCTAAAGTTGTTGCAGTTAAAAGGCTCGTAGTCGAATTGTTGATCCAGTGAACCTGGCCCAATCTCTAGTGGATTGCGCGCGCCGGTGTGCACGGATCATTGTTTCTGGAGAGTATGGCCGCCCTTGATTGGGTTCGCAGGTCATCCAATTCAGATCATTTACTGTGAGAAAATCAAAGTGTTCAAAGCAGGCTTGATGCCCGTATGGTTCAGCATGGAATAATAAGATAAGACTTTGGTCTTTGTTTTGTTNNNNNNNNNNCAGCGGTGAAATGCGAGGACCCATTGAAGACTAACTTATGCGAAAGCATTCACCAAGGATATCTTCTTTGATCAAGAACGAAAGTTGGGGGATCGAAGACGATCAGATACCGTCGTAGTCTCAACCATAAACTATGCCAACTGAGGATTGGCAGATGTTGTCCATTTGACCCTGTCAGAACTCTATGAGAAATCAAAGTCTCTGGGTTCTGGGGGGAGTATGGTCGCAAGGCTGAAACTT

>ASV1284  -  Gymnodiniaceae
AAGTCTGGTGCCAGCAGCCGCGGTAATTCCAGCTCCAATAGCGTATATTAAAGCTGTTGCGGTTAAAAAGCTCGTAGTTGGATTTCTGTCAAGGACAACTGGTCCGCCCCTCGGGTGAGCACATAGTTTGGTCTTGGCATCTTGTTGGAAACTGTTGCTGCACTTGGTTGTGTGGCGCAGTGTCCAGCACTTTCACTTTGAGGAAATTGGAGTGTTTCAAGCAGGCACATGCCTTTGGACACAGTAGCATGGAATAATTAGATTGGGCTTTTGCTCCAACTTGTCGGTTTCTGGAGCTNNNNNNNNNNCAGAGGTGAAATTCTTGGATCTGCTAAAGACGGACAACTGCGAAAGCGTTTGCCCAGGATGTTTTCATTGATCAAGAACGAAAGTTAGGGGATCGAAGACGATCAGATACCGTCCTAGTCTTAACCATAAACTATGCCAACTAGGGATTGGTGGTCGTTAGTTGCACGACCCCATCAGCACCTGATGAGAAATCAAAGTCTTTGGGTTCTGGGGGGAGTATGGTCGCAAGGCTGAAACTT

>ASV1285  -  Protaspa-lineage
AAGTCTGGTGCCAGCAGCCGCGGTAATTCCAGCTCCAAGAGCGTATATTAAAGTTGTTGCAGTTAAAAAGCTCGTAGTTGGATTTCTGGTACAATGCGCCTGGCCCGCGGCAGTAATGCCTGTGAGTGCCGGAGCGCGTTGGCCATCCTTCTAGAAAACGTTTCTACCCTTTACTGGGCCGGATTCGCGATCTAGATCTTTTACTTTGAAAAAATTAGAGTGTTCAAAGCAGGCTTTTGCTATGAATACATTAGCATGGAATAATAATCTAGGACTTCGGTTCTATTTTGTTGGTTTCNNNNNNNNNNCAGAGGTGAAATTCTTGGATTCGGTCAAGACTAACTTATGCGAAAGCATTCACCAAGGATGTCTTCTTTAATCAAGAACGAAAGTTGGGGGATCGAAGACGATCAGATACCGTCGTAGTCTCAACCATAAACTATGCCAACTAGGGATGGGTGAACGTTGCTTTTTCGACTTCATCTGCACCTTATGAGAAATCAAAGTCTTTGGGTTCCGGGGGGAGTATGGTCGCAAGGCTGAAACTT

>ASV1286  -  Dino-Group-II-Clade-10-and-11
AAGTCTGGTGCCAGCAGCCGCGGTAATTCCAGCTCCAATAGCGTATATTAAAGTTGTTGCGGTTAAAAAGCTCGTAGTTGGATTTCTGTCGATGACTGGTGGTCCTCTCTATGAGAGTGTATCTACTTAGGCGTTGGCATCCTCATGAGAGACGTTTCTGTGCTTGATTGCATGGTGCGGATTTCATGACTTTTACTTTGAGGAAATTAGAGTGTTCACGGCAGGCACGCGCCTTGAATACATTAGCATGGAATAATAATATAGGATCGAGATTCTATTTTGTTGGTTTCTAGAATCANNNNNNNNNNCAGAGGTGGAATTCTTGGATTGCGTTACGACAAACTACTGCGAAAGCATTTGCCAAGGATGTTTTCATTGATCAAGAACGAAAGTATGGGGATCGAAGATGATTAGATACCGTCGTAGTCTATACCATAAACTATGCCAACTAGAGATGGGTCGTCGTTCACTTTATGACTCGATCCGCACCTTATGAGAAATCAAAGTCTTTGGGTTCCGGGGGGAGTATGGTCGCAAGGCTGAAACTT

>ASV1290  -  Thraustochytriaceae
AAGTCTGGTGCCAGCAGCCGCGGTAATTCCAGCTCCAATAGCGTATACTAACGTTGTTGCAGTTAAAAAGCTCGTAGTTGAATGTGTGGTGGGTGTTGACCGTGTCTGTACCTTGTGTACTGTTTCACAGTGTTAATGCTTGCTATTCTGGAAAGAGTAATCTTTTCTCATTTACTGTAAACAAATTAGAGTGTTTCAAGCAGGCTGTAAGCCGGAATATACTAGTATGGAATAATAAGATAGGACTTTTGGTCTACTTGTTGGTTCTAACCAAGAGTAATGATGAATAGGGACAGTTNNNNNNNNNNCAGAGGTGAAATTCTTGGATTTTGGAAAGACGAACAACTGCGAAAGCATTTACCATGGATGTTTTCATTAATCAAGAACGAAAACTAGGGGATCGAAGATGATTAGATACCATCGTAGTCCTGGTAGTAAACTATGCCGACTTGCGATTGCAAGGTGTCTTTTATTTGACTCTTGCAGCAGCACATGAGAAATCAAAGTCTTTGGGGTCTGGGGGGAGTATGGTCGCAAGGCTGAAACTT

>ASV1292  -  Warnowiaceae
AAGTCTGGTGCCAGCAGCCGCGGTAATTCCAGCTCCAATAGCGTATATTAAAGTTGTTGCGGTTAAAAAGCTCGTAGTTGGATTTCTGCTGAGGACGACCGGTCCGCCCTCTGGGTGAGTATCTGGCTCGACCTTGGCATCTTCTTGAAGAACGTAACTGCACTTGACTGTGTGGTGCGGTATTCAAGATTTTTACTTTGAGGAAATTAGAGTGTTTGAAGCAGGCGCATGCCTTGAATACATTAGCATGGAATAATGAGATAGGACCTTTGTTCTATTTTGTTGGTTTCTAGAACTGNNNNNNNNNNCAGAGGTGAAATTCTTGGATTTGTTAAAGACGGACTACTGCGAAAGCATTTGCCAAGGATGTTTTCATTGATCAAGAACGAAAGTTAGGGGATCGAAGACGATCAGATACCGTCCTAGTCTTAACCATAAACCATGCCGACTAGAGATTGGAGGTCGTTAATTATACGACCCCTTCAGCACCTTATGAGAAATCAAAGTCTTTGGGTTCCGGGGGGAGTATGGTCGCAAGGCTGAAACTT

>ASV1293  -  Blastodiniaceae
AAGTCTGGTGCCAGCAGCCGCGGTAATTCCAGCTCCAATAGCGTATATTAAAGTTGTTGCGGTTAAAAAGCTCGTAGTTGGATTTCTGCCGAGGGCGACCGGTCCGCCCTCTGGGTGAGTATCTGGCTCGGCCTGGGCATCTTCTTGGAGAGTGTATCTGCACTTGACTGTGTGGTGCAGTATCCAGGACTTTTACTTTGAGGAAATTAGAGTGTTTCAAGCAGGCACACGCCTTGAATACATTAGCATGGAATAATAAGATAGGACCTTGGTTCTATTTTGTTGGTTTCTAGGGCTGNNNNNNNNNNTCAGAGGTGAAATTCTTGGATTTGTTAAAGACGGACGACTGCGAAAGCATTTGCCAAGGATGTTTTCATTGATCAAGAACGAAAGTTAGAGGATCGAAGACGATCAGATACCGTCCTAGTTCTAACCATAAACGATGCCGACTAGGGATCAGCGGGTGTTATTGTATGACCCCGTTGGCACCTTAAGGGAAACCAAAGTTTTTGGGTTCCGGGGGAAGTATGGTTGCAAGGCTGAAACTT

>ASV1294  -  Dino-Group-II-Clade-22
AAGTCTGGTGCCAGCAGCCGCGGTAATTCCAGCTCCAATAGCGTATATTAAAGTTGTTGCGGTTAAAAAGCTCGTAGTTGGATTTCTGTTGAGGACGACCGGTCCGCACTATGTGCGTGTATCTGGTTCGGCCTTGGCATCCTTCTGGGGAACGGTGCTGCGCTTGATTGCGTGGTCCGGTATTCAGAACTTTTACTTTGAGGAAATTAGAGTGTTTACGGCAGGCAATCGCCTTGAATACATTAGCATGGAATAATACTATAGGACCTTGGTTCTATTTTGTTGGTTTCTAGAACTANNNNNNNNNNCAGAGGTGAAATTCTTGGATTGTGTTACGACGAACTACTGCGAAAGCATTTGCCAAGGATGTTTTCATTGATCAAGAACGAAAGTGCGGGGATCGAAGACGATTAGATACCGTCGTAGTCTGCACCATAAACTATGCCAACTAGAGATTGGTGGTCGTTCTTTTTATGACTCCATCAGCACCTTATGAGAAATCAAAGTCTTTGGGTTCCGGGGGGAGTATGGTCGCAAGGCTGAAACTT

>ASV1295  -  Discotrichidae
AAGTCTGGTGCCAGCAGCCGCGGTAATTCCAGCTCCGATAGCGTATATTAAAGTTGTTGCAGTTAAAAAGCTCGTAGTTGAACTTCTAAGGATTGAAGTCGCCTTATGGCTTGTATTGATATCCTTATCCGCTTTGATTTAGCAATACGCACTTTGTTGGGCGATTGTGTAATCAGGCAATTTACTTTGAAAAAATTAGAGTGTTTCAAGCAGGCGATTTGCTGGAATACATTAGCATGGAATAATAGAACACGACCTCTTAGGCATTTTATTGGTATATGACTGGAGGTAATGATTANNNNNNNNNNTTGTCAGAGGTGAAATTCATTGATTAGTGCAAGACTAACTTATGCGAAAGCATTTGCCAAGGATGTTTTCATTAATCAAGAACGAAAGTTAGGGGATCAAAGACGATTAGATACCGTCCTAGTCTTAACCATAAACTATACCGACTAGGGATTAGTGAGGAGTATCGTGCCTCATTAGCACCTTATGAGAAATCAAAGTCTTTGGGTTCTGGGGGGAGTATGGTCGCAAGGCTGAAACTT

>ASV1296  -  Phaeocystaceae
AAGTCTGGTGCCAGCAGCCGCGGTAATTCCAGCTCCAATAGCGTATATTAAAGTTGTTGCAGTTAAAAAGCTCGTAGTCGGATTTCGGGGCCTGCCGAGCGGTCTGCCGATGGGTATGCACTGTTCGGCGCGTCCTTCTTTCCGGAGACTAATTCTACTCTTAACTGAGCGGAATTGGGAGACGGATCGTTTACTTTGAAAAAATCAGAGTGTTTCAAGCAGGCAGCTCGCTCTTGCATGGATTAGCATGGGATAATGAAATAGGACTCTGGTGCTATTTTGTTGGTTTCGAACACCGNNNNNNNNNNGAGAGAGGTGAAATTCTCAGACCAATGGAAGACGAACCACTGCGAAAGCATTTGCCAGGGATGTTTTCACTGATCAAGAACGAAAGTTAGGGGATCGAAGACGATCAGATACCGTCGTAGTCTTAACCATAAACCATGCCGACTAGGGATTGGAGGGTGTTCTATTCGACCCCTTCAGCACCTTACGGGAAACTAAAGTCTTTGGGTTCCGGGGGGAGTATGGTCGCAAGGCTGAAACTT

>ASV1297  -  Leegaardiellidae
AAGTCTGGTGCCAGCAGCCGCGGTAATTCCAGCTCCAATAGCGTATATTAAAGTTGTTGCAGTTAAAAAGCTCGTAGTTGGATTTCTGGCAGAGTGACTTCAACCATCTGATGATTGGTGAAAGCGCTTTACCATCCTTCGGTTAACCTTCACGGGATTCACTTTCTGCGCTGGGGCTCCGATATTTTACCTTGAGAAAATTAGAGTGTTTCAGGCAGGCTATCGCCGGAATACATTAGCATGGAATAATGGAAAAGGACTTCTACCTCTTCTGTTGGTCTGGGAGGCAGTAGTAATGNNNNNNNNNNCTGTCAGAGGTGAAATTCTCCGATTTGTTAAAGACTAACTTATGCGAAAGCATTTGCCAAGGATGTTTTCATTAATCAAGAACGAAAGTTAGGGGATCAAAGACGATCAGATACCGTCCTAGTCTTAACCATAAACTATGCCGACTCGGGATCGGAGGCACGCAAAATCGGTCTTCGGCACCGTATGAGAAATCAAAGTCTTTGGGTTCTGGGGGGAGTATGGTCGCAAGGCTGAAACTT

>ASV1299  -  Pterocystida_XX
AAGTCTGGTGCCAGCAGCCGCGGTAATTCCAGCTCCAATAGCGTATATTAAAGTTGTTGCAGTTAAAAAGCTCGTAGTCTGACCCTTGGCGGGCACTAAGCGTCCGGGACGAAAGTCACGAGCACGCGAAGCGCTCTTGCCATGTACTTCGGAGGAACGCGTGGGCTTTTCACTAAGCGCACGATCGGGATTCCGATAGTTTACTTTGAGAAAAATAGAGTGTTCAAAGCAGGCATTTTCGCCTTGAATACATTAGCATGGGATAATGAAATAGGACATTGGTTTTCCTATTTTGATGNNNNNNNNNNTAGAGGTGAAATTCTTGGATTCATGGAAGATGAACTACTGCGAAAGCATTTGTCAAAGATGTTTTCATTGATCAAGAACGAAAGTTAGGGGAGCAAAGACGATCAGATACCGTCGTAGTCTTAACCATAAACGATGCCGACTAGGGATCGGTGGGCGATAGTTTTATGTCTCCATCGGCACCTCATGGGAAACCAAAGTCTTTGGGTTCCGGGGGGAGTATGGTCGCAAGGCTGAAACTT

>ASV1300 - Gregarinomorphea
AAGTCTGGTGCCAGCAGCCGCGGTAATTCCAGCTCCAATAGCGTATATTAAAGTTGTTGCAGTTAAAAAGCTCGTAGTTGAAATGATGGCTAGCAATCGGAATCCACTCGTGGGAACCTTTCGCTTGCCTGGCATCTTACGATGCTCAGTTACTTTGAGAAAAATAGAGTGTTTCAAGCGGGCATTTGCTGAAATAGTGTACCGTGGAATGACGAAAAGGCTGTAATTCCGCTTTTTGACTCTCGGAATTACAGTGCGTGTTGAGAGGAACAGTCGGGGGTATTCGTATTGAACAGTCNNNNNNNNNNCAGAGGTGAAATTCTTAGATTTGTTCAGGACGAACTAGTGCGAAAGCATCTACCAAGGATGTTTTCATTAATCAAGAACGAAAGTTAGGGGATCGAAGACGATCAGATACCGTCGTAGTCTTAACCATAAACTATGCCGACTAGAGATCGGTGGATATCAATTATTAGCTTCCTTCGGCATCTTATGAGAAATCAAAGTCTTTGGGTTCTGGGGGGAGTATGGTCGCAAGGCTGAAACTT

>ASV1303  -  Foettingeriidae
AAGTCTGGTGCCAGCAGCCGCGGTAATTCCAGCTCCAATAGCGTATATTAAAGTTGTTGCAGTTAAAAAGCTCGTAGTTGAATTTCTAGTCAGTTAATACGGGGTTTCCCTTTATTAGCTGATTATCCGACAATGAACCGTGCCGGTTATTAAGTTAACCCCACGGAGAACTGTCATTTTACTTTGAAAAAATTAGAGTGTTTCAGGCAGGCAATTGCCCGAATATCTTAGCATGGAATAATGGAATAGGACTTTGGTTCATTTTATTGGTTATTGAATCAGAGTAATGATTAATAGGNNNNNNNNNNTAATTGTCAGAGGTGAAATTCTTAGATTTATTAAAGACTAACTTATGCGAAAGCATTTGCCAAGGATGTTTTCATTAATCAAGAACGAAAGTTAGGGGATCAAAGACGATCAGATACCGTCCTAGTCTTGACTATAAACTATACCGACTCAGGATTGGCCATGTTTCAACTTGGTCAGCACTGTATGAGAAATTAAAGTCTTTGGGTTCTGGGGGGAGTATGGTCGCAAGGCTGAAACTT

>ASV1306  -  Carpediemonadidae
CTGCGGTAATTCCAGCTCCACTAGTGTATGCTAATGATGCTGCAGTTAAAAAGTTCGTATTTGGATTTTTGGTTCCGGTGTCGGGTCCCTTCTTCGGATGTGTGACCTTTTGCCGGGCCTTCTGGGCGTGGATTTATCCGCGACCTGGTTACCGTGAGGAAATTGTAGTGCTCAAAGCAGGCTTTATGCAGCTGAACACGTTAGCATGGGATAACAAGGCAGGACTCTTTTCTTGTATTGTTGGTTTCTCGTAGAAGAGAGTAATGATTAATAGGGGCAGTTGGGGGCATTAGTACGGNNNNNNNNNNATTAGTACGGCTGCGTCAGAGGTGAAATTCGTAGATTGCAGTCAGACTAACTTCTGCGAAAGCATTTGTCAAGGATGCTTTCATTAATCAAGAACGAAAGCTAGAGGAGAGAAGGCGATTAGACACCACCGTATTTCTAGCCATAAACGATACCGACTCGGGATTGGATGAGTAACGACTCCTTCAGCACCGTAGGGAAACCAAAGTCTTCGGGTTCTGGGGGGAGTCTGATCATCTTCG

>ASV1307  -  Dino-Group-I-Clade-1
AAGTCTGGTGCCAGCAGCCGCGGTAATTCCAGCTCCAATAGCGTATATTAAAGTTGTTGCGGTTAAAAAGCTCGTAGTTGGAGTTCTGCCAGGTGCCGCCTGTCCGCCCCAGTGGTGAGTACGTGGCGCGCATTTGGCCCTTTCAAGGGGAGCGTATCTGCACTTCATTGTGTGGTGCGGGATCCTTGACTTTTACTTTGAGGAAATAGGAGTGTTCCAAGCAGGCTCTCGTCGTGCACAGCTCAGCATGGAATAATAGCATTGGACCTCGATTCTAAGCTGTTGGTTGCCAGAAGCGNNNNNNNNNNAACTGTCAGAGGTGAAATTCTTGGATTTGTTAAAGACGGACTACTGCGAAAGCATCTGCCATGGATGTTTTCATTGATCAAGAACGAAAGTTAGGGGATCAAAGACGATCAGATACCGTCCTAGTCTTAACCATAAACTATGCCAACTGGGGATCGGGAGAGTTTCTCACTCTTTCGGCACCCTCCGAGAAATCAAAGTCTTTGGGTTCTGGGGGGAGTATGGTCGCAAGGCTGAAACTT

>ASV1308  -  Pyramimonadaceae
AAGTCTGGTGCCAGCAGCCGCGGTAATTCCAGCTCCAATAGCGTATATTTAAGTTGTTGCAGTTAAAAAGCTCGTAGTTGGATTTCGGATGGGTTTGACCGGTCCGCCGTTTGGTGTGCACTGGTCGTACCTATCTTGCTGTCGGGGACGCGCTCCTGGCCTTAATTGGCTGGGACGCGGAGTCGGCGATGTTACTTTGAAAAAATTAGAGTGTTCAAAGCAGGCCTAAGCTCTGAATACATTAGCATGGAATAACGCTATAGGACTCTGGTCTTATTGCGTTGGTCTTCGAGACCGGNNNNNNNNNNCAGAGGTGAAATTCTTGGATTTATGAAAGACGAACTTCTGCGAAAGCATTTGCCAAGGATGTTTTCATTAATCAAGAACGAAAGTTGGGGGCTCGAAGACGATCAGATACCGTCCTAGTCTCAACCATAAACGATGCCGACTAGGGATTGGCGGATGTTAAATCGATGACTTCGCCAGCACCTTATGAGAAATCAAAGTTTTTGGGTTCCGGGGGGAGTATGGTCGCAAGGCTGAAACTT

>ASV1309  -  MAST-12
AAGTCTGGTGCCAGCAGCCGCGGTAATTCCAGCTCCAATAGCGTATATTAATGTTGTTGCAGTTAAAAAGCTCGTAGTTGAATTTCTGGACTCATCTTTCGGTCCGAGGCCTTGTGCTTTGCGTACTGTTCTCGATGGGTTCATCTTAGTAGGGAACCATTCTGGTATTAACTTATTGGGGTGTGGAACTGCTTCGTTTACTGTGAATAAAATAGAGTGTTTAAAGCAGGCATTACGCCTTGAATACTTCAGCATGGAATAAAATGATAGGACCTAGGTCTATTTTTATTGGTTATGTNNNNNNNNNNTCAGAGGTGAAATTCTTGGATTTATGAAAGATGAACTTATGCGAAAGCATTTACCAAGGATGTTTTCATTAATCAAGAACGAAAGTTAGGGGATCGAAGAGGATTAGATACCCTCGTAGTCTTAACCATAAACTATGCCGACTCGGGATCAGTGGGGTTTGTTTAACGTCTCCATTGGCACCGTATGAGAAATCAAAGTCTTTGGGTTCCGGGGGGAGTATGGTCGCAAGGCTGAAACTT

>ASV1311  -  Carpediemonadidae
AAGTCTGGTGCCAGCAGCCGCGGTAATACCAGCTCCACTAGTGTATGCTAATGATGCTGCAGTTAAAAAGTTCGTATTTGGATTTTTGGTTCCGGTGTCGGGTCCCTTCTTCGGATGTGTGACCTTTTGCCGGGCCTTCTGGGCGTGGATTTATCCGCGACCTGGTTACCGTGAGGAAATTGTAGTGCTCAAAGCAGGCTTTATGCAGCTGAACACGTTAGCATGGGATAACAAGGCAGGACTCTTTTCTTGTATTGTTGGTTTCTCGTAGAAGAGAGTAATGATTAATAGGGGCAGTNNNNNNNNNNGGCTGCGTCAGAGGTGAAATTCGTAGATTGCAGTCAGACTAACTTCTGCGAAAGCATTTGTCAAGGATGCTTTCATTAATCAAGAACGAAAGCTAGAGGAGAGAAGGCGATTAGACACCACCGTATTTCTAGCCATAAACGATACCGACTCGGGATTGGATGAGTAACGACTCCTTCAGCACCGTAGGGAAACCAAAGTCTTCGGGTTCTGGGGGGAGTCTGGTCGCAAGGCTGAAACTT

>ASV1316  -  MAST-4
AAGTCTGGTGCCAGCAGCCGCGGTAATTCCAGCTCCAATAGCGTATATTAAAGTTGTTGCAGTTAAAAAGCTCGTAGTTGGATTTCTGGTTGGAGCGACCGGTCGGGCATTGATTTGTCTGCACTGGAGTCGGTTCTGGCCATCCTCTTGGAAAGTGCGTCTGTCATTAAGTTGTCGGGCGTATGATCCAGGTCGTTTACTGTGAAAAAATTAGAGTGTTTAAAGCAGGCCTTCGCCTTGAATACATTAGCATGGAATAATAAGATAGGACTTTGGTCTATTTTGTTGGTTTGCAGACNNNNNNNNNNCAGAGGTGAAATTCTTAGATTTTTGGAAGATAAACTTATGCGAAAGCATTTACCAAGGATGTTTTCATTAATCAAGAACGAAAGTTAGGGGATCGAAGATGATTAGATACCATCGTAGTCTTAACCATAAACTATGCCGACTCAGGATTGGTGAACGTTAATTGAATGACTTCATCAGCACTGTATGAGAAATCAAAGTCTTTGGGTTCCGGGGGGAGTATGGTCGCAAGGCTGAAACTT

>ASV1317  -  Erythropeltidales_X
AAGTCTGGTGCCAGCAGCCGCGGTAATTCCAGCTCCAATAGCGTATATTAAAGTTGTTGCAGTTAAAAAGCTCGTAGTCGGACTTCGGGCGTGCCACACGACTCGATCACTGATCGTGCTTGTGTGGTGCGCCTTCCTTCCAGCAAGTGCGTGGGTCCTTTACTGGGTCTGCGTATGAGTTGGGATGTTTACTGTGAACAAATTAGAGTGTTCAAAGCAGGCCGTTGCTGTGAATACATTAGCATGGAATAATAGAATAGGACTTTGGTTTTATTTTGTTGGTTTCTGAGACCGAAGTNNNNNNNNNNTTGTCAGAGGTGAAATTCTTGGATTTATGAAAGACGAACAGCTGCGAAAGCGTTTGCCAAGGATGTTTTCACTGATCAAGAACGAAAGTTAGGGGATCGAAGACGATTAGATACCGTCGTAGTCTTAACCATAAACTATGCCGACTGGGGATTAGCAGATGTTATTCGACACTGTTAGCACCCTATGAGAAATCAAAGTCTTTGGGTTCTGGGGGGAGTATGGTCGCAAGGCTGAAACTT

>ASV1323  -  Ochromonadaceae
AAGTCTGGTGCCAGCAGCCGCGGTAATTCCAGCTCCAATAGCGTATACTAAAGTTGTTGCAGTTAAAAAGCTCGTAGTTGAATTTCTGGCCTTGGGTCTCGGTCCGGCTCAAACGAGTTGTGTACCTGGGACCTGAGGCCATCCTCGAGAAAAACATATCTGTCATTAAGTTAATGGGTATGGGATTCTCGTCATTTACTGTGAGCAAAATAGGGTGTTCAAAGCAGGCTTATGCCGTTGAATACATTAGCATGGAATAATAAGATAGGACCTTGGTCTATTTTGTTGGTTTGTACTCNNNNNNNNNNGTCAGAGGTGAAATTCTTGGATTTATGGAAGACGAACTACTGCGAAAGCATTTACCAAGGATGTTTTCATTAATCAAGAACGAAAGTTAGGGGATCGAAGATGATTAGATACCATCGTAGTCTTAACCATAAACTATGCCGACTTGGGATTGGTAGTCGTTTGTAACGACACTATCAGCACCATGAGAGAAATCAAAGTCTTTGGGTTCCGGGGGGAGTATGGTCGCAAGGCTGAAACTT

>ASV1324  -  Dino-Group-I-Clade-1
AAGTCTGGTGCCAGCAGCCGCGGTAATTCCAGCTCCAATAGCGTATATTAAAGTTGTTGCGGTTAAAAAGCTCGTAGTTGGAGTTCTGCCAGGTGACGCTCGTCCGCCCAAGTGGTGTGTACAGGGCGTGCATCTGGCCCTTTCAAGGGGAACGTGTCTGCACTTCATTGTGTGGTGCGAGATCCTTGACTTTTACTTTGAGGAAATAAGAGTGTTCCAAGCAGGCTCTCGTCGTGCATAGCTCAGCATGGAATAATAGCATTGGACTTCGTTTCTACGCTGTTGGTTGCAAGAAGCGNNNNNNNNNNCAGAGGTGAAATTCTTGGATTTGTTAAAGACGGACTACTGCGAAAGCATCTGCCATGGATGTTTTCATTGATCAAGAACGAAAGTTAGGGGATCGAAGACGATCAGATACCGTCCTAGTCTTAACTATAAACCATGCCGGCTAGAGATCGGAGGTCGTTCAATTTGTGACACCTTCAGCATCTTGAGAGAAATCAAAGCCTTTGGGTTCCGGGGGGAGTATGGTCGCAAGGCTGAAACTT

>ASV1325  -  Thraustochytriaceae
AAGTCTGGTGCCAGCAGCCGCGGTAATTCCAGCTCCAATAGCATATACTAACGTTGTTGCAGTTAAAAAGCTCGTAGTTGAATTTCTGGTAGACTGGCCGGTGGCTTGGGCCGAATGGCCCTTGTACTCGCTGTGCCGGTTGGCCATGTTGGGTTGCATTTATGTGGCCCTTTTTCACTGTAAAAAAATTAGAGTGTTTCAAGCAGGACGTAGTCTTGAATATGATAGTATGGAATGATAAGATACGACTGACCTCGTACTTGTTGGTTTATGGAGGACAGTAATGATGAACAGGGACNNNNNNNNNNGAGGTGAAATTCTTGGATTTTGGAAAGAGAAACGAAAGCGAAAGCATTTACCAAGGATGTTTTCATTGATCAAGAACGAAAGTTAGGGGATCGAAGATGATTAGATACCATCGTAGTCTTAACCGTAAACTATGCCGACTTGCGATTGTCCACTGTCGTCTTTTTATGACTTGGGCAGCAGCACATGAGAAATCAAAGTCTTTGGGCTCCGGGGGGAGTATGGTCGCAAGGCTGAAACTT

>ASV1326  -  Dino-Group-V_X
AAGTCTGGTGCCAGCAGCCGCGGTAATTCCAGCTCCAATAGCGTATATTAAAGTTGTTGCGGTTAAAAAGCTCGTAGTTGGATTTCTGCTTGGGGTGGCCGATGTGCCTTCTGGGTTACAGCCGGTTCAGCCTGAGCATCTTTCTGGGAATCGTGTCTGCACTTGACTGTGTGGCACGGGTTCCAGGACTTTTACTTTGAGGAAATTAGAGTGTTTCAAGCAGGCGTCCGCCTTGAATACGTTAGCATGGAATAATGCGACAGGACCTCGGTCCATTTTGTTGGTTTCTTGGGTTGAGNNNNNNNNNNCAGAGGTGAAATTCTTGGATTTGTTAAAGACGAACTACTGCGAAAGCATTTGCCAAGGATGTTTTCATTGATCAAGAACGAAAGTTAGGGGATCGAAGACGATCAGATACCGTCCTAGTCTTAACCATAAACCATGCCATCTAGAGATCGGAGGGTGTTCATCTTATGACTCCTTCAGCACCTTATGAGAAATCAAAGTCTTTGGGTTCCGGGGGGAGTATGGTCGCAAGGCTGAAACTT

>ASV1327  -  Dinophyceae_XX
AAGTCTGGTGCCAGCAGCCGCGGTAATTCCAGCTCCAATAGCGTATATTAAAGTTGTTGCGGTTAAAAAGCTCGTAGTTGGATTTCTGCCGAGGACGACCGGTCCGCCCTCTGGGTGAGCATCTGGTTCGACCTGGGCATCTTCTTGGAGAACGTTCCTGCACTTGATTGGGTGGGGCGGTATCCAGGACTTTTACTTTGAGGAAATTAGAGTGTTTCAAGCAGGCACACGCCTTGAATACATTAGCATGGAATAATAAGATAGGACCTCGGTTCTATTTTGTTGGTTTCTAGAGCTGNNNNNNNNNNTCAGAGGTGAAATTCTTGGATTTGTTAAAGACGGACTACTGCGAAAGCATTTGCCAAGGATGTTTTCATTGATCAAGAACGAAAGTTAGGGGATCGAAGACGATCAGATACCGTCCTAGTCTTAACCATAAACCATGCCGACTAGAGATTGGAGGTCGTTATCTTACGACCCCTTCAGCACCTTACGAGAAATCAAAGTCTCTGGGTTCCGGGGGGAGTATGGTCGCAAGGCTGAAACTT

>ASV1330  -  Dinophyceae_XX
AAGTCTGGTGCCAGCAGCCGCGGTAATTCCAGCTCCAATAGCGTATATTAAAGTTGTTGCGGTTAAAAAGCTCGTAGTTGGATTTCTGCCGAGGACGACCAGTCCGCCCACTGGGTGAGCATCTGGCTCAGCCTTAGCATCTTCTTGGAGAACGTATCTGCACTTCATTGTGTGGTGCGGTAACCAGGACTTTTACTTTGAGGAAATTAGAGTGTTTCAAGCAGGCGTGCGCCTTGAATACATTAGCATGGAATAATAAGATAGGACCTTAGTTCTATTTTGTTGGTTTCTAGAGCTGNNNNNNNNNNCAGAGGTGAAATTCTTGGATTTGTTAAAGACGGACTACTGCGAAAGCATTTGCCAAGGATGTTTTCATTGATCAAGAACGAAAGTTAGGGGATCGAAGACGATCAGATACCGTCCTAGTCTTAACCATAAACCATGCCGACTAGAGATTGGAGGCCGTTAGCTTTACGACTCCTTCAGCACCTTATGAGAAATCAAAGTCTTTGGGTTCCGGGGGGAGTATGGTCGCAAGGCTGAAACTT

>ASV1332  -  Dino-Group-I-Clade-4
AAGTCTGGTGCCAGCAGCCGCGGTAATTCCAGCTCCAATAGCGTATATTAAAATTGTTGCGGTTAAAACGCTCGTAGTTGGATATCTGTCTGGAAGTTTTCGGTGGGGCCCAAGTGTCTCAACTCGGAACTTTTCCGGACATTTGTTCAGTCAAGGTGGATGCCCTTCGTTGGGTGACCATCATTGCTGAATTTTTACTTTGAGGAAATGAGAGTGTTCCAAGCAGGCATTCGCCGTGAATATGATAGCATGGAATAATAGCATCGGTCCTGGTGCCAGAGCTGTTGGTTTTTGGTGCNNNNNNNNNNTCAGAGGTGAAATTCTTGGATTTTTTAAAGACGAACTACTGCGAAGGCATCTACCCAGGATGTTTTTGTTGATCAAGAACGAAAGTTAGGGGATCGAAGACGATCAGATACCGTCCTAGTCTTAACCTTAAACTATGCCGGCTGGAGATCGGAGTTGTCACAATTATGACGACTTCGGCATCCTGAGAGAAATCGAAGTCTTTGGGTTCCGGGGGGAGTATGGTCGCAAGGCTGAAACTT

>ASV1333 - Cryptophyceae
AAGTCTGGTGCCAGCAGCCGCGGTAATTCCAGCTCTAATAGCGTATACTTAAGTTGTTGCAGTTAAAAAGCTCGTAGTCGGATGTCGGGCTTGGGCAGGCTGTCGGCGTTTGTCGGACGGCAGGCTCGGGCCTTTCTGCCTGGGGACCTTGTTGCACTTCATTGTGGGGCAATGGGACGCAGGCCGTTTACTTTGAAAAAATTAGAGTGTTCAAAGCAGGCCTACGCTTGAATACATTAGCATGGAATAATGGAATAGGACTTTGGTGCCATTCTGTTGGTTTATGGAACCGAAGTAANNNNNNNNNNTCAGAGGTGAAATTCTTGGATTTACGAAAGATAAACTTCTGCGAAAGCATTCGGCAAGGATGTTTTCATTGATCAAGAACGAAAGTTAGGGGATCGAAGACGATCAGATACCGTCGTAGTCTTAACCATAAACTATGCCGACTAGGGATCAGTGGATGTCAATTTGCGACTCCATTGGCACCTTGTGAGAAATCAAAGTTTTTGGGTTCCGGGGGGAGTATGGTCGCAAGGCTGAAACTT

>ASV1334  -  Hemiaulaceae
AAGTCTGGTGCCAGCAGCCGCGGTAATTCCAGCTCCAATAGCGTATATTAAAGTTGTTGCAGTTAAAAAGCTCGTAGTTGAATTTCTGGTGGGAGTGTACAGTCCGACACTGAGTGTTGGTTCTTGTATGTCTCCGGCCATCCTTGGAGTGAATCTGTCTGGCATTCAGTTGTTGGGCAGAGTATCTCCATCGTTTACTGTGAGGAAATGAAAGTGTTCAAAGCAGGCTTACGCCGTTGAATCTTTTAGCATGGAATAATAAGATAGGATCTTGATACTATTTTGTTGGTTTGCGTGTNNNNNNNNNNAGTCAGAGGTGAAATTCTTGGATTTATGGAAGACAAACTAATGCGAAAGCATCTACCAAGGATGTTTTCATTAATCAAGAACGAAAGTGTGGGGATCGAAGATGATTAGATACCATCGTAGTCTACACCATAAACTATGCCGACTCAGGGTTGACCGGCGTTATCATGACCTGGTCAGAACTGTATGAGAAATCAAAGTCTTTGGGTTCCGGGGGGAGTATGGTCGCAAGGCTGAAACTT

>ASV1335  -  Erythropeltidales_X
AAGTCTGGTGCCAGCAGCCGCGGTAATTCCAGCTCCAATAGCGTATATTAAAGTTGTTGCAGTTAAAAAGCTCGTAGTCGGACTTCGGGCGTGCCGCACGACTCGGCCACTGGTCGTGCTTGTGTGGTGCGCCTTCCTTCCAGCGAGTGTGTGGGCTCTTCACTGAGTCTGCGCATAAGTTGGGATGTTTACTGTGAACAAATTAGAGTGTTCAAAGCAGGCCAATGCTGTGAATACATTAGCATGGAATAATAGAATAGGACTTTGGTTTTATTTTGTTGGTTTCTGAGACCGAAGTNNNNNNNNNNTGTCAGAGGTGAAATTCTTGGATTTATGAAAGACGAACAGCTGCGAAAGCGTTTGCCAAGGATGTTTTCACTGATCAAGAACGAAAGTTAGGGGATCGAAGACGATTAGATACCGTCGTAGTCTTAACCATAAACTATGCCGACTGGGGATTAGCAGATGTTAACTTGACTCTGTTAGCACCCTATGAGAAATCAAAGTCTTTGGGTTCTGGGGGGAGTATGGTCGCAAGGCTGAAACTT

>ASV1338  -  Gigartinales_X
AAGTCTGGTGCCAGCAGCCGCGGTAATTCCAGCTCTGTAAGCGTATACCAAAGTTGTTGCAGTTAAAACGCTCGTAGTCGGAGGTTGGCGGGCGACTTGGGGCGTCCTCACGGACGGTTTCAGGTCGGCTGCCTTTGTGGAGGGGGGCCCAGTGGAGCTTCACTGCGTCACTGTGGTCGCTGCCACCGTTTACTGTGAAAAAATTAGAGTGTTCAAAGCGGGCGTTTGCCATGAATACATTAGCATGGAATAATAGAATAGGACCTGTTTCCTGTTTTGTTGGTTTGTGAGGTACGGGNNNNNNNNNNTCAGAGGTGAAATTCTTGGATTGGCGGAAGACAAACGGCTGCGAAAGCGTCTGCCAAGGACGTTTTCATTGATCAAGAACGAAAGTAAGGGGATCGAAGACGATCAGATACCGTCGTAGTCTTTACTATAAACGATGAGGACTGGGGATCGGGCGGGACTGTAATTTGGCCCGCCCGGCACCCTTCGGGAAACCAAAGTGTTTGCTTTCTGGGGGGAGTATGGTCGCAAGGCTGAAACTT

>ASV1339  -  Dino-Group-I-Clade-4
AAGTCTGGTGCCAGCAGCCGCGGTAATTCCAGCTCCAATAGCGTATATTAAAATTGTTGCGGTTAAAACGCTCGTAGTTGGATATCTGCTAAGGGGTTTCGGTCCTTCCCAGTGAAGAATACGCGGAACTCTTCTTGGCATTTATTCAGGGAAGGTGTTTGCACTTTGTTGTGTGTCACATGATCTGAATTTTTACTTTGAGGAAATGAGAGTGTTTCAAGCAGGCTTTTGCCGTGAATATGATAGCATGGAATAATAGCACAGGACCCCTTTCCAAAGCTGTTGGTTTTTGGAACGANNNNNNNNNNTCAGAGGTGAAATTCTTGGATTTTTTAAAGACGAACTATTGCGAAGGCATCTGCCCAGGATGTTTTTATTGATCAAGAACGAAAGTTAGGGGATCGAAGACGATCAGATACCGTCCTAGTCTTAACCTTAAACTATGCCGGCTGGAGATTGGAGTTGTCAGAATTGTGACATCTTCAGCATCCTGAGAGAAATCGAAGTCTTTGGGTTCCGGGGGGAGTATGGTCGCAAGGCTGAAACTT

>ASV1340  -  Naviculaceae
AAGTCTGGTGCCAGCAGCCGCGGTAATTCCAGCTCCAATAGCGTATATTAAAGTTGTTGCAGTTAAAAAGCTCGTAGTTGGATTTGTGGTGTATGCGTTTGGCCGCTTCCTTTTGGAGGTGTGCTGTGACGCGTCGCCATCTTTGGGTGGAATCTGCGTGGCATTAGGTTGTCGTGCAGGGGATGCCCATCGTTTACTGTGAAAAAATTAGAGTGTTCAAAGCAGGCTTATGCCGTTGAATATGTTAGCATGGAATAATGAGATAGGACCTTGGTACTATTTTGTTGGTTTGCGCACCNNNNNNNNNNTCAGAGGTGAAATTCTTGGATTTTTGAAAGACGAACTACTGCGAAAGCATTTACCAAGGATGTTTTCATTAATCAAGAACGAAAGTTAGGGGATCGAAGATGATTAGATACCATCGTAGTCTTAACCATAAACTATGCCGACAAGGGATTGGTGGGGTTTCATTTTGTCTCCATCAGCACCTTATGAGAAATCACAAGTCTTTGGGTTCCGGGGGGAGTATGGTCGCAAGGCTGAAACTT

>ASV1341  -  Novel-clade-2
AAGTCTGGTGCCAGCAGCCGCGGTAATTCCAGCTCCAGTAGCGTATATTAATGTTGTTGCAGTTAAAAAGCTCGTAGTTGGATTTCTAGTCGACATGCGTGGCCCGCCACTTTCAAAGTGTGTGAGTGCCACAGTGTGTCGCCTATCCTATCAGTTTACCCGGGCTCCGGTCTGTGGTGTACTGGTTCTTTTACTTTGAAAAAATTAGAGTGTTTAAAGCAGGCTTGCGCAATGAATACATTAGCATGGAATAATAACATAGGACTTTGGTCTCTATTTTGTTGGTTTCTAGAACTGANNNNNNNNNNCAGAGGTGAAATTCTCGGATTCGCTCAAGACTAACTTATGCGAAAGCATTCACCAAGGATGTCTTCTTTAATCAAGAACGAAAGTTGGGGGATCGAAGACGATCAGATACCGTCGTAGTCTCAACCATAAACTATACCGACTAAGGATGAGTGACCGTTGCATTTTCGACTTCATTCGCACTTTATGAGAAATCAAAGTCTTTGGGTTCCGGGGGGAGTATGGTCGCAAGGCTGAAACTT

>ASV1342  -  Tintinnidae
AAGTCTGGTGCCAGCAGCCGCGGTAATTCCAGCTCCAATAGCGTATATTAAAGTTGTTGCAGTTAAAAAGCTCGTAGTTGGATTTCTGGCAGGGAGTGAGGACCCGCACGCAGCGTGGCGCCTCCTCTCCCTACCATCCTTCTGTTAAACCGTCGGGTCTTCACCGACCAGGCGGCGGCTCAGATAATTTACCTTGAGAAAATTAGAGTGTTTCAGGCAGGCCGACGCCGGGATACATTAGCATGGAATAATGGAATAGGACTGTCGCCTCTTCTGTTGGTCTGAGGGGTGGCCGTAANNNNNNNNNNCTGTCAGAGGTGAAATTCTCGGATTTGTTAAAGACTAACTTATGCGAAAGCATTTGCCAAGGATGTTTTCATTAATCAAGAACGAAAGTTAGGGGATCAAAGACGATCAGATACCGTCCTAGTCTTAACCATAAACTATGCCGACTCGGGATTGGAGGCAGGAAATGTCCGCCTTCAGCACCGTATGAGAAATCAAAGTCTTTGGGTTCTGGGGGGAGTATGGTCGCAAGGCTGAAACTT

>ASV1344  -  Exobasidiomycetes
AAGTCTGGTGCCAGCAGCCGCGGTAATTCCAGCTCCAATAGCGTATATTAAAGTTGTTGCAGTTAAAAAGCTCGTAGTTGGACCTTGGACCTGGACGGGCGGTCCGCCTCACGGCGTGTACTGTCTGGCTGGGTCTTTCCTCTTGGTGATCTGTTGTTTCGGCAGCAGGGAACCAGGACCTTTACTTTGAAAAAATTAGAGTGTTCAAAGCAGGCTTTACGCCGGAATATATTAGCATGGAATAATAAAATAGGACGTGCGGTTCTATTTTGTTGGTTTTTGGAATCGCCGTAATGATNNNNNNNNNNTAGAGGTGAAATTCTTGGATTTTGTGAAGACTAACTACTGCGAAAGCATTTGCCAAGGATGTTTTCATTAATCAAGAACGAAGGTTAGGGTATCGAAAACGATTAGATACCGTTGTAGTCTTAACAGTAAACTATGCCGACTAGGGATCGGTCGATGTTATTTTCTTGACTCGATCGGCACCTTACGAGAAATCAAAGTTTTTGGGTTCTGGGGGGAGTATGGTCGCAAGGCTGAAACTT

>ASV1346  -  MAST-9
AAGTCTGGTGCCAGCAGCCGCGGTAATTCCAGCTCCAATAGCGTATATTAAAGTTGTTGCAGTTAAAAAGCTCGTAGTTGGATTTCTTGTGTATGAAGCGGGTCGGCTCAAAGAGTCTGTACTAGCTTTCATATACAATCCTCGTAACAAGCTGTCGAATGATTAAATTCTTTCGGCCGTGAGTTGCGTCATTTACTGTGAACAAATTAGAGTGTTTAAAGCAGGCAAATGCTGTGAATACATTAGCATGGAATAATAAGATAGGACCTAGAGTCTATTTTGTTGGTTGCGATTTTAGNNNNNNNNNNTCAGAGGTGAAATTCTTGGATTTATGGAAGATGAACAACTGCGAAAGCATTTACCAAGGATGTTTTCATTAATCAAGAACGAAAGTTAGGGGATCGAAGATGATTAGATACCATCGTAGTCTTAACCATAAACTATGCCGACTAGGGATTGGACCACGCTATTTAATGGCAGGTTCAGCACCTTATGAGAAATCAAAGTCTTTGGGTTCCGGGGGGAGTATGGTCGCAAGGCTGAAACTT

>ASV1348  -  Caviomonadidae
AAGTCTGGTGCCAGCAGCCGCGGTAATTCCAGCTCCCCGGGTGTATGCAAAAGTTGCTGCAGTTAAAACGCTCCTCGTCGGCAGTGTGGGGGTGCGTGGGGGTTGGGGCCGTGCGCAAGCACCGGGCCCCGCGGCCCCACCCCCCCTTCGGGGTTACCATGAATAAACTGTAGTGCTCAGAGCAGCGCGTGGGCAGCTTAGCGTGGGATAACAGGCCACGACCAGCGGGGCCTGTTGGTGCGACCTGTTGAGTAATGAGTAATAGGGGCGGTTGGGGGCCTTAGTACGACGCCGTTAGNNNNNNNNNNAGTACGACGCCGTTAGAGGTGAAATTCCAAGATCGGGGTCAGACTGGCGGAAGCGAAAGCGTTGGCCAAGGACGCTCTCATTGATCAAGAACGATAGCAGGGGGATAGAAGGCGATTAGACACCACCGTATTCCCTGCCTTAAACGATACCGACTACGGAATTGCGAGCGCCTCGCAGGGCCTTTTGGGAAACCAAAGTCTTCAGGTTCTGGGGGGAGTCTGGTCGCAAGGCTGAAACTT

>ASV1353  -  Thalassiosiraceae
AAGTCTGGTGCCAGCAGCCGCGGTAATTCCAGCTCCAATAGCGTATATTAAAGTTGTTGCAGTTAAAAAGCTCGTAGTTGGATTTCTGGCAGGAGTGGCCGGCCACGCGCTCTGCGCGTGAGTTTGTGCTGTCTCTGGCCATCCTCGGGGAGATCGCGTTTGGCATTAAGTTGTCGGGCGTGGGATACCCGTCGTTTACTGTGAAAAAATTAGAGTGTTTAAAGCAGGCTTATGCCGTTGAATATATTAGCATGGAATAATAAGATAGGACTTCGGAACTATTTTGTTGGTTTGCGTTNNNNNNNNNNTTGTCAGAGGTGAAATTCTTGGATTTCCGAAAGACGAACTACTGCGAAAGCATTTACCAAGGATGTTTTCATTAATCAAGAACGAAAGTTAGGGGATCGAAGATGATTAGATACCATCGTAGTCTTAACCATAAACTATGCCGACTCGGGATTGGCGGTTGTTTTTTGACTCCGTCAGCACCGTATGAGAAATCAAAGTCTTTGGGTTCCGGGGGGAGTATGGTCGCAAGGCTGAAACTT

>ASV1356  -  Dino-Group-I-Clade-5
AAGTCTGGTGCCAGCAGCCGCGGTAATTCCAGCTCCAATAGCGTATATTAAAGTTGTTGCGGTTAAAAAGCTCGTAGTTGGATTTCTGTCGGTGAGTGAAAGTCCGCCCTCAGTGGTTTGTACTTTTCACGCCACCGGCATCTTCCTGGGGACTGTGTCTGCTCTTTGTTGAGTGGCGCATAATCCAGGACTTTTACTTTGAAGAAATGAGAGTGTTTCAAGCAGGCCATCGCCGTGAATACGTTAGCATGGAATAATAGCATCGGACCTCGTTCCAAAGCTGTTGGTTTCTTGGACCNNNNNNNNNNCAGAGGTGAAATTCTTGGATTTGTTGAAGACGGACTACTGCGAAAGCATCTGCCAAAGATGTTCTCATTGATCAAGAACGAAAGTTAGGTGATCGAAGACGATCAGATACCGTCCTAGTCTTAACCATAAACTATGCCGACTGGAGATCGGGGGTCGTTAACTTTGTGACGCCCTCTGCATCTTGAGAGAAATCAAAGTCTTTGGGTTCCGGGGGGAGTATGGTCGCAAGGCTGAAACTT

>ASV1357  -  Labyrinthulaceae
AAGTCTGGTGCCAGCAGCCGCGGTAATTCCAGCTCCAATAGCGTATATTAAAGTTGTTGCAGTTAAAAAGCTCGTAGTTGGATTTCTGGTAGGAGTGACCGTTCCGAACTTGATTGTTCGTGTATTGTGTTTTCTCCAGCCATCCTTGTGGAGAACTTTTCTTGCATTAATTTGTAGGGATTGGGACCCGCATCATTTACTGTGAAAAAATTAGAGTGTTTAAAGCAGGCAATCGCTTGAATACATTAGCATGGAATAATAAGATAGGACTTTGGTACTATTTTGTTGGTTTGCATACNNNNNNNNNNCAGAGGTGAAATTCTTGGATTTTGATCAGACGAACTACTGCGAAAGCATTTATCAAGGATGTTTTCATTAATCAAGAACGAAAGTTAGGGGATCGAAGATGATTAGATACCATCGTAGTCTTAACCATAAACTATGCCGACTAGGGATTGGCGGACGTTGTCTATATGACTCCGCCAGCACCTCATGAGAAATCAAAGTCTTTGGGTTCCGGGGGGAGTATGGTCGCAAGGCTGAAACTT

>ASV1358  -  Olpidophydiales
AAGTCTGGTGCCAGCAGCCGCGGTAATTCCAGCTCCAATAGCGTATATTAAAGTTGTTGCAGTTAAAAAGCTCGTAGTTGGATTTCTGTTTTCGCTAACCGGTCCGCCCATGTATTTGGGTGTGTACTATGGTTAGAGGATTCATTTTTGCGAGGATCCTTATCTGGCATTAAGTTGCCGGGTTTGTGTACTTGCATCTTTTACTGTGAAAAAATTAGAGTGTTTAAAGCAGGCGTTCGCTTATTTGAATACATTAGCATGGAATAATAAGATACGACTTGTGTGGTCTATTTTGTTGNNNNNNNNNNGTCAGAGGTGAAATTCTTGGATCGCTGAAAGATGAGCTTAGGCGAAAGCATTTACCATGGATGTTTTCATTAATCAAGAACGAAAGTTAGGGGATCGAAGATGATTAGATACCATCGTAGTCTTAACCATAAACTATGCCGACTCGGGATTGGCAGTCGTTATTAATGACCTTGTCAGCACCGTATGAGAAATCAAAGTCTTTGGGTTCCGGGGGGAGTATGGTCGCAAGGCTGAAACTT

>ASV1361  -  Ventrifissuridae
AAGTCTGGTGCCAGCAGCCGCGGTAATTCCAGCTCCAGTAGCGTATATTAAAGTTGTTGCAGTTAAAAAGCTCGTAGTTGGATTTCTGGTACGCTGCGCCTGAGCCGCCTGCTTTAAGCAGTGTGTGTCTCGGAGCGCGGTTGCCATCCTTCTAGAAAACGTTTCTACCCTTCGCTGGGCCGGATTCGCAATCTAGATCTTTTACTTTGAAAAAATTAGAGTGTTTAAAGCAGGCTTATGCTATGAATACATTAGCATGGAATAATAATATAGGACTTTGGTTCTATTTTGTTGGTTTNNNNNNNNNNCCAGAGGTGAAATTCTTGGATTCGCTGAAGACTAACTTATGCGAAAGCATTCACCAAGGATGTCTTCTTTAATCAAGAACGAAAGTTGGGGGATCGAAGACGATCAGATACCGTCGTAGTCTCAACCATAAACTATGCCGACTAGGGATGGGTGAACGTTGCATTTCGACTTCATCCGCACCTTATGAGAAATCAAAGTCTTTGGGTTCCGGGGGGAGTATGGTCGCAAGGCTGAAACTT

>ASV1366  -  Vexilliferidae
AAGTCTGGTGCCAGCAGCCGCGGTAATTCCAGCTCCAATAGCGTATACGGTCAGTGTTGCAGTTAAAAAGCTCGTAGTTGGATATAAAAGGGGGGACTATTTATATTTTTATATATTTAGTTACTACTCTTAAATTGATATAGGTAACACATTTATTTGTGATAGTATTGAAATATACTATTTTTTAATTACCATATCTTAATTACTTTGAATAAATTAGAGTGTTTAAAACAAATACTTACTTTTCGTTTGTATAGATTAGCATGGGATAATAAAAAATGATTTCTACATTGGACTTNNNNNNNNNNGAAATTCATGGATTTTTTCAAGAGGAACATCAGCGAAAGCATTTATCAAGGACGTTTCCATTAATCAAGAACGAAAGTTGGGGGATCGAAGATGATCAGATACCGTCGTAGTCTCAACCATAAACTATGTCGACCAATGATATCAAGTTAATTACACACACTGTTTGTTACTTGATGAAATTTAAGAGAAATTAAGAGTATTTAGATTCTGGGGGGAGTACGGTCGCAAGGCTGAAACTT

>ASV1368  -  Philasterida
AAGTCTGGTGCCAGCAGCCGCGGTAATTCCAGCTCCAATAGCGTATATTAAAGTTGTTGCAGTTAAAAAGCTCGTAGTTGAATTTCTGTACAACCATAGCATTGACTCGCGTCTTTCTATTGGTTGTGCATTCGTTTGCAAACCTAGAATGTTCTTGATTGAATATCTAGGCGAGTAATCTTTTTACTTTGAAAAAATTAGAGTGTTTCAGGCAGGCAATGGCTCGAATACATTAGCATGGAATAATGGAATAGGACTTTTGTTCATTTTATTGGTTATTGGACTTAAGTAATGATTANNNNNNNNNNTAGTCAGAGGTAAAATTCTTGGATCTATTAAAGACTAACTTATGCGAAAGCATTTGCCAAGGATGTTTTCATTAATCAAGAACGAAAGTTAGGGGATCAAAGACGATCAGATACCGTCCTAGTCTTAACTATAAACTATACCGACTCGGAATCGGGTAGGCAACTCAAACCTGCTCGGCGCCGTATGAGAAATCAAAGTCTTTGGGTTCTGGGGGGAGTATGGTCGCAAGGCTGAAACTT

>ASV1370  -  Telonemia-Group-2
AAGTCTGGTGCCAGCAGCCGCGGTAATTCCAGCTCCAATAGCGTATATTAAAGTTGTTGCAGTTAAAAAGCTCGTAGTTGGAGTTCAGAGTGAGCTCAGCCGGTCCGCCTCATGGGTGAGTACTGGTCGACTCTCTCTTGTTTGTGGATCCCGCCCGGAGTTAATTCTTCGGGATGTGGAGTTCACATCGTTTACCTTGAAAAAATTAGAGTGTTCAAAGCAGGCGTTTGCTTGAATATATTAGCATGGAATAATGGAATAGGACCCTGGTTCTATTTTGTTGGTTTTGAGAACCAGANNNNNNNNNNCAGAGGTGAAATTCTTGGATTTATGAAAGATGAACTTCTGCGAAAGCATTTGCCAAGGATGTTTTCATTAATCAAGAACGAAAGTTAGGGGATCGAAGACGATCAGATACCGTCGTAGTCTTAACCATAAACTATGCCGACTAGGGATTGGGCGTGGTTTGTTCATTGACCCGCTCAGCACCTTACGAGAAATCAAAGTCTTTGGGTTCCGGGGGGAGTATGGTCGCAAGGCTGAAACTT

>ASV1371  -  Novel-clade-2
AAGTCTGGTGCCAGCAGCCGCGGTAATTCCAGCTCCAGTAGCGTATACTAATGTTGCTGCAGTTAAAAAGCTCGTAGTTGGATTTCTGATTGATATTTTTGGTCCGGTACCTTCGGGTACATGAGTATCATTTTATATCTGTCATCCTATCAGGGTTTCTTGGTTTCGGCCTGGAAGTTCTGGTTCATTTACTTTGAAAAAATTAGAGTGTTTAAAGCAAGCTTGCGCGATGAATACATTAGCATGGAATAATAATATAGGACTACGGGTTCTATTTTGTTGGTTTCTAGACCTGAAGNNNNNNNNNNCAGAGGTGAAATTCTTTGATTCTCTCAAGACTAACTTATGCGAAAGCATTCACCAAGGATGTCTTCTTTAATCAAGAACGAAAGTTGGGGGATCGAAGACGATCAGATACCGTCGTAGTCTCAACCATAAACTATACCGACTCAGGATGCGTGATAGTTGCTTTTTCGACGTCATGCGCACTGTATGAGAAATCAAAGTCTTTGGGTTCTGGGGGGAGTATGGTCGCAAGGCTGAAACTT

>ASV1372  -  TIN_07
AAGTCTGGTGCCAGCAGCCGCGGTAATTCCAGCTCCAATAGCGTATATTAAAGTTGTTGCAGTTAAAAAGCTCGTAGTTGGATTTCTGGTTGAAGTCGATAGCGCACTTGTGTGAGGCTTGAGACTTTTGCCATCCTTCTGTTAACCTTCTCGACATTGATTTGTCGGTTTGGGGCTCAGATATTTTACCTTGAGAAAATTAGAGTGTTTCAGGCAGGCTTGTGCCCGGATACATTAGCATGGAATAATAGAATAGGACTTTAGCCTCTTCTGTTGGTCTGAGGGGTTGGAGTAATGANNNNNNNNNNCTGTCAGAGGTGAAATTCTCGGATTTGTTAAAGACTAACTTATGCGAAAGCATTTGCCAAGGATGTTTTCATTAATCAAGAACGAAAGTTAGGGGATCAAAGACGATCAGATACCGTCCTAGTCTTAACCATAAACTATGCCGACTCGGGATCGGGGGCGAGAATTAACTGCCTTCGGCACCGTATGAGAAATCAAAGTCTTTGGGTTCTGGGGGGAGTATGGTCGCAAGGCTGAAACTT

>ASV1374  -  MAST-1
AAGTCTGGTGCCAGCAGCCGCGGTAATTCCAGCTCCAATAGCGTATATTAATGTTGTTGCAGTTAAAAAGCTCGTAGTTGGATTTCTGGTGGGAGCGGCCGGTCCGCCGTAAGGTGTGTACTTGGTTGTCTCCTGTCATCCTTGTGGGAACTGCTCTGGCATTAAGTTGTCGGGGTTAGGGAACACATCGTTTACTGTGAAAAAATTAGAGTGTTTAAAGCAGGCTTATGCCGTTGAATACATTAGCATGGAATAATAAGATAGGACTTTGGCGTCTATTTTGTTGGTTTGCACACCANNNNNNNNNNTCAGAGGTGAAATTCTTGGATTTATGAAAGACGAACTTCTGCGAAAGCATTTACCAAAGATGTTTTCATTAATCAAGAACGAAAGTTAGGGGATCGAAGATGATTAGATACCATCGTAGTCTTAACCATAAACTATGCCGACTAGGGATTGGCGGTCGTTCATTTATGACTCCGTCAGCACCTTATGAGAAATCAAAGTCTTTGGGTTCCGGGGGGAGTATGGTCGCAAGGCTGAAACTT

>ASV1376  -  Cystobasidiomycetes
AAGTCTGGTGCCAGCAGCCGCGGTAATTCCAGCTCCAATAGCGTATATTAAAGTTGTTGCCGTTAAAAAGCTCGTAGTCGAACTTCGGCGCCTGATGGCCGGTCCGCCTTCTTGGTGTGTACTTGCTCATCGGGCGCTTACCTCCTGGTGAACTCTGATGTCCTTTATTGGGTGTCAGAGCAAACCAGGACGTTTACTTTGAAAAAATTAGAGTGTTCAAAGCAGGCCTACGCCCGAATACATTAGCATGGAATAATAGAATAGGACGCGCGTTCCCATTTTGTTGGTTTCTGAGATCNNNNNNNNNNGTCAGAGGTGAAATTCTTGGATTGCCGGAAGACAAACTACTGCGAAAGCATTTGCCAAGGATGTTTTCATTGATCAAGAACGAAGGAAGGGGGATCGAAAACGATCAGATACCGTTGTAGTCTCTTCTGTAAACTATGCCAATTGGGGATTAGCACAGGATTTTCAATGACTGTGTTAGCACCCGAAGAGAAATCTTTAAATGAGGTTCGGGGGGGAGTATGGTCGCAAGGCTGAAACTT

>ASV1377  -  Paraphysomonadaceae
AAGTCTGGTGCCAGCAGCCGCGGTAATTCCAGCTCCAATAGCGTATACTAAAGTTGTTGCAGTTAAAAAGCTCGTAGTTGAATTTCTGGTCGTGGCGATCGGTCCGTCCCTCACGGGATGTGCACCTGGTCTCTGCGTCCATCCTCGGGGAGAGCACGTCTGGCATTCAGTTGTCGGGCGTGGGATCCTCGTCATTTACTGTGAGCAAAATAGAGTGTTCAAAGCAGGCTTAGGCCGTTGAATACATTAGCATGGAATAATAAGATAGGACCTTGGTCTATTTTGTTGGTTTGCATTCNNNNNNNNNNGTCAGAGGTGAAATTCTTGGATTTATGGAAGACGAACTACTGCGAAAGCATTTACCAAGGATGTTTTCATTAATCAAGAACGAAAGTTAGGGGATCGAAGATGATTAGATACCATCGTAGTCTTAACCATAAACTATGCCGACTAGGGATTGGTGGACGTTTGTAACGACTCCATCAGCACCTTATGAGAAATCAAAGTCTTTGGGTTCCGGGGGGAGTATGGTCGCAAGGCTGAAACTT

>ASV1378  -  Novel-clade-2
AAGTCTGGTGCCAGCAGCCGCGGTAATTCCAGCTCCAGTAGCGTATATTAATGTTGTTGCAGTTAAAAAGCTCGTAGTTGGATTTCTAGCAGACATGCGTGGTCCGGACCACTTTGTGGAGCTGAGTATCGCTGTGTGTCTGTTATCTTACTAGTTTCAGATCCTCTGGGTCTTGACTGGTTCTTTTACTTTGAAAAAATTAGAGTGTTTAAAGCAGGCTTGCGCAATGAATACATTAGCATGGAATAATAACATAAGACTTTGGTTTTATTTTGTTGGTTCATAGCACTAGAGTAATNNNNNNNNNNCCAGAGGTGAAATTCGGGGATTCGCTCAAGACTAACTTATGCGAAAGCATTCACCAAGGATGTCTTCTTTAATCAAGAACGAAAGTTGGGGGATCGAAGACGATCAGATACCGTCGTAGTCTCAACCATAAACTATACCGACTAAGGATGAGTGACCGTTGCGTTTCGACTTCATTCGCACTTTATGAGAAATCAAAGTCTTTGGGTTCCGGGGGGAGTATGGTCGCAAGGCTGAAACTT

>ASV1380  -  Chrysochromulinaceae
AAGTCTGGTGCCAGCAGCCGCGGTAATTCCAGCTCCAATAGCGTATATTAAAGTTGTTGCAGTTAGAACGCTCGTAGTCGGATTTCGGGGCGGGCCGACCGGTCTGCCGATGGGTACGCACTGGTCGGCGCGTCCTTCCTTCCGGAGACCGTGCCTACTCTTAACTGAGCGGGGGCGGGAGACGGATCGTTTACTTTGAAAAAATCAGAGTGTTTCAAGCAGGCAGCTCGCTCTTGCATGGATTAGCATGGGATAATGAAATAGGACTTTGGTGCTATTTTGTTGGTTTCGAACACCGNNNNNNNNNNGAGAGGTGAAATTCTCAGACCAGCGGAAGACGAACCACTGCGAAAGCATTTGCCAGGGATGTTTTCACTGATCAAGAACGAAAGTTAGGGGATCGAAGAGGATCAGATACCCTCGTAGTCTTAACCATAAACCATGCCGACTAGGGATTGGAGGATGTTCACTGATTGACTCCTTCAGCACCTTACGGGAAACTAAAGTCTTTGGGTTCCGGGGGGAGTATGGTCGCAAGGCTGAAACTT

>ASV1381  -  Ceratiaceae
AAGTCTGGTGCCAGCAGCCGCGGTAATTCCAGCTCCAATAGCGTATATTAAAGTTGTTGCGGTTAAAAAGCTCGTAGTTGGATTTCTGCTGAAGCAAACCGGTCCGCCCTCTGGGTGAGCATCTGGCTTTATTTTGGCATATGCTTAGACTTTGCAGCTGCACTTGACTGTGTGGTGTGAAGGCTAAGCCATTTACTTTGAGGAAATCAGAGTGTTTCAAGCAGGCAATTGCCTTGAATACACTAGCATGGAATAATATGATATGACTGTGGTTTTATTTTGTTGGCTTCTAGAATTANNNNNNNNNNCAGAGGTGAAATTCTTGGATTTGTTAAGGATGAACGACTGCGAAAGCATTTGCCAAGGATGCTTTCATTGATCAAGAACGAAAGTTAGGGGATCGAAGACGATTAGATACCGTCCTAGTCTTAACCATAAACCATGCCAACTAGAGATTGGAGATTGTTATGTGCATGACTCCTTCAGCACCTTATGATAAATCAAAGTCTTTGGGTTCCGGGGGGAGTATGGTCGCAAGGCTGAAACTT

>ASV1383 - Dinophyceae
AAGTCTGGTGCCAGCAGCCGCGGTAATTCAAGCTCCAATAGCGTATATTAAAAAGTGTTGCGGTTAAAAAGCTCGTAGTTTGATTTCTGCAGGGGACGGCCGGTCCGCCCTCTGGGTGAGTATCTGGCTTGGCCTTTGCATCTTCTTTGAGAACGAAGCTGCACTTGACTGTGTGGTGCGGTATCCTTGAATTTTACTTTGAGGAAATTCGAATGTTTCAAGCAGGCACACGCCTTGAATACATTAGCATGGAATAATAAGATAGGACCTTGGTTGTCTTTTGTTGGTTTCTAGAGCTNNNNNNNNNNCAGATGTGAAATTCTTGGATTTGTTAAAGGCGGACTACTGCGAAAGCATTTGCCAATGATGTTTTCATTGATCAAGAACGAAAGTTAGGGGATCGAACACGATCAGATACCGTCCTAGTCTTAACAATAAACCATGCCGACTAGAGATTTGAGGTCGTTATCTTTACGACTCCTTCAGCACCTTATGAGAAATCAAAGTCTTTGGGTTCCGGTGTGAATATGGTCGCAAGGCTGAAACTT

>ASV1385 - Peronosporomycetes_X
AAGTCTGGTGCCAGCAGCCGCGGTAATTCCAGCTCCAATAGCGTATATTAAAGTTGTTGCAGTTAAAAAGCTCGTAGTTGGATTTTTGATATGAATATTCGGTCTGATTATGTAATGTAATTATGTACTTGTGATATTTGTGTCTTTTTTTGTGAAGTGTTTTAACTGTCATTAAGTTGATGGTTTAAATGGTTTGCATCGTTTACTGTGAAAAAATTAGAGTGTTTAAAGCAGACATATGTCTTGAATAGATTAGCATGGAATAATAAGATACGACTTTTATGGTCTATTTTGTTGGNNNNNNNNNNGAGGTGAAATTCTTGGATCATAATAAGATGAGCTAAGGCGAAAGCATTTACCAAGGATGTTTTCATTAATCAAGAACGAAAGTTAGGGGATCGAAGATGATTAGATACCATCGTAGTCTTAACCATAAACTATGCCGACTCGGGATTGGCAGTTGTTTAATTTGAATGACTTTGTCAGCACCGTATGAGAAATCAAAGTCTTTGGGTTCCGGGGGGAGTATGGTCGCAAGGCTGAAACTT

>ASV1386  -  Cymatosiraceae
AAGTCTGGTGCCAGCAGCCGCGGTAATTCCAGCTCCAATAGCGTATATTAAAGTTGTTGCAGTTAAAAAGCTCGTAGTTGGATTTCTGGTGGGAGCGACCGGTCCGGCACTTAGTGCGGGTACTTGCGTCGTCTCCGGCCATCCTTGGGGAGAGTTTGTCTGGCATTAAGTTGTCGGGCAGAGGATCCTCATCGTTTACTGTGAAAAAATTAGAGTGTTCAAAGCAGGCTTATGCCGTTGAATATATTAGCATGGAATAATAAGATAGGACTTTGGTACTATTTTGTTGGTTTGCGCANNNNNNNNNNGTCAGAGGTGAAATTCTTGGATTTACGGAAGACGAACTACTGCGAAAGCATTTACCAAGGATGTTTTCATTAATCAAGAACGAAAGTTAGGGGATCGAAGATGATTAGATACCATCGTAGTCTTAACCATAAACTATGCCGACTCGGGATTGGCGGTAGTTCGTTTTGACTCCGTCAGCACCGTATGTGAAAACAAAGTCTTTGGGTTCCGGGGGGAGTATGGTCGCAAGGCTGAAACTT

>ASV1387  -  Thalassiosiraceae
AAGTCTGGTGCCAGCAGCCGCGGTAATTCCAGCTCCAATAGCGTATATTAAAGTTGTTGCAGTTAAAAAGCTCGTAGTTGGATTTCTGGCAGGAGCGACCGGTCACACACTCTGTGTGTGAACTTGCGTTGTCTCTGGCCATCCTTGGGAAGATCCTGTTTGGCATTAAGTTGTCGGGCAGGGGATACCCATCGTTTACTGTGAAAAAATTAGAGTGTTTAAAGCAGGCTTATGCCGTTGAATATATTAGCATGGAATAATAAGATAGGACTTCGGAACTATTTTGTTGGTTTGCGTTNNNNNNNNNNTTGTCAGAGGTGAAATTCTTGGATTTCCGAAAGACGAACTACTGCGAAAGCATTTACCAAGGATGTTTTCATTAATCAAGAACGAAAGTTAGGGGATCGAAGATGATTAGATACCATCGTAGTCTTAACCATAAACTATGCCGACTCGGGATTGGTGGTTGTTTTTTGACTCCATCAGCACCGTATGAGAAATCAAAGTCTTTGGGTTCCGGGGGGAGTATGGTCGCAAGGCTGAAACTT

>ASV1388  -  Dino-Group-I-Clade-5
AAGTCTGGTGCCAGCAGCCGCGGTAATTCCAGCTCCAATAGCGTATATTAAAGTTGTTGCGGTTAAAAAGCTCGTAGTTGGATTTCTGTCGGTGAGGTTCAGTCCGCCCTCTGTGGTTGGTACGTGATCCGCCACCGGCATCTTCCTGGGGAATGTGTCTGTCCTTAACTGGGTGGTACATAAGCCAGGACTTTTACTTTGAAGAAATGAGAGTGTTTCAAGCAGGCATGCGCCGTGAATACGTTAGCATGGGATAATAGCATCGGACCTCGTTCCAAAGCTGTTGGTTTCTTGGACCNNNNNNNNNNCAGAGGTGAAATTCTTGGATTTGTTGAAGACGGACTACTGCGAAAGCATCTGCCAAAGATGTTCTCATTGATCAAGAACGAAAGTTAGGTGATCGAAGACGATCAGATACCGTCCTAGTCTTAACCATAAACTATGCCGACTGGAGATCGGGGGTCGTTAATTATGTGACGCCCTCTGCATCTTGAGAGAAATCAAAGTCTTTGGGTTCCGGGGGGAGTATGGTCGCAAGGCTGAAACTT

>ASV1389  -  Pterocystida_XX
AAGTCTGGTGCCAGCAGCCGCGGTAATTCCAGCTCCAATAGCGTATATTAAAGTTGTTGCAGTTAAAAAGCTCGTAGTCTGACCGTTGATCGGCATTGAGCGTCCGTGGCTACTGGTCATGTGTACGCGAGGTGCTGGTCACTACCTTCGGAGGAGCGTTCGTGCTTTTAACTAAGTGCGTGCGGGATTCCGATAGTTTACTTTGAGAAAAATAGAGTGTTCAAAGCAGGCGTTTGCCTTGAATACATTAGCATGGGATAATGAAATAGGACGTTGGTTCTATTTTGATGGTTTACGGNNNNNNNNNNTAGAGGTGAAATTCTTGGATTCATGGAAGATAAACTACTGCGAAAGCATTTGTCAAAGATGTTTTCATTGATCAAGAACGAAAGTTAGGGGAGCAAAGACGATCAGATACCGTCGTAGTCTTAACCATAAACGATGCCGACTAGGGATCGGTGGGCGTTAGTTTGATGACTCCATCGGCACCTCATGGGAAACCAAAGTCTTTGGGTTCCGGGGGGAGTATGGTCGCAAGGCTGAAACTT

>ASV1395  -  Diplonemidae
AAGTCTGGTGCCAGCAGCCGCGGTAATTCCAGCACCAATAGCGTATATTAATGCTGCTGCTGTTAAAAAGCTCGTAGTTGGATCCAGAGTTCAGGTTGCAATGCGGCTCATTCCTAGTTTTGACGCGTACTGCTGAGATCCTTAGGCTTGGGATAAACCCTTTGCGTCAAGACCTGTACTCTATGAACGGTGGTAATGGCGCCCTGTGATTAGGCTCCTTCATTGGGGTTGAAAGCGCTCACGCGTACACCATACGCATACGGGTCGACCACCGATGTTACTGTGAACAAACCAGCGTNNNNNNNNNNAATTCTTAGATCGTGGGAAGACGAACTTCTGCGAAAGCATTCGACAAGAATGTCTTCATTAATCAAGAACGAGAGTGTGGGGATCGAAGATGATCAGATACCGTCGTAGTCCACTACTGTAAACGATGCCGTCTCAGGATCGAGAGATGTTCTTCCAATGGCTCTCACGGCACTAACCCCTGAAACGAGAAATCAAAGATTATGGGTTCAGGGGGGAGTACATTCGCAAGGCTGAAACCT

>ASV1396  -  Nanofilidae
AAGTCTGGTGCCAGCAGCCGCGGTAATTCCAGCTCCAATAGCGTATATTAAAGTTGTTGCAGTTAAAAAGCTCGTAGTTGGATTTCTGGTACGGCAGGCCTGGTCCGCCCCGATAAGGAGGTGAGTACCGGTGCCCGTCTGCCATCCTTCTAGGGAGTGCATCTACCCTTCATTGGGCCGGGTGCTCGACCTGGATCGTTTACTTTGAAGAAATTAGAGTGTTTAAAGCAGGCTCATCGCTTTGAATATATTAGCATGGAATAATAAGATAGGACTCTGATCCTATTTTGTTGGTTTCNNNNNNNNNNAGAGGTGAAATTCTTTGATTCGTTAAAGACCAACTTATGCGAAAGCATTCACCAAGGATGTCTTCATTAATCAAGAACGAAAGTTGGGGGATCGAAGACGATCAGATACCGTCGTAGTCTCAACCATAAACTATGCCGACTAGGGATTAGTGGACGTTGTTTTTTTAGACTCCATTAGCACCTTATGAGAAATCAAAGTTTTTGGGTTCCGGGGGGAGTATGGTCGCAAGGCTGAAACTT

>ASV1399  -  Agaricomycetes
AAGTCTGGTGCCAGCAGCCGCGGTAATTCCAGCTCCAATAGCGTATATTAAAGTTGTTGCAGTTAAAAAGCTCGTAGTTGAACTTCAGCTCTGGCCGGGCGGTCTGCCTCACGGTATGTACTGTCTGGCTGGAGCTTACCTCTTGGTGAGCCTGCATGCCCTTTACTGGGTGTGTAGGGGAACCAGGACTTTTACTTTGAGAAAATTAGAGTGTTCAAAGCAGGCAAATGCCCGAATACATTAGCATGGAATAATAGAATAGGACGTGCGGTTCTATTTTGTTGGTTTCTAGAGTCGCNNNNNNNNNNTAGAGGTGAAATTCTTGGATTTACTCAAGACTAACTACTGCGAAAGCATTTGCCAAGGATGTTTTCATTAATCAAGAACGAAGGTTAGGGGATCGAAAACGATCAGATACCGTTGTAGTCTTAACAGTAAACTATGCCGACTAGGGATCGGGCGATCTCACTTTTATGTGTCGCTCGGCACCTTACGAGAAATCAAAGTCTTTGGGTTCTGGGGGGAGTATGGTCGCAAGGCTGAAACTT

>ASV1400 - Cryptofilida
AAGTCTGGTGCCAGCAGCCGCGGTAATTCCAGCTCCAATAGCGTATATTAAAGTTGTTGCAGTTAAAAAGCTCGTAGTTGGATTTCTGGTTGTGGGTACCTGGACTGATTGCGGCAATTTGTCCGTAGTCAGGTTCCGGCGTTAGCCCCAATCATCCTTCCATGTGCTTTGGTCTACCCTTAACTGGGTCGGGCTTTGAAGCCATGGATCGTTTACTTTGAACAAATTAGAGTGTTCCAAGCAGGCAATTTCGCTTTGAATACATTAGCATGGAATAATAAGATAGGACTCTTGCTTCNNNNNNNNNNAGGTGAAATTCTTGGATTCGTTCAAGACGAACTACTGCGAAAGCATTCGCCAAGGATGTCTTCTTTAATCAAGAACGAAAGTTGGGGGATCGAAGACGATCAGATACCGTCGTAGTCTCAACCATAAACTATGCCGACTAGGGATGAGTGGACGTTGTTTTTTTATCGACTCCATTCGCACCTTATGAGAAATCAAAGTCTTTGGGTTCCGGGGGGAGTATGGTCGCAAGGCTGAAACTT

>ASV1401  -  MAST-1
AAGTCTGGTGCCAGCAGCCGCGGTAATTCCAGCTCCAATAGCGTATATTAAAGTTGTTGCAGTTAAAAAGCTCGTAGTTGGATTTCTGGTAGGAGCGGCCGGTCCGCCCCGTAATGGGGTGTGCACTAGAGCCGCCTCCGGCCATCCTTGGGGGAACTGCCATGGCCTTAATTGGTTGTGGTATGGAACCCATCGTTTACTGTGAAAAAATTAGAGTGTTTAAAGCAGGCTTAGGCCGTTGAATACATTAGCATGGAATAATAAGATAGGACCTTATGGACCTCTTGTTGGTTTGCGCNNNNNNNNNNCAGAGGTGAAATTCTTGGATTTATGAAAGACGAACTTCTGCGAAAGCATTTACCAAGGATGTTTTCATTAATCAAGAACGAAAGTTAGGGGATCGAAGATGATTAGATACCATCGTAGTCTTAACCATAAACTATGCCGACTAGGGATTGGCGGTCGTTAATTTTATGACTCCGTCAGCACCTTATGAGAAATCAAAGTCTTTGGGTTCCGGGGGGAGTATGGTCGCAAGGCTGAAACTT

>ASV1402  -  Dino-Group-III_X
AAGTCTGGTGCCAGCAGCCGCGGTAATTCCAGCTCCAATAGCGTATATTAAAGTTGTTGCGGTTAAAAAGCTCGTAGTTGGATTTCTGCTGGGAACGACCGGTCCGCCCTCTGGGTGTTGTATCTGGTACGGTCCGGGCATCTTCTTGAGGAACGTTGCTGCACTTGAGTGTGTGGTGCGGAACTCAAGACTTTCACTTTGAGGAAATTAGAGTGTTTCACGCAGGCTTTTGCCTTGAATACGCTAGCATGGAATGATAAGATAGGACCTCGTCCCTACCTTGTTGGTTTGTAGAGATNNNNNNNNNNCAGAGGTGAAATTCTTGGATTTGTTAAAGACGGACTACTGCGAAAGCATTTGCCAAGGATGTTTTCATTGATCAAGAACGAAAGTTAGGGGATCGAAGACGATCAGATACCGTCCTAGTCTTAACCATAAACCATGCCGACTAGAGATTGGAGGTAGTTATTCTTATGACTCCTTCAGCACCTTATGAGAAATCAAAGTCTTTGGGTTCCGGGGGGAGTATGGTCGCAAGGCTGAAACTT

>ASV1407  -  Aspidiscidae
AAGTCTGGTGCCAGCAGCCGCGGTAATTCCAGCTCGAATAGCGTGAGTTAAATTTGTTGCAGTTAAAAGCTCGTAGTTGGACTTCTGAACTCAGCAATCGCTTCCTGCGCTTGTTGGCTTCATCCATCTGTCAACGGTTCATGGTCTTGTCGACTGGTTCCGGGCTCTGATACTGACCATGAGGAAATTAGAGTGTTCGAGGCAGGCTTGCGCCCGAATACGTTAGCATGCATTCTATCCAGCTTGCAAAGGTGTTTCACCTAGTTTTAAGGTTAACTGCGGACAGTTGGGGGCGTTGNNNNNNNNNNATTGCCAGAGGTGACATTCTTTAACCTATGGAAGACAAACGAATGCGAAAGCCATCTGCCAAGAATGTTCGCATCAAATCAGGAGCTAAAGTTAGGGGATCAAAGACGATCAGATACCGTCCTAGTCTTAACCATAACCAATGCCGACTAGCGATCGGGGGCGCGCGCTTTCCGCCTTCGGCAGCTTTCGAGATATCAAAGTCAGGTTCTGGGGGAAGTATGGTCGCAAGGCTGAAACTT

>ASV1409 - Dinophyceae
AAGTCTGGTGCCAGCAGCCGCGGTAATTCCAGCTCCAATAGCGTATATTAAAGTTGTTGCGGTTAAAAAGCTCGTAGTTGGATTTCTGCAGGGGACGACCGGTCCGCCCTCTGGGTGAGTATCTGGCTTGGCCTTTGCATCTTCTTGGAGAACGTAGCTGCACTTGACTGTGTGGTGCGGTATCCTTGACTTTTACTTTGAGGGAATTAGAGTGTTTCAAGCAGGCACACGCCTTGAATACATTAGCATGGAATAATAAGATAGGACCTTGGTTCTATTTTGTTGGTTTCTAGAGCTGNNNNNNNNNNCAGAGGTGAAATTCTTGGATTTGTTAAAGACGGACTACTGCGAAAGCATTTGCCAAGGATGTTTTCATTGATCAAGAACGAAAGTTAGGGGATCGAAGACGATCAGATACCGTCCTAGTCTTAACCATAAACCATGCCGACTAGAGATTGGAGGTCGTTATCTTTACGACTCCTTCAGCACCTTATGAGAAATCAAAGTCTTTGGGTTCCGGGGGGAGTATGGTCGCAAGGCTGAAACTT

>ASV1410  -  Telonemia-Group-2
AAGTCTGGTGCCAGCAGCCGCGGTAATTCCAGCTCCAATAGCGTATATTAAAGTTGTTGCAGTTAAAAAGCTCGTAGTTGGAGTTCAGAGTGAGCTCGTCCGGTCGGCCTAATGGGTCAGAACTGGTTGACTCTCTCTTGTTTGTGGATCCTGCCAGCAGTTAACTCTGTTGGTGTGGAGTCCACATCGTTTACCTTGAAAAAATTAGAGTGTTCAAAGCAGGCGTTTGCTTGAATATATTAGCATGGAATAATGGAATAGGACGCTGGTTCTATTTTGTTGGTTTTGAGAACCAGAGNNNNNNNNNNCAGAGGTGAAATTCTTGGATTTATGAAAGATGAACTTCTGCGAAAGCATTTGCCAAGGATGTTTTCATTAATCAAGAACGAAAGTTAGGGGATCGAAGACGATCAGATACCGTCGTAGTCTTAACCATAAACTATGCCGACTAGGGATTGGGCGTGGTTTGTTCATTGACCCGCTCAGCACCTTACGAGAAATCAAAGTCTTTGGGTTCCGGGGGGAGTATGGTCGCAAGGCTGAAACTT

>ASV1411  -  MAST-7
AAGTCTGGTGCCAGCAGCCGCGGTAATTCCAGCTCCAATAGCGTATATTAAAGTTGTTGCAGTTAAAAAGCTCGTAGTTGGATTTCTGGCGGGAGTCCGGGTCGGCCTTAACGGGTTGCACTGTTGTGACGTCTCGCCGTTTCGAGGGGAATGGGCTCGCTATTAGGTTAGTGTGTTCGGGAACCTCGTCGTTTACTGTGAAAAAATTAGAGTGTTCAAAGCAGGCCTTTGCTGTGAATACATTAGCATGGAATAATAAGATAGGACTGTAGTGCTATTTTGTTGGTTTGCGTACTATNNNNNNNNNNCAGAGGTGAAATTCTTGGATTTATGGAAGATGAACTACTGCGAAAGCATTTACCAAGGATGTTTTCATTAATCAAGAACGAAAGTTAGGGGATCGAAGATGATTAGATACCATCGTAGTCTTAACCATAAACTATGCCGACTCAGGATTGGCCGACGTTGATTTAATGACTCGGTCAGCACTGTATGAGAAATCAAAGTCTTTGGGTTCCGGGGGGAGTATGGTCGCAAGGCTGAAACTT

>ASV1412  -  Chrysochromulinaceae
AAGTCTGGTGCCAGCAGCCGCGGTAATTCCAGCTCCAATAGCGTATATTAAAGTTGTTGCAGTTAGAACGCTCGTAGTCGGATTTCGGGGCGGTCCGACCGGTCTGCCGATGGGTATGCACTGGTCGGAGCGTCCTTTTTGCCGGAGACCGTGCCTACTCTTAACTGAGCGGGGGCGGGAGACGGCACTTTTACTTTGAAAAAATCAGAGTGTTTCAAGCAGGCAGCTCGCTCTTGCATGGATTAGCATGGGATAATGAAATAGGACTTTGGTGCTATTTTGTTGGTTTCGAACACCGNNNNNNNNNNGAGAGGTGAAATTCTCAGACCAGCGGAAGACGAACCACTGCGAAAGCATTTGCCAGGGATGTTTTCACTGATCAAGAACGAAAGTTAGGGGATCGAAGACGATCAGATACCGTCGTAGTCTTAACCATAAACCATGCCGACTAGGGATTGGAGGATGTTCACTGATTGACTCCTTCAGCACCTTACGGGAAACTAAAGTCTTTGGGTTCCGGGGGGAGTATGGTCGCAAGGCTGAAACTT

>ASV1415  -  Dino-Group-I-Clade-4
AAGTCTGGTGCCAGCAGCCGCGGTAATTCCAGCTCCAATAGCGTATATTAAAATTGTTGCGGTTAAAACGCTCGTAGTTGGATATCTGCTAAGGGGTTCCGGTCCTTCCCAGTGAAGAATACGCGGAACTCTTCTTGGCATTTATTCAGGGAAGGTGTTTGCACTTTGTTGTGTGTCACATGATCTGAATTTTTACTTTGAGGAAATGAGAGTGTTTCAAGCAGGCTTTCGCCGTGAATATGATAGCATGGAATAATAGCACAGGACCCCTTTCCAAAGCTGTTGGTTTTTGGAACGANNNNNNNNNNTCAGAGGTGAAATTCTTGGATTTTTTAAAGACGAACTATTGCGAAGGCATCTGCCCAGGATGTTTTTATTGATCAAGAACGAAAGTTAGGGGATCGAAGACGATCAGATACCGTCCTAGTCTTAACCTTAAACTATGCCGGCTGGAGATTGGAGTTGTCAGAATTGTGACATCTTCAGCATCCTGAGAGAAATCGAAGTCTTTGGGTTCCGGGGGGAGTATGGTCGCAAGGCTGAAACTT

>ASV1417  -  Eurotiomycetes
AAGTCTGGTGCCAGCAGCCGCGGTAATTCCAGCTCCAATAGCGTATATTAAAGTTGTTGCAGTTAAAAAGCTCGTAGTTGAACCTTGGGTCTGGCTGGCCGGTCCGCCTCACCGCGAGTACTGGTCCGGCTGGACCTTTCCTTCTGGGGAACCTCATGGCCTTCACTGGCTGTGGGGGGAACCAGGACTTTTACTGTGAAAAAATTAGAGTGTTCAAAGCAGGCCTTTGCTCGAATACATTAGCATGGAATAATAGAATAGGACGTGTGGTTCTATTTTGTTGGTTTCTAGGACCGCCNNNNNNNNNNCAGAGGTGAAATTCTTGGATTTGCTGAAGACTAACTACTGCGAAAGCATTCGCCAAGGATGTTTTCATTAATCAGGGAACGAAAGTTAGGGGATCGAAGACGATCAGATACCGTCGTAGTCTTAACCATAAACTATGCCGACTAGGGATCGGACGGGATTCTATAATGACCCGTTCGGCACCTTACGAGAAATCAAAGTTTTTGGGTTCTGGGGGGAGTATGGTCGCAAGGCTGAAACTT

>ASV1421  -  Dinophyceae_XX
AAGTCTGGTGCCAGCAGCCGCGGTAATTCCAGCTCCAATAGCGTATATTAAAGTTGTTGCGGTTAAAAAGCTCGTAGTTGGATTTCTGCCGAGGACGTCCGGTCCGCCCTCTGGGTGTGTACATGGTACGGCCTGGGCATCTTCTTGGAAAACGTATCTGCACTTGACTGTGTGGTGCGGTATCCAGGACTTTTACTTTGAGGAAATTAGAGTGTTTCAAGCAGGCCTACGCCTTGAATACATTAGCATGGAATAATAAGATAGGACCTCGGTTCTATTTTGTTGGTTTCTAGAGCTGNNNNNNNNNNCAGAGGTGAAATTCTTGGATTTGTTAAAGACGGACTACTGCGAAAGCATTTGCCAAGGATGTTTTCATTGATCAAGAACGAAAGTTAGGGGATCGAAGACGATCAGATACCGTCCTAGTCTTAACCATAAACCATGCCGACTAGAGATTGGAGGTCGTTATCTTTACGACTCCTTCAGCACCTTATGAGAAATCAAAGTCTTTGGGTTCCGGGGGGAGTATGGTCGCAAGGCTGAAACTT

>ASV1424  -  Warnowiaceae
AAGTCTGGTGCCAGCAGCCGCGGTAATTCCAGCTCCAATAGCGTATATTAAAGTTGTTGCGGTTAAAAAGCTCGTAGTTGGATTTCTGCTGAGGACGACCGGTCCGCCCTCTGGGTGAGTATCTGGCTCGACCTTGGCATCTTCTTGAAGAACGTAACTGCACTTGACTGTGTGGTGCGGTATTCAAGACTTTTACTTTGAGGAAATTAGAGTGTTTGAAGCAGGCGCATGCCTTGAATACATTAGCATGGAATAATGAGATAGGACCTTTGTTCTATTTTGTTGGTTTCTAGAACTGNNNNNNNNNNTCAGAGGTGAAATTCTTGGATTTGTTAAAGACGGACTACTGCGAAAGCATTTGCCAAGAATGTTTTCATTGATCAAGAACGAAAGTTAGAGGATCGAAGACGATCAGATACCGTCCTAGTTCTAACCATAAACGATGCCGACTAGGGATCAGCGGGTGTTATTGTATGACCCCGTTGGCACCTTAAGGGAAACCAAAGTTTTTGGGTTCCGGGGGAAGTATGGTTGCAAGGCTGAAACTT

>ASV1426  -  Dino-Group-I-Clade-5
AAGTCTGGTGCCAGCAGCCGCGGTAATTCCAGCTCCAATAGCGTATATTAAAGTTGTTGCGGTTAAAAAGCTCGTAGTTGGATTTCTGTCGTTGACCTGCAGTCCGGCCTCTGTGTTTGGTACTTGTAGTCGTCAACGGCATCTTCCTGGGGACTGTATCTGCTCTTCATTGAGTGGTGCATAATCCAGGACTTTTACTTTGAAGAAATAGGAGTGTTTCAAGCAGGCATGCGCCGTGAACACGTTAGCATGGAATAATAGCATCGGACCTCGCTCCAAAGCTGTTGGTTTCTTGGAANNNNNNNNNNCAGAGGTGAAATTCTTGGATTTGTTGAAGACGGACTACTGCGAAAGCATCTGCCAAAGATGTTCTCATTGATCAAGAACGAAAGTTAGGTGATCGAAGACGATCAGATACCGTCCTAGTCTTAACCATAAACTATGCCGACTGGAGATCGGGGGTCGTTAACTTTGTGACGCCCTCTGCATCTTGAGAGAAATCAAAGTCTTTGGGTTCCGGGGGGAGTATGGTCGCAAGGCTGAAACTT

>ASV1427  -  Strombidiidae
AAGTCTGGTGCCAGCAGCCGCGGTAATTCCAGCTCCAATAGCGTATATTAAAGTTGTTGCAGTTAAAAAGCTCGTAGTTGGATTTCTGGGAGGGTGCCAATGTCCGTCGTAGTACGTGCTGCAGCGGCGCCCTTCCATCCTTCTGTTAACGACTTTGGGCATTCATTTGCTGGAGTCGGGCTCAGATATTTTACCTTGAGAAAATTAGAGTGTTTCAGGCAGGCCAAGCCGGAATACATTAGCATGGAATAATGGAATAGGACTACGGTCTCTTTGTTGGTTTGAGGGACTGCAGTAANNNNNNNNNNTTGTCAGAGGTGGAATTCTCGGATTTGTTAAAGACTAACTTATGCGAAAGCATTTGCCAAGGATGTTTTCATTAATCAAGAACGAAAGTTAGGGGATCAAAGACGATCAGATACCGTCCTAGTCTTAACCATAAACTATGCCGACTCGGGATCGGGGGCGCGAACTATCCGCCTTCGGCACCGTATGAGAAATCAAAGTCTTTGGGTTCTGGGGGGAGTATGGTCGCAAGGCTGAAACTT

>ASV1428  -  Heterocapsaceae
AAGTCTGGTGCCAGCAGCCGCGGTAATTCCAGCTCCAATAGCGTATATTAAAGTTGTTGCGGTTAAAAAGCTCGTAGTTGGATTTCTGCCGAGGACGACCGGTCCGCCCTCTGGGTGCGTATCTGGCTCGGCCTGGGCATCTTCTTGGAGAACGTGTCTGCACTTGACTGTGTGGTGCGGTATCCAGGACTTTTACTTTGAGGAAATTAGAGTGTTTCAAGCAGGCACACGCCTTGAATACATTAGCATGGAATAATAAGATAGGACCTCGGTTCTATTTTGTTGGTTTCTAGAGCTGNNNNNNNNNNCAGAGGTGAAATTCTTGGATTTGTTAAAGACGGACTACTGCGAAAGCATTTGCCAAGGATGTTTTCATTGATCAAGAACGAAAGTTAGGGGATCGAAGACGATCAGATACCGTCCTAGTCTTAACCATAAACCATGCCGACTAGAGATTGGAGGTCGTTATCCATACGACTCCTTCAGCACCTTATGAGAAATCAAAGTCTTTGGGTTCCGGGGGGAGTATGGTCGCAAGGCTGAAACTT

>ASV1429  -  Prymnesiaceae
AAGTCTGGTGCCAGCAGCCGCGGTAATTCCAGCTCCAATAGCGTATATTAAAGTTGTTGCAGTTAAAACGCTCGTAGTCGGATTTCGGGGCGGGGCCGCCGGTCTGCCGATGGGTATGCACTGGCGGTCGCGTCCTTCCTTCCGGAGACTGGCCCTACTCTTAACTGAGCGGGGTCGGGAGTCGGATCGTTTACTTTGAAAAAATCAGAGTGTTTCAAGCAGGCAGCTCGCTCTTGCATGGATTAGCATGGGATAATGAAATAGGACTTTGGTGCTATTTTGTTGGTTTCGAACACCGNNNNNNNNNNAGAGAGGTGAAATTCTCAGACCAGCGGAAGACGAACCACTGCGAAAGCATTTGCCAGGGATGTTTTCACTGATCAAGAACGAAAGTTAGGGGATCGAAGACGATCAGATACCGTCGTAGTCTTAACCATAAACCATGCCGACTAGGGATTGGCGGATGTCCTTCTTTGACTCCGTCAGCACCTTAAGGGAAACTATAGTCTTTGGGTTCCGGGGGGAGTATGGTCGCAAGGCTGAAACTT

>ASV1430 - Dinophyceae
AAGTCTGGTGCCAGCAGCCGCGGTAATTCCAGCTCCAATAGCGTATATTAAAGTTGTTGCGGTTAAAAAGCTCGTAGTTGGATTTCTGCTGAGGACGACCGGTCCGCCCTCTGGGTGAGTATCTGGCTCGGCCTTGGCATCTTCTTGGAGAACGTAGCTGCACTTGACTGTGTGGTGCGGTATCCAGGACTTTTACTTTGAGGAAATTAGAGTGTTTCAAGCAGGCACACGCCTTGTATACATTAGCATGGAATAATAAGATAGGACCTCGGTTCTATTTTGTTGGTTTCTAGAGCTGNNNNNNNNNNCAGAGGTGAAATTCTTGGATTTGTTAAAGACGGACTACTGCGAAAGCATTTGCCAAGGATGTTTTCATTGATCAAGAACGAAAGTTAGGGGATCGAAGACGATCAGATACCGTCCTAGTCTTAACCATAAACCATGCCGACTAGAGATTGGAGGTCGTTATTTCTACGACTCCTTCAGCACCTTATGAGAAATCAAAGTCTTTGGGTTCCGGGGGGAGTATGGTCGCAAGGCTGAAACTT

>ASV1431  -  RAD-A_Xc
AAGTCTGGTGCCAGCAGCCGCGGTAATTCCAGCTCCAATAGCGTATACTAACGTTGTTGCAGTTAAAAAGCTCGTAGTTGGATTTCTGACGATGGTTGGTCCAGTGCGACCGCGTGTTGCATTAACCATACTATTGTCAACATATGTGATGAGTTGGTGTGGTCAATTTGGTTTGATCCGCCATTTAATCGCTCGTTTACTTTGAGAAAATTAGAGTGTTCAAAGCAGGCATTTTGCCTTGAATATGTTAGCATGGAATAATAGCATAGGACTTTGGTTCTATTTGTTGGTTGTTCGANNNNNNNNNNGCGAGAGGTGAAATTCTTGGACCTTGGGAAGACGAACAGCTGCGAAAGCGTTTGCCTAGGACGTTCTCTTTAATCAAGAACGAAAGTTGGGGGATCGAAGACGATCAGATACCGTCGTAGTCTCAACTATAAACTATGCCAGCTAGGGATCGGTGGTACTTCGTCACGAGTCCATCGGCACCTTACGAGAAATCAAAGCATTTGGGTTCCGGGGGGAGTATGGTCGCAAGGCTGAAACTT

>ASV1433  -  Bacillariaceae
AAGTCTGGTGCCAGCAGCCGCGGTAATTCCAGCTCCAATAGCGTATATTAAAGTTGTTGCAGTTAAAAAGCTCGTAGTTGGATTTGTGGTGTACTTCGGCGGCCCGTCACTATGTGATGGAGCTTGCTGAAGTCGCCATCCTTGGGTGGATCCTGTGTGGCATTAAGTTGTCGTGCAGGGGATGCCCATCGTTTACTGTGAAAAAATTAGAGTGTTCAAAGCAGGCTTATGCCGTTGAATATATTAGCATGGAATAATAAGATAGGACCTTGGTACTATTTTGTTGGTTTGCGCACCANNNNNNNNNNTCAGAGGTGAAATTCTTGGATTTTTGAAAGACGAACTACTGCGAAAGCATTTACCAAGGATGTTTTCATTAATCAAGAACGAAAGTTAGGGGATCGAAGATGATTAGATACCATCGTAGTCTTAACCATAAACTATGCCGACAAGGGATTGGTGGAGTTTCGTTATGTCTCCATCAGCACCTTATGAGAAATCACAAGTCTTTGGGTTCCGGGGGGAGTATGGTCGCAAGGCTGAAACTT

>ASV1435  -  Dino-Group-II-Clade-16
AAGTCTGGTGCCAGCAGCCGCGGTAATTCCAGCTCCAATAGCGTATATTAAAGTTGTTGCGGTTAAAAAGCTCGTAGTTGGATTTCTGTCGAGAACGCGCGGTCCACGCTTTGCGTGAGCATCTGTGTCGGTCTTGGCATCCTCTGGGGGATCGTTTCTGCGCTTGATTGCGTGGAGCGGAACTTCAGACTTTTACTTTGAGGAAATTAGAGTGTTCACGGCAGGCAAACGTCTTGAATACATTAGCATGGAATAATAACATAGGACCTTGGTTCTATTTTGTTGGTTTCTAGAGCTGNNNNNNNNNNCAGAGGTGGAATTCTTGGATTGCGTTACGACGAACTACTGCGAAAGCATTTGCCAAGGATGTTTTCATTGATCAAGAACGAAAGTTAGGGGATCGAAGACGCTTAGATACCGTCGTAGTCTTAACCATAAACTATGCCGACTAGAGATTGGAGGTCGTTTTTTTTATGACTCCTTCAGCACCTTATGAGAAATCAAAGTTTTTGGGTTCCGGGGGGAGTATGGTCGCAAGGCTGAAACTT

>ASV1437  -  Ephelotidae
AAGTCTGGTGCCAGCAGCCGCGGTAATTCCAGCTCCGATAGCGTATATTAATGCTGTTGCAGTTAAAAAGCTCGTAGTTGAAACTCCGGCAAGATTCAATCTTGTCTGCCTGTAAGGATTTACGATGAAGAAATGACTTGTTCTTCTAAGCAGGCTTTTACCGTGAACAAAATAGAGTGCTCAAAGCAGGCGTTTGCTTGAATAATACAGCATGGAATAATAAAATAGGACTTTATCCATTTTATTGGTTATTGGATGAAGTAATGATTAACAGAAACAGTTGGGGGCATCAGTACTTNNNNNNNNNNTTAATAGTCAGAGGTGAAATTCTTAGATTTATTAAAGACTAACTAATGCGAAAGCATTTGCCAAGGATGTTTTCATTAATCAAGAACGAAAGTTAGGGGATCAAAGACGATTAGATACCGTCGTAGTCCTAACCATAAACTATACCGACTAGGGATTGGTGAGGAAAACCCTCATCAGCACCTAATGAGAAATCAAAGTCTTTGGGTTCTTGGGGGAGTATGGTCGCAAGGCTGAAACTT

>ASV1439  -  Dino-Group-II-Clade-10-and-11
AAGTCTGGTGCCAGCAGCCGCGGTAATTCCAGCTCCAATAGCGTATATTAAAGTTGTTGCGGTTAAAAAGCTCGTAGTTGGATTTCTGTGGAAAACGTCCGGTCCGCACTTCGTGCGTGTATCTGGCACGGTTTCTGCATCCTCGCGGGGAACGTTTGCGCTTCATTGCGTGGGCGGGATTCGTGACTTTTACTTTGAGGAAATTAGAGTGTTCACGGCAGGCTTTCGCCTTGAATACATTAGCATGGAATAATAATATAGGACCTTGGTTCTATTTTGTTGGTTTCTAGAACTAAGGNNNNNNNNNNCAGAGGTGGAATTCTTGGATTGCGTTACGACGAACTACTGCGAAAGCATTTGCCAAGGATGTTTTCATTGATCAAGAACGAAAGTATGGGGATCGAAGATGATTAGATACCGTCGTAGTCTATACCATAAACTATGCCGACTAGAGATTGGAGGTCGTTCTTTATTTGACTCCTTCAGCACCTTATGAGAAATCAAAGTCTTTGGGTTCCGGGGGGAGTATGGTCGCAAGGCTGAAACTT

>ASV1442  -  Dino-Group-I-Clade-5
AAGTCTGGTGCCAGCAGCCGCGGTAATTCCAGCTCCAATAGCGTATATTAAAGTTGTTGCGGTTAAAAAGCTCGTAGTTGGATTTCTGTCGGTGAGTGAAAGTCCGCTCTCAGTGGTTGGTACTTTTCACGCCACCGGCATCTTCCTGGGGATTGTGTCTGCTCTTTGTTGAGTGGCGCATAATCCAGGACTTTTACTTTGAAGAAATGAGAGTGTTTCAAGCAGGCCTACGCCGTGAATACGTTAGCATGGAATAATAGCATCGGACCTCGTTCCAAAGCTGTTGGTTTCTTGGACCNNNNNNNNNNCAGAGGTGAAATTCTTGGATTTGTTGAAGACGGACTACTGCGAAAGCATCTGCCAAAGATGTTCTCATTGATCAAGAACGAAAGTTAGGTGATCGAAGACGATCAGATACCGTCCTAGTCTTAACCATAAACTATGCCGACTGGAGATCGGGGGTCGTTAACTTTGTGACGCCCTCTGCATCTTGAGAGAAATCAAAGTCTTTGGGTTCCGGGGGGAGTATGGTCGCAAGGCTGAAACTT

>ASV1449  -  Thoracosphaeraceae
AAGTCTGGTGCCAGCAGCCGCGGTAATTCCAGCTCCAATAGCGTATATTAAAGTTGTTGCGGTTAAAAAGCTCGTAGTTGGATTTCTGCTGAGGACGACCGGTCCGCCCTCTGGGTGAGTATCTGGCTCGGCCTGGGCATCTTCTTGGAGAACGTAGCTGCACTTGACTGTGTGGTGCGGTATCCAAGACTTTTACTTTGAGGAAATTAGAGTGTTTCAAGCAGGCACACGCCTTGAATACATTAGCATGGAATAATAAGATAGGACCTCGGTTCTATTTTGTTGGTTTCTAGAGCTGNNNNNNNNNNCAGAGGTGAAATTCTTGGATTTGTTAAAGACGGACTACTGCGAAAGCATTTGCCAAGGATGTTTTCATTGATCAAGAACGAAAGTTAGGGGATCGAAGACGATCAGATACCGTCCTAGTCTTAACCATAAACCATGCCGACTAGAGATTGGAGGTCGTTATCTTTACGACTCCTTCAGCACCTTATGAGAAATCAAAGTCTTTGGGTTCCGGGGGGAGTATGGTCGCAAGGCTGAAACTT

>ASV1451  -  Oligotrichida_X
AAGTCTGGTGCCAGCAGCCGCGGTAATTCCAGCTCCAATAGCGTATATTAAAGTTGTTGCAGTTAAAAAGCTCGTAGTTGGATTTCTGGGAGGGTGCCAATGTCCGCCGACGTGCGTGCGCAGCGGCGCCCTTCCATCCTTCTGTTAACGCCTCTTGGCATTCATTTGCTGGTGGCGGGCTCAGATATTTTACCTCGAGAAAATTAGAGTGTTTCAGGCAGGCTAGGCCGGAATACATTAGCATGGAATAATGGAATAGGACTACGGTCTCTTTGTTGGTTTGAGGGACTGCAGTAATNNNNNNNNNNTTGTCAGAGGTGGAATTCTCGGATTTGTTAAAGACTAACTTATGCGAAAGCATTTGCCAAGGATGTTTTCATTAATCAAGAACGAAAGTTAGGGGATCAAAGACGATCAGATACCGTCCTAGTCTTAACCATAAACTATGCCGACTCGGGATCGGGGGCGCGAACTATCCGCCTTCGGCACCGTATGAGAAATCAAAGTCTTTGGGTTCTGGGGGGAGTATGGTCGCAAGGCTGAAACTT

>ASV1453  -  Strombidiidae
AAGTCTGGTGCCAGCAGCCGCGGTAATTCCAGCTCCAATAGCGTATATTAAAGTTGTTGCAGTTAAAAAGCTCGTAGTTGGATTTCTGGGAGGGTGCTAATGTCCGCCGTAGCGCGTGTGCAGCCGCGCCCTTCCATCCTTCTGTTAACGCCTCTTGGCATTTATTTGCTGGTGGCGGGCTCAGATATTTTACCTTGAGAAAATTAGAGTGTTTCAGGCAGGCTAGGCCGGAATATATTAGCATGGAATAATGGAATAGGACTATGGTCTCTTTGTTGGTTTGAGGGACTACAGTAATNNNNNNNNNNTTGTCAGAGGTGGAATTCTCAGATTTGTTAAAGACTAACTTATGCGAAAGCATTTGCCAAGGATGTTTTCATTAATCAAGAACGAAAGTTAGGGGATCAAAGACGATCAGATACCGTCCTAGTCTTAACCATAAACTATGCCGACTCGGGATCGGGGGCGAGCACTATCCGCCTTCGGCACCGTATGAGAAATCAAAGTCTTTGGGTTCTGGGGGGAGTATGGTCGCAAGGCTGAAACTT

>ASV1456  -  he2-lineage
AAGTCTGGTGCCAGCAGCCGCGGTAATTCCAGCTCCAGAAGCGTATATTTAAATTGTTGCTGTTAAAAAGCTCGTAGTTGGATTTCTGGTGTGGTGCGGCTGGTCCGTCGCCGATAGGCGGTCGAGTACTGGCGTTGCGCCTACCATCCCTTCTGGAAAGGCCCGCTGCGCTTCATTGCGTGGTGGGAGTCACCGATCCAGATCGTTTACTTTGAAAAAATTAGAGTGTTTAAAGCAGGCGTCAGCCACTGAATACATTAGCATGGAATAATGAGATAGGACTTTGGCCCTATTTTGTNNNNNNNNNNAGAGGTGAAATTCTTGGATTCGTTAAAGACTAACTAATGCGAAAGCATTCACCAAGGATGTCTTCTTTAATCAAGAACGAAAGTTGGGGGATCGAAGACGATCAGATACCGTCGTAGTCTCAACCATAAACTATACCGACTAGGGATCAGCGGACGTTGTTTTTATCGACTCCGTTGGCACCTTATGAGAAATCAAAGTCTTTGGGTTCAGGGGGGAGTATGGTCGCAAGGCTGAAACTT

>ASV1461  -  Tontoniidae
AAGTCTGGTGCCAGCAGCCGCGGTAATTCCAGCTCCAATAGCGTATATTAAAGTTGTTGCAGTTAAAAAGCTCGTAGTTGGATTTCTGCCAGGGTGCCAATGTCCGCCGAAGTGCGTGCGCAGCGGCGCCCTCGCATCCTTCTGTTAACGCCTCTCGGCATTCACTTGCCGGTGGTGGGCTCAGATAATTTACCTTGAGAAAATTAGAGTGTTTCAGGCAGGCTAGGCCGGAATACATTAGCATGGAATAATGGAATAGGACTACGGTCTCGTTGTTGGTTTGAGGGACTGGAGTAATNNNNNNNNNNTTGTCAGAGGTGAAATTCTCAGATTTGTTAAAGACTAACTTATGCGAAAGCATTTGCCAAGGATGTTTTCATTAATCAAGAACGAAAGTTAGGGGATCAAAGACGATCAGATACCGTCCTAGTCTTAACCATAAACTATGCCGACTCGGGATCGGGGGCGCGTACTATCCGCCTTCGGCACCGTATGAGAAATCAAAGTCTTTGGGTTCTGGGGGGAGTATGGTCGCAAGGCTGAAACTT

>ASV1462  -  Choreotrichida-Tintinnina_X
AAGTCTGGTGCCAGCAGCCGCGGTAATTCCAGCTCCAATAGCGTATATTAAAGTTGTTGCAGTTAAAAAGCTCGTAGTTGGATTTCTGGTGGCGAGATACCATACGCCCGCGCGTTTTTGGTAGCTCTCCACCATCCTTCTGTTAACCTAGATTAGACTTTACTGGCTGTTTAGGAGCCCAGATATTTTACCTTGAGAAAATTAGAGTGTTTCAGGCAGGCTTGCGCCCGGATACATTAGCATGGAATAATGGAATAGGACTTTTACCTCTTCTGTTGGTCTAAGGGGTCGAAGTAATNNNNNNNNNNCTGTCAGAGGTGAAATTCTTGGATTTGTTAAAGACTAACTTATGCGAAAGCATTTGCCAAGGATGTTTTCATTAATCAAGAACGAAAGTTAGGGGATCAAAGACGATCAGATACCGTCCTAGTCTTAACCATAAACTATGCCGACTCGGGATCGGGAGCGTGAGTTATCCGCTTTCGGCACCGTATGAGAAATCAAAGTCTTTGGGTTCTGGGGGGAGTATGGTCGCAAGGCTGAAACTT

>ASV1464  -  Syracosphaerales_X
AAGTCTGGTGCCAGCAGCCGCGGTAATTCCAGCTCCAATAGCGTATATTAAAGTTGTTGCAGTTAAAACGCTCGTAGTCGGATTTCGGGGCGGGCCGACCGGTCTGCCGATGGGTATGCACTGGCCGGCGCGTCCTTCCTTCCGGAGACCGCGCCTACTCTTAGCTGAGCGGGCGCGGGAGACGGATCGTTTACTTTGAAAAAATCAGAGTGTTTCAAGCAGGCAGCTCGCTCTTGCATGGATTAGCATGGGATAATGAAATAGGACTTTGGTGCTATTTTGTTGGTTTCGAACACCGNNNNNNNNNNGAGAGGTGAAATTCTCAGACCAGCGGAAGACGAACCACTGCGAAAGCATTTGCCAGGGATGTTTTCACTGATCAAGAACGAAAGTTAGGGGATCGAAGACGATCAGATACCGTCGTAGTCTTAACCATAAACCATGCCGACTAGGGATTGGAGGATGTTCCATTTGTGACTCCTTCAGCACCTTTCGGGAAACTAAAGTCTTTGGGTTCCGGGGGGAGTATGGTCGCAAGGCTGAAACTT

>ASV1465  -  Dino-Group-II-Clade-16
AAGTCTGGTGCCAGCAGCCGCGGTAATTCCAGCTCCAATAGCGTATATTAAAGTTGTTGCGGTTAAAAAGCTCGTAGTTGGATTTCTGTCGAGGACGGTCGGTCCACACTTTGTGTGAGTATCTGATTCGGCCTTGGCATCCTCCTGGGGTACGTTTCTGCGCTTGATTGCGTGGAGCGGAATTCAGGACTTTTACTTTGAGGAAATTAGAGTGTTCACGGCAGGCAAACGCCTTGAATATATTAGCATGGAATAATAATATAGGACCTTTGTTCTATTTTGTTGGTTTCTAGAGCGANNNNNNNNNNCAGAGGTGGAATTCTTGGATTGCGTTACGACAAACTACTGCGAAAGCATTTGCCAAGGATGTTTTCATTGATCAAGAACGAAAGTTAGGGGATCGAAGACGCTTAGATACCGTCGTAGTCTTAACCATAAACTATGCCGACTAGAGATTGGTGGTCGTTCTTTTTATGACTCCATCAGCACCTTATGAGAAATCAAAGTCTTTGGGTTCCGGGGGGAGTATGGTCGCAAGGCTGAAACTT

>ASV1466  -  Dino-Group-II-Clade-26
AAGTCTGGTGCCAGCAGCCGCGGTAATTCCAGCTCCAATAGCGTATATTAAAGTTGTTGCGGTTAAAAAGCTCGTAGTTGGATTTCTGTTGAGGAAGTCCGGTCCGCACTTTGTGCGTGATCTGGTTCTGCCTCGGCATCCTCGCGGGGAACGTGCTGCGCTTGATTGCGTGGTGCGGTATTCGCGACTTTTACTTTGAGGAAATTAGAGTGTTCACGGCAGGCAATCGCCTTGAATACGTTAGCATGGAATAATAATATAGGACCTTGGTTCTATTTTGTTGGTTTCTAGAACTAAGNNNNNNNNNNCAGAGGTGAAATTCTTGGATTGTTACTCGACAAACTACTGCGAAAGCATTTGCCAAGGATGTTTTCATTGATCAAGAACGAAAGTAAGGGGATCGAAGACGATTAGATACCGTCGTAGTCTTTACCATAAACTATGCCAACTAGAGATTGGAGGTCGTTCTTTTTATGACTCCTTCAGCACCTTATGAGAAATCAAAGTCTTTGGGTTCCGGGGGGAGTATGGTCGCAAGGCTGAAACTT

>ASV1467  -  Kathablepharidida_X
AAGTCTGGTGCCAGCAGCCGCGGTAATTCCAGCTCTAATAGCGTATATTAATGTTGTTGCAGTTAAAAAGCTCGTAGTTGGATTTTGGTGTTTGACAAATGGTCTGCCTTTCGGTGTGCACTGTTTGTTGGCACTTCTTTTCTGGGGAACTCACTGCTCTTAATTGAGGGGTGCTGTAACGCAGATCGTTTACTTTGAAAAAATTAGAGTGTTCAAAGCAGGCCAACGCATTGAATACATTAGCATGGAATAATGGAATAGGACTTTGGTCTTATTTTGTTGGTTTCTAAGGCCGAGGNNNNNNNNNNTCAGAGGTGAAATTCTTGGATTTACGGAAGATAAACTACTGCGAAAGCATTCGCCAAGGATGTTTTCATTAATCAAGAACGAAAGTTAGGGGATCGAAGACGATCAGATACCGTCGTAGTCTTAACCATAAACCATGCCGACTAGGGATCAGCAGACGTTCTTTAACGACTCTGTTGGCACCTTGTGAGAAATCAAAGTTTTTGGGTTCCGGGGGGAGTATGGTCGCAAGGCTGAAACTT

>ASV1468 - Dinophyceae
AAGTCTGGTGCCAGCAGCCGCGGTAATTCCAGCTCCAATAGCGTATATTAAAGTTGTTGCGGTTAAAAAGCTCGTAGTTGGATTTCTGCCGAGGACGACCGGTCCGCCCTCTGGGTGAGCATCTGGCTCGGCCTTGACATCTTCTTGGTGAACGTAGCTGCACTTGACTGTGTGGTGCGGTACCCAGGACTTTTACTTTGAGGAAATTAGAGTGTTTCAAGCAGGCATACGCCTTGAATACATTAGCATGGAATAATAAGATAGGACCTTGGTTCTATTTTGTTGGTTTCTAGAGCTGNNNNNNNNNNCAGAGGTGAAATTCTTGGATTTGTTAAAGACGGACTACTGCGAAAGCATTTGCCAAGGATGTTTTCATTGATCAAGAACGAAAGTTAGGGGATCGAAGACGATCAGATACCGTCCTAGTCTTAACCATAAACCATGCCGACTAGAGATTGGAGGTCGTTATCTTTACGACTCCTTCAGCACCTTATGAGAAATCAAAGTCTTTGGGCTCCGGGGGGAGTATGGTCGCAAGGCTGAAACTT

>ASV1475  -  Dino-Group-II-Clade-25
AAGTCTGGTGCCAGCAGCCGCGGTAATTCCAGCTCCAATAGCGTATATTAAAGTTGTTGCGGTTAAAAAGCTCGTAGTTGGATTTCTGTTGAGGAGCGGTGGTCCGGATAACGTCCGTGTATCTACTTGCGCCTTGGCATCCTCCAGATAAACCTTTCTGCGCTTGATTGCGTGGTAGGCGCTCTGGACTTTTACTTTGAGGAAATTAGAGTGTTCACGGCAGGCCTTCGCCTTGAATATATTAGCATGGAATAATAATATAGGATCTCGGTTCTATTTTGTTGGTTTCTAGAATTGANNNNNNNNNNTCAGAGGTGGAATTCTTGGATTGTGTTGCGACGAACTACTGCGAAAGCATTTGCCAAGGATGTTTTCATTGATCAAGAACGAAAGTAAGGGGATCGAAGACGATTAGATACCGTCGTAGTCTTTACCATAAACTATGCCAACTAGAAATGGGGCGTCGTTCACTTATGACATGCTCCGCGTCTTATGAGAAATCAAAGTCTTTGGGTTCCGGGGGGAGTATGGTCGCAAGGCTGAAACTT

>ASV1478  -  Picozoa_XXXX
AAGTCTGGTGCCAGCAGCCGCGGTAATTCCAGCTCCAATAGCGTATATTAAAGTTGTTGCAGTTAAAAAGCTCGTAGTCGGATTTTGGCATCACGCCGAACTGTCAGCCGATTGGTTTGTACGGTTTGGCGGGTGCTCTCCTTCCGGAAGCTCGTTCCCTTCTTAGTTGACGGGTTCGATGGTTCCGGGTCTTTTACTTTGAAAAAATTAGAGTGTTCAAAGCAGGCCTATGCTCTGAATAGGTTAGCATGGAATAATAGAATAGGACTTTGGTTCTATTTTGTTGGTTTCTAGGACCNNNNNNNNNNAGAGGTGAAATTCTTGGATTATCGGAAGATGAACTTCTGCGAAAGCATCTGCCAAGGATGTTTTCATTGATCAAGAACGAAAGTTAGGGGATCGAAGACGATCAGATACCGTCGTAGTCTTAACCATAAACTATGCCGACTAGGGATCTGGAGGCGTTATTTTATACGACCCTTCAGGCACCTTATGAGAAATCAAAGTCTATGGGTTCCGGGGGGAGTATGGTCGCAAGGCTGAAACTT

>ASV1479  -  Dino-Group-I-Clade-4
AAGTCTGGTGCCAGCAGCCGCGGTAATTCCAGCTCCAATAGCGTATATTAAAATTGTTGCGGTTAAAACGCTCGTAGTTGGATATCTGTGAGCGGGTTCCGGTCCTGCCCAGTGCAGATTACACGGAACTCTGCTCGCATTTGTTCAGGGAGGGTGGATGTACTTCACTGTATGACCACATGATCTGAATTTTTACTTTGAGGAAATGAGAGTGTTCCAAGCAGGCAATCGCCGTGAATATGATAGCATGGAATAATAGCACAGGACTCTTGGTTCAATGCTGTTGGTTGATTGAACTNNNNNNNNNNTCAGAGGTGAAATTCTTGGATTTTTTAAAGACGAACAATTGCGAAGGCATCTACCCAGGATGTTTTTGTTGATCAAGAACGAAAGTTAGGGGATCGAAGACGATCAGATACCGTCCTAGTCTTAACCTTAAACTATGCCGGCTGGAGATTGGAGTCGTCAGATTTGTGACGTCTTCAGCATCCTATGAGAAATCTAAGTCTTTGGGTTCCGGGGGGAGTATGGTCGCAAGGCTGAAACTT

>ASV1480  -  Dino-Group-I-Clade-5
AAGTCTGGTGCCAGCAGCCGCGGTAATTCCAGCTCCAATAGCGTATATTAAAGTTGTTGCGGTTAAAAAGCTCGTAGTTGGATTTCTGTCGGTGAGTATCAGTCCGCCCACAGCGGTAGGTACGTGATGTTTCACCGGCATCTTCCTGGGGAATGTGTCTGCTCTTTACTGAGTGGTACATGAGCCAGGACTTTTACTTTGAAGAAATGAGAGTGTTTCAAGCAGGCATGCGCCGTGAATACGTTAGCATGGGATAATAGCATCGGACCTCGTTCCAAAGCTGTTGGTTTCTTGGACCNNNNNNNNNNCAGAGGTGAAATTCTTGGATTTGTTGAAGACGGACTACTGCGAAAGCATCTGCCAAAGATGTTCTCATTGATCAAGAACGAAAGTTAGGTGATCGAAGACGATCAGATACCGTCCTAGTCTTAACCATAAACTATGCCGACTGGAGATCGGGGGTCGTTAATTATGTGACGCCCTCTGCATCTTGAGAGAAATCAAAGTCTTTGGGTTCCGGGGGGAGTATGGTCGCAAGGCTGAAACTT

>ASV1481  -  MAST-10
AAGTCTGGTGCCAGCAGCCGCGGTAATTCCAGCTCCAATAGCGTATATTAAAGTTGTTGCAGTTAAAAAGCTCGTAGTTGGATTTCTGGCGGGAGCGACCGGTCGGCGCTTAACGGCGTGTGCACTGGAGTTGTCTCTTGCCATCCTTGAGGAGAACGTGTCTGGCATTAAGTTGTCGGGCTTGGGATCCTCATCGTTTACTGTGAAAAAATTAGAGTGTTTAAAGCAGGCATTTGCTGTGAATACATTAGCATGGAATAATAAGATAGGACTTTGGTGCTATTTTGTTGGTTTGCGTNNNNNNNNNNCAGAGGTGAAATTCTTGGATTTATGGAAGACGAACAACTGCGAAAGCATTTACCAAGGATGTTTTCATTAATCAAGAACGAAAGTTAGGGGATCGAAGATGATTAGATACCATCGTAGTCTTAACCATAAACTATGCCGACTAGGGATTGGGCGTCGATAATTTAATGTCATGCTCAGCACCTTATGAGAAATCAAAGTCTTTGGGTTCCGGGGGGAGTATGGTCGCAAGGCTGAAACTT

>ASV1482  -  Taxopodida
AAGTCTGGTGCCAGCAGCCGCGGTAATTCCAGCTCCAATAGCGTATACTAACGTTGTTGCAGTTAAAAAGCTCGTAGTTGGATTTCTGTATTGGTTAGCCGGCCGGCGCTTACGCGTTGCAGCTAGGTTTAATCGATGCATCTTGTCACAATAGACACTGGCTTTAACTAGTTGGTGCTCTGGACTGACTCGTTTACTTTGAGAAAATTAGAGTGTTCAAAGCAGGCTATCGCCTTGAATATGTTAGCATGGAATAATGATATAGGACTTTGGTTCTATTTTATTGGTTGTTCGAGGANNNNNNNNNNCGAGAGGTGAAATTCTTGGACCTTCGGAAGACTAACAACTGCGAAAGCATTTGCCTAGGATGTTCTCTTTAATCAAGAACGAAAGTTGGGGGATCGAAGACGATCAGATACCGTCGTAGTCTCAACTATAAACTATGCCAGCTAGGGATTGGTGGATGTTTGTTTACGACTCCATCAGCACCTTATGAGAAATCAAAGCATTTGGGTTCCGGGGGGAGTATGGTCGCAAGGCTGAAACTT

>ASV1487  -  Licnophoridae
AAGTCTGGTGCCAGCAGCCGCGGTAATTCCAGCTCCAATAGCGTATATTAAAGTTGTTGCAGTTAAAAAGCTCGTAGTTGGATTTCTGCGGGCGCTGCGTCGGCTCCCGAGAGGAGAAGGCGGGGCGCGCGCATCGTTCTGTCAGCTCGGGCCTGGCTCTCAGAGTCGGGCACGCGCGCAGATGTTTTACCTTGAGGAAATTAGAGTGTTTCAGGCAGGCTTAGCCGGAATACGCTAGCATGGAATAATGGCGAGGACTTGGGCCTCATTCGTTGGTTTGGGGGCCAGAGTAATGGTTNNNNNNNNNNAATTGTCAGAGGTGAAATTCTTGGATTTTTTAAAGACTAACTTGTGCGAAAGCATTTGTCAAGGATGTTTTCATTAATCAAGAACGAAAGTTAGGGGATCAAAGACGATCAGATACCGTCCTAGTCCTATACCATAAACTATGCCGACTCGGGATTGGGCGAGTCTTCACTCGTTCAGCACCGTCCGAGAAATCAAAGTCTTCGGGTTCTGGGGGGAGTATGGTCGCAAGGCTGAAACTT

>ASV1492  -  Dino-Group-II-Clade-23
AAGTCTGGTGCCAGCAGCCGCGGTAATTCCAGCTCCAATAGCGTATATTAAAGTTGTTGCGGTAAAAAAGCTCGTAGTTGGATTTCTACCGAAGATAGCCGGTCGGGTCTTCGACCTTGTATCTGGTTTTGTCTTTGGTATCCTCATGGGGAACGTTGCTGCGCTTCACTGCGTGGTGCGGTATCCATGACTTTTACTTTGAGGAAATTAGAGTGTTCACGGCAGGCAAACGCCCTGAATATATTAGCATGGAATAATAACATAGGATCTTCGTCCTATTTTGTTGGTTTCTAGGGCTNNNNNNNNNNCAGAGGTGGAATTCTTGGATTGCGTTGCGACAAACTACTGCGAAAGCATTTGCCAAGGATGTTTTCATTGATCAAGAACGAAAGTAAGGGGATCGAAGACGATTAGATACCGTCGTAGTCTTTACCATAAACTATGCCAACTAGGGATCGGTGGTCGTTCTTTCTATGACTCCATCGGCACCTTATGAGATATCAAAGTTTTTGGGTTCCGGGGGGAGTATGGTCGCAAGGCTGAAACTT

>ASV1493  -  Gymnodiniaceae
AAGTCTGGTGCCAGCAGCCGCGGTAATTCCAGCTCCAATAGCGTATATTAAAGTTGTTGCGGTTAAAAAGCTCGTAGTTGGATTTCTGCTGAGGACGACCGGTCCGCCCTCTGGGTGAGCATCTGGCTCGGCCTTGGCATCTTCTTGGTGAACGTAGCTGCACTTGACTGTGTGGTGCGGTACCCAGGACTTTTACTTTGAGGAAATTAGAGTGTTTCAAGCAGGCATACGCCTTGAATACATTAGCATGGAATAATAAGATAGGACCTTGGTTCTATTTTGTTGGTTTCTAGAGCTGNNNNNNNNNNCAGAGGTGAAATTCTTGGATTTGTTAAAGACGGACTACTGCGAAAGCATTTGCCAAGGATGTTTTCATTGATCAAGAACGAAAGTTAGGGGATCGAAGACGATCAGATACCGTCCTAGTCTTAACCATAAACCATGCCGACTAGAGATTGGAGGTCGTTATCTTTACGACTCCTTCAGCACCTTATGAGAAATCAAAGTCTTTGGGCTCCGGGGGGAGTATGGTCGCAAGGCTGAAACTT

>ASV1494  -  Strombidiidae
AAGTCTGGTGCCAGCAGCCGCGGTAATTCCAGCTCCAATAGCGTATATTAAAGTTGTTGCAGTTAAAAAGCTCGTAGTTGGATTTCTGGGAGCGTGCCAATGTCCGCCCTGTGCGAGCGCAGCGGCGCGCTTCCATCCTTCTGTTAACGCCTCTTGGCATTCACTTGCTGGTGGCGGGCTCAGATATTTTACCTTGAGAAAATTAGAGTGTTTCAGGCAGGCTAGGCCGGAATACATTAGCATGGAATAATGGAATAGGACTACGGTCTCTTTGTTGGTTTGAGGGACTGCAGTAATGNNNNNNNNNNTTGTCAGAGGTGGAATTCTCAGATTTGTTAAAGACTAACTTATGCGAAAGCATTTGCCAAGGATGTTTTCATTAATCAAGAACGAAAGTTAGGGGATCAAAGACGATCAGATACCGTCCTAGTCTTAACCATAAACTATGCCGACTCGGGATCGGGGGCGAGCACTATCCGCCTTCGGCACCGTATGAGAAATCAAAGTCTTTGGGTTCTGGGGGGAGTATGGTCGCAAGGCTGAAACTT

>ASV1495  -  Dino-Group-II-Clade-1
AAGTCTGGTGCCAGCAGCCGCGGTAATTCCAGCTCCAATAGCGTATATTAAAGTTGTTGCGGTAAAAAAGCTCGTAGTTGGATTTCTGTTGAGGACGACCGGTCCATACCACGTATGCGCATCTGGCTCGGCCTCGGCATCCTCTCGAAAGACGTTTCTGCGCTTGATTGCGTGGAGCGGATCTCGGGACTTTTACTTTGAGGAAATTAGAGTGTTCACGGCAGGCTATCGCCAGAATACATTAGCATGGAATAATACTATAGGATCTCGGTTCTATTTTGTTGGTTTCTAGAATTGANNNNNNNNNNTCAGAGGTGGAATTCTTGGATTGTGTTGCGACGAACTACTGCGAAAGCATTTGCCAAGGATGTTTTCATTGATCAAGAACGAAAGTAAGGGGATCGAAGACGATTAGATACCGTCGTAGTCTTTACCATAAACTATGCCAACTAGAGATGGGGCATCGTTCACTTACGACTTGCTCCGCACCTTATGAGATATCAAAGTCTTTGGGTTCCGGGGGGAGTATGGTCGCAAGGCTGAAACTT

>ASV1496  -  Choreotrichida_X
AAGTCTGGTGCCAGCAGCCGCGGTAATTCCAGCTCCAATAGCGTATATTAAAGTTGTTGCAGTTAAAAAGCTCGTAGTTGGATTTCTGGCAGTGTGACTCCGGCCGGCATGACGTCGGGCCCGGAGCGCGCTACCATCCTTCTGTCAACCTCTGCGGGATTCATTTTCTGCTTTGGGGCTCAGATATTTTACCTTGAGAAAATTAGAGTGTTTCAGGCAGGCTTTCGCCGGAATACATTAGCATGGAATAATGGAAAAGGACTTCATCCACTTCTGTTGGTCTGAGTGGCTGTAGTAANNNNNNNNNNCTGTCAGAGGTGAAATTCTCCGATTTGTTAAAGACTAACTTATGCGAAAGCATTTGCCAAGGATGTTTTCATTAATCAAGAACGAAAGTTAGGGGATCAAAGACGATCAGATACCGTCCTAGTCTTAACCATAAACTATGCCGACTCGGGATCGGAGGCGCGCAAAATCGGTCTTCGGCACCGTATGAGAAATCAAAGTCTTTGGGTTCTGGGGGGAGTATGGTCGCAAGGCTGAAACTT

>ASV1504  -  Ceramiaceae
AAGTCTGGTGCCAGCAGCCGCGGTAATTCCAGCTCTGTAAGCGTATACCAAAGTTGTTGCAGTTAAAACGCTCGTAGTCGGACGTTGGCGGGCGTCGCATGTCAGCCGAAAGGTTGATGTTGAGGCGGCCGCCTTTGTGGAGGGGGGCTTTGTGGTGCTTCATTGTCATCGCAGAGTCGCTGCCACCGTTTACTGTGAAAAAATTAGAGTGTTCAAAGCGGGCGTTTGCCATGAATACATTAGCATGGAATAATAGAATAGGACCTGGTCCTGTTTTGTTGGTTTGTGAGTATCAGGTNNNNNNNNNNACGTTAGAGGTGAAATTCTTGGATCGTCGGAAGACAAACAGCTGCGAAAGCGTCTGCCAAGGACGTTTTCATTGATCAAGAACGAAAGTAAGGGGATCGAAGACGATCAGATACCGTCGTAGTCTTTACCATAAACTATGAGAACTGAGTTTGGGACGTGGCTATTTGGTACGTTCCGCACTCTCCGGGAAACCAAAGTTTTTGCTTTCTGGGGGGAGTATGGTCGCAAGGCTGAAACTT

>ASV1506  -  Oligotrichida_X
AAGTCTGGTGCCAGCAGCCGCGGTAATTCCAGCTCCAATAGCGTATATTAAAGTTGTTGCAGTTAAAAAGCTCGTAGTTGGATTTCTGGGAGGGTGCCAATGTCCGCCGACGTGCGTGCGCAGCGGCGCCCTTCCATCCTTCTGTTAACGCCTCTTGGCATTCATTTGCTGGTGGCGGGCTCAGATATTTTACCTTGAGAAAATTAGAGTGTTTCAGGCAGGCTAGGCCGGAATACATTAGCATGGAATAATGGAATAGGACTACGGTCTCTTTGTTGGTTTGAGGGACTGCAGTAATNNNNNNNNNNTTGTCAGAGGTGGAATTCTCGGATTTGTTAAAGACTAACTTATGCGAAAGCATTTGCCAAGGATGTTTTCATTAATCAAGAACGAAAGTTAGGGGATCAAAGACGATCAGATACCGTCCTAGTCTTAACCATAAACTATGCCGACTCGGGATCGGGGGCGCGAACTATCCGCCTTCGGCACCGTATGAGAAATCAAAGTCTTTGGGTTCTGGGGGGAGTATGGTCGCAAGGCTGAAACTT

>ASV1507  -  Chytriodiniaceae
AAGTCTGGTGCCAGCAGCCGCGGTAATTCCAGCTCCAATAGCGTATATTAAAGTTGTTGCGGTTAAAAAGCTCGTAGTTGGATTTCTGTTAGGGACGACCGTTCCGCCCTCTGGGTGAGTATCTGGCTCGGCCTTGGCATCTTCTTGGAGAACGTTGCTGCACTTGATTGTGTGGTGCGGGATCCAGGACTTTTACTTTGAGGAAATTAGAGTGTTTCAAGCAGGCGCACGCCTTGAATACATTAGCATGGAATAATAAGATAGGACCTTAGTTCTATTTTGTTGGTTTCTAGAATTGNNNNNNNNNNCAGAGGTGAAATTCTTGGATTTGTTAAAGACGGACTACTGCGAAAGCATTTACCAAGGATGTTTTCATTGATCAAGAACGAAAGTTAGGGGATCGAAGACGATCAGATACCGTCCTAGTCTTAACCATAAACCATGCCGACTAGAGATTGGAGGCCGTTATTTATACGACTCCTTCAGCACCTTATGAGAAATCAAAGTCTTTGGGTTCCGGGGGGAGTATGGTCGCAAGGCTGAAACTT

>ASV1508  -  Dino-Group-II-Clade-16
AAGTCTGGTGCCAGCAGCCGCGGTAATTCCAGCTCCAATAGCGTATATTAAAGTTGTTGCGGTTAAAAAGCTCGTAGTTGGATTTCTGTCGAGGACGGTCGGTCCACACTTTGTGTGAGTATCTGATTCGGCCTTGGCATCCTCCTGGGGAACGTTTCTGCGCTTGATTGCGTGGAGCGGAATTCAGGACTTTTACTTTGAGGAAATTAGAGTGTTCACGGCAGGCAAACGCCTTGAATATATTAGCATGGAATAATAATATAGGACCTTTGTTCTATTTTGTTGGTTTCTAGAGCGANNNNNNNNNNCAGAGGTGGAATTCTTGGATTGCGTTACGACAAACTACTGCGAAAGCATTTGCCAAGGATGTTTTCATTGATCAAGAACGAAAGTTAGGGGATCGAAGACGCTTAGATACCGTCGTAGTCTTAACCATAAACTATGCCGACTAGAGATTGGAGGTCGTTCTTTTTATGACTCCTTCAGCACCTTATGAGAAATCAAAGTCTTTGGGTTCCGGGGGGAGTATGGTCGCAAGGCTGAAACTT

>ASV1509  -  MAST-3
AAGTCTGGTGCCAGCAGCCGCGGTAATTCCAGCTCCAATAGCGTATATTAAAGTTGTTGCAGTTAAAAAGCTCGTAGTTGGATTTCTGGTCTGAGCGTCCGGTCCGCCGCTGTGCGGTGTGTACTTGGTATGACTCGGGCCTTCCTTGTAGGGAATGTCTCTGGCATTAATTTGTCGGGGTCGGGAACTGCATCGTTTACTGTGAAAAAATTAGAGTGTTTAAAGCAGGCATTTGCTGTGAATACATTAGCATGGAATAATAAGATAGGACTTTGGTTCTATTTTGTTGGTTGGAGGCNNNNNNNNNNTCAGAGGTGAAATTCTTGGATTTATGAAAGATGAACTTATGCGAAAGCATTTACCAAGGATGTTTTCATTAATCAAGAACGAAAGTTAGGGGATCGAAGAGGATTAGATACCCTCGTAGTCTTAACCATAAACTATGCCGACTTGGGATTGGAGGGCGTATATTTATGACCCCTTCAGCACCATATGAGAAATCAAAGTCTTTGGGTTCCGGGGGGAGTATGGTCGCAAGGCTGAAACTT

>ASV1512  -  Dino-Group-I-Clade-4
AAGTCTGGTGCCAGCAGCCGCGGTAATTCCAGCTCCAATAGCGTATATTAAAATTGTTGCGGTTAAAACGCTCGTAGTTGGATATCTGTGAGCGGGTTCCGGTCCTTCCCAGTGAAGATTACACGGAACTCTGCTCGCATTTGTTCAGGGAGGGTGGATGCACTTCACTGTGTGACCACATGATCTGAATTTTTACTTTGAGGAAATGAGAGTGTTCCAAGCAGGCAATCGCCGTGAATATGATAGCATGGAATAATAGCACAGGACTCTTGGTTCAATGCTGTTGGTTAATTGAACTNNNNNNNNNNTCAGAGGTGAAATTCTTGGATTTTTTAAAGACGAACAATTGCGAAGGCATCTACCCAGGATGTTTTTGTTGATCAAGAACGAAAGTTAGGGGATCGAAGACGATCAGATACCGTCCTAGTCTTAACCTTAAACTATGCCGGCTGGAGATTGGAGTCGTCAGATTTGTGACGTCTTCAGCATCCTATGAGAAATCTAAGTCTTTGGGTTCCGGGGGGAGTATGGTCGCAAGGCTGAAACTT

>ASV1513  -  Foettingeriidae
AAGTCTGGTGCCAGCAGCCGCGGTAATTCCAGCTCCAATAGCGTATATTAAAGTTGTTGCAGTTAAAAAGCTCGTAGTTGAATTTCTAGCTAGCTAATCCGGGGTTTCCTCGTATTAGTTGGCTATCCGACAATGAACCGTGTCGGTCATTAAGTTAATCCCACGGAGAACTGTCATTTTACTTTGAAAAAATTAGAGTGTTTCAGGCAGGCAATTGCCCGAATATCTTAGCATGGAATAATGGAATAGGACTTTGGTTCATTTTATTGGTTATTGAATCAGAGTAATGATTAATAGGNNNNNNNNNNTAATTGTCAGAGGTGAAATTCTTAGATTTATTAAAGACTAACTTATGCGAAAGCATTTGCCAAGGATGTTTTCATTAATCAAGAACGAAAGTTAGGGGATCAAAGACGATCAGATACCGTCCTAGTCTTGACTATAAACTATACCGACTCAGGATTGGCCATGTTTCAACTTGGTCAGCACTGTATGAGAAATTAAAGTCTTTGGGTTCTGGGGGGAGTATGGTCGCAAGGCTGAAACTT

>ASV1517  -  Gigartinales_X
AAGTCTGGTGCCAGCAGCCGCGGTAATTCCAGCTCTGTAAGCGTATACCCAAGTTGTTGCAGTTAAAACGCTCGTAGTCGAAAGTTGGCGGGCGGCCTGGGGCGTCTTCACGGACGATTCAGGCTGGCCGCCTTTGTGGAGGGGGGCCCAGCGGGGCTTCATTGCGTCGCTGTGGTCGCTGCCACCGTTTACTGTGAAAAAATTAGAGTGTTCAAAGCAGGCGTTTGCCATGAATACCTTAGCATGGAATAATAGAATAGGACCTGGTTTCCTGTTTTGTTGGTTTGTGAGGACCGGGNNNNNNNNNNTCAGAGGTGAAATTCTTGGATTGGCGGAAGACAAACAGCTGCGAAAGCGTCTGCCAAGGACGTTTTCATTGATCAAGAACGAAAGTAAGGGGATCGAAGACGATCAGATACCGTCGTAGTCTTTACTATAAACGATGAGGACTGGGGATCGGACAGGACTGTACTTTGGCCTGTCCGGCACCCTTCGGGAAACCAAAGTGTTTGCTTTCTGGGGGGAGTATGGTCGCAAGGCTGAAACTT

>ASV1520  -  Dino-Group-I-Clade-5
AAGTCTGGTGCCAGCAGCCGCGGTAATTCCAGCTCCAATAGCGTATATTAAAGTTGTTGCGGTTAAAAAGCTCGTAGTTGGATTTCTGTCAACGAGTGGCGCTCCGCCCCTTGTGGTGAGTAGTCGTCATGCCGTTGGCATCTTTCTGGGGAGTGTATCTGCACTTCATTGTGTGGTGCATAAGCCAGGACATTTACTTTGAGGAAATGAGAGTGTTTCAAGCAGGCGCACGCCGTGAATACGTTAGCATGGAATAATAGCATCGGATCTCGCTCCAAAGCTGTTGGTTTCTTGGGTCNNNNNNNNNNCAGAGGTGAAATTCTTGGATTTGTTGAAGACGGACTACTGCGAAAGCATCTGCCAAAGATGTTCTCATTGATCAAGAACGAAAGTTAGGTGATCGAAGACGATCAGATACCGTCCTAGTCTTAACCATAAACTATGCCGACTGGAGATAGGGGGTCGTTAAATTGGTGACGCCTTCTGCATCTTGAGAGAAATCAAAGTCTTTGGGTTCCGGGGGGAGTATGGTCGCAAGGCTGAAACTT

>ASV1521  -  Dino-Group-I-Clade-5
AAGTCTGGTGCCAGCAGCCGCGGTAATTCCAGCTCCAATAGCGTATATTAAAGTTGTTGCGGTTAAAAAGCTCGTAGTTGGATTTCTGTCAGCGAGTGGCGCTCCGCCCCCTGTGGTGAGTAGTCGTCATGCCGCCGGCATCTTTCTGGGGAGCGTGTCTGCACTTCATTGTGTGGTGCGCAAGCCAGAACTTTTACTTTGAGGAAATGAGAGTGTTTCAAGCAGGCAATCGCCGTGAATACGTTAGCATGGAATAATAGCATCGGACCTCGTCCCAAAGCTGTTGGTTCCTTGGGATNNNNNNNNNNCAGAGGTGAAATTCTTGGATTTGTGTAAGACGGACTACTGCGAAAGCATCTGCCAAAGATGTTCTCATTGATCAAGAACGAAAGTTGGGGGATCGAAGACGATCAGATACCGTCGTAGTCTCAACCATAAACTATGCCGACTGGAGATGGGAGGTCGTTATATTCTCGACACCTCCCGCATCTTGAGAGAAATCAAAGTCTTTGGGTTCCGGGGGGAGTATGGTCGCAAGGCTGAAACTT

>ASV1522  -  Nanofilidae
AAGTCTGGTGCCAGCAGCCGCGGTAATTCCAGCTCCAATAGCGTATATTAAAGTTGTTGCAGTTAAAAAGCTCGTAGTTGGATTTCTGGTAGGCCGACCCGGTCCGCCCCGATAAGGTGGTGAGTACAGGAGCCGGTCTACCATCCTTTTAAGGAGTGCGTCTACCATTGATTTGGCTGGGCGTTCAACTTAAATCGTTTACTTTGAAGAAATTAGAGTGTTTAAAGCAGGCTTATCGCTTTGAATATATTAGCATGGAATAATAAGATAGGACTCTGATCCTATTTTGTTGGTTTCTNNNNNNNNNNCAGAGGTGAAATTCTTGGATTCCCTAAAGACCAACTTATGCGAAAGCATTCACCAAGGATGTCTTCATTAATCAAGAACGAAAGTTGGGGGATCGAAGACGATCAGATACCGTCGTAGTCTCAACCATAAACTATGCCGACTAGGGATGGGTGAACGTTGATTTTTAGACTTCATCCGCACCTTATGAGAAATCAAAGTTTTTGGGTTCCGGGGGGAGTATGGTCGCAAGGCTGAAACTT

>ASV1525  -  Chrysochromulinaceae
AAGTCTGGTGCCAGCAGCCGCGGTAATTCCAGCTCCAATAGCGTATATTAAAGTTGTTGCAGTTAGAACGCTCGTAGTCGGATTTCGGGGCAGTCCGACCGGTCTGCCGATGGGTATGTACTGGTTGGAGTGTCCTTTTTGCCGGAGACCGTGCCTACTCTTAACTGAGCGGGGGCGGGAGACGGCACTTTTACTTTGAAAAAATCAGAGTGTTTCAAGCAGGCAGCTCGCTCTTGCATGGATTAGCATGGGATAATGAAATAGGACTTTGGTGCTATTTTGTTGGTTTCGAACACCGNNNNNNNNNNGAGAGGTGAAATTCTCAGACCCGCGGAAGACGAACCACTGCGAAAGCATTTGCCAGGGATGTTTTCACTGATCAAGAACGAAAGTTAGGGGATCGAAGACGATCAGATACCGTCGTAGTCTTAACCATAAACCATGCCGACTAGGGATTGGAGGATGTTCACTGATTGACTCCTTCAGCACCTTACGGGAAACTAAAGTCTTTGGGTTCCGGGGGGAGTATGGTCGCAAGGCTGAAACTT

>ASV1530  -  Chrysophyceae_env_clade-II_X
AAGTCTGGTGCCAGCAGCCGCGGTAATTCCAGCTCCAATAGCGTATACTAAAGTTGTTGCAGTTAAAAAGCTCGTAGTTGAATTTCTGGGCGTGTCAACTGGTCCATGCTTAATTGTGTGCGTACCGGGTTGGTGCGTCCATCCTCGGGGAGAGCATGTCTGGCATTAACTTGTCGGGTATGGGACCCTCGTCATTTACTGTGAGCAAAATAGAGTGTTCAAAGCAGGCTTAGGCCGTTGAATACATTAGCATGGAATAATAAAATAAGACCTCGGTTTATTTTGTTGGTTTATATTCNNNNNNNNNNGTCAGAGGTGAAATTCTTGGATTTATGGAAGACGAACTACTGCGAAAGCATTTACCAAGGATGTTTTCATTAATCAAGAACGAAAGTTAGGGGATCGAAGATGATTAGATACCATCGTAGTCTTAACCATAAACTATGCCGACTAGGGATTGGTGGACGTTTGTTACGACTCCATCAGCACCTTATGAGAAATCAAAGTCTTTGGGTTCCGGGGGGAGTATGGTCGCAAGGCTGAAACTT

>ASV1534  -  Dino-Group-II-Clade-26
AAGTCTGGTGCCAGCAGCCGCGGTAATTCCAGCTCCAATAGCGTATATTAAAGTTGTTGCGGTTAAAAAGCTCGTAGTTGGATTTCTGTTGAGGAAGTCCGGTCCGCACTTTGTGCGTGATCTGGTTCTGCCTCGGCATCCTCGCGGGGAACGTGCTGCGCTTGATTGCGTGGTGCGGTATTCGCGACTTTTACTTTGAGGAAATTAGAGTGTTCACGGCAGGCAATCGCCTTGAATACGTTAGCATGGAATAATAATATAGGACCTTGGTTCTATTTTGTTGGTTTCTAGAACTAAGNNNNNNNNNNCAGAGGTGAAATTCTTGGATTGTGTTACGACAAACTACTGCGAAAGCATTTGCCAAGGATGTTTTCATTGATCAAGAACGAAAGTAAGGGGATCGAAGACGATTAGATACCGTCGTAGTCTTTACCATAAACTATGCCAACTAGAGATTGGAGGTCGTTCTTTTTATGACTCCTTCAGCACCTTATGAGAAATCAAAGTCTTTGGGTTCCGGGGGGAGTATGGTCGCAAGGCTGAAACTT

>ASV1535  -  Ventricleftida_X
AAGTCTGGTGCCAGCAGCCGCGGTAATTCCAGCTCCAATAGCGTATATTAAAGTTGTTGCAGTTAAAAAGCTCGTAGTTGGATTTCTGGTTCGCTGCGCCTGGCCCGCCTGCGTTAGCAGTGTGAGTGCCGGTTGCGCGGTAGCCATCCTTCTGGAGAACGGGCCTACTCTTCACTGAGTCGGGTCCGCGACCCAGATCCTTTACTTTGAAAAAATTAGAGTGTTTAAAGCAGGCATTTGCTCTGAATACATTAGCATGGAATAATGATATAGGACTTTGGTTCTATTTTGTTGGTTTNNNNNNNNNNCAGAGGTGAAATTCTTGGATTCGCTCAAGACTAACTTATGCGAAAGCATTCACCAAGGATGTCTTCTTTAATCAAGAACGAAAGTTGGGGGATCGAAGAGGATCAGATACCCTCGTAGTCTCAACCATAAACTATGCCGACTAGGGATGCGCGAACGTTGCTTTTTCGACTTCGTGTGCACCTTATGAGAAATCAAAGTCTTTGGGTTCCGGGGGGAGTATGGTCGCAAGGCTGAAACTT

>ASV1536  -  MAST-3
AAGTCTGGTGCCAGCAGCCGCGGTAATTCCAGCTCCAATAGCGTATATTAAAGTTGTTGCAGTTAAAAAGCTCGTAGTTGGATTTCTGGACGAAGCTGTCGGTCCGCCGCTGTGCGGTGCGTACTTGATCAGCCTTCGTTCATCCTTGCAGGGAAGCGCATTTCGGCATTCAGTTGTCGGGGCGGGGAACTGCATCTTTTACTGTGAAAAAATTAGAGTGTTTAAAGCAGGCATTTTGCTGTGAATACATTAGCATGGAATAATAACATAGGACCTCGGTTCTATTTTGTTGGTTGGANNNNNNNNNNTCAGAGGTGAAATTCTTGGATTTATGAAAGATGAACTCATGCGAAAGCATTTACCAAGGATGTTTTCATTAATCAAGAACGAAAGTTAGGGGATCGAAGAGGATTAGATACCCTCGTAGTCTTAACCATAAACTATGCCGACTAGGGATTGGAGGACGTACATTTTTGGCTCCTTCAGCACCTTACGAGAAATCAAAGTCTTTGGGTTCCGGGGGGAGTATGGTCGCAAGGCTGAAACTT

>ASV1544  -  Oblongichytridiaceae
AAGTCTGGTGCCAGCAGCCGCGGTAATTCCAGCTCCAATAGCGTATATTAAAGTTGTTGCAGTTAAAAAGCTCGTAGTTGGATTTCTGACAGGAAAAGATCGGTTATCTTTATAAATAAAGATATACGTCAGAGCTTTTTTAGTCATCCTTATAGAGATTTTATAATTAGATATTAATTTATCTTGTAAAGGATCTATATCGTTTACTGTGAAAAAATTAGAGTGTTTAAAGCAGGCAATATTTTAGCTGTGAATACATTAGCATGGAATAATAAGATAGGATTTTGGTACTATTTTGNNNNNNNNNNCAGAGGTGAAATTCTTGGATTTATGAAAGACGAACTACTGCGAAAGCATTTACCAAGGATGTTTTCATTAATCAAGAACGAAAGTTAGGGGATCGAAGATGATTAGATACCATCGTAGTCTTAACCATAAACTATGCCGACTAGGGATTGGTGGACGTTATTTGAACGACTTCATCAGCACCTTATGAGAAATCAAAGTCTTTGGGTTCCGGGGGGAGTATGGTCGCAAGGCTGAAACTT

>ASV1545  -  Dinophyceae_XX
AAGTCTGGTGCCAGCAGCCGCGGTAATTCCAGCTCCAATAGCGTATATTAAAGTTGTTGCGGTTAAAAAGCTCGTAGTTGGATTTCTGCTGAGGACGACCGGTCCGCCCTCTGGGTGAGTATTTGGCTTTGCCTCGGCATCCTCTTGGAGAACGTAACTGCACTTGACTGTGTGGTACGGTATCCAGGACTTTTACTTTGAGGAAATTAGAGTGTTTCAAGCAGGCACACGCCTTGAATACATTAGCATGGAATAATAAGATAGGACCTTGGTTCTATTTTGTTGGTTTCTAGAGCTGNNNNNNNNNNCAGAGGTGAAATTCTTGGATTTGTTAAAGACGGACTACTGCGAAAGCATTTGCCAAGGATGTTTTCATTGATCAAGAACGAAAGTTAGGGGATCGAAGACGATCAGATACCGTCCTAGTCTTAACCATAAACCATGCCGACTAGAGATTGGAGGTCGTTAACTATACGACTCCTTCAGCACCTTATGAGAAATCAAAGTCTTTGGGTTCCGGGGGGAGTATGGTCGCAAGGCTGAAACTT

>ASV1546  -  MAST-3
AAGTCTGGTGCCAGCAGCCGCGGTAATTCCAGCTCCAATAGCGTATATTAATGTTGTTGCAGTTAAAAAGCTCGTAGTTGGATTTCTGGATCGAGCGCTCTGTCCGTCGCTGTGCGATGCGTACTTGAGTCGTCTCGTTTCATCCTTGCAGGGAAGCGCGTTCGACATTTGTTTGTCGACGCGGGGAACTGCATCTTTTACTGTGAAAAAATTAGAGTGTTTAAAGCAGGCATTTTGCTGTGAATACATTAGCATGGAATAATAACATAGGACCCTGGTTCTATTTTGTTGGTTGGAGNNNNNNNNNNCAGAGGTGAAATTCTTGGATTTATGAAAGATGAACTCATGCGAAAGCATTTACCAAGGATGTTTTCATTAATCAAGAACGAAAGTTAGGGGATCGAAGAGGATTAGATACCCTCGTAGTCTTAACCATAAACTATGCCGACTAGGGATTGGCGGACGTACTTTTTATGGCTCCGTCAGCACCTTACGAGAAATCAAAGTCTTTGGGTTCCGGGGGGAGTATGGTCGCAAGGCTGAAACTT

>ASV1547  -  Prorocentraceae
AAGTCTGGTGCCAGCAGCCGCGGTAATTCCAGCTCCAATAGCGTATATTAAAGTTGTTGCGGTTAAAAAGCTCGTAGTTGGATTTCTGCCGAGGACGACCGGTCCGCCCTGTGGGTGAGCATCTGGATCGGCCTGGGCATCTTCTTGGGGAACGTAGCTGCACTTGACTGTGTGGTGCGGTATCCAGGACTTTTACCTTGAGGAAATTAGAGTGTTTCAAGCAGGCGTCCGCCTTGAATACATTAGCATGGAATAATAAGATAGGACCTCGGTTCTATTTTGTTGGTTTCTAGAGCTGNNNNNNNNNNTCAGAGGTGAAATTCTTGGATTTGTTAAAGACGGACTACTGCGAAAGCATTTGCCAAGGATGTTTTCATTGATCAAGAACGAAAGTTAGGGGATCGAAGACGATCAGATACCGTCCTAGTCTTAACCATAAACCATGCCGACTAGAGATTGGAGGTCGTTACTGTACGACTCCTTCAGCACCTTATGAGAAATCAAAGTCTTTGGGTTCCGGGGGGAGTATGGTCGCAAGGCTGAAACTT

>ASV1548  -  MAST-1
AAGTCTGGTGCCAGCAGCCGCGGTAATTCCAGCTCCAATAGCGTATATTAATGTTGTTGCAGTTAAAAAGCTCGTAGTTGGATTTCTGGTGGGAGCGGCCGGTCCGCCGCAAGGTGTGTACTTGGTTGTCTCCTGTCATCCTTGTGGGAACTGCTCTGGCATTAAGTTGTCGGGGTTAGGGAACACATCGTTTACTGTGAAAAAATTAGAGTGTTTAAAGCAGGCTTATGCCGTTGAATACATTAGCATGGAATAATAAGATAGGACTTTGGCGTCTATTTTGTTGGTTTGCACACCANNNNNNNNNNTCAGAGGTGAAATTCTTGGATTTATGAAAGACGAACTTCTGCGAAAGCATTTACCAAAGATGTTTTCATTAATCAAGAACGAAAGTTAGGGGATCGAAGATGATTAGATACCATCGTAGTCTTAACCATAAACTATGCCGACTAGGGATTGGCGGTCGTTCATTTATGACTCCGTCAGCACCTTATGAGAAATCAAAGTCTTTGGGTTCCGGGGGGAGTATGGTCGCAAGGCTGAAACTT

>ASV1550  -  Dino-Group-II-Clade-6
AAGTCTGGTGCCAGCAGCCGCGGTAATTCCAGCTCCAATAGCGTATATTAAAGTTGTTGCGGTTAAAAAGCTCGTAGTTGGATTTCTGTTGAGGTCGGGCGGTGTGCACCTCGTGCATTATTTGCTTCGGTCTCGGCATCCTCCTGGGGAACGTTTAGGACTTTATTGGACTAGGCGAGATTCAGGACTTTTACTTTGAGGAAATTAGAGTGTTCACGGCAAGCAAGCGCGGGAATACATTAGCATGGAATAATAATATAGGACCTTCGTTCTATTTTGTTGGTTTCTAGAACTTAGGNNNNNNNNNNCAGAGGTGGAATTCTTGGATTGCGTTACGACGAACTACTGCGAAAGCATTTGCCAAAGATGTTTTCATTGATCAAGAACGAAAGTATGGGGATCGAAGACGCTTAGATACCGTCGTAGTCTATACCATAAACTATGCCAACTAGAGATCGGTGGGGTTATCCTATGTGGCTCCATCGGCATCTTATGAGAAATCAAAGTTTTTGGGTTCCGGGGGGAGTATGGTCGCAAGGCTGAAACTT

>ASV1551  -  Dino-Group-II-Clade-3
AAGTCTGGTGCCAGCAGCCGCGGTAATTCCAGCTCCAATAGCGTATGTTAAAGTTGTTGCGGCTAAAAAGCTCGTAGTTGGATTTCTGTTGAGGACGACTGGTCCGCTCTATGAGCGTGCATCTAGTTTGGCCTTGGCATCCGCTCTGCATACGTATCTGCGCTTGATTGCGTGGTGCGGAGGTAGGGCCTTTTACTTTGAGGAAATTAGAGTGTTCACGGCAGGCAATCGCCTTGAATATATTAGCATGGAATAATAACATAGGATCTTGGTTCTATTTTGTTGGTTTCTAGGGCTANNNNNNNNNNTCAGAGGTGGAATTCTTGGATTGCTACACGACGAACTACTGCGAAAGCATTTGCCAAGGATGTTTTCATTGATCAAGAACGAAAGTAAGGGGATCGAAGACGATTAGATACCGTCGTAGTCTTTACCATAAACTATGCCAACTAGAGATGGGGCGTCGTTCTTACATGACTCGCTCCGCACCTCATGAGAAATCAAAGTTTTTGGGTTCCGGGGGGAGTATGGTCGCAAGGCTGAAACTT

>ASV1552  -  Novel-clade-2
AAGTCTGGTGCCAGCAGCCGCGGTAATTCCAGCTCCAGTAGCGTATATTAATGTTGTTGCAGTTAAAAAGCTCGTAGTTGGATTTCTAGTCGACTTGCGTGGTCCGCCCCTTAGGGGGTGAGTACCGCTGTGTGTCGCCTATCCTATCTGTTTGTCTGGCTTCGTGCCGGGCTGACAGGTTCTTTTACTTTGAAAAAATTAGAGTGTTTAAAGCAGGCTTGCGCAATGAATACATTAGCATGGAATAATAACATAGGACTTCGGTCTCTATTTTGTTGGTTTCTAGAACTGAAGTAATNNNNNNNNNNCAGAGGTGAAATTCTTGGATTCGCTCAAGACTAACTTATGCGAAAGCATTCACCAAGGATGTCTTCTTTAATCAAGAACGAAAGTTGGGGGATCGAAGACGATCAGATACCGTCGTAGTCTCAACCATAAACTATACCGACTAAGGATGAGTGACCGTTGCATTTTCGACTTCATTCGCACTTTATGAGAAATCAAAGTCTTTGGGTTCTGGGGGGAGTATGGTCGCAAGGCTGAAACTT

>ASV1553  -  Dino-Group-I-Clade-8
AAGTCTGGTGCCAGCAGCCGCGGTAATTCCAGCTCCAATAGCGTATATTAAAATTGTTGCGGTTAAAACGCTCGTAGTTGAATATTTGTCGAAGAATACTGGTCCACCCAAGTGGTGCGTACTCGGTGTACCTTCGTCACCTTTACCGGGGAGAGCATTTCCACTTCGTTGTGGGTGTGCAAGATCCGGAACTTTTACTTTGAGGAAATAAGAGTGTTTCAAGCAGGCATTGCCATGAATACGTTAGCATGGAATAATAGCATAGGACCCGGTGTCGTATCTGTTGGTTCACGGCGCTNNNNNNNNNNTCAGAGGTGAAATTCTTGGATTTTTGCAAGACGGACTAGTGCGAAAGCATTTGCCAAGGATGTTTTTATTAATCAAGAACGAAAGTTAGGGGATCGAAGACGATCAGATACCGTCGTAGTCTTAACCATAAACTATGCCAACTAGGGATTGGAGGGTGTTATCATATGACTCCTTCAGCAGCTTGAGAGAAATCAAAGTTTTTGGGTTCCGGGGGGAGTATGGTCGCAAGGCTGAAACTT

>ASV1556  -  Holostichidae
AAGTCTGGTGCCAGCAGCCGCGGTAATTCCAGCTCCAATAGCGTATATTAAAGTTGTTGCAGTTAAAAAGCTCGTAGTTGGATTTCTGTGAGAGTGCTCGCGCCGGCTCGATGCTTGTGTGCAGGCGCTCTTACATCCTTCTGATAACTGTATCGGCATTCATTTGTTGGTCCAGGCTCAGATATTTTACCTTGAGAAAATTAGAGTGTTTCAGGCAGGCTTATGCACGGAATACATTAGCATGGAATAATAGAATAGGACTTGTGCGTCTTCAGGGCGCCGGTCTCTGTTGTTGGTTNNNNNNNNNNAGTCAGAGGTGAAATTCTCAGATTTGTTAAAGACTAACTTATGCGAAAGCATTTGCCAAGGATGTTTTCATTAATCAAGAACGAAAGTTAGGGGATCAAAGACGATCAGATACCGTCCTAGTCTTAACCATAAACTATGCCGACTAGGGATCGGAGGCGAGGTTTTCACAGCCTTCGGAACCTTATGAGAAATCAAAGTCTTTGGGTTCTGGGGGGAGTATGGTCGCAAGGCTGAAACTT

>ASV1560  -  Thalassiosiraceae
AAGTCTGGTGCCAGCAGCCGCGGTAATTCCAGCTCCAATAGCGTATATTAAAGTTGTTGCAGTTAAAAAGCTCGTAGTTGGATTTCTGGCAGGAGCGGCCGGCCACGCGCTCTGCGCGTGAGTCTGTGCTGTCTCTGGCCATCCTCGGGGAGATCGCGTTTGGCATTAAGTTGTCGGGCGTGGGATACCCGTCGTTTACTGTGAAAAAATTAGAGTGTTTAAAGCAGGCTTATGCCGTTGAATATATTAGCATGGAATAATAAGATAGGACTTCGGAACTATTTTGTTGGTTTGCGTTNNNNNNNNNNTTGTCAGAGGTGAAATTCTTGGATTTCCGAAAGACGAACTACTGCGAAAGCATTTACCAAGGATGTTTTCATTAATCAAGAACGAAAGTTAGGGGATCGAAGATGATTAGATACCATCGTAGTCTTAACCATAAACTATGCCGACTCGGGATTGGCGGTTGTTTTTTGACTCCGTCAGCACCGTATGAGAAATCAAAGTCTTTGGGTTCCGGGGGGAGTATGGTCGCAAGGCTGAAACTT

>ASV1561  -  Protaspa-lineage
AAGTCTGGTGCCAGCAGCCGCGGTAATTCCAGCTCCAAGAGCATATATTAAAGTTGTTGCAGTTAAAAAGCTCGTAGTTGGATTTCTGGTACAATGCGCCTGGCCCGCGGTTACTTAAACCTGTGAGTGCCGGTGTGCGTTTGCCATCCTTCTAGAAAACGTTTCTACCCTTCACTGGGCCGGACTCGCGATCTAGATCTTTTACTTTGAAAAAATTAGAGTGTTTAAAGCAGGCTTTTGCTATGAATACATTAGCATGGAATAATAATCTAGGACTTCGGTTCTATTTTGTTGGTTTNNNNNNNNNNCAGAGGTGAAATTCTTGGATTCGGTCAAGACTAACTTATGCGAAAGCATTCACCAAGGATGTCTTCTTTAATCAAGAACGAAAGTTGGGGGATCGAAGAGGATCAGATACCCTCGTAGTCTCAACCATAAACTATGCCAACTAGGGATGGGTGAAAGTTGCATTTTCGACTTCATCCGCACCTTATGAGAAATCAAAGTCTTTGGGTTCCGGGGGGAGTATGGTCGCAAGGCTGAAACTT

>ASV1563  -  Oligotrichida_X
AAGTCTGGTGCCAGCAGCCGCGGTAATTCCAGCTCCAATAGCGTATATTAAAGTTGTTGCAGTTAAAAAGCTCGTAGTTGGATTTCTGGGAGGGTGCCAATGTCCGCCGACGTGCGTGCGCAGCGGCGCCCTTCCATCCTTCTGTTAACGCCTCTTGGCATTCATTTGCTGGTGGCGGGCTCAGATATTTTACCTTGAGAAAATTAGAGTGTTTCAGGCAGGCTAGGCCGGAATACATTAGCATGGAATAATGGAATAGGACTACGGTCTCTTTGTTGGTTTGAGGGACTGCAGTAATNNNNNNNNNNTTGTCAGAGGTGGAATTCTCAGATTTGTTAAAGACTAACTTATGCGAAAGCATTTGCCAAGGATGTTTTCATTAATCAAGAACGAAAGTTAGGGGATCAAAGACGATCAGATACCGTCCTAGTCTTAACCATAAACTATGCCGACTCGGGATCGGGGGCGCGAACTATCCGCCTTCGGCACCGTATGAGAAATCAAAGTCTTTGGGTTCTGGGGGGAGTATGGTCGCAAGGCTGAAACTT

>ASV1564  -  Warnowiaceae
AAGTCTGGTGCCAGCAGCCGCGGTAATTCCAGCTCCAATAGCATATATTAAAGTTGTTGCGGTTAAAAAGCTCGTAGTTGGATTTCTGCTGGGGACGATCGGTCCGCCCTCTGGGTGAGTATCTGGCTCGGCCTTTGCATCTTCTTGAAGAGCGTTACTGCACTTGACTGTGTGGTGCGGTATACAAGACTTTTACTTTGAGGAAATAAGAATGTTTGAAGCAGGCGCATGCCTTGAATACACTAGCATGGAATAATGAGATAGGACCTCGGTTCTATTTTGTTGGTTTCTAGAATTGNNNNNNNNNNTCAGAGGTGAAATTCTTGGATTTGTTAAAGACGGACTACTGCGAAAGCATTTGCCAAGGATGTTTTCATTGATCAAGAACGAAAGTTAGGGGATCGAAGACGATCAGATACCGTCCTAGTTCTAACCATAAACGATGCCGACTAGGGATCAGCGGGTGTTATTGTATGACCCCGTTGGCACCTTAAGGGAAACCAAAGTTTTTGGGTTCCGGGGGAAGTATGGTTGCAAGGCTGAAACTT

>ASV1565  -  Heterocapsaceae
AAGTCTGGTGCCAGCAGCCGCGGTAATTCCAGCTCCAATAGCGTATATTAAAGTTGTTGCGGTTAAAAAGCTCGTAGTTGGATTTCTGCCGAGGACGACCGGTCCGCCCTCTGGGTGAGCATCTGGCTCGGCCTGGGCATCTTCTTGGAGAACGTAACTGCACTTGGCTGTGTGGTGCGGTATTCAGGACTTTTACTTTGAGGAAATTAGAGTGTTTCAAGCAGGCACACGCCTTGAATACATTAGCATGGAATAATAAGATAGGACCTCGGTTCTATTTTGTTGGTTTCTAGATCTGNNNNNNNNNNCAGAGGTGAAATTCTTGGATTTGTTAAAGACGGACTACTGCGAAAGCATTTGCCAAGGATGTTTTCATTGATCAAGAACGAAAGTTAGGGGATCGAAGACGATCAGATACCGTCCTAGTCTTAACCATAAACCATGCCGACTAGAGATTGGAGGTCGTTATCCATACGACTCCTTCAGCACCTTATGAGAAATCAAAGTCTTTGGGTTCCGGGGGGAGTATGGTCGCAAGGCTGAAACTT

>ASV1569  -  Licnophoridae
[truncated: 4,341,446 more chars]
