# Supplementary material for: Unraveling the impact of marine heatwaves on the Eukaryome of the emblematic Mediterranean red coral Corallium rubrum
Source: ISME Commun. 2025 Feb 21;5(1):ycaf035. doi: 10.1093/ismeco/ycaf035 (PMC11894933; doi:10.1093/ismeco/ycaf035)
Supplement: Supp_file_4_NCBI_comparisons_ycaf035 [file supp_file_4_ncbi_comparisons_ycaf035.xlsx]

## Sheet: ASV4 - Dino Group I clade 1
ASV	Domain	Supergroup	Division	Subdivision	Class	Order	Family	Genus	Species
ASV4	Eukaryota	TSAR	Alveolata	Dinoflagellata	Syndiniales	Dino-Group-I	Dino-Group-I-Clade-1	Dino-Group-I-Clade-1_X	Dino-Group-I-Clade-1_X_sp.
Sequence :	AAGTCTGGTGCCAGCAGCCGCGGTAATTCCAGCTCCAATAGCGTATATTAAAGTTGTTGCGGTTAAAAAGCTCGTAGTTGGAGTTCTGCCAGGTGCCGCCTGTCCGCCCCAGTGGTGAGTACGTGGCGCGCATTTGGCCCTTTCAAGGGGAGCGTATCTGCACTTCATTGTGTGGTGCGGGATCCTTGACTTTTACTTTGAGGAAATAGGAGTGTTCCAAGCAGGCTCTCGTCGTGCACAGCTCAGCATGGAATAATAGCATTGGACCTCGATTCTAAGCTGTTGGTTGCCAGAAGCGNNNNNNNNNNCAGAGGTGAAATTCTTGGATTTGTTAAAGACGGACTACTGCGAAAGCATCTGCCATGGATGTTTTCATTGATCAAGAACGAAAGTTAGGGG…
Description	Source	Scientific Name	Max Score	Total Score	Query Cover	E value	Per. ident	Acc. Len	Accession
Uncultured eukaryote clone ST5900.009 18S ribosomal RNA gene	marine environment	uncultured eukaryote	551	984	0.98	8e-152	100.00	1755	=HYPERLINK("https://www.ncbi.nlm.nih.gov/nucleotide/KF129971.1?report=genbank&log$=nucltop&blast_rank=1&RID=1F6EC0V7016","KF129971.1")
Uncultured eukaryote clone ST3560.095 18S ribosomal RNA gene	marine environment	uncultured eukaryote	551	982	0.98	8e-152	100.00	1754	=HYPERLINK("https://www.ncbi.nlm.nih.gov/nucleotide/KF129765.1?report=genbank&log$=nucltop&blast_rank=2&RID=1F6EC0V7016","KF129765.1")
Uncultured eukaryote clone CC02A740.106 18S ribosomal RNA gene	marine environment	uncultured eukaryote	551	990	0.98	8e-152	100.00	1755	=HYPERLINK("https://www.ncbi.nlm.nih.gov/nucleotide/KF031941.1?report=genbank&log$=nucltop&blast_rank=3&RID=1F6EC0V7016","KF031941.1")
Uncultured eukaryote clone CC02A740.087 18S ribosomal RNA gene	marine environment	uncultured eukaryote	551	995	0.98	8e-152	100.00	1755	=HYPERLINK("https://www.ncbi.nlm.nih.gov/nucleotide/KF031929.1?report=genbank&log$=nucltop&blast_rank=4&RID=1F6EC0V7016","KF031929.1")
Uncultured eukaryote clone CC02A740.076 18S ribosomal RNA gene	marine environment	uncultured eukaryote	551	990	0.98	8e-152	100.00	1755	=HYPERLINK("https://www.ncbi.nlm.nih.gov/nucleotide/KF031919.1?report=genbank&log$=nucltop&blast_rank=5&RID=1F6EC0V7016","KF031919.1")
Uncultured eukaryote clone CC02A740.052 18S ribosomal RNA gene	marine environment	uncultured eukaryote	551	984	0.98	8e-152	100.00	1755	=HYPERLINK("https://www.ncbi.nlm.nih.gov/nucleotide/KF031899.1?report=genbank&log$=nucltop&blast_rank=6&RID=1F6EC0V7016","KF031899.1")
Uncultured eukaryote clone CC02A740.032 18S ribosomal RNA gene	marine environment	uncultured eukaryote	551	995	0.98	8e-152	100.00	1755	=HYPERLINK("https://www.ncbi.nlm.nih.gov/nucleotide/KF031882.1?report=genbank&log$=nucltop&blast_rank=7&RID=1F6EC0V7016","KF031882.1")
Uncultured eukaryote clone CC02A740.007 18S ribosomal RNA gene	marine environment	uncultured eukaryote	551	995	0.98	8e-152	100.00	1755	=HYPERLINK("https://www.ncbi.nlm.nih.gov/nucleotide/KF031861.1?report=genbank&log$=nucltop&blast_rank=8&RID=1F6EC0V7016","KF031861.1")
Uncultured eukaryote clone CC02A175.107 18S ribosomal RNA gene	marine environment	uncultured eukaryote	551	984	0.98	8e-152	100.00	1755	=HYPERLINK("https://www.ncbi.nlm.nih.gov/nucleotide/KF031855.1?report=genbank&log$=nucltop&blast_rank=9&RID=1F6EC0V7016","KF031855.1")
Uncultured eukaryote clone CC02A175.100 18S ribosomal RNA gene	marine environment	uncultured eukaryote	551	995	0.98	8e-152	100.00	1755	=HYPERLINK("https://www.ncbi.nlm.nih.gov/nucleotide/KF031853.1?report=genbank&log$=nucltop&blast_rank=10&RID=1F6EC0V7016","KF031853.1")
Uncultured eukaryote clone CC02A175.087 18S ribosomal RNA gene	marine environment	uncultured eukaryote	551	990	0.98	8e-152	100.00	1755	=HYPERLINK("https://www.ncbi.nlm.nih.gov/nucleotide/KF031846.1?report=genbank&log$=nucltop&blast_rank=11&RID=1F6EC0V7016","KF031846.1")
Uncultured eukaryote clone CC02SE75.064 18S ribosomal RNA gene	marine environment	uncultured eukaryote	551	995	0.98	8e-152	100.00	1755	=HYPERLINK("https://www.ncbi.nlm.nih.gov/nucleotide/KF031697.1?report=genbank&log$=nucltop&blast_rank=12&RID=1F6EC0V7016","KF031697.1")
Uncultured eukaryote clone CC02SE75.030 18S ribosomal RNA gene	marine environment	uncultured eukaryote	551	995	0.98	8e-152	100.00	1755	=HYPERLINK("https://www.ncbi.nlm.nih.gov/nucleotide/KF031682.1?report=genbank&log$=nucltop&blast_rank=13&RID=1F6EC0V7016","KF031682.1")
Uncultured eukaryote clone CC02SE75.002 18S ribosomal RNA gene	marine environment	uncultured eukaryote	551	995	0.98	8e-152	100.00	1755	=HYPERLINK("https://www.ncbi.nlm.nih.gov/nucleotide/KF031664.1?report=genbank&log$=nucltop&blast_rank=14&RID=1F6EC0V7016","KF031664.1")
Uncultured dinoflagellate clone BCB3F14RJ2F09 18S ribosomal RNA gene	marine environment	uncultured dinoflagellate	551	995	0.98	8e-152	100.00	1253	=HYPERLINK("https://www.ncbi.nlm.nih.gov/nucleotide/GU820515.1?report=genbank&log$=nucltop&blast_rank=15&RID=1F6EC0V7016","GU820515.1")
Uncultured dinoflagellate clone A93F14RM1H12 18S ribosomal RNA gene	marine environment	uncultured dinoflagellate	551	995	0.98	8e-152	100.00	1240	=HYPERLINK("https://www.ncbi.nlm.nih.gov/nucleotide/GU820427.1?report=genbank&log$=nucltop&blast_rank=16&RID=1F6EC0V7016","GU820427.1")
Uncultured eukaryote gene for SSU rRNA	marine environment	uncultured eukaryote	551	995	0.98	8e-152	100.00	1674	=HYPERLINK("https://www.ncbi.nlm.nih.gov/nucleotide/AB275026.1?report=genbank&log$=nucltop&blast_rank=17&RID=1F6EC0V7016","AB275026.1")
Uncultured eukaryote clone SSRPD95 18S ribosomal RNA gene	marine environment	uncultured eukaryote	551	995	0.98	8e-152	100.00	1677	=HYPERLINK("https://www.ncbi.nlm.nih.gov/nucleotide/EF172996.1?report=genbank&log$=nucltop&blast_rank=18&RID=1F6EC0V7016","EF172996.1")
Uncultured eukaryote clone SSRPB86 18S ribosomal RNA gene	marine environment	uncultured eukaryote	551	995	0.98	8e-152	100.00	1600	=HYPERLINK("https://www.ncbi.nlm.nih.gov/nucleotide/EF172814.1?report=genbank&log$=nucltop&blast_rank=19&RID=1F6EC0V7016","EF172814.1")
Uncultured eukaryote gene for small subunit rRNA	marine environment	uncultured eukaryote	551	995	0.98	8e-152	100.00	1674	=HYPERLINK("https://www.ncbi.nlm.nih.gov/nucleotide/AB191417.1?report=genbank&log$=nucltop&blast_rank=20&RID=1F6EC0V7016","AB191417.1")
Uncultured eukaryote clone SGYY388 18S ribosomal RNA gene	marine environment	uncultured eukaryote	545	990	0.98	4e-150	99.67	1796	=HYPERLINK("https://www.ncbi.nlm.nih.gov/nucleotide/KJ757351.1?report=genbank&log$=nucltop&blast_rank=21&RID=1F6EC0V7016","KJ757351.1")
Karlodinium veneficum isolate NY13S_37 small subunit ribosomal RNA gene	marine environment	Karlodinium veneficum	545	990	0.98	4e-150	99.66	1691	=HYPERLINK("https://www.ncbi.nlm.nih.gov/nucleotide/KY979983.1?report=genbank&log$=nucltop&blast_rank=22&RID=1F6EC0V7016","KY979983.1")
Uncultured marine eukaryote clone o1_51 18S ribosomal RNA gene	marine environment	uncultured marine eukaryote	545	984	0.98	4e-150	99.66	1340	=HYPERLINK("https://www.ncbi.nlm.nih.gov/nucleotide/KX533317.1?report=genbank&log$=nucltop&blast_rank=23&RID=1F6EC0V7016","KX533317.1")
Uncultured marine eukaryote clone o10.75_73 18S ribosomal RNA gene	marine environment	uncultured marine eukaryote	545	990	0.98	4e-150	99.66	1334	=HYPERLINK("https://www.ncbi.nlm.nih.gov/nucleotide/KX532477.1?report=genbank&log$=nucltop&blast_rank=24&RID=1F6EC0V7016","KX532477.1")
Uncultured marine eukaryote clone o10.50_91 18S ribosomal RNA gene	marine environment	uncultured marine eukaryote	545	990	0.98	4e-150	99.66	1335	=HYPERLINK("https://www.ncbi.nlm.nih.gov/nucleotide/KX532400.1?report=genbank&log$=nucltop&blast_rank=25&RID=1F6EC0V7016","KX532400.1")
Uncultured marine eukaryote clone o10.50_27 18S ribosomal RNA gene	marine environment	uncultured marine eukaryote	545	990	0.98	4e-150	99.66	1335	=HYPERLINK("https://www.ncbi.nlm.nih.gov/nucleotide/KX532347.1?report=genbank&log$=nucltop&blast_rank=26&RID=1F6EC0V7016","KX532347.1")
Uncultured marine eukaryote clone o10.50_23 18S ribosomal RNA gene	marine environment	uncultured marine eukaryote	545	990	0.98	4e-150	99.66	1323	=HYPERLINK("https://www.ncbi.nlm.nih.gov/nucleotide/KX532343.1?report=genbank&log$=nucltop&blast_rank=27&RID=1F6EC0V7016","KX532343.1")
Uncultured eukaryote clone WS073.100 18S ribosomal RNA gene	marine environment	uncultured eukaryote	545	990	0.98	4e-150	99.66	1701	=HYPERLINK("https://www.ncbi.nlm.nih.gov/nucleotide/KP404848.1?report=genbank&log$=nucltop&blast_rank=28&RID=1F6EC0V7016","KP404848.1")
Uncultured eukaryote clone ST8360.083 18S ribosomal RNA gene	marine environment	uncultured eukaryote	545	984	0.98	4e-150	99.66	1756	=HYPERLINK("https://www.ncbi.nlm.nih.gov/nucleotide/KF130477.1?report=genbank&log$=nucltop&blast_rank=29&RID=1F6EC0V7016","KF130477.1")
Uncultured eukaryote clone ST8360.079 18S ribosomal RNA gene	marine environment	uncultured eukaryote	545	990	0.98	4e-150	99.66	1755	=HYPERLINK("https://www.ncbi.nlm.nih.gov/nucleotide/KF130474.1?report=genbank&log$=nucltop&blast_rank=30&RID=1F6EC0V7016","KF130474.1")
Uncultured eukaryote clone ST8360.011 18S ribosomal RNA gene	marine environment	uncultured eukaryote	545	973	0.98	4e-150	99.66	1755	=HYPERLINK("https://www.ncbi.nlm.nih.gov/nucleotide/KF130436.1?report=genbank&log$=nucltop&blast_rank=31&RID=1F6EC0V7016","KF130436.1")
Uncultured eukaryote clone ST6060.129 18S ribosomal RNA gene	marine environment	uncultured eukaryote	545	973	0.98	4e-150	99.66	1761	=HYPERLINK("https://www.ncbi.nlm.nih.gov/nucleotide/KF130327.1?report=genbank&log$=nucltop&blast_rank=32&RID=1F6EC0V7016","KF130327.1")
Uncultured eukaryote clone ST6060.104 18S ribosomal RNA gene	marine environment	uncultured eukaryote	545	990	0.98	4e-150	99.66	1755	=HYPERLINK("https://www.ncbi.nlm.nih.gov/nucleotide/KF130312.1?report=genbank&log$=nucltop&blast_rank=33&RID=1F6EC0V7016","KF130312.1")
Uncultured eukaryote clone ST6060.103 18S ribosomal RNA gene	marine environment	uncultured eukaryote	545	990	0.98	4e-150	99.66	1755	=HYPERLINK("https://www.ncbi.nlm.nih.gov/nucleotide/KF130311.1?report=genbank&log$=nucltop&blast_rank=34&RID=1F6EC0V7016","KF130311.1")
Uncultured eukaryote clone ST6060.065 18S ribosomal RNA gene	marine environment	uncultured eukaryote	545	990	0.98	4e-150	99.66	1755	=HYPERLINK("https://www.ncbi.nlm.nih.gov/nucleotide/KF130290.1?report=genbank&log$=nucltop&blast_rank=35&RID=1F6EC0V7016","KF130290.1")
Uncultured eukaryote clone ST6060.061 18S ribosomal RNA gene	marine environment	uncultured eukaryote	545	990	0.98	4e-150	99.66	1754	=HYPERLINK("https://www.ncbi.nlm.nih.gov/nucleotide/KF130286.1?report=genbank&log$=nucltop&blast_rank=36&RID=1F6EC0V7016","KF130286.1")
Uncultured eukaryote clone ST6060.045 18S ribosomal RNA gene	marine environment	uncultured eukaryote	545	982	0.98	4e-150	99.66	1754	=HYPERLINK("https://www.ncbi.nlm.nih.gov/nucleotide/KF130276.1?report=genbank&log$=nucltop&blast_rank=37&RID=1F6EC0V7016","KF130276.1")
Uncultured eukaryote clone ST6060.031 18S ribosomal RNA gene	marine environment	uncultured eukaryote	545	990	0.98	4e-150	99.66	1753	=HYPERLINK("https://www.ncbi.nlm.nih.gov/nucleotide/KF130266.1?report=genbank&log$=nucltop&blast_rank=38&RID=1F6EC0V7016","KF130266.1")
Uncultured eukaryote clone ST6060.006 18S ribosomal RNA gene	marine environment	uncultured eukaryote	545	990	0.98	4e-150	99.66	1755	=HYPERLINK("https://www.ncbi.nlm.nih.gov/nucleotide/KF130249.1?report=genbank&log$=nucltop&blast_rank=39&RID=1F6EC0V7016","KF130249.1")
Uncultured eukaryote clone ST5960.065 18S ribosomal RNA gene	marine environment	uncultured eukaryote	545	990	0.98	4e-150	99.66	1750	=HYPERLINK("https://www.ncbi.nlm.nih.gov/nucleotide/KF130116.1?report=genbank&log$=nucltop&blast_rank=40&RID=1F6EC0V7016","KF130116.1")
Uncultured eukaryote clone ST5900.067 18S ribosomal RNA gene	marine environment	uncultured eukaryote	545	990	0.98	4e-150	99.66	1755	=HYPERLINK("https://www.ncbi.nlm.nih.gov/nucleotide/KF130018.1?report=genbank&log$=nucltop&blast_rank=41&RID=1F6EC0V7016","KF130018.1")
Uncultured eukaryote clone ST5900.065 18S ribosomal RNA gene	marine environment	uncultured eukaryote	545	990	0.98	4e-150	99.66	1755	=HYPERLINK("https://www.ncbi.nlm.nih.gov/nucleotide/KF130016.1?report=genbank&log$=nucltop&blast_rank=42&RID=1F6EC0V7016","KF130016.1")
Uncultured eukaryote clone ST5900.026 18S ribosomal RNA gene	marine environment	uncultured eukaryote	545	990	0.98	4e-150	99.66	1755	=HYPERLINK("https://www.ncbi.nlm.nih.gov/nucleotide/KF129985.1?report=genbank&log$=nucltop&blast_rank=43&RID=1F6EC0V7016","KF129985.1")
Uncultured eukaryote clone ST3960.098 18S ribosomal RNA gene	marine environment	uncultured eukaryote	545	990	0.98	4e-150	99.66	1755	=HYPERLINK("https://www.ncbi.nlm.nih.gov/nucleotide/KF129946.1?report=genbank&log$=nucltop&blast_rank=44&RID=1F6EC0V7016","KF129946.1")
Uncultured eukaryote clone ST3960.079 18S ribosomal RNA gene	marine environment	uncultured eukaryote	545	984	0.98	4e-150	99.66	1755	=HYPERLINK("https://www.ncbi.nlm.nih.gov/nucleotide/KF129934.1?report=genbank&log$=nucltop&blast_rank=45&RID=1F6EC0V7016","KF129934.1")
Uncultured eukaryote clone ST3960.075 18S ribosomal RNA gene	marine environment	uncultured eukaryote	545	984	0.98	4e-150	99.66	1755	=HYPERLINK("https://www.ncbi.nlm.nih.gov/nucleotide/KF129930.1?report=genbank&log$=nucltop&blast_rank=46&RID=1F6EC0V7016","KF129930.1")
Uncultured eukaryote clone ST3960.074 18S ribosomal RNA gene	marine environment	uncultured eukaryote	545	990	0.98	4e-150	99.66	1755	=HYPERLINK("https://www.ncbi.nlm.nih.gov/nucleotide/KF129929.1?report=genbank&log$=nucltop&blast_rank=47&RID=1F6EC0V7016","KF129929.1")
Uncultured eukaryote clone ST3960.062 18S ribosomal RNA gene	marine environment	uncultured eukaryote	545	990	0.98	4e-150	99.66	1755	=HYPERLINK("https://www.ncbi.nlm.nih.gov/nucleotide/KF129923.1?report=genbank&log$=nucltop&blast_rank=48&RID=1F6EC0V7016","KF129923.1")
Uncultured eukaryote clone ST3960.041 18S ribosomal RNA gene	marine environment	uncultured eukaryote	545	990	0.98	4e-150	99.66	1755	=HYPERLINK("https://www.ncbi.nlm.nih.gov/nucleotide/KF129908.1?report=genbank&log$=nucltop&blast_rank=49&RID=1F6EC0V7016","KF129908.1")
Uncultured eukaryote clone ST3960.010 18S ribosomal RNA gene	marine environment	uncultured eukaryote	545	990	0.98	4e-150	99.66	1755	=HYPERLINK("https://www.ncbi.nlm.nih.gov/nucleotide/KF129885.1?report=genbank&log$=nucltop&blast_rank=50&RID=1F6EC0V7016","KF129885.1")
Uncultured eukaryote clone ST3960.009 18S ribosomal RNA gene	marine environment	uncultured eukaryote	545	969	0.98	4e-150	99.66	1755	=HYPERLINK("https://www.ncbi.nlm.nih.gov/nucleotide/KF129884.1?report=genbank&log$=nucltop&blast_rank=51&RID=1F6EC0V7016","KF129884.1")
Uncultured eukaryote clone ST3900.109 18S ribosomal RNA gene	marine environment	uncultured eukaryote	545	990	0.98	4e-150	99.66	1754	=HYPERLINK("https://www.ncbi.nlm.nih.gov/nucleotide/KF129862.1?report=genbank&log$=nucltop&blast_rank=52&RID=1F6EC0V7016","KF129862.1")
Uncultured eukaryote clone ST3900.018 18S ribosomal RNA gene	marine environment	uncultured eukaryote	545	990	0.98	4e-150	99.66	1747	=HYPERLINK("https://www.ncbi.nlm.nih.gov/nucleotide/KF129806.1?report=genbank&log$=nucltop&blast_rank=53&RID=1F6EC0V7016","KF129806.1")
Uncultured dinoflagellate clone RM13 18S ribosomal RNA gene	marine environment	uncultured dinoflagellate	545	927	0.91	4e-150	99.66	593	=HYPERLINK("https://www.ncbi.nlm.nih.gov/nucleotide/KJ626316.1?report=genbank&log$=nucltop&blast_rank=54&RID=1F6EC0V7016","KJ626316.1")
Uncultured eukaryote clone SGYH416 18S ribosomal RNA gene	marine environment	uncultured eukaryote	545	980	0.98	4e-150	99.66	1798	=HYPERLINK("https://www.ncbi.nlm.nih.gov/nucleotide/KJ762630.1?report=genbank&log$=nucltop&blast_rank=55&RID=1F6EC0V7016","KJ762630.1")
Uncultured eukaryote clone SGYH1280 18S ribosomal RNA gene	marine environment	uncultured eukaryote	545	979	0.98	4e-150	99.66	1794	=HYPERLINK("https://www.ncbi.nlm.nih.gov/nucleotide/KJ762556.1?report=genbank&log$=nucltop&blast_rank=56&RID=1F6EC0V7016","KJ762556.1")
Uncultured eukaryote clone SGYH1033 18S ribosomal RNA gene	marine environment	uncultured eukaryote	545	984	0.98	4e-150	99.66	1795	=HYPERLINK("https://www.ncbi.nlm.nih.gov/nucleotide/KJ762466.1?report=genbank&log$=nucltop&blast_rank=57&RID=1F6EC0V7016","KJ762466.1")
Uncultured eukaryote clone SGYX823 18S ribosomal RNA gene	marine environment	uncultured eukaryote	545	973	0.98	4e-150	99.66	1796	=HYPERLINK("https://www.ncbi.nlm.nih.gov/nucleotide/KJ761596.1?report=genbank&log$=nucltop&blast_rank=58&RID=1F6EC0V7016","KJ761596.1")
Uncultured eukaryote clone SGYW883 18S ribosomal RNA gene	marine environment	uncultured eukaryote	545	803	0.98	4e-150	99.66	1791	=HYPERLINK("https://www.ncbi.nlm.nih.gov/nucleotide/KJ760797.1?report=genbank&log$=nucltop&blast_rank=59&RID=1F6EC0V7016","KJ760797.1")
Uncultured eukaryote clone SGYW598 18S ribosomal RNA gene	marine environment	uncultured eukaryote	545	990	0.98	4e-150	99.66	1795	=HYPERLINK("https://www.ncbi.nlm.nih.gov/nucleotide/KJ760631.1?report=genbank&log$=nucltop&blast_rank=60&RID=1F6EC0V7016","KJ760631.1")
Uncultured eukaryote clone SGYW573 18S ribosomal RNA gene	marine environment	uncultured eukaryote	545	990	0.98	4e-150	99.66	1793	=HYPERLINK("https://www.ncbi.nlm.nih.gov/nucleotide/KJ760616.1?report=genbank&log$=nucltop&blast_rank=61&RID=1F6EC0V7016","KJ760616.1")
Uncultured eukaryote clone SGYW553 18S ribosomal RNA gene	marine environment	uncultured eukaryote	545	990	0.98	4e-150	99.66	1794	=HYPERLINK("https://www.ncbi.nlm.nih.gov/nucleotide/KJ760604.1?report=genbank&log$=nucltop&blast_rank=62&RID=1F6EC0V7016","KJ760604.1")
Uncultured eukaryote clone SGYS416 18S ribosomal RNA gene	marine environment	uncultured eukaryote	545	990	0.98	4e-150	99.66	1794	=HYPERLINK("https://www.ncbi.nlm.nih.gov/nucleotide/KJ760093.1?report=genbank&log$=nucltop&blast_rank=63&RID=1F6EC0V7016","KJ760093.1")
Uncultured eukaryote clone SGYS1533 18S ribosomal RNA gene	marine environment	uncultured eukaryote	545	980	0.98	4e-150	99.66	1796	=HYPERLINK("https://www.ncbi.nlm.nih.gov/nucleotide/KJ760068.1?report=genbank&log$=nucltop&blast_rank=64&RID=1F6EC0V7016","KJ760068.1")
Uncultured eukaryote clone SGYO1145 18S ribosomal RNA gene	marine environment	uncultured eukaryote	545	990	0.98	4e-150	99.66	1795	=HYPERLINK("https://www.ncbi.nlm.nih.gov/nucleotide/KJ759320.1?report=genbank&log$=nucltop&blast_rank=65&RID=1F6EC0V7016","KJ759320.1")
Uncultured marine alveolate clone HL4SF04.67 18S ribosomal RNA gene	marine environment	uncultured marine alveolate	545	990	0.98	4e-150	99.66	1638	=HYPERLINK("https://www.ncbi.nlm.nih.gov/nucleotide/KC488500.1?report=genbank&log$=nucltop&blast_rank=66&RID=1F6EC0V7016","KC488500.1")
Uncultured marine alveolate clone BBL6SF10.24 18S ribosomal RNA gene	marine environment	uncultured marine alveolate	545	990	0.98	4e-150	99.66	1677	=HYPERLINK("https://www.ncbi.nlm.nih.gov/nucleotide/KC488474.1?report=genbank&log$=nucltop&blast_rank=67&RID=1F6EC0V7016","KC488474.1")
Uncultured marine eukaryote clone WC-11-MC329-OTU-8 18S ribosomal RNA gene	marine environment	uncultured marine eukaryote	545	990	0.98	4e-150	99.66	1794	=HYPERLINK("https://www.ncbi.nlm.nih.gov/nucleotide/KC771212.1?report=genbank&log$=nucltop&blast_rank=68&RID=1F6EC0V7016","KC771212.1")
Uncultured eukaryote clone CC02A740.107 18S ribosomal RNA gene	marine environment	uncultured eukaryote	545	984	0.98	4e-150	99.66	1755	=HYPERLINK("https://www.ncbi.nlm.nih.gov/nucleotide/KF031942.1?report=genbank&log$=nucltop&blast_rank=69&RID=1F6EC0V7016","KF031942.1")
Uncultured eukaryote clone CC02A740.102 18S ribosomal RNA gene	marine environment	uncultured eukaryote	545	990	0.98	4e-150	99.66	1755	=HYPERLINK("https://www.ncbi.nlm.nih.gov/nucleotide/KF031939.1?report=genbank&log$=nucltop&blast_rank=70&RID=1F6EC0V7016","KF031939.1")
Uncultured eukaryote clone CC02A740.099 18S ribosomal RNA gene	marine environment	uncultured eukaryote	545	984	0.98	4e-150	99.66	1755	=HYPERLINK("https://www.ncbi.nlm.nih.gov/nucleotide/KF031936.1?report=genbank&log$=nucltop&blast_rank=71&RID=1F6EC0V7016","KF031936.1")
Uncultured eukaryote clone CC02A740.095 18S ribosomal RNA gene	marine environment	uncultured eukaryote	545	990	0.98	4e-150	99.66	1755	=HYPERLINK("https://www.ncbi.nlm.nih.gov/nucleotide/KF031934.1?report=genbank&log$=nucltop&blast_rank=72&RID=1F6EC0V7016","KF031934.1")
Uncultured eukaryote clone CC02A740.089 18S ribosomal RNA gene	marine environment	uncultured eukaryote	545	984	0.98	4e-150	99.66	1755	=HYPERLINK("https://www.ncbi.nlm.nih.gov/nucleotide/KF031931.1?report=genbank&log$=nucltop&blast_rank=73&RID=1F6EC0V7016","KF031931.1")
Uncultured eukaryote clone CC02A740.088 18S ribosomal RNA gene	marine environment	uncultured eukaryote	545	990	0.98	4e-150	99.66	1755	=HYPERLINK("https://www.ncbi.nlm.nih.gov/nucleotide/KF031930.1?report=genbank&log$=nucltop&blast_rank=74&RID=1F6EC0V7016","KF031930.1")
Uncultured eukaryote clone CC02A740.082 18S ribosomal RNA gene	marine environment	uncultured eukaryote	545	990	0.98	4e-150	99.66	1755	=HYPERLINK("https://www.ncbi.nlm.nih.gov/nucleotide/KF031924.1?report=genbank&log$=nucltop&blast_rank=75&RID=1F6EC0V7016","KF031924.1")
Uncultured eukaryote clone CC02A740.079 18S ribosomal RNA gene	marine environment	uncultured eukaryote	545	990	0.98	4e-150	99.66	1755	=HYPERLINK("https://www.ncbi.nlm.nih.gov/nucleotide/KF031922.1?report=genbank&log$=nucltop&blast_rank=76&RID=1F6EC0V7016","KF031922.1")
Uncultured eukaryote clone CC02A740.068 18S ribosomal RNA gene	marine environment	uncultured eukaryote	545	984	0.98	4e-150	99.66	1755	=HYPERLINK("https://www.ncbi.nlm.nih.gov/nucleotide/KF031913.1?report=genbank&log$=nucltop&blast_rank=77&RID=1F6EC0V7016","KF031913.1")
Uncultured eukaryote clone CC02A740.065 18S ribosomal RNA gene	marine environment	uncultured eukaryote	545	990	0.98	4e-150	99.66	1755	=HYPERLINK("https://www.ncbi.nlm.nih.gov/nucleotide/KF031911.1?report=genbank&log$=nucltop&blast_rank=78&RID=1F6EC0V7016","KF031911.1")
Uncultured eukaryote clone CC02A740.061 18S ribosomal RNA gene	marine environment	uncultured eukaryote	545	984	0.98	4e-150	99.66	1755	=HYPERLINK("https://www.ncbi.nlm.nih.gov/nucleotide/KF031908.1?report=genbank&log$=nucltop&blast_rank=79&RID=1F6EC0V7016","KF031908.1")
Uncultured eukaryote clone CC02A740.058 18S ribosomal RNA gene	marine environment	uncultured eukaryote	545	990	0.98	4e-150	99.66	1755	=HYPERLINK("https://www.ncbi.nlm.nih.gov/nucleotide/KF031905.1?report=genbank&log$=nucltop&blast_rank=80&RID=1F6EC0V7016","KF031905.1")
Uncultured eukaryote clone CC02A740.056 18S ribosomal RNA gene	marine environment	uncultured eukaryote	545	990	0.98	4e-150	99.66	1755	=HYPERLINK("https://www.ncbi.nlm.nih.gov/nucleotide/KF031903.1?report=genbank&log$=nucltop&blast_rank=81&RID=1F6EC0V7016","KF031903.1")
Uncultured eukaryote clone CC02A740.051 18S ribosomal RNA gene	marine environment	uncultured eukaryote	545	979	0.98	4e-150	99.66	1755	=HYPERLINK("https://www.ncbi.nlm.nih.gov/nucleotide/KF031898.1?report=genbank&log$=nucltop&blast_rank=82&RID=1F6EC0V7016","KF031898.1")
Uncultured eukaryote clone CC02A740.049 18S ribosomal RNA gene	marine environment	uncultured eukaryote	545	990	0.98	4e-150	99.66	1755	=HYPERLINK("https://www.ncbi.nlm.nih.gov/nucleotide/KF031896.1?report=genbank&log$=nucltop&blast_rank=83&RID=1F6EC0V7016","KF031896.1")
Uncultured eukaryote clone CC02A740.042 18S ribosomal RNA gene	marine environment	uncultured eukaryote	545	990	0.98	4e-150	99.66	1755	=HYPERLINK("https://www.ncbi.nlm.nih.gov/nucleotide/KF031890.1?report=genbank&log$=nucltop&blast_rank=84&RID=1F6EC0V7016","KF031890.1")
Uncultured eukaryote clone CC02A740.040 18S ribosomal RNA gene	marine environment	uncultured eukaryote	545	984	0.98	4e-150	99.66	1755	=HYPERLINK("https://www.ncbi.nlm.nih.gov/nucleotide/KF031888.1?report=genbank&log$=nucltop&blast_rank=85&RID=1F6EC0V7016","KF031888.1")
Uncultured eukaryote clone CC02A740.038 18S ribosomal RNA gene	marine environment	uncultured eukaryote	545	982	0.98	4e-150	99.66	1754	=HYPERLINK("https://www.ncbi.nlm.nih.gov/nucleotide/KF031886.1?report=genbank&log$=nucltop&blast_rank=86&RID=1F6EC0V7016","KF031886.1")
Uncultured eukaryote clone CC02A740.027 18S ribosomal RNA gene	marine environment	uncultured eukaryote	545	990	0.98	4e-150	99.66	1755	=HYPERLINK("https://www.ncbi.nlm.nih.gov/nucleotide/KF031878.1?report=genbank&log$=nucltop&blast_rank=87&RID=1F6EC0V7016","KF031878.1")
Uncultured eukaryote clone CC02A740.022 18S ribosomal RNA gene	marine environment	uncultured eukaryote	545	979	0.98	4e-150	99.66	1756	=HYPERLINK("https://www.ncbi.nlm.nih.gov/nucleotide/KF031874.1?report=genbank&log$=nucltop&blast_rank=88&RID=1F6EC0V7016","KF031874.1")
Uncultured eukaryote clone CC02A740.017 18S ribosomal RNA gene	marine environment	uncultured eukaryote	545	990	0.98	4e-150	99.66	1755	=HYPERLINK("https://www.ncbi.nlm.nih.gov/nucleotide/KF031870.1?report=genbank&log$=nucltop&blast_rank=89&RID=1F6EC0V7016","KF031870.1")
Uncultured eukaryote clone CC02A740.016 18S ribosomal RNA gene	marine environment	uncultured eukaryote	545	984	0.98	4e-150	99.66	1755	=HYPERLINK("https://www.ncbi.nlm.nih.gov/nucleotide/KF031869.1?report=genbank&log$=nucltop&blast_rank=90&RID=1F6EC0V7016","KF031869.1")
Uncultured eukaryote clone CC02A740.006 18S ribosomal RNA gene	marine environment	uncultured eukaryote	545	984	0.98	4e-150	99.66	1755	=HYPERLINK("https://www.ncbi.nlm.nih.gov/nucleotide/KF031860.1?report=genbank&log$=nucltop&blast_rank=91&RID=1F6EC0V7016","KF031860.1")
Uncultured eukaryote clone CC02A175.095 18S ribosomal RNA gene	marine environment	uncultured eukaryote	545	984	0.98	4e-150	99.66	1755	=HYPERLINK("https://www.ncbi.nlm.nih.gov/nucleotide/KF031851.1?report=genbank&log$=nucltop&blast_rank=92&RID=1F6EC0V7016","KF031851.1")
Uncultured eukaryote clone CC02A175.092 18S ribosomal RNA gene	marine environment	uncultured eukaryote	545	990	0.98	4e-150	99.66	1755	=HYPERLINK("https://www.ncbi.nlm.nih.gov/nucleotide/KF031849.1?report=genbank&log$=nucltop&blast_rank=93&RID=1F6EC0V7016","KF031849.1")
Uncultured eukaryote clone CC02A175.058 18S ribosomal RNA gene	marine environment	uncultured eukaryote	545	990	0.98	4e-150	99.66	1755	=HYPERLINK("https://www.ncbi.nlm.nih.gov/nucleotide/KF031832.1?report=genbank&log$=nucltop&blast_rank=94&RID=1F6EC0V7016","KF031832.1")
Uncultured eukaryote clone CC02A175.043 18S ribosomal RNA gene	marine environment	uncultured eukaryote	545	982	0.98	4e-150	99.66	1754	=HYPERLINK("https://www.ncbi.nlm.nih.gov/nucleotide/KF031827.1?report=genbank&log$=nucltop&blast_rank=95&RID=1F6EC0V7016","KF031827.1")
Uncultured eukaryote clone CC02A175.040 18S ribosomal RNA gene	marine environment	uncultured eukaryote	545	990	0.98	4e-150	99.66	1755	=HYPERLINK("https://www.ncbi.nlm.nih.gov/nucleotide/KF031826.1?report=genbank&log$=nucltop&blast_rank=96&RID=1F6EC0V7016","KF031826.1")
Uncultured eukaryote clone CC02A175.038 18S ribosomal RNA gene	marine environment	uncultured eukaryote	545	979	0.98	4e-150	99.66	1755	=HYPERLINK("https://www.ncbi.nlm.nih.gov/nucleotide/KF031825.1?report=genbank&log$=nucltop&blast_rank=97&RID=1F6EC0V7016","KF031825.1")
Uncultured eukaryote clone CC02A175.034 18S ribosomal RNA gene	marine environment	uncultured eukaryote	545	990	0.98	4e-150	99.66	1755	=HYPERLINK("https://www.ncbi.nlm.nih.gov/nucleotide/KF031824.1?report=genbank&log$=nucltop&blast_rank=98&RID=1F6EC0V7016","KF031824.1")
Uncultured eukaryote clone CC02A175.033 18S ribosomal RNA gene	marine environment	uncultured eukaryote	545	979	0.98	4e-150	99.66	1755	=HYPERLINK("https://www.ncbi.nlm.nih.gov/nucleotide/KF031823.1?report=genbank&log$=nucltop&blast_rank=99&RID=1F6EC0V7016","KF031823.1")
Uncultured eukaryote clone CC02A175.032 18S ribosomal RNA gene	marine environment	uncultured eukaryote	545	990	0.98	4e-150	99.66	1755	=HYPERLINK("https://www.ncbi.nlm.nih.gov/nucleotide/KF031822.1?report=genbank&log$=nucltop&blast_rank=100&RID=1F6EC0V7016","KF031822.1")

## Sheet: ASV5 - Corallicolidae
ASV	Domain	Supergroup	Division	Subdivision	Class	Order	Family	Genus	Species
ASV5	Eukaryota	TSAR	Alveolata	Apicomplexa	Coccidiomorphea	Eimeriida	Corallicolidae
Sequence :	AAGTCTGGTGCCAGCAGCCGCGGTAATTCCAGCTCCAATAGCGTATATTAAAGTTGTTGCAGTTAAAAAGCTCGTAGTTGGATTTCTGTCAAGAACAAGCGGTCCGCTCCCTTGGAGTGTGTACTTGCGTCGTTTTTGACTTTCTTCTGAACTCAGATGTTTCCCCTTCACTGGGTGAGGCAGCTGGGCAGAACCTTTACTTTGAGAAAATTAGAGTGTTTCAAGCAGGCTAGCGCCTTGAATACTGCAGCATGGAATAATAAGATAGGATTTCAGTTCTATTTTATTGGTTCTAAGANNNNNNNNNNTCAGAGGTGAAATTCTTAGATTTGTTAAAGACGAACTACTGCGAAAGCATTTGCCAAGAATGTTTTCATTAATCAAGAACGAAAGTTAGGG…
Description	Source	Scientific Name	Max Score	Total Score	Query Cover	E value	Per. ident	Acc. Len	Accession
Coral symbiont from Porites astreoides isolate Mote_48-18S_F_(3_uM) 18S small subunit ribosomal RNA gene partial sequence	Porites astreoides	Coral symbiont from Porites astreoides	444	877	0.93	1e-119	100.00	638	=HYPERLINK("https://www.ncbi.nlm.nih.gov/nucleotide/KF579894.1?report=genbank&log$=nucltop&blast_rank=61&RID=1ZPEMFUB013","KF579894.1")
Coral symbiont from Porites astreoides isolate Mote_45-18S_F_(3_uM) 18S small subunit ribosomal RNA gene partial sequence	Porites astreoides	Coral symbiont from Porites astreoides	444	877	0.92	1e-119	100.00	637	=HYPERLINK("https://www.ncbi.nlm.nih.gov/nucleotide/KF579893.1?report=genbank&log$=nucltop&blast_rank=62&RID=1ZPEMFUB013","KF579893.1")
Coral symbiont from Porites astreoides isolate Mote_31-18S_F_(3_uM) 18S small subunit ribosomal RNA gene partial sequence	Porites astreoides	Coral symbiont from Porites astreoides	444	877	0.92	1e-119	100.00	648	=HYPERLINK("https://www.ncbi.nlm.nih.gov/nucleotide/KF579892.1?report=genbank&log$=nucltop&blast_rank=63&RID=1ZPEMFUB013","KF579892.1")
Coral symbiont from Porites astreoides haplotype 5 18S small subunit ribosomal RNA gene partial sequence	Porites astreoides	Coral symbiont from Porites astreoides	444	884	0.93	1e-119	100.00	668	=HYPERLINK("https://www.ncbi.nlm.nih.gov/nucleotide/JX943869.1?report=genbank&log$=nucltop&blast_rank=64&RID=1ZPEMFUB013","JX943869.1")
Apicomplexa sp. type N strain type N symbiont of Callogorgia delta (17-903 Gulf of Mexico) small subunit ribosomal RNA gene	Callogorgia delta	Apicomplexa sp. type N	545	990	0.98	4e-150	99.66	779	=HYPERLINK("https://www.ncbi.nlm.nih.gov/nucleotide/MN022453.1?report=genbank&log$=nucltop&blast_rank=2&RID=1ZPEMFUB013","MN022453.1")
Apicomplexa sp. type N strain type N symbiont of Callogorgia delta (17-901 Gulf of Mexico) small subunit ribosomal RNA gene	Callogorgia delta	Apicomplexa sp. type N	545	990	0.98	4e-150	99.66	819	=HYPERLINK("https://www.ncbi.nlm.nih.gov/nucleotide/MN022452.1?report=genbank&log$=nucltop&blast_rank=3&RID=1ZPEMFUB013","MN022452.1")
Apicomplexa sp. type N strain type N symbiont of Callogorgia delta (15-116 Gulf of Mexico) small subunit ribosomal RNA gene	Callogorgia delta	Apicomplexa sp. type N	545	990	0.98	4e-150	99.66	818	=HYPERLINK("https://www.ncbi.nlm.nih.gov/nucleotide/MN022432.1?report=genbank&log$=nucltop&blast_rank=4&RID=1ZPEMFUB013","MN022432.1")
Apicomplexa sp. type N strain type N symbiont of Muricea pendula (17-348 Gulf of Mexico) small subunit ribosomal RNA gene	Muricea pendula	Apicomplexa sp. type N	440	836	0.9	2e-118	99.58	694	=HYPERLINK("https://www.ncbi.nlm.nih.gov/nucleotide/MN022434.1?report=genbank&log$=nucltop&blast_rank=66&RID=1ZPEMFUB013","MN022434.1")
Coral symbiont from Porites astreoides isolate Mote_17-18S_F_(3_uM) 18S small subunit ribosomal RNA gene partial sequence	Porites astreoides	Coral symbiont from Porites astreoides	438	794	0.84	7e-118	99.58	576	=HYPERLINK("https://www.ncbi.nlm.nih.gov/nucleotide/KF579890.1?report=genbank&log$=nucltop&blast_rank=70&RID=1ZPEMFUB013","KF579890.1")
Coral symbiont from Montastraea annularis haplotype 2 18S small subunit ribosomal RNA gene partial sequence	Montastraea annularis	Coral symbiont from Montastraea annularis	438	866	0.93	7e-118	99.58	636	=HYPERLINK("https://www.ncbi.nlm.nih.gov/nucleotide/JX943866.1?report=genbank&log$=nucltop&blast_rank=72&RID=1ZPEMFUB013","JX943866.1")
Coral symbiont from Montastraea faveolata haplotype 1 18S small subunit ribosomal RNA gene partial sequence	Montastraea faveolata	Coral symbiont from Montastraea faveolata	438	866	0.93	7e-118	99.58	636	=HYPERLINK("https://www.ncbi.nlm.nih.gov/nucleotide/JX943865.1?report=genbank&log$=nucltop&blast_rank=73&RID=1ZPEMFUB013","JX943865.1")
Apicomplexa sp. type N strain type N symbiont of Callogorgia delta (17-909 Gulf of Mexico) small subunit ribosomal RNA gene	Callogorgia delta	Apicomplexa sp. type N	540	984	0.97	2e-148	99.33	779	=HYPERLINK("https://www.ncbi.nlm.nih.gov/nucleotide/MN022455.1?report=genbank&log$=nucltop&blast_rank=6&RID=1ZPEMFUB013","MN022455.1")
Apicomplexa sp. type N strain type N symbiont of Callogorgia delta (17-906 Gulf of Mexico) small subunit ribosomal RNA gene	Callogorgia delta	Apicomplexa sp. type N	538	982	0.97	7e-148	99.32	778	=HYPERLINK("https://www.ncbi.nlm.nih.gov/nucleotide/MN022454.1?report=genbank&log$=nucltop&blast_rank=7&RID=1ZPEMFUB013","MN022454.1")
Coral symbiont from Favia fragum isolate Ff_34-18S_F_(3_uM) 18S small subunit ribosomal RNA gene partial sequence	Favia fragum	Coral symbiont from Favia fragum	433	840	0.88	3e-116	99.17	625	=HYPERLINK("https://www.ncbi.nlm.nih.gov/nucleotide/KF579888.1?report=genbank&log$=nucltop&blast_rank=75&RID=1ZPEMFUB013","KF579888.1")
Coral symbiont from Sideratrea siderea haplotype 14 18S small subunit ribosomal RNA gene partial sequence	Siderastrea siderea	Coral symbiont from Sideratrea siderea	433	805	0.85	3e-116	99.17	652	=HYPERLINK("https://www.ncbi.nlm.nih.gov/nucleotide/JX943878.1?report=genbank&log$=nucltop&blast_rank=76&RID=1ZPEMFUB013","JX943878.1")
Apicomplexa sp. type N strain type N symbiont of Ellisella sp. (17-757 Gulf of Mexico) small subunit ribosomal RNA gene	Ellisella sp	Apicomplexa sp. type N	529	973	0.97	4e-145	98.65	781	=HYPERLINK("https://www.ncbi.nlm.nih.gov/nucleotide/MN022449.1?report=genbank&log$=nucltop&blast_rank=8&RID=1ZPEMFUB013","MN022449.1")
Apicomplexa sp. isolate SHSSD45 small subunit ribosomal RNA gene partial sequence	coral reef fish	Apicomplexa sp.	422	729	0.97	7e-113	98.33	1358	=HYPERLINK("https://www.ncbi.nlm.nih.gov/nucleotide/MH401642.1?report=genbank&log$=nucltop&blast_rank=79&RID=1ZPEMFUB013","MH401642.1")
Apicomplexa sp. isolate SD26 small subunit ribosomal RNA gene partial sequence	coral reef fish	Apicomplexa sp.	422	729	0.97	7e-113	98.33	1358	=HYPERLINK("https://www.ncbi.nlm.nih.gov/nucleotide/MH401641.1?report=genbank&log$=nucltop&blast_rank=80&RID=1ZPEMFUB013","MH401641.1")
Apicomplexa sp. isolate SCSA6 small subunit ribosomal RNA gene partial sequence	coral reef fish	Apicomplexa sp.	422	729	0.97	7e-113	98.33	1358	=HYPERLINK("https://www.ncbi.nlm.nih.gov/nucleotide/MH401640.1?report=genbank&log$=nucltop&blast_rank=81&RID=1ZPEMFUB013","MH401640.1")
Apicomplexa sp. ABonacolta-2023a small subunit ribosomal RNA gene partial sequence	coral reef fish	Apicomplexa sp. ABonacolta-2023a	422	698	0.97	7e-113	98.33	1816	=HYPERLINK("https://www.ncbi.nlm.nih.gov/nucleotide/OR832857.1?report=genbank&log$=nucltop&blast_rank=82&RID=1ZPEMFUB013","OR832857.1")
Coral symbiont from Agaricia tenuifolia isolate At1-18S_F 18S small subunit ribosomal RNA gene partial sequence	Agaricia tenuifolia	Coral symbiont from Agaricia tenuifolia	468	907	0.92	9e-127	98.13	728	=HYPERLINK("https://www.ncbi.nlm.nih.gov/nucleotide/KF579884.1?report=genbank&log$=nucltop&blast_rank=40&RID=1ZPEMFUB013","KF579884.1")
Apicomplexa sp. isolate SA31 small subunit ribosomal RNA gene partial sequence	coral reef fish	Apicomplexa sp.	416	724	0.97	3e-111	97.93	1360	=HYPERLINK("https://www.ncbi.nlm.nih.gov/nucleotide/MH401639.1?report=genbank&log$=nucltop&blast_rank=83&RID=1ZPEMFUB013","MH401639.1")
Apicomplexa sp. isolate SD17 small subunit ribosomal RNA gene partial sequence	coral reef fish	Apicomplexa sp.	416	724	0.97	3e-111	97.93	1360	=HYPERLINK("https://www.ncbi.nlm.nih.gov/nucleotide/MH401638.1?report=genbank&log$=nucltop&blast_rank=84&RID=1ZPEMFUB013","MH401638.1")
Apicomplexa sp. isolate SP2 small subunit ribosomal RNA gene partial sequence	coral reef fish	Apicomplexa sp.	416	724	0.97	3e-111	97.93	1302	=HYPERLINK("https://www.ncbi.nlm.nih.gov/nucleotide/MH401637.1?report=genbank&log$=nucltop&blast_rank=85&RID=1ZPEMFUB013","MH401637.1")
Uncultured eukaryote clone BCB5F13RM1D02 18S ribosomal RNA gene partial sequence	anoxic seawater column sample	uncultured eukaryote	416	668	0.94	3e-111	97.92	1092	=HYPERLINK("https://www.ncbi.nlm.nih.gov/nucleotide/GU825688.1?report=genbank&log$=nucltop&blast_rank=86&RID=1ZPEMFUB013","GU825688.1")
Ophioblennius macclurei 18S ribosomal RNA gene partial sequence	coral reef fish	Ophioblennius macclurei	412	689	0.97	4e-110	97.52	1410	=HYPERLINK("https://www.ncbi.nlm.nih.gov/nucleotide/KY940307.1?report=genbank&log$=nucltop&blast_rank=87&RID=1ZPEMFUB013","KY940307.1")
Apicomplexa sp. LPR-2016 clone 77 18S ribosomal RNA gene partial sequence	coral reef fish	Apicomplexa sp. LPR-2016	412	720	0.97	4e-110	97.52	1459	=HYPERLINK("https://www.ncbi.nlm.nih.gov/nucleotide/KT806398.1?report=genbank&log$=nucltop&blast_rank=88&RID=1ZPEMFUB013","KT806398.1")
Apicomplexa sp. LPR-2016 clone 44 18S ribosomal RNA gene partial sequence	coral reef fish	Apicomplexa sp. LPR-2016	412	689	0.97	4e-110	97.52	1410	=HYPERLINK("https://www.ncbi.nlm.nih.gov/nucleotide/KT806396.1?report=genbank&log$=nucltop&blast_rank=89&RID=1ZPEMFUB013","KT806396.1")
Coral symbiont from Favia fragum isolate Ff_33-18S_F_(3_uM) 18S small subunit ribosomal RNA gene partial sequence	Favia fragum	Coral symbiont from Favia fragum	481	914	0.95	1e-130	97.18	681	=HYPERLINK("https://www.ncbi.nlm.nih.gov/nucleotide/KF579887.1?report=genbank&log$=nucltop&blast_rank=32&RID=1ZPEMFUB013","KF579887.1")
Apicomplexa sp. LPR-2016 clone 60 18S ribosomal RNA gene partial sequence	coral reef fish	Apicomplexa sp. LPR-2016	409	702	0.97	5e-109	97.10	1412	=HYPERLINK("https://www.ncbi.nlm.nih.gov/nucleotide/KT806397.1?report=genbank&log$=nucltop&blast_rank=90&RID=1ZPEMFUB013","KT806397.1")
Apicomplexa sp. type N strain type N symbiont of Acropora palmata (12711 Florida Keys) small subunit ribosomal RNA gene	Acropora palmata	Apicomplexa sp. type N	499	932	0.97	3e-136	96.97	818	=HYPERLINK("https://www.ncbi.nlm.nih.gov/nucleotide/MN022428.1?report=genbank&log$=nucltop&blast_rank=9&RID=1ZPEMFUB013","MN022428.1")
Coral symbiont from Porites astreoides haplotype 16 18S small subunit ribosomal RNA gene partial sequence	Porites astreoides	Coral symbiont from Porites astreoides	451	884	0.93	9e-122	96.68	636	=HYPERLINK("https://www.ncbi.nlm.nih.gov/nucleotide/JX943880.1?report=genbank&log$=nucltop&blast_rank=48&RID=1ZPEMFUB013","JX943880.1")
Coral symbiont from Montastraea annularis haplotype 10 18S small subunit ribosomal RNA gene partial sequence	Montastraea annularis	Coral symbiont from Montastraea annularis	457	892	0.93	2e-123	96.67	648	=HYPERLINK("https://www.ncbi.nlm.nih.gov/nucleotide/JX943874.1?report=genbank&log$=nucltop&blast_rank=45&RID=1ZPEMFUB013","JX943874.1")
Coral symbiont from Montastraea annularis haplotype 7 18S small subunit ribosomal RNA gene partial sequence	Montastraea annularis	Coral symbiont from Montastraea annularis	455	894	0.93	7e-123	96.67	593	=HYPERLINK("https://www.ncbi.nlm.nih.gov/nucleotide/JX943871.1?report=genbank&log$=nucltop&blast_rank=46&RID=1ZPEMFUB013","JX943871.1")
Coral symbiont from Montastraea faveolata haplotype 6 18S small subunit ribosomal RNA gene partial sequence	Montastraea annularis	Coral symbiont from Montastraea faveolata	455	894	0.93	7e-123	96.67	688	=HYPERLINK("https://www.ncbi.nlm.nih.gov/nucleotide/JX943870.1?report=genbank&log$=nucltop&blast_rank=47&RID=1ZPEMFUB013","JX943870.1")
Coral symbiont from Favia fragum isolate Ff4-18S_F 18S small subunit ribosomal RNA gene partial sequence	Favia fragum	Coral symbiont from Favia fragum	449	883	0.93	3e-121	96.67	734	=HYPERLINK("https://www.ncbi.nlm.nih.gov/nucleotide/KF579885.1?report=genbank&log$=nucltop&blast_rank=50&RID=1ZPEMFUB013","KF579885.1")
Coral symbiont from Montastraea faveolata haplotype 12 18S small subunit ribosomal RNA gene partial sequence	Montastraea faveolata	Coral symbiont from Montastraea faveolata	449	888	0.93	3e-121	96.67	636	=HYPERLINK("https://www.ncbi.nlm.nih.gov/nucleotide/JX943876.1?report=genbank&log$=nucltop&blast_rank=51&RID=1ZPEMFUB013","JX943876.1")
Coral symbiont from Montastraea annularis haplotype 8 18S small subunit ribosomal RNA gene partial sequence	Montastraea faveolata	Coral symbiont from Montastraea annularis	449	888	0.93	3e-121	96.67	688	=HYPERLINK("https://www.ncbi.nlm.nih.gov/nucleotide/JX943872.1?report=genbank&log$=nucltop&blast_rank=52&RID=1ZPEMFUB013","JX943872.1")
Apicomplexa sp. type N clone N66 clone 1 18S ribosomal RNA gene partial sequence	coral reef fish	Apicomplexa sp. type N	496	934	0.97	4e-135	96.66	820	=HYPERLINK("https://www.ncbi.nlm.nih.gov/nucleotide/KC816723.1?report=genbank&log$=nucltop&blast_rank=10&RID=1ZPEMFUB013","KC816723.1")
Coral symbiont from Agaricia agaricites isolate Aa_13-18S_F_(3_uM) 18S small subunit ribosomal RNA gene partial sequence	Agaricia agaricites	Coral symbiont from Agaricia agaricites	448	881	0.92	1e-120	96.65	589	=HYPERLINK("https://www.ncbi.nlm.nih.gov/nucleotide/KF579883.1?report=genbank&log$=nucltop&blast_rank=55&RID=1ZPEMFUB013","KF579883.1")
Apicomplexa sp. type N strain type N symbiont of Leiopathes glaberrima (NF07 West Florida Slope) small subunit ribosomal RNA gene	Leiopathes glaberrima	Apicomplexa sp. type N	494	938	0.97	1e-134	96.63	818	=HYPERLINK("https://www.ncbi.nlm.nih.gov/nucleotide/MN022457.1?report=genbank&log$=nucltop&blast_rank=11&RID=1ZPEMFUB013","MN022457.1")
Apicomplexa sp. type N strain type N symbiont of Muricea pendula (17-985 Gulf of Mexico) small subunit ribosomal RNA gene	Muricea pendula	Apicomplexa sp. type N	494	938	0.97	1e-134	96.63	817	=HYPERLINK("https://www.ncbi.nlm.nih.gov/nucleotide/MN022443.1?report=genbank&log$=nucltop&blast_rank=12&RID=1ZPEMFUB013","MN022443.1")
Apicomplexa sp. type N strain type N symbiont of Swiftia exserta (17-406 Gulf of Mexico) small subunit ribosomal RNA gene	Swiftia exserta	Apicomplexa sp. type N	494	938	0.97	1e-134	96.63	818	=HYPERLINK("https://www.ncbi.nlm.nih.gov/nucleotide/MN022439.1?report=genbank&log$=nucltop&blast_rank=13&RID=1ZPEMFUB013","MN022439.1")
Apicomplexa sp. type N strain type N symbiont of Swiftia exserta (17-396 Gulf of Mexico) small subunit ribosomal RNA gene	Swiftia exserta	Apicomplexa sp. type N	494	938	0.97	1e-134	96.63	817	=HYPERLINK("https://www.ncbi.nlm.nih.gov/nucleotide/MN022436.1?report=genbank&log$=nucltop&blast_rank=14&RID=1ZPEMFUB013","MN022436.1")
Unidentified symbiont Type N clone N:0-1 18S ribosomal RNA gene partial sequence		Apicomplexa sp. type N	494	927	0.97	1e-134	96.63	1798	=HYPERLINK("https://www.ncbi.nlm.nih.gov/nucleotide/AF238264.1?report=genbank&log$=nucltop&blast_rank=15&RID=1ZPEMFUB013","AF238264.1")
Apicomplexa sp. type N strain type N symbiont of Muricea pendula (17-397 Gulf of Mexico) small subunit ribosomal RNA gene	Muricea pendula	Apicomplexa sp. type N	492	936	0.97	5e-134	96.62	781	=HYPERLINK("https://www.ncbi.nlm.nih.gov/nucleotide/MN022437.1?report=genbank&log$=nucltop&blast_rank=16&RID=1ZPEMFUB013","MN022437.1")
Apicomplexa sp. type N strain type N symbiont of Leiopathes glaberrima (NF014 West Florida Slope) small subunit ribosomal RNA gene	Leiopathes glaberrima	Apicomplexa sp. type N	483	927	0.96	3e-131	96.56	795	=HYPERLINK("https://www.ncbi.nlm.nih.gov/nucleotide/MN022459.1?report=genbank&log$=nucltop&blast_rank=27&RID=1ZPEMFUB013","MN022459.1")
Coral symbiont from Mycetophyllia ferox isolate Mycet-18S_F 18S small subunit ribosomal RNA gene partial sequence	Mycetophyllia ferox	Coral symbiont from Mycetophyllia ferox	470	903	0.95	2e-127	96.49	750	=HYPERLINK("https://www.ncbi.nlm.nih.gov/nucleotide/KF579896.1?report=genbank&log$=nucltop&blast_rank=39&RID=1ZPEMFUB013","KF579896.1")
Apicomplexa sp. type N clone N66 clone 4 18S ribosomal RNA gene partial sequence		Apicomplexa sp. type N	490	934	0.97	2e-133	96.32	820	=HYPERLINK("https://www.ncbi.nlm.nih.gov/nucleotide/KC816722.1?report=genbank&log$=nucltop&blast_rank=17&RID=1ZPEMFUB013","KC816722.1")
Coral symbiont from Siderastrea siderea haplotype 9 18S small subunit ribosomal RNA gene partial sequence	Siderastrea siderea	Coral symbiont from Siderastrea siderea	448	881	0.93	1e-120	96.32	637	=HYPERLINK("https://www.ncbi.nlm.nih.gov/nucleotide/JX943873.1?report=genbank&log$=nucltop&blast_rank=57&RID=1ZPEMFUB013","JX943873.1")
Apicomplexa sp. type N strain type N symbiont of Swiftia exserta (17-335 Gulf of Mexico) small subunit ribosomal RNA gene	Swiftia exserta	Apicomplexa sp. type N	488	932	0.97	7e-133	96.30	800	=HYPERLINK("https://www.ncbi.nlm.nih.gov/nucleotide/MN022445.1?report=genbank&log$=nucltop&blast_rank=21&RID=1ZPEMFUB013","MN022445.1")
Apicomplexa sp. WKwo-2020a isolate sample_27 small subunit ribosomal RNA gene partial sequence		Anthozoaphila gnarlus	488	927	0.97	7e-133	96.30	1805	=HYPERLINK("https://www.ncbi.nlm.nih.gov/nucleotide/MW192639.1?report=genbank&log$=nucltop&blast_rank=24&RID=1ZPEMFUB013","MW192639.1")
Apicomplexa sp. WKwo-2020a isolate sample_10 small subunit ribosomal RNA gene partial sequence		Anthozoaphila gnarlus	488	927	0.97	7e-133	96.30	1806	=HYPERLINK("https://www.ncbi.nlm.nih.gov/nucleotide/MW192638.1?report=genbank&log$=nucltop&blast_rank=25&RID=1ZPEMFUB013","MW192638.1")
Apicomplexa sp. type N strain type N symbiont of Muricea pendula (17-756 Gulf of Mexico) small subunit ribosomal RNA gene	Muricea pendula	Apicomplexa sp. type N	488	932	0.97	7e-133	96.28	781	=HYPERLINK("https://www.ncbi.nlm.nih.gov/nucleotide/MN022448.1?report=genbank&log$=nucltop&blast_rank=18&RID=1ZPEMFUB013","MN022448.1")
Apicomplexa sp. type N strain type N symbiont of Ellisella sp. (17-751 Gulf of Mexico) small subunit ribosomal RNA gene	Ellisella sp	Apicomplexa sp. type N	488	932	0.97	7e-133	96.28	780	=HYPERLINK("https://www.ncbi.nlm.nih.gov/nucleotide/MN022447.1?report=genbank&log$=nucltop&blast_rank=19&RID=1ZPEMFUB013","MN022447.1")
Apicomplexa sp. type N strain type N symbiont of Swiftia exserta (17-669 Gulf of Mexico) small subunit ribosomal RNA gene	Swiftia exserta	Apicomplexa sp. type N	488	932	0.97	7e-133	96.28	781	=HYPERLINK("https://www.ncbi.nlm.nih.gov/nucleotide/MN022446.1?report=genbank&log$=nucltop&blast_rank=20&RID=1ZPEMFUB013","MN022446.1")
Apicomplexa sp. type N strain type N symbiont of Muricea pendula (17-977 Gulf of Mexico) small subunit ribosomal RNA gene	Muricea pendula	Apicomplexa sp. type N	488	932	0.97	7e-133	96.28	774	=HYPERLINK("https://www.ncbi.nlm.nih.gov/nucleotide/MN022444.1?report=genbank&log$=nucltop&blast_rank=22&RID=1ZPEMFUB013","MN022444.1")
Apicomplexa sp. type N strain type N symbiont of Swiftia exserta (17-668 Gulf of Mexico) small subunit ribosomal RNA gene	Swiftia exserta	Apicomplexa sp. type N	488	932	0.97	7e-133	96.28	780	=HYPERLINK("https://www.ncbi.nlm.nih.gov/nucleotide/MN022441.1?report=genbank&log$=nucltop&blast_rank=23&RID=1ZPEMFUB013","MN022441.1")
Coral symbiont from Porites astreoides isolate Mote_50-18S_F 18S small subunit ribosomal RNA gene partial sequence	Porites astreoides	Coral symbiont from Porites astreoides	442	881	0.92	5e-119	96.28	735	=HYPERLINK("https://www.ncbi.nlm.nih.gov/nucleotide/KF579895.1?report=genbank&log$=nucltop&blast_rank=65&RID=1ZPEMFUB013","KF579895.1")
Uncultured eukaryote isolate OTU_988 small subunit ribosomal RNA gene partial sequence		uncultured eukaryote	440	567	0.61	2e-118	96.28	387	=HYPERLINK("https://www.ncbi.nlm.nih.gov/nucleotide/MN189571.1?report=genbank&log$=nucltop&blast_rank=67&RID=1ZPEMFUB013","MN189571.1")
Apicomplexa sp. type N strain type N symbiont of Muricea pendula (17-346 Gulf of Mexico) small subunit ribosomal RNA gene	Muricea pendula	Apicomplexa sp. type N	464	908	0.95	1e-125	96.13	771	=HYPERLINK("https://www.ncbi.nlm.nih.gov/nucleotide/MN022433.1?report=genbank&log$=nucltop&blast_rank=41&RID=1ZPEMFUB013","MN022433.1")
Apicomplexa sp. type N strain type N symbiont of Muricea pendula (17-401 Gulf of Mexico) small subunit ribosomal RNA gene	Muricea pendula	Apicomplexa sp. type N	484	929	0.97	9e-132	95.97	793	=HYPERLINK("https://www.ncbi.nlm.nih.gov/nucleotide/MN022438.1?report=genbank&log$=nucltop&blast_rank=26&RID=1ZPEMFUB013","MN022438.1")
Apicomplexa sp. type N clone N66 clone 2 18S ribosomal RNA gene partial sequence	coral reef fish	Apicomplexa sp. type N	483	916	0.97	3e-131	95.96	818	=HYPERLINK("https://www.ncbi.nlm.nih.gov/nucleotide/KC816721.1?report=genbank&log$=nucltop&blast_rank=28&RID=1ZPEMFUB013","KC816721.1")
Apicomplexa sp. type N clone N66 clone 3 18S ribosomal RNA gene partial sequence	coral reef fish	Apicomplexa sp. type N	483	910	0.97	3e-131	95.96	818	=HYPERLINK("https://www.ncbi.nlm.nih.gov/nucleotide/KC816720.1?report=genbank&log$=nucltop&blast_rank=29&RID=1ZPEMFUB013","KC816720.1")
Apicomplexa sp. type N clone N66 clone 5 18S ribosomal RNA gene partial sequence	coral reef fish	Apicomplexa sp. type N	483	916	0.97	3e-131	95.96	818	=HYPERLINK("https://www.ncbi.nlm.nih.gov/nucleotide/KC816719.1?report=genbank&log$=nucltop&blast_rank=30&RID=1ZPEMFUB013","KC816719.1")
Coral symbiont from Montastraea annularis haplotype 17 18S small subunit ribosomal RNA gene partial sequence	Montastraea annularis	Coral symbiont from Montastraea annularis	401	792	0.84	9e-107	95.95	514	=HYPERLINK("https://www.ncbi.nlm.nih.gov/nucleotide/JX943881.1?report=genbank&log$=nucltop&blast_rank=91&RID=1ZPEMFUB013","JX943881.1")
Coral symbiont from Porites astreoides isolate Pa3_Bel-18S_F_(3_uM) 18S small subunit ribosomal RNA gene partial sequence	Porites astreoides	Coral symbiont from Porites astreoides	440	849	0.9	2e-118	95.94	548	=HYPERLINK("https://www.ncbi.nlm.nih.gov/nucleotide/KF579897.1?report=genbank&log$=nucltop&blast_rank=68&RID=1ZPEMFUB013","KF579897.1")
Coral symbiont from Montastraea faveolata haplotype 13 18S small subunit ribosomal RNA gene partial sequence	Montastraea faveolata	Coral symbiont from Montastraea faveolata	448	886	0.93	1e-120	95.93	636	=HYPERLINK("https://www.ncbi.nlm.nih.gov/nucleotide/JX943877.1?report=genbank&log$=nucltop&blast_rank=56&RID=1ZPEMFUB013","JX943877.1")
Coral symbiont from Montastraea annularis haplotype 4 18S small subunit ribosomal RNA gene partial sequence	Montastraea annularis	Coral symbiont from Montastraea annularis	446	881	0.93	4e-120	95.93	593	=HYPERLINK("https://www.ncbi.nlm.nih.gov/nucleotide/JX943868.1?report=genbank&log$=nucltop&blast_rank=58&RID=1ZPEMFUB013","JX943868.1")
Coral symbiont from Montastraea faveolata haplotype 3 18S small subunit ribosomal RNA gene partial sequence	Montastraea faveolata	Coral symbiont from Montastraea faveolata	446	884	0.93	4e-120	95.93	636	=HYPERLINK("https://www.ncbi.nlm.nih.gov/nucleotide/JX943867.1?report=genbank&log$=nucltop&blast_rank=59&RID=1ZPEMFUB013","JX943867.1")
Coral symbiont from Porites astreoides isolate LK_26-18S_F 18S small subunit ribosomal RNA gene partial sequence	Porites astreoides	Coral symbiont from Porites astreoides	438	872	0.93	7e-118	95.93	716	=HYPERLINK("https://www.ncbi.nlm.nih.gov/nucleotide/KF579889.1?report=genbank&log$=nucltop&blast_rank=71&RID=1ZPEMFUB013","KF579889.1")
Coral symbiont from Porites astreoides haplotype 11 18S small subunit ribosomal RNA gene partial sequence	Porites astreoides	Coral symbiont from Porites astreoides	435	868	0.92	9e-117	95.90	690	=HYPERLINK("https://www.ncbi.nlm.nih.gov/nucleotide/JX943875.1?report=genbank&log$=nucltop&blast_rank=74&RID=1ZPEMFUB013","JX943875.1")
Colpodellidae sp. HEP voucher Colp_HEP_I219 18S ribosomal RNA gene partial sequence	Tick	Colpodellidae sp. HEP	388	657	0.79	7e-103	95.87	1505	=HYPERLINK("https://www.ncbi.nlm.nih.gov/nucleotide/MH208621.1?report=genbank&log$=nucltop&blast_rank=93&RID=1ZPEMFUB013","MH208621.1")
Colpodella sp. isolate G08_3 small subunit ribosomal RNA gene partial sequence	Tick	Colpodella sp.	388	657	0.79	7e-103	95.87	950	=HYPERLINK("https://www.ncbi.nlm.nih.gov/nucleotide/OR672116.1?report=genbank&log$=nucltop&blast_rank=94&RID=1ZPEMFUB013","OR672116.1")
Colpodella sp. isolate H01_4 small subunit ribosomal RNA gene partial sequence	Tick	Colpodella sp.	388	489	0.62	7e-103	95.87	950	=HYPERLINK("https://www.ncbi.nlm.nih.gov/nucleotide/OR672115.1?report=genbank&log$=nucltop&blast_rank=95&RID=1ZPEMFUB013","OR672115.1")
Colpodella sp. isolate G01_3 small subunit ribosomal RNA gene partial sequence	Tick	Colpodella sp.	388	566	0.7	7e-103	95.87	982	=HYPERLINK("https://www.ncbi.nlm.nih.gov/nucleotide/OR672114.1?report=genbank&log$=nucltop&blast_rank=96&RID=1ZPEMFUB013","OR672114.1")
Colpodella sp. isolate PK82-2 small subunit ribosomal RNA gene partial sequence	Tick	Colpodella sp.	388	657	0.79	7e-103	95.87	1216	=HYPERLINK("https://www.ncbi.nlm.nih.gov/nucleotide/OR672113.1?report=genbank&log$=nucltop&blast_rank=97&RID=1ZPEMFUB013","OR672113.1")
Colpodellidae sp. HEP 18S ribosomal RNA gene partial sequence	Tick	Colpodellidae sp. HEP	388	657	0.79	7e-103	95.87	1653	=HYPERLINK("https://www.ncbi.nlm.nih.gov/nucleotide/GQ411073.1?report=genbank&log$=nucltop&blast_rank=99&RID=1ZPEMFUB013","GQ411073.1")
Coral symbiont from Montastraea faveolata haplotype 15 18S small subunit ribosomal RNA gene partial sequence	Montastraea faveolata	Coral symbiont from Montastraea faveolata	431	798	0.85	1e-115	95.86	517	=HYPERLINK("https://www.ncbi.nlm.nih.gov/nucleotide/JX943879.1?report=genbank&log$=nucltop&blast_rank=77&RID=1ZPEMFUB013","JX943879.1")
Uncultured eukaryote partial 18S rRNA gene clone SIGF1359_N11D1_18S_E		uncultured eukaryote	388	388	0.43	7e-103	95.85	714	=HYPERLINK("https://www.ncbi.nlm.nih.gov/nucleotide/LN575734.1?report=genbank&log$=nucltop&blast_rank=98&RID=1ZPEMFUB013","LN575734.1")
Uncultured alveolate clone P91t4c2 18S ribosomal RNA gene partial sequence		uncultured alveolate	387	387	0.43	3e-102	95.83	419	=HYPERLINK("https://www.ncbi.nlm.nih.gov/nucleotide/KP213250.1?report=genbank&log$=nucltop&blast_rank=100&RID=1ZPEMFUB013","KP213250.1")
Apicomplexa sp. type N strain type N symbiont of Muricea pendula (17-358 Gulf of Mexico) small subunit ribosomal RNA gene	Muricea pendula	Apicomplexa sp. type N	444	877	0.94	1e-119	95.67	711	=HYPERLINK("https://www.ncbi.nlm.nih.gov/nucleotide/MN022435.1?report=genbank&log$=nucltop&blast_rank=60&RID=1ZPEMFUB013","MN022435.1")
Apicomplexa sp. type N strain type N symbiont of Muricea pendula (17-754 Gulf of Mexico) small subunit ribosomal RNA gene	Muricea pendula	Apicomplexa sp. type N	481	925	0.97	1e-130	95.62	788	=HYPERLINK("https://www.ncbi.nlm.nih.gov/nucleotide/MN022442.1?report=genbank&log$=nucltop&blast_rank=31&RID=1ZPEMFUB013","MN022442.1")
Corallicola aquarius isolate wkC1 small subunit ribosomal RNA gene complete sequence; and internal transcribed spacer 1		Corallicola aquarius	477	916	0.97	1e-129	95.62	1970	=HYPERLINK("https://www.ncbi.nlm.nih.gov/nucleotide/MH304760.1?report=genbank&log$=nucltop&blast_rank=33&RID=1ZPEMFUB013","MH304760.1")
Corallicolida sp. WKK-2018b isolate TRC small subunit ribosomal RNA gene internal transcribed spacer 1		Corallicolida sp. WKK-2018b	477	916	0.97	1e-129	95.62	8782	=HYPERLINK("https://www.ncbi.nlm.nih.gov/nucleotide/MH304758.1?report=genbank&log$=nucltop&blast_rank=34&RID=1ZPEMFUB013","MH304758.1")
Apicomplexa sp. type N clone N60 clone 1 18S ribosomal RNA gene partial sequence		Apicomplexa sp. type N	477	916	0.97	1e-129	95.62	818	=HYPERLINK("https://www.ncbi.nlm.nih.gov/nucleotide/KC816717.1?report=genbank&log$=nucltop&blast_rank=35&RID=1ZPEMFUB013","KC816717.1")
Unidentified symbiont Type N clone N:0-2 18S ribosomal RNA gene partial sequence		Apicomplexa sp. type N	477	910	0.97	1e-129	95.62	1699	=HYPERLINK("https://www.ncbi.nlm.nih.gov/nucleotide/AF238265.1?report=genbank&log$=nucltop&blast_rank=36&RID=1ZPEMFUB013","AF238265.1")
Apicomplexa sp. type N strain type N symbiont of Swiftia exserta (17-410 Gulf of Mexico) small subunit ribosomal RNA gene	Swiftia exserta	Apicomplexa sp. type N	473	918	0.97	2e-128	95.33	765	=HYPERLINK("https://www.ncbi.nlm.nih.gov/nucleotide/MN022440.1?report=genbank&log$=nucltop&blast_rank=37&RID=1ZPEMFUB013","MN022440.1")
Unidentified symbiont Type N clone N:0-3 18S ribosomal RNA gene partial sequence		Apicomplexa sp. type N	472	905	0.97	7e-128	95.29	1700	=HYPERLINK("https://www.ncbi.nlm.nih.gov/nucleotide/AF238266.1?report=genbank&log$=nucltop&blast_rank=38&RID=1ZPEMFUB013","AF238266.1")
Coral symbiont from Montastraea annularis haplotype 18 18S small subunit ribosomal RNA gene partial sequence	Montastraea annularis	Coral symbiont from Montastraea annularis	440	873	0.93	2e-118	94.81	593	=HYPERLINK("https://www.ncbi.nlm.nih.gov/nucleotide/JX943882.1?report=genbank&log$=nucltop&blast_rank=69&RID=1ZPEMFUB013","JX943882.1")
Apicomplexa sp. type N strain type N symbiont of Leiopathes glaberrima (10-656 Viosca Knoll Gulf of Mexico) small subunit ribosomal RNA gene	Leiopathes glaberrima	Apicomplexa sp. type N	462	907	0.97	4e-125	94.65	802	=HYPERLINK("https://www.ncbi.nlm.nih.gov/nucleotide/MN022431.1?report=genbank&log$=nucltop&blast_rank=42&RID=1ZPEMFUB013","MN022431.1")
Apicomplexa sp. type N strain type N symbiont of Leiopathes glaberrima (10-552 Viosca Knoll Gulf of Mexico) small subunit ribosomal RNA gene	Leiopathes glaberrima	Apicomplexa sp. type N	462	907	0.97	4e-125	94.65	820	=HYPERLINK("https://www.ncbi.nlm.nih.gov/nucleotide/MN022429.1?report=genbank&log$=nucltop&blast_rank=43&RID=1ZPEMFUB013","MN022429.1")
Apicomplexa sp. type N strain type N symbiont of Leiopathes glaberrima (10-652 Viosca Knoll Gulf of Mexico) small subunit ribosomal RNA gene	Leiopathes glaberrima	Apicomplexa sp. type N	457	901	0.97	2e-123	94.30	801	=HYPERLINK("https://www.ncbi.nlm.nih.gov/nucleotide/MN022430.1?report=genbank&log$=nucltop&blast_rank=44&RID=1ZPEMFUB013","MN022430.1")
Coral symbiont from Porites astreoides haplotype 19 18S small subunit ribosomal RNA gene partial sequence	Porites astreoides	Coral symbiont from Porites astreoides	429	857	0.93	4e-115	94.07	593	=HYPERLINK("https://www.ncbi.nlm.nih.gov/nucleotide/JX943883.1?report=genbank&log$=nucltop&blast_rank=78&RID=1ZPEMFUB013","JX943883.1")
Corallicolida sp. WKK-2018b isolate 2 small subunit ribosomal RNA gene internal transcribed spacer 1		Corallicolida sp. WKK-2018b	449	739	0.97	3e-121	93.94	8526	=HYPERLINK("https://www.ncbi.nlm.nih.gov/nucleotide/MH304759.1?report=genbank&log$=nucltop&blast_rank=49&RID=1ZPEMFUB013","MH304759.1")
Apicomplexa sp. type N strain type N symbiont of unidentified antipatharian (17-771 Director's Bay Curacao) small subunit ribosomal RNA gene	unidentified antipatharian	Apicomplexa sp. type N	448	886	0.97	1e-120	93.67	784	=HYPERLINK("https://www.ncbi.nlm.nih.gov/nucleotide/MN022451.1?report=genbank&log$=nucltop&blast_rank=53&RID=1ZPEMFUB013","MN022451.1")
Apicomplexa sp. type N strain type N symbiont of unidentified antipatharian (17-761 Director's Bay Curacao) small subunit ribosomal RNA gene	unidentified antipatharian	Apicomplexa sp. type N	448	873	0.97	1e-120	93.67	782	=HYPERLINK("https://www.ncbi.nlm.nih.gov/nucleotide/MN022450.1?report=genbank&log$=nucltop&blast_rank=54&RID=1ZPEMFUB013","MN022450.1")
Uncultured eukaryote clone asv0000527 small subunit ribosomal RNA gene partial sequence		uncultured eukaryote	399	399	0.48	3e-106	93.63	382	=HYPERLINK("https://www.ncbi.nlm.nih.gov/nucleotide/MZ663476.1?report=genbank&log$=nucltop&blast_rank=92&RID=1ZPEMFUB013","MZ663476.1")
Uncultured eukaryote clone SGYN1492 18S ribosomal RNA gene partial sequence		uncultured eukaryote	551	551	1	8e-152	84.44	1765	=HYPERLINK("https://www.ncbi.nlm.nih.gov/nucleotide/KJ764274.1?report=genbank&log$=nucltop&blast_rank=1&RID=1ZPEMFUB013","KJ764274.1")
Uncultured alveolate clone PAA7AU2004 18S ribosomal RNA gene partial sequence		uncultured alveolate	544	544	1	1e-149	84.29	1753	=HYPERLINK("https://www.ncbi.nlm.nih.gov/nucleotide/EU162619.1?report=genbank&log$=nucltop&blast_rank=5&RID=1ZPEMFUB013","EU162619.1")

## Sheet: ASV13 - Licnophora
ASV	Domain	Supergroup	Division	Subdivision	Class	Order	Family	Genus	Species
ASV13	Eukaryota	TSAR	Alveolata	Ciliophora	Spirotrichea	Licnophoria	Licnophoridae	Licnophora	Licnophora_macfarlandi
Sequence	AAGTCTGGTGCCAGCAGCCGCGGTAATTCCAGCTCCAATAGCGTATATTAAAGTTGTTGCAGTTAAAAAGCTCGTAGTTGGATTTCTGGGGACACGCCGACTTGGTATGATTACCACCGAAGCGTGGACTCATCGTTCCGCAGCGAAAGCTGACTTCACGGTTGGTTTCCCGCGCGGATGTTTTACCTTGAGGAAATTAGAGTGTTTCAGGCAGGCTTGGCCAGGATACGCTAGCATGGAATAATTAGGAGGACTTAGGCCTCACTCGTTGGTTTGGGGGTCCGAGTAATGGTTAATANNNNNNNNNNAATTGTCAGAGGTGAAATTCTTGGATTTTTTAAAGACTAACCTGTGCGAAAGCATTTGCCAAGGATGTTTTCATTAATCAAGAACGAAAGT…
Description	Source	Scientific Name	Max Score	Total Score	Query Cover	E value	Per. ident	Acc. Len	Accession
Ciliophora sp. clone D_antillarum_S_Florida_Reference_A12 small subunit ribosomal RNA gene	Diadema antillarum	Ciliophora sp.	490	574	0.62	2e-133	96.33	375	=HYPERLINK("https://www.ncbi.nlm.nih.gov/nucleotide/OR525732.1?report=genbank&log$=nucltop&blast_rank=1&RID=1F6RXXZD016","OR525732.1")
Ciliophora sp. clone D_antillarum_S_Antigua_NAS_A33 small subunit ribosomal RNA gene	Diadema antillarum	Ciliophora sp.	490	574	0.62	2e-133	96.33	375	=HYPERLINK("https://www.ncbi.nlm.nih.gov/nucleotide/OR525728.1?report=genbank&log$=nucltop&blast_rank=2&RID=1F6RXXZD016","OR525728.1")
Ciliophora sp. clone D_antillarum_S_DR_NAS_A23 small subunit ribosomal RNA gene	Diadema antillarum	Ciliophora sp.	484	569	0.62	9e-132	96.00	375	=HYPERLINK("https://www.ncbi.nlm.nih.gov/nucleotide/OR525730.1?report=genbank&log$=nucltop&blast_rank=3&RID=1F6RXXZD016","OR525730.1")
Ciliophora sp. clone D_antillarum_S_Florida_Refernece_A14 small subunit ribosomal RNA gene	Diadema antillarum	Ciliophora sp.	479	563	0.62	4e-130	95.67	375	=HYPERLINK("https://www.ncbi.nlm.nih.gov/nucleotide/OR525734.1?report=genbank&log$=nucltop&blast_rank=4&RID=1F6RXXZD016","OR525734.1")
Ciliophora sp. clone D_antillarum_S_Antigua_Abnormal_A34 small subunit ribosomal RNA gene	Diadema antillarum	Ciliophora sp.	479	558	0.62	4e-130	95.65	375	=HYPERLINK("https://www.ncbi.nlm.nih.gov/nucleotide/OR525727.1?report=genbank&log$=nucltop&blast_rank=5&RID=1F6RXXZD016","OR525727.1")
Ciliophora sp. clone D_antillarum_S_St_Eustatius_NAS_A36 small subunit ribosomal RNA gene	Diadema antillarum	Ciliophora sp.	473	548	0.61	2e-128	95.35	376	=HYPERLINK("https://www.ncbi.nlm.nih.gov/nucleotide/OR525738.1?report=genbank&log$=nucltop&blast_rank=6&RID=1F6RXXZD016","OR525738.1")
Ciliophora sp. clone D_antillarum_S_St_Eustatius_NAS_A35 small subunit ribosomal RNA gene	Diadema antillarum	Ciliophora sp.	462	547	0.62	4e-125	94.65	375	=HYPERLINK("https://www.ncbi.nlm.nih.gov/nucleotide/OR525737.1?report=genbank&log$=nucltop&blast_rank=7&RID=1F6RXXZD016","OR525737.1")
Licnophora macfarlandi 18S ribosomal RNA gene	Echinoderms	Licnophora macfarlandi	839	839	1	0.0	93.44	1700	=HYPERLINK("https://www.ncbi.nlm.nih.gov/nucleotide/AF527758.1?report=genbank&log$=nucltop&blast_rank=8&RID=1F6RXXZD016","AF527758.1")
Uncultured eukaryote partial 18S rRNA gene	Leaf-cutter ant refuse dumps	uncultured eukaryote	357	357	0.43	2e-93	93.42	718	=HYPERLINK("https://www.ncbi.nlm.nih.gov/nucleotide/LN580526.1?report=genbank&log$=nucltop&blast_rank=9&RID=1F6RXXZD016","LN580526.1")
Uncultured ciliate clone EUK1-60 18S ribosomal RNA gene	acid mine drainage lake	uncultured ciliate	357	357	0.43	2e-93	93.42	756	=HYPERLINK("https://www.ncbi.nlm.nih.gov/nucleotide/JQ316146.1?report=genbank&log$=nucltop&blast_rank=10&RID=1F6RXXZD016","JQ316146.1")
Uncultured eukaryote clone ENI47297.00288 18S ribosomal RNA gene	seawater	uncultured eukaryote	357	357	0.43	2e-93	93.42	860	=HYPERLINK("https://www.ncbi.nlm.nih.gov/nucleotide/JF305257.1?report=genbank&log$=nucltop&blast_rank=11&RID=1F6RXXZD016","JF305257.1")
Paradiophrys irmgard isolate QD060108 small subunit ribosomal RNA gene		Paradiophrys irmgard	357	519	0.59	2e-93	93.42	1691	=HYPERLINK("https://www.ncbi.nlm.nih.gov/nucleotide/EU189070.1?report=genbank&log$=nucltop&blast_rank=12&RID=1F6RXXZD016","EU189070.1")
Uncultured ciliate isolate L38 small subunit ribosomal RNA gene	brackish water	uncultured ciliate	351	517	0.6	9e-92	93.00	1744	=HYPERLINK("https://www.ncbi.nlm.nih.gov/nucleotide/MZ823798.1?report=genbank&log$=nucltop&blast_rank=13&RID=1F6RXXZD016","MZ823798.1")
Uncultured eukaryote partial 18S rRNA gene	Leaf-cutter ant refuse dumps	uncultured eukaryote	351	351	0.43	9e-92	93.00	718	=HYPERLINK("https://www.ncbi.nlm.nih.gov/nucleotide/LN580605.1?report=genbank&log$=nucltop&blast_rank=14&RID=1F6RXXZD016","LN580605.1")
Uncultured eukaryote partial 18S rRNA gene	Leaf-cutter ant refuse dumps	uncultured eukaryote	351	351	0.43	9e-92	93.00	719	=HYPERLINK("https://www.ncbi.nlm.nih.gov/nucleotide/LN580573.1?report=genbank&log$=nucltop&blast_rank=15&RID=1F6RXXZD016","LN580573.1")
Uncultured eukaryote partial 18S rRNA gene	Leaf-cutter ant refuse dumps	uncultured eukaryote	351	351	0.43	9e-92	93.00	718	=HYPERLINK("https://www.ncbi.nlm.nih.gov/nucleotide/LN580439.1?report=genbank&log$=nucltop&blast_rank=16&RID=1F6RXXZD016","LN580439.1")
Uncultured eukaryote partial 18S rRNA gene	Leaf-cutter ant refuse dumps	uncultured eukaryote	351	351	0.43	9e-92	93.00	718	=HYPERLINK("https://www.ncbi.nlm.nih.gov/nucleotide/LN580388.1?report=genbank&log$=nucltop&blast_rank=17&RID=1F6RXXZD016","LN580388.1")
Uncultured eukaryote partial 18S rRNA gene	Leaf-cutter ant refuse dumps	uncultured eukaryote	351	351	0.43	9e-92	93.00	718	=HYPERLINK("https://www.ncbi.nlm.nih.gov/nucleotide/LN580353.1?report=genbank&log$=nucltop&blast_rank=18&RID=1F6RXXZD016","LN580353.1")
Uncultured eukaryote partial 18S rRNA gene	Leaf-cutter ant refuse dumps	uncultured eukaryote	351	351	0.43	9e-92	93.00	716	=HYPERLINK("https://www.ncbi.nlm.nih.gov/nucleotide/LN580300.1?report=genbank&log$=nucltop&blast_rank=19&RID=1F6RXXZD016","LN580300.1")
Uncultured eukaryote partial 18S rRNA gene	Leaf-cutter ant refuse dumps	uncultured eukaryote	351	351	0.43	9e-92	93.00	718	=HYPERLINK("https://www.ncbi.nlm.nih.gov/nucleotide/LN580295.1?report=genbank&log$=nucltop&blast_rank=20&RID=1F6RXXZD016","LN580295.1")
Uncultured eukaryote partial 18S rRNA gene	Leaf-cutter ant refuse dumps	uncultured eukaryote	351	351	0.43	9e-92	93.00	716	=HYPERLINK("https://www.ncbi.nlm.nih.gov/nucleotide/LN580204.1?report=genbank&log$=nucltop&blast_rank=21&RID=1F6RXXZD016","LN580204.1")
Uncultured eukaryote partial 18S rRNA gene	Leaf-cutter ant refuse dumps	uncultured eukaryote	351	351	0.43	9e-92	93.00	717	=HYPERLINK("https://www.ncbi.nlm.nih.gov/nucleotide/LN580162.1?report=genbank&log$=nucltop&blast_rank=22&RID=1F6RXXZD016","LN580162.1")
Uncultured eukaryote partial 18S rRNA gene	Leaf-cutter ant refuse dumps	uncultured eukaryote	351	351	0.43	9e-92	93.00	711	=HYPERLINK("https://www.ncbi.nlm.nih.gov/nucleotide/LN580125.1?report=genbank&log$=nucltop&blast_rank=23&RID=1F6RXXZD016","LN580125.1")
Uncultured eukaryote partial 18S rRNA gene	Leaf-cutter ant refuse dumps	uncultured eukaryote	351	351	0.43	9e-92	93.00	709	=HYPERLINK("https://www.ncbi.nlm.nih.gov/nucleotide/LN580101.1?report=genbank&log$=nucltop&blast_rank=24&RID=1F6RXXZD016","LN580101.1")
Uncultured eukaryote partial 18S rRNA gene	Leaf-cutter ant refuse dumps	uncultured eukaryote	351	351	0.43	9e-92	93.00	715	=HYPERLINK("https://www.ncbi.nlm.nih.gov/nucleotide/LN579997.1?report=genbank&log$=nucltop&blast_rank=25&RID=1F6RXXZD016","LN579997.1")
Uncultured eukaryote partial 18S rRNA gene	Leaf-cutter ant refuse dumps	uncultured eukaryote	351	351	0.43	9e-92	93.00	721	=HYPERLINK("https://www.ncbi.nlm.nih.gov/nucleotide/LN577846.1?report=genbank&log$=nucltop&blast_rank=26&RID=1F6RXXZD016","LN577846.1")
Uncultured eukaryote partial 18S rRNA gene	Leaf-cutter ant refuse dumps	uncultured eukaryote	351	351	0.43	9e-92	93.00	719	=HYPERLINK("https://www.ncbi.nlm.nih.gov/nucleotide/LN587457.1?report=genbank&log$=nucltop&blast_rank=27&RID=1F6RXXZD016","LN587457.1")
Uncultured eukaryote partial 18S rRNA gene	Leaf-cutter ant refuse dumps	uncultured eukaryote	351	351	0.43	9e-92	93.00	718	=HYPERLINK("https://www.ncbi.nlm.nih.gov/nucleotide/LN587327.1?report=genbank&log$=nucltop&blast_rank=28&RID=1F6RXXZD016","LN587327.1")
Uncultured eukaryote clone SGUH408 18S ribosomal RNA gene	seawater	uncultured eukaryote	351	515	0.59	9e-92	92.98	1775	=HYPERLINK("https://www.ncbi.nlm.nih.gov/nucleotide/KJ763086.1?report=genbank&log$=nucltop&blast_rank=29&RID=1F6RXXZD016","KJ763086.1")
Paratetrahymena wassi voucher JJM2009121511 small subunit ribosomal RNA gene		Paratetrahymena wassi	351	506	0.6	9e-92	92.98	1745	=HYPERLINK("https://www.ncbi.nlm.nih.gov/nucleotide/JX310019.1?report=genbank&log$=nucltop&blast_rank=30&RID=1F6RXXZD016","JX310019.1")
Oxytricha ottowi 2 MD-2012 isolate OxyOt2 small subunit ribosomal RNA gene		Oxytricha ottowi 2 MD-2012	348	504	0.6	1e-90	92.59	1729	=HYPERLINK("https://www.ncbi.nlm.nih.gov/nucleotide/JQ723977.1?report=genbank&log$=nucltop&blast_rank=31&RID=1F6RXXZD016","JQ723977.1")
Licnophora lyngbycola small subunit ribosomal RNA gene		Licnophora lyngbycola	571	571	1	6e-158	84.99	1745	=HYPERLINK("https://www.ncbi.nlm.nih.gov/nucleotide/DQ445606.1?report=genbank&log$=nucltop&blast_rank=32&RID=1F6RXXZD016","DQ445606.1")
Uncultured eukaryote clone AN0816_3B8B 18S ribosomal RNA gene	Artic seawater	uncultured eukaryote	387	387	0.67	3e-102	84.56	964	=HYPERLINK("https://www.ncbi.nlm.nih.gov/nucleotide/JQ955787.1?report=genbank&log$=nucltop&blast_rank=33&RID=1F6RXXZD016","JQ955787.1")
Uncultured ciliate clone 05M82n.17 18S ribosomal RNA gene	Artic seawater	uncultured ciliate	387	387	0.67	3e-102	84.56	969	=HYPERLINK("https://www.ncbi.nlm.nih.gov/nucleotide/EU682566.1?report=genbank&log$=nucltop&blast_rank=34&RID=1F6RXXZD016","EU682566.1")
Uncultured marine eukaryote clone MD65.44 18S ribosomal RNA gene	Artic seawater	uncultured marine eukaryote	387	460	0.75	3e-102	84.56	805	=HYPERLINK("https://www.ncbi.nlm.nih.gov/nucleotide/DQ119942.1?report=genbank&log$=nucltop&blast_rank=35&RID=1F6RXXZD016","DQ119942.1")
Uncultured marine eukaryote clone MD65.23 18S ribosomal RNA gene	Artic seawater	uncultured marine eukaryote	387	449	0.74	3e-102	84.56	772	=HYPERLINK("https://www.ncbi.nlm.nih.gov/nucleotide/DQ119938.1?report=genbank&log$=nucltop&blast_rank=36&RID=1F6RXXZD016","DQ119938.1")
Strombidinopsis sp. isolate SC3 small subunit ribosomal RNA gene		5.8S ribosomal RNA gene	and internal transcribed spacer 2	complete sequence; and large subunit ribosomal RNA gene	partial sequence	Strombidinopsis sp.	387	552	0.84	3e-102	84.52	3044	=HYPERLINK("https://www.ncbi.nlm.nih.gov/nucleotide/MK585224.1?report=genbank&log$=nucltop&blast_rank=37&RID=1F6RXXZD016","MK585224.1")
Marine plankton environmental sample clone WPAC_E40-71-G09 18S small subunit ribosomal RNA gene	seawater	marine plankton environmental sample	387	387	0.67	3e-102	84.52	758	=HYPERLINK("https://www.ncbi.nlm.nih.gov/nucleotide/KT013035.1?report=genbank&log$=nucltop&blast_rank=38&RID=1F6RXXZD016","KT013035.1")
Strombidinopsis batos voucher LWW08040804 small subunit ribosomal RNA gene		Strombidinopsis batos	387	552	0.84	3e-102	84.52	1769	=HYPERLINK("https://www.ncbi.nlm.nih.gov/nucleotide/FJ881862.1?report=genbank&log$=nucltop&blast_rank=39&RID=1F6RXXZD016","FJ881862.1")
Uncultured eukaryote clone 288-163 18S ribosomal RNA gene	seawater	uncultured eukaryote	387	387	0.67	3e-102	84.52	798	=HYPERLINK("https://www.ncbi.nlm.nih.gov/nucleotide/KP270495.1?report=genbank&log$=nucltop&blast_rank=40&RID=1F6RXXZD016","KP270495.1")
Uncultured eukaryote clone 288-046 18S ribosomal RNA gene	seawater	uncultured eukaryote	387	387	0.67	3e-102	84.52	815	=HYPERLINK("https://www.ncbi.nlm.nih.gov/nucleotide/KP270397.1?report=genbank&log$=nucltop&blast_rank=41&RID=1F6RXXZD016","KP270397.1")
Uncultured eukaryote clone SHAX903 18S ribosomal RNA gene	seawater	uncultured eukaryote	387	535	0.83	3e-102	84.52	891	=HYPERLINK("https://www.ncbi.nlm.nih.gov/nucleotide/HQ868666.1?report=genbank&log$=nucltop&blast_rank=42&RID=1F6RXXZD016","HQ868666.1")
Uncultured eukaryote clone ENI47298.00096 18S ribosomal RNA gene	seawater	uncultured eukaryote	387	387	0.67	3e-102	84.52	880	=HYPERLINK("https://www.ncbi.nlm.nih.gov/nucleotide/JF305427.1?report=genbank&log$=nucltop&blast_rank=43&RID=1F6RXXZD016","JF305427.1")
Uncultured eukaryote clone 111.2.14 18S ribosomal RNA gene	seawater	uncultured eukaryote	387	387	0.67	3e-102	84.52	1087	=HYPERLINK("https://www.ncbi.nlm.nih.gov/nucleotide/GQ913142.1?report=genbank&log$=nucltop&blast_rank=44&RID=1F6RXXZD016","GQ913142.1")
Strombidinopsis sp. isolate HS small subunit ribosomal RNA gene		5.8S ribosomal RNA gene	and internal transcribed spacer 2	complete sequence; and large subunit ribosomal RNA gene	partial sequence	Strombidinopsis sp.	381	547	0.84	1e-100	84.26	3046	=HYPERLINK("https://www.ncbi.nlm.nih.gov/nucleotide/MK585220.1?report=genbank&log$=nucltop&blast_rank=45&RID=1F6RXXZD016","MK585220.1")
Strombidinopsis sp. isolate DG small subunit ribosomal RNA gene		5.8S ribosomal RNA gene	and internal transcribed spacer 2	complete sequence; and large subunit ribosomal RNA gene	partial sequence	Strombidinopsis sp.	381	547	0.84	1e-100	84.26	2947	=HYPERLINK("https://www.ncbi.nlm.nih.gov/nucleotide/MK585219.1?report=genbank&log$=nucltop&blast_rank=46&RID=1F6RXXZD016","MK585219.1")
Uncultured eukaryote clone SGUH1237 18S ribosomal RNA gene	seawater	uncultured eukaryote	381	541	0.84	1e-100	84.26	1758	=HYPERLINK("https://www.ncbi.nlm.nih.gov/nucleotide/KJ762930.1?report=genbank&log$=nucltop&blast_rank=47&RID=1F6RXXZD016","KJ762930.1")
Uncultured eukaryote clone ENI47298.00047 18S ribosomal RNA gene	seawater	uncultured eukaryote	381	381	0.67	1e-100	84.26	960	=HYPERLINK("https://www.ncbi.nlm.nih.gov/nucleotide/JF305386.1?report=genbank&log$=nucltop&blast_rank=48&RID=1F6RXXZD016","JF305386.1")
Uncultured eukaryote clone ENI47297.00366 18S ribosomal RNA gene	seawater	uncultured eukaryote	381	436	0.73	1e-100	84.26	880	=HYPERLINK("https://www.ncbi.nlm.nih.gov/nucleotide/JF305329.1?report=genbank&log$=nucltop&blast_rank=49&RID=1F6RXXZD016","JF305329.1")
Uncultured eukaryote clone ENI47297.00206 18S ribosomal RNA gene	seawater	uncultured eukaryote	381	381	0.67	1e-100	84.26	800	=HYPERLINK("https://www.ncbi.nlm.nih.gov/nucleotide/JF305177.1?report=genbank&log$=nucltop&blast_rank=50&RID=1F6RXXZD016","JF305177.1")
Uncultured eukaryote clone 111.1.70 18S ribosomal RNA gene	seawater	uncultured eukaryote	381	381	0.67	1e-100	84.26	1092	=HYPERLINK("https://www.ncbi.nlm.nih.gov/nucleotide/GQ913127.1?report=genbank&log$=nucltop&blast_rank=51&RID=1F6RXXZD016","GQ913127.1")
Uncultured eukaryote clone 111.1.13 18S ribosomal RNA gene	seawater	uncultured eukaryote	381	381	0.67	1e-100	84.26	1034	=HYPERLINK("https://www.ncbi.nlm.nih.gov/nucleotide/GQ913093.1?report=genbank&log$=nucltop&blast_rank=52&RID=1F6RXXZD016","GQ913093.1")
Licnophora cf. lyngbycola 18S small subunit ribosomal RNA gene		Licnophora cf. lyngbycola	540	540	1	2e-148	84.03	1749	=HYPERLINK("https://www.ncbi.nlm.nih.gov/nucleotide/FJ876955.1?report=genbank&log$=nucltop&blast_rank=53&RID=1F6RXXZD016","FJ876955.1")
Strombidinopsis sp. isolate SC1 small subunit ribosomal RNA gene		Strombidinopsis sp.	375	541	0.84	5e-99	84.01	3029	=HYPERLINK("https://www.ncbi.nlm.nih.gov/nucleotide/MK585221.1?report=genbank&log$=nucltop&blast_rank=54&RID=1F6RXXZD016","MK585221.1")
Uncultured eukaryote clone 280-002 18S ribosomal RNA gene	seawater	uncultured eukaryote	375	375	0.67	5e-99	84.01	790	=HYPERLINK("https://www.ncbi.nlm.nih.gov/nucleotide/KP269987.1?report=genbank&log$=nucltop&blast_rank=55&RID=1F6RXXZD016","KP269987.1")
Uncultured marine eukaryote clone MO010_1.00354 18S ribosomal RNA gene	seawater	uncultured marine eukaryote	375	375	0.67	5e-99	84.01	569	=HYPERLINK("https://www.ncbi.nlm.nih.gov/nucleotide/GQ382437.1?report=genbank&log$=nucltop&blast_rank=56&RID=1F6RXXZD016","GQ382437.1")
Paradiophrys irmgard isolate QD0701260303 small subunit ribosomal RNA gene		Paradiophrys irmgard	375	539	0.83	5e-99	83.97	1774	=HYPERLINK("https://www.ncbi.nlm.nih.gov/nucleotide/EU189071.1?report=genbank&log$=nucltop&blast_rank=57&RID=1F6RXXZD016","EU189071.1")
Parastrombidinopsis minima isolate SW2014042501 small subunit ribosomal RNA gene		Parastrombidinopsis minima	370	535	0.84	3e-97	83.80	1720	=HYPERLINK("https://www.ncbi.nlm.nih.gov/nucleotide/MH469226.1?report=genbank&log$=nucltop&blast_rank=58&RID=1F6RXXZD016","MH469226.1")
Protogastrostyla pulchra small subunit ribosomal RNA gene		Protogastrostyla pulchra	370	537	0.84	3e-97	83.76	1769	=HYPERLINK("https://www.ncbi.nlm.nih.gov/nucleotide/FJ868193.1?report=genbank&log$=nucltop&blast_rank=59&RID=1F6RXXZD016","FJ868193.1")
Strombidinopsis sinicum strain lww2010032102 small subunit ribosomal RNA gene		Strombidinopsis sinicum	370	535	0.84	3e-97	83.76	1748	=HYPERLINK("https://www.ncbi.nlm.nih.gov/nucleotide/KR263893.1?report=genbank&log$=nucltop&blast_rank=60&RID=1F6RXXZD016","KR263893.1")
Tintinnidium sp. 1 LS-2012 isolate 60 small subunit ribosomal RNA gene		Tintinnidium sp. 1 LS-2012	370	535	0.84	3e-97	83.76	1673	=HYPERLINK("https://www.ncbi.nlm.nih.gov/nucleotide/JN831801.1?report=genbank&log$=nucltop&blast_rank=61&RID=1F6RXXZD016","JN831801.1")
Uncultured alveolate clone PAB1AU2004 18S ribosomal RNA gene	freshwater	uncultured alveolate	484	484	1	9e-132	82.19	1746	=HYPERLINK("https://www.ncbi.nlm.nih.gov/nucleotide/DQ244039.1?report=genbank&log$=nucltop&blast_rank=62&RID=1F6RXXZD016","DQ244039.1")
Muranothrix gubernata isolate RIDKAMU small subunit ribosomal RNA gene		Muranothrix gubernata	466	466	1	3e-126	81.80	1524	=HYPERLINK("https://www.ncbi.nlm.nih.gov/nucleotide/MT177191.1?report=genbank&log$=nucltop&blast_rank=63&RID=1F6RXXZD016","MT177191.1")
Muranothrix gubernata isolate SUMMARTIN small subunit ribosomal RNA gene		Muranothrix gubernata	466	466	1	3e-126	81.80	1524	=HYPERLINK("https://www.ncbi.nlm.nih.gov/nucleotide/MT177190.1?report=genbank&log$=nucltop&blast_rank=64&RID=1F6RXXZD016","MT177190.1")
Muranothrix gubernata isolate MURANOMU small subunit ribosomal RNA gene		Muranothrix gubernata	466	466	1	3e-126	81.80	1703	=HYPERLINK("https://www.ncbi.nlm.nih.gov/nucleotide/MT177189.1?report=genbank&log$=nucltop&blast_rank=65&RID=1F6RXXZD016","MT177189.1")
Muranothrix felix strain NAPAM small subunit ribosomal RNA gene		Muranothrix felix	460	460	1	1e-124	81.60	1709	=HYPERLINK("https://www.ncbi.nlm.nih.gov/nucleotide/OP034689.1?report=genbank&log$=nucltop&blast_rank=66&RID=1F6RXXZD016","OP034689.1")
Muranothrix sp. strain SIPEK1A_clone_8 small subunit ribosomal RNA gene		Muranothrix sp.	460	460	1	1e-124	81.50	1705	=HYPERLINK("https://www.ncbi.nlm.nih.gov/nucleotide/OP034691.1?report=genbank&log$=nucltop&blast_rank=67&RID=1F6RXXZD016","OP034691.1")
Muranothrix sp. strain SIPEK1A_clone_12 small subunit ribosomal RNA gene		Muranothrix sp.	455	455	1	7e-123	81.33	1700	=HYPERLINK("https://www.ncbi.nlm.nih.gov/nucleotide/OP034693.1?report=genbank&log$=nucltop&blast_rank=68&RID=1F6RXXZD016","OP034693.1")
Uncultured ciliate clone HL5aSCM04.34 18S ribosomal RNA gene	seawater	uncultured ciliate	455	455	1	7e-123	81.31	1665	=HYPERLINK("https://www.ncbi.nlm.nih.gov/nucleotide/KC488384.1?report=genbank&log$=nucltop&blast_rank=69&RID=1F6RXXZD016","KC488384.1")
Uronychia setigera voucher JJM2010032103 small subunit ribosomal RNA gene		Uronychia setigera	451	451	1	9e-122	81.08	1722	=HYPERLINK("https://www.ncbi.nlm.nih.gov/nucleotide/JF694042.1?report=genbank&log$=nucltop&blast_rank=70&RID=1F6RXXZD016","JF694042.1")
Strombidinopsis sp. isolate SC2-1(Clone 1 from isolates SC2) small subunit ribosomal RNA gene		Strombidinopsis sp.	446	446	1	4e-120	81.07	3049	=HYPERLINK("https://www.ncbi.nlm.nih.gov/nucleotide/MK585222.1?report=genbank&log$=nucltop&blast_rank=71&RID=1F6RXXZD016","MK585222.1")
Uncultured Parastrombidinopsis clone 18.f2.13 small subunit ribosomal RNA gene		uncultured Parastrombidinopsis	444	444	1	1e-119	81.00	1679	=HYPERLINK("https://www.ncbi.nlm.nih.gov/nucleotide/KX602107.1?report=genbank&log$=nucltop&blast_rank=72&RID=1F6RXXZD016","KX602107.1")
Uncultured eukaryote clone SGTB717 18S ribosomal RNA gene	anoxic marine water	uncultured eukaryote	436	436	0.98	2e-117	80.94	871	=HYPERLINK("https://www.ncbi.nlm.nih.gov/nucleotide/HQ867161.1?report=genbank&log$=nucltop&blast_rank=73&RID=1F6RXXZD016","HQ867161.1")
Uncultured eukaryote clone SGTB603 18S ribosomal RNA gene	anoxic marine water	uncultured eukaryote	436	436	0.98	2e-117	80.94	861	=HYPERLINK("https://www.ncbi.nlm.nih.gov/nucleotide/HQ867062.1?report=genbank&log$=nucltop&blast_rank=74&RID=1F6RXXZD016","HQ867062.1")
Uncultured eukaryote clone SGTB573 18S ribosomal RNA gene	anoxic marine water	uncultured eukaryote	436	436	0.98	2e-117	80.94	867	=HYPERLINK("https://www.ncbi.nlm.nih.gov/nucleotide/HQ867037.1?report=genbank&log$=nucltop&blast_rank=75&RID=1F6RXXZD016","HQ867037.1")
Uncultured eukaryote clone SGTB669 18S ribosomal RNA gene	anoxic marine water	uncultured eukaryote	436	436	0.98	2e-117	80.94	870	=HYPERLINK("https://www.ncbi.nlm.nih.gov/nucleotide/HQ867119.1?report=genbank&log$=nucltop&blast_rank=76&RID=1F6RXXZD016","HQ867119.1")
Uncultured eukaryote clone SGTB647 18S ribosomal RNA gene	anoxic marine water	uncultured eukaryote	436	436	0.98	2e-117	80.94	870	=HYPERLINK("https://www.ncbi.nlm.nih.gov/nucleotide/HQ867101.1?report=genbank&log$=nucltop&blast_rank=77&RID=1F6RXXZD016","HQ867101.1")
Uncultured eukaryote clone SGTB642 18S ribosomal RNA gene	anoxic marine water	uncultured eukaryote	436	436	0.98	2e-117	80.94	869	=HYPERLINK("https://www.ncbi.nlm.nih.gov/nucleotide/HQ867097.1?report=genbank&log$=nucltop&blast_rank=78&RID=1F6RXXZD016","HQ867097.1")
Uncultured eukaryote clone SGTB628 18S ribosomal RNA gene	anoxic marine water	uncultured eukaryote	436	436	0.98	2e-117	80.94	869	=HYPERLINK("https://www.ncbi.nlm.nih.gov/nucleotide/HQ867084.1?report=genbank&log$=nucltop&blast_rank=79&RID=1F6RXXZD016","HQ867084.1")
Uncultured eukaryote clone SGTB615 18S ribosomal RNA gene	anoxic marine water	uncultured eukaryote	436	436	0.98	2e-117	80.94	867	=HYPERLINK("https://www.ncbi.nlm.nih.gov/nucleotide/HQ867073.1?report=genbank&log$=nucltop&blast_rank=80&RID=1F6RXXZD016","HQ867073.1")
Uncultured eukaryote clone SGTB557 18S ribosomal RNA gene	anoxic marine water	uncultured eukaryote	436	436	0.98	2e-117	80.94	871	=HYPERLINK("https://www.ncbi.nlm.nih.gov/nucleotide/HQ867024.1?report=genbank&log$=nucltop&blast_rank=81&RID=1F6RXXZD016","HQ867024.1")
Uncultured eukaryote clone SGTB594 18S ribosomal RNA gene	anoxic marine water	uncultured eukaryote	436	436	0.98	2e-117	80.94	870	=HYPERLINK("https://www.ncbi.nlm.nih.gov/nucleotide/HQ867055.1?report=genbank&log$=nucltop&blast_rank=82&RID=1F6RXXZD016","HQ867055.1")
Uncultured eukaryote clone SGTB766 18S ribosomal RNA gene	anoxic marine water	uncultured eukaryote	435	435	0.98	9e-117	80.94	868	=HYPERLINK("https://www.ncbi.nlm.nih.gov/nucleotide/HQ867201.1?report=genbank&log$=nucltop&blast_rank=83&RID=1F6RXXZD016","HQ867201.1")
Uncultured eukaryote clone SGTB758 18S ribosomal RNA gene	anoxic marine water	uncultured eukaryote	435	435	0.98	9e-117	80.91	871	=HYPERLINK("https://www.ncbi.nlm.nih.gov/nucleotide/HQ867195.1?report=genbank&log$=nucltop&blast_rank=84&RID=1F6RXXZD016","HQ867195.1")
Uncultured eukaryote clone SGTB680 18S ribosomal RNA gene	anoxic marine water	uncultured eukaryote	433	433	0.98	3e-116	80.88	867	=HYPERLINK("https://www.ncbi.nlm.nih.gov/nucleotide/HQ867130.1?report=genbank&log$=nucltop&blast_rank=85&RID=1F6RXXZD016","HQ867130.1")
Uncultured eukaryote clone SGTB688 18S ribosomal RNA gene	anoxic marine water	uncultured eukaryote	436	436	0.99	2e-117	80.87	875	=HYPERLINK("https://www.ncbi.nlm.nih.gov/nucleotide/HQ867137.1?report=genbank&log$=nucltop&blast_rank=86&RID=1F6RXXZD016","HQ867137.1")
Uncultured eukaryote clone SGTB668 18S ribosomal RNA gene	anoxic marine water	uncultured eukaryote	436	436	0.99	2e-117	80.87	875	=HYPERLINK("https://www.ncbi.nlm.nih.gov/nucleotide/HQ867118.1?report=genbank&log$=nucltop&blast_rank=87&RID=1F6RXXZD016","HQ867118.1")
Parastrombidinopsis sp. FG-2018a isolate SW2014060201 small subunit ribosomal RNA gene		Parastrombidinopsis sp. FG-2018a	438	438	1	7e-118	80.80	1716	=HYPERLINK("https://www.ncbi.nlm.nih.gov/nucleotide/MH469225.1?report=genbank&log$=nucltop&blast_rank=88&RID=1F6RXXZD016","MH469225.1")
Uncultured eukaryote clone SGTB398 18S ribosomal RNA gene	anoxic marine water	uncultured eukaryote	431	431	0.98	1e-115	80.77	869	=HYPERLINK("https://www.ncbi.nlm.nih.gov/nucleotide/HQ866875.1?report=genbank&log$=nucltop&blast_rank=89&RID=1F6RXXZD016","HQ866875.1")
Uncultured eukaryote clone SGTB714 18S ribosomal RNA gene	anoxic marine water	uncultured eukaryote	431	431	0.98	1e-115	80.77	870	=HYPERLINK("https://www.ncbi.nlm.nih.gov/nucleotide/HQ867158.1?report=genbank&log$=nucltop&blast_rank=90&RID=1F6RXXZD016","HQ867158.1")
Uncultured eukaryote clone SGTB687 18S ribosomal RNA gene	anoxic marine water	uncultured eukaryote	431	431	0.98	1e-115	80.77	869	=HYPERLINK("https://www.ncbi.nlm.nih.gov/nucleotide/HQ867136.1?report=genbank&log$=nucltop&blast_rank=91&RID=1F6RXXZD016","HQ867136.1")
Uncultured eukaryote clone SGTB593 18S ribosomal RNA gene	anoxic marine water	uncultured eukaryote	431	431	0.98	1e-115	80.77	857	=HYPERLINK("https://www.ncbi.nlm.nih.gov/nucleotide/HQ867054.1?report=genbank&log$=nucltop&blast_rank=92&RID=1F6RXXZD016","HQ867054.1")
Antetintinnidium mucicola isolate 27 small subunit ribosomal RNA gene		Antetintinnidium mucicola	435	435	1	9e-117	80.72	1720	=HYPERLINK("https://www.ncbi.nlm.nih.gov/nucleotide/KU715767.1?report=genbank&log$=nucltop&blast_rank=93&RID=1F6RXXZD016","KU715767.1")
Tintinnidium mucicola isolate 153 small subunit ribosomal RNA gene		Antetintinnidium mucicola	435	435	1	9e-117	80.72	1672	=HYPERLINK("https://www.ncbi.nlm.nih.gov/nucleotide/JN831799.1?report=genbank&log$=nucltop&blast_rank=94&RID=1F6RXXZD016","JN831799.1")
Tintinnidium mucicola isolate 72 small subunit ribosomal RNA gene		Antetintinnidium mucicola	435	435	1	9e-117	80.72	1604	=HYPERLINK("https://www.ncbi.nlm.nih.gov/nucleotide/JN831798.1?report=genbank&log$=nucltop&blast_rank=95&RID=1F6RXXZD016","JN831798.1")
Apodiophrys ovalis isolate JJM09042202 small subunit ribosomal RNA gene		Apodiophrys ovalis	436	436	0.99	2e-117	80.70	1765	=HYPERLINK("https://www.ncbi.nlm.nih.gov/nucleotide/GU477634.1?report=genbank&log$=nucltop&blast_rank=96&RID=1F6RXXZD016","GU477634.1")
Uncultured eukaryote clone SGTB631 18S ribosomal RNA gene	anoxic marine water	uncultured eukaryote	431	431	0.99	1e-115	80.70	875	=HYPERLINK("https://www.ncbi.nlm.nih.gov/nucleotide/HQ867086.1?report=genbank&log$=nucltop&blast_rank=97&RID=1F6RXXZD016","HQ867086.1")
Uncultured eukaryote clone SGTB768 18S ribosomal RNA gene	anoxic marine water	uncultured eukaryote	427	427	0.98	1e-114	80.63	862	=HYPERLINK("https://www.ncbi.nlm.nih.gov/nucleotide/HQ867203.1?report=genbank&log$=nucltop&blast_rank=98&RID=1F6RXXZD016","HQ867203.1")
Uncultured eukaryote clone SGTB705 18S ribosomal RNA gene	anoxic marine water	uncultured eukaryote	427	427	0.98	1e-114	80.63	863	=HYPERLINK("https://www.ncbi.nlm.nih.gov/nucleotide/HQ867150.1?report=genbank&log$=nucltop&blast_rank=99&RID=1F6RXXZD016","HQ867150.1")
Uncultured eukaryote clone SGTB616 18S ribosomal RNA gene	anoxic marine water	uncultured eukaryote	425	425	0.99	5e-114	80.52	875	=HYPERLINK("https://www.ncbi.nlm.nih.gov/nucleotide/HQ867074.1?report=genbank&log$=nucltop&blast_rank=100&RID=1F6RXXZD016","HQ867074.1")

## Sheet: ASV18 - Warnowiaceae
ASV	Domain	Supergroup	Division	Subdivision	Class	Order	Family	Genus	Species
ASV18	Eukaryota	TSAR	Alveolata	Dinoflagellata	Dinophyceae	Gymnodiniales	Warnowiaceae	Warnowia	Warnowia_sp.
Sequence	AAGTCTGGTGCCAGCAGCCGCGGTAATTCCAGCTCCAATAGCGTATATTAAAGTTGTTGCGGTTAAAAAGCTCGTAGTTGGATTTCTGCTGAGGACGACCGGTCCGCCCTCTGGGTGAGTATCTGGCTCGACCTTGGCATCTTCTTGAAGAACGTAACTGCACTTGACTGTGTGGTGCGGTATTCAAGACTTTTACTTTGAGGAAATTAGAGTGTTTGAAGCAGGCGCATGCCTTGAATACATTAGCATGGAATAATGAGATAGGACCTTTGTTCTATTTTGTTGGTTTCTAGAACTGNNNNNNNNNNCAGAGGTGAAATTCTTGGATTTGTTAAAGACGGACTACTGCGAAAGCATTTGCCAAGGATGTTTTCATTGATCAAGAACGAAAGTTAGGGG…
Description	Source	Scientific Name	Max Score	Total Score	Query Cover	E value	Per. ident	Acc. Len	Accession
Uncultured marine dinoflagellate clone B10 18S ribosomal RNA gene	Seawater	uncultured marine dinoflagellate	551	995	0.98	8e-152	100.00	1524	=HYPERLINK("https://www.ncbi.nlm.nih.gov/nucleotide/FJ914412.1?report=genbank&log$=nucltop&blast_rank=3&RID=1F8V5MG7016","FJ914412.1")
Warnowia sp. FG20 18S ribosomal RNA gene	Seawater	Warnowia sp. FG20	551	995	0.98	8e-152	100.00	1212	=HYPERLINK("https://www.ncbi.nlm.nih.gov/nucleotide/FJ467492.1?report=genbank&log$=nucltop&blast_rank=4&RID=1F8V5MG7016","FJ467492.1")
Uncultured dinoflagellate gene for 18S rRNA	Seawater	uncultured dinoflagellate	540	896	0.91	2e-148	99.33	610	=HYPERLINK("https://www.ncbi.nlm.nih.gov/nucleotide/AB827549.1?report=genbank&log$=nucltop&blast_rank=5&RID=1F8V5MG7016","AB827549.1")
Uncultured eukaryote clone dhot1g8 18S ribosomal RNA gene	Seawater	uncultured eukaryote	540	979	0.98	2e-148	99.33	829	=HYPERLINK("https://www.ncbi.nlm.nih.gov/nucleotide/EU500023.1?report=genbank&log$=nucltop&blast_rank=6&RID=1F8V5MG7016","EU500023.1")
Uncultured eukaryote clone dhot1e1 18S ribosomal RNA gene	Seawater	uncultured eukaryote	540	984	0.98	2e-148	99.33	832	=HYPERLINK("https://www.ncbi.nlm.nih.gov/nucleotide/EU500022.1?report=genbank&log$=nucltop&blast_rank=7&RID=1F8V5MG7016","EU500022.1")
Uncultured dinoflagellate gene for 18S rRNA	Seawater	uncultured dinoflagellate	534	901	0.91	9e-147	98.99	610	=HYPERLINK("https://www.ncbi.nlm.nih.gov/nucleotide/AB827540.1?report=genbank&log$=nucltop&blast_rank=8&RID=1F8V5MG7016","AB827540.1")
Uncultured dinoflagellate gene for 18S rRNA	Seawater	uncultured dinoflagellate	529	753	0.82	4e-145	98.66	560	=HYPERLINK("https://www.ncbi.nlm.nih.gov/nucleotide/AB827624.1?report=genbank&log$=nucltop&blast_rank=9&RID=1F8V5MG7016","AB827624.1")
Uncultured eukaryote clone dhot1g11 18S ribosomal RNA gene	Seawater	uncultured eukaryote	523	942	0.97	2e-143	98.64	754	=HYPERLINK("https://www.ncbi.nlm.nih.gov/nucleotide/EU500024.1?report=genbank&log$=nucltop&blast_rank=10&RID=1F8V5MG7016","EU500024.1")
Uncultured eukaryote clone WS073.108 18S ribosomal RNA gene	Seawater	uncultured eukaryote	518	938	0.98	9e-142	97.99	1701	=HYPERLINK("https://www.ncbi.nlm.nih.gov/nucleotide/KP404854.1?report=genbank&log$=nucltop&blast_rank=11&RID=1F8V5MG7016","KP404854.1")
Uncultured marine dinoflagellate isolate ZBO-71 small subunit ribosomal RNA gene	Seawater	uncultured marine dinoflagellate	518	951	0.98	9e-142	97.99	1590	=HYPERLINK("https://www.ncbi.nlm.nih.gov/nucleotide/MZ620988.1?report=genbank&log$=nucltop&blast_rank=12&RID=1F8V5MG7016","MZ620988.1")
Uncultured marine Syndiniales isolate ZBA-19 small subunit ribosomal RNA gene	Seawater	uncultured marine Syndiniales	518	879	0.98	9e-142	97.99	1540	=HYPERLINK("https://www.ncbi.nlm.nih.gov/nucleotide/MZ620853.1?report=genbank&log$=nucltop&blast_rank=13&RID=1F8V5MG7016","MZ620853.1")
Uncultured dinoflagellate gene for 18S rRNA	Seawater	uncultured dinoflagellate	518	742	0.9	9e-142	97.99	600	=HYPERLINK("https://www.ncbi.nlm.nih.gov/nucleotide/AB827571.1?report=genbank&log$=nucltop&blast_rank=14&RID=1F8V5MG7016","AB827571.1")
Uncultured dinoflagellate gene for 18S rRNA	Seawater	uncultured dinoflagellate	518	849	0.89	9e-142	97.99	600	=HYPERLINK("https://www.ncbi.nlm.nih.gov/nucleotide/AB827570.1?report=genbank&log$=nucltop&blast_rank=15&RID=1F8V5MG7016","AB827570.1")
Uncultured dinoflagellate gene for 18S rRNA	Seawater	uncultured dinoflagellate	518	873	0.91	9e-142	97.99	610	=HYPERLINK("https://www.ncbi.nlm.nih.gov/nucleotide/AB827542.1?report=genbank&log$=nucltop&blast_rank=16&RID=1F8V5MG7016","AB827542.1")
Uncultured eukaryote clone ST3560.110 18S ribosomal RNA gene	Seawater	uncultured eukaryote	518	951	0.98	9e-142	97.99	1760	=HYPERLINK("https://www.ncbi.nlm.nih.gov/nucleotide/KF129776.1?report=genbank&log$=nucltop&blast_rank=17&RID=1F8V5MG7016","KF129776.1")
Uncultured eukaryote clone SGYP1518 18S ribosomal RNA gene	Seawater	uncultured eukaryote	518	916	0.98	9e-142	97.99	1797	=HYPERLINK("https://www.ncbi.nlm.nih.gov/nucleotide/KJ763655.1?report=genbank&log$=nucltop&blast_rank=18&RID=1F8V5MG7016","KJ763655.1")
Uncultured eukaryote clone SGYP1484 18S ribosomal RNA gene	Seawater	uncultured eukaryote	518	945	0.98	9e-142	97.99	1800	=HYPERLINK("https://www.ncbi.nlm.nih.gov/nucleotide/KJ763636.1?report=genbank&log$=nucltop&blast_rank=19&RID=1F8V5MG7016","KJ763636.1")
Uncultured eukaryote clone SGYP1254 18S ribosomal RNA gene	Seawater	uncultured eukaryote	518	820	0.98	9e-142	97.99	1806	=HYPERLINK("https://www.ncbi.nlm.nih.gov/nucleotide/KJ763511.1?report=genbank&log$=nucltop&blast_rank=20&RID=1F8V5MG7016","KJ763511.1")
Uncultured eukaryote clone SGYO519 18S ribosomal RNA gene	Seawater	uncultured eukaryote	518	945	0.98	9e-142	97.99	1800	=HYPERLINK("https://www.ncbi.nlm.nih.gov/nucleotide/KJ759537.1?report=genbank&log$=nucltop&blast_rank=21&RID=1F8V5MG7016","KJ759537.1")
Uncultured eukaryote clone SGYO457 18S ribosomal RNA gene	Seawater	uncultured eukaryote	518	944	0.98	9e-142	97.99	1794	=HYPERLINK("https://www.ncbi.nlm.nih.gov/nucleotide/KJ759505.1?report=genbank&log$=nucltop&blast_rank=22&RID=1F8V5MG7016","KJ759505.1")
Uncultured eukaryote clone SGYO400 18S ribosomal RNA gene	Seawater	uncultured eukaryote	518	951	0.98	9e-142	97.99	1799	=HYPERLINK("https://www.ncbi.nlm.nih.gov/nucleotide/KJ759473.1?report=genbank&log$=nucltop&blast_rank=23&RID=1F8V5MG7016","KJ759473.1")
Uncultured eukaryote clone SGYO1521 18S ribosomal RNA gene	Seawater	uncultured eukaryote	518	945	0.98	9e-142	97.99	1796	=HYPERLINK("https://www.ncbi.nlm.nih.gov/nucleotide/KJ759460.1?report=genbank&log$=nucltop&blast_rank=24&RID=1F8V5MG7016","KJ759460.1")
Uncultured eukaryote clone SGYI995 18S ribosomal RNA gene	Seawater	uncultured eukaryote	518	951	0.98	9e-142	97.99	1798	=HYPERLINK("https://www.ncbi.nlm.nih.gov/nucleotide/KJ758394.1?report=genbank&log$=nucltop&blast_rank=25&RID=1F8V5MG7016","KJ758394.1")
Uncultured eukaryote clone SGYI993 18S ribosomal RNA gene	Seawater	uncultured eukaryote	518	951	0.98	9e-142	97.99	1797	=HYPERLINK("https://www.ncbi.nlm.nih.gov/nucleotide/KJ758393.1?report=genbank&log$=nucltop&blast_rank=26&RID=1F8V5MG7016","KJ758393.1")
Uncultured eukaryote clone SGYI976 18S ribosomal RNA gene	Seawater	uncultured eukaryote	518	951	0.98	9e-142	97.99	1800	=HYPERLINK("https://www.ncbi.nlm.nih.gov/nucleotide/KJ758381.1?report=genbank&log$=nucltop&blast_rank=27&RID=1F8V5MG7016","KJ758381.1")
Uncultured eukaryote clone SGYI965 18S ribosomal RNA gene	Seawater	uncultured eukaryote	518	945	0.98	9e-142	97.99	1801	=HYPERLINK("https://www.ncbi.nlm.nih.gov/nucleotide/KJ758371.1?report=genbank&log$=nucltop&blast_rank=28&RID=1F8V5MG7016","KJ758371.1")
Uncultured eukaryote clone SGYI940 18S ribosomal RNA gene	Seawater	uncultured eukaryote	518	942	0.98	9e-142	97.99	1801	=HYPERLINK("https://www.ncbi.nlm.nih.gov/nucleotide/KJ758351.1?report=genbank&log$=nucltop&blast_rank=29&RID=1F8V5MG7016","KJ758351.1")
Uncultured eukaryote clone SGYI924 18S ribosomal RNA gene	Seawater	uncultured eukaryote	518	940	0.98	9e-142	97.99	1800	=HYPERLINK("https://www.ncbi.nlm.nih.gov/nucleotide/KJ758340.1?report=genbank&log$=nucltop&blast_rank=30&RID=1F8V5MG7016","KJ758340.1")
Uncultured eukaryote clone SGYI870 18S ribosomal RNA gene	Seawater	uncultured eukaryote	518	942	0.98	9e-142	97.99	1804	=HYPERLINK("https://www.ncbi.nlm.nih.gov/nucleotide/KJ758299.1?report=genbank&log$=nucltop&blast_rank=31&RID=1F8V5MG7016","KJ758299.1")
Uncultured eukaryote clone SGYI829 18S ribosomal RNA gene	Seawater	uncultured eukaryote	518	951	0.98	9e-142	97.99	1799	=HYPERLINK("https://www.ncbi.nlm.nih.gov/nucleotide/KJ758266.1?report=genbank&log$=nucltop&blast_rank=32&RID=1F8V5MG7016","KJ758266.1")
Uncultured eukaryote clone SGYI825 18S ribosomal RNA gene	Seawater	uncultured eukaryote	518	951	0.98	9e-142	97.99	1799	=HYPERLINK("https://www.ncbi.nlm.nih.gov/nucleotide/KJ758264.1?report=genbank&log$=nucltop&blast_rank=33&RID=1F8V5MG7016","KJ758264.1")
Uncultured eukaryote clone SGYI822 18S ribosomal RNA gene	Seawater	uncultured eukaryote	518	951	0.98	9e-142	97.99	1799	=HYPERLINK("https://www.ncbi.nlm.nih.gov/nucleotide/KJ758261.1?report=genbank&log$=nucltop&blast_rank=34&RID=1F8V5MG7016","KJ758261.1")
Uncultured eukaryote clone SGYI820 18S ribosomal RNA gene	Seawater	uncultured eukaryote	518	945	0.98	9e-142	97.99	1799	=HYPERLINK("https://www.ncbi.nlm.nih.gov/nucleotide/KJ758259.1?report=genbank&log$=nucltop&blast_rank=35&RID=1F8V5MG7016","KJ758259.1")
Uncultured eukaryote clone SGYI761 18S ribosomal RNA gene	Seawater	uncultured eukaryote	518	944	0.98	9e-142	97.99	1798	=HYPERLINK("https://www.ncbi.nlm.nih.gov/nucleotide/KJ758218.1?report=genbank&log$=nucltop&blast_rank=36&RID=1F8V5MG7016","KJ758218.1")
Uncultured eukaryote clone SGYI643 18S ribosomal RNA gene	Seawater	uncultured eukaryote	518	934	0.98	9e-142	97.99	1799	=HYPERLINK("https://www.ncbi.nlm.nih.gov/nucleotide/KJ758174.1?report=genbank&log$=nucltop&blast_rank=37&RID=1F8V5MG7016","KJ758174.1")
Uncultured eukaryote clone SGYI457 18S ribosomal RNA gene	Seawater	uncultured eukaryote	518	945	0.98	9e-142	97.99	1793	=HYPERLINK("https://www.ncbi.nlm.nih.gov/nucleotide/KJ758101.1?report=genbank&log$=nucltop&blast_rank=38&RID=1F8V5MG7016","KJ758101.1")
Uncultured eukaryote clone SGYI441 18S ribosomal RNA gene	Seawater	uncultured eukaryote	518	936	0.98	9e-142	97.99	1801	=HYPERLINK("https://www.ncbi.nlm.nih.gov/nucleotide/KJ758094.1?report=genbank&log$=nucltop&blast_rank=39&RID=1F8V5MG7016","KJ758094.1")
Uncultured eukaryote clone SGYI403 18S ribosomal RNA gene	Seawater	uncultured eukaryote	518	931	0.98	9e-142	97.99	1796	=HYPERLINK("https://www.ncbi.nlm.nih.gov/nucleotide/KJ758076.1?report=genbank&log$=nucltop&blast_rank=40&RID=1F8V5MG7016","KJ758076.1")
Uncultured eukaryote clone SGYI1527 18S ribosomal RNA gene	Seawater	uncultured eukaryote	518	938	0.97	9e-142	97.99	1800	=HYPERLINK("https://www.ncbi.nlm.nih.gov/nucleotide/KJ758065.1?report=genbank&log$=nucltop&blast_rank=41&RID=1F8V5MG7016","KJ758065.1")
Uncultured eukaryote clone SGYI1495 18S ribosomal RNA gene	Seawater	uncultured eukaryote	518	866	0.98	9e-142	97.99	1792	=HYPERLINK("https://www.ncbi.nlm.nih.gov/nucleotide/KJ758048.1?report=genbank&log$=nucltop&blast_rank=42&RID=1F8V5MG7016","KJ758048.1")
Uncultured eukaryote clone SGYI1429 18S ribosomal RNA gene	Seawater	uncultured eukaryote	518	944	0.98	9e-142	97.99	1798	=HYPERLINK("https://www.ncbi.nlm.nih.gov/nucleotide/KJ758030.1?report=genbank&log$=nucltop&blast_rank=43&RID=1F8V5MG7016","KJ758030.1")
Uncultured eukaryote clone SGYI1381 18S ribosomal RNA gene	Seawater	uncultured eukaryote	518	862	0.98	9e-142	97.99	1806	=HYPERLINK("https://www.ncbi.nlm.nih.gov/nucleotide/KJ757991.1?report=genbank&log$=nucltop&blast_rank=44&RID=1F8V5MG7016","KJ757991.1")
Uncultured eukaryote clone SGYI1366 18S ribosomal RNA gene	Seawater	uncultured eukaryote	518	945	0.98	9e-142	97.99	1800	=HYPERLINK("https://www.ncbi.nlm.nih.gov/nucleotide/KJ757977.1?report=genbank&log$=nucltop&blast_rank=45&RID=1F8V5MG7016","KJ757977.1")
Uncultured eukaryote clone SGYI1357 18S ribosomal RNA gene	Seawater	uncultured eukaryote	518	916	0.98	9e-142	97.99	1798	=HYPERLINK("https://www.ncbi.nlm.nih.gov/nucleotide/KJ757971.1?report=genbank&log$=nucltop&blast_rank=46&RID=1F8V5MG7016","KJ757971.1")
Uncultured eukaryote clone SGYI1220 18S ribosomal RNA gene	Seawater	uncultured eukaryote	518	951	0.98	9e-142	97.99	1799	=HYPERLINK("https://www.ncbi.nlm.nih.gov/nucleotide/KJ757917.1?report=genbank&log$=nucltop&blast_rank=47&RID=1F8V5MG7016","KJ757917.1")
Uncultured eukaryote clone SGYI1216 18S ribosomal RNA gene	Seawater	uncultured eukaryote	518	951	0.98	9e-142	97.99	1799	=HYPERLINK("https://www.ncbi.nlm.nih.gov/nucleotide/KJ757915.1?report=genbank&log$=nucltop&blast_rank=48&RID=1F8V5MG7016","KJ757915.1")
Uncultured eukaryote clone SGYI1196 18S ribosomal RNA gene	Seawater	uncultured eukaryote	518	945	0.98	9e-142	97.99	1800	=HYPERLINK("https://www.ncbi.nlm.nih.gov/nucleotide/KJ757900.1?report=genbank&log$=nucltop&blast_rank=49&RID=1F8V5MG7016","KJ757900.1")
Uncultured eukaryote clone SGYI1188 18S ribosomal RNA gene	Seawater	uncultured eukaryote	518	916	0.98	9e-142	97.99	1796	=HYPERLINK("https://www.ncbi.nlm.nih.gov/nucleotide/KJ757893.1?report=genbank&log$=nucltop&blast_rank=50&RID=1F8V5MG7016","KJ757893.1")
Uncultured eukaryote clone SGYI1155 18S ribosomal RNA gene	Seawater	uncultured eukaryote	518	945	0.98	9e-142	97.99	1795	=HYPERLINK("https://www.ncbi.nlm.nih.gov/nucleotide/KJ757866.1?report=genbank&log$=nucltop&blast_rank=51&RID=1F8V5MG7016","KJ757866.1")
Uncultured eukaryote clone SGYI1120 18S ribosomal RNA gene	Seawater	uncultured eukaryote	518	951	0.98	9e-142	97.99	1799	=HYPERLINK("https://www.ncbi.nlm.nih.gov/nucleotide/KJ757836.1?report=genbank&log$=nucltop&blast_rank=52&RID=1F8V5MG7016","KJ757836.1")
Uncultured eukaryote clone SGYI1060 18S ribosomal RNA gene	Seawater	uncultured eukaryote	518	940	0.98	9e-142	97.99	1801	=HYPERLINK("https://www.ncbi.nlm.nih.gov/nucleotide/KJ757790.1?report=genbank&log$=nucltop&blast_rank=53&RID=1F8V5MG7016","KJ757790.1")
Uncultured eukaryote clone SGYI1052 18S ribosomal RNA gene	Seawater	uncultured eukaryote	518	951	0.98	9e-142	97.99	1800	=HYPERLINK("https://www.ncbi.nlm.nih.gov/nucleotide/KJ757785.1?report=genbank&log$=nucltop&blast_rank=54&RID=1F8V5MG7016","KJ757785.1")
Uncultured eukaryote clone SGYI1041 18S ribosomal RNA gene	Seawater	uncultured eukaryote	518	951	0.98	9e-142	97.99	1801	=HYPERLINK("https://www.ncbi.nlm.nih.gov/nucleotide/KJ757775.1?report=genbank&log$=nucltop&blast_rank=55&RID=1F8V5MG7016","KJ757775.1")
Uncultured eukaryote clone SGYI1013 18S ribosomal RNA gene	Seawater	uncultured eukaryote	518	951	0.98	9e-142	97.99	1799	=HYPERLINK("https://www.ncbi.nlm.nih.gov/nucleotide/KJ757755.1?report=genbank&log$=nucltop&blast_rank=56&RID=1F8V5MG7016","KJ757755.1")
Uncultured dinoflagellate clone BBL1SCM10.62 18S ribosomal RNA gene	Seawater	uncultured dinoflagellate	518	951	0.98	9e-142	97.99	1558	=HYPERLINK("https://www.ncbi.nlm.nih.gov/nucleotide/KC488405.1?report=genbank&log$=nucltop&blast_rank=57&RID=1F8V5MG7016","KC488405.1")
Uncultured marine Polykridaceae clone RA071004T.022 18S ribosomal RNA gene	Seawater	uncultured marine Polykridaceae	518	945	0.98	9e-142	97.99	769	=HYPERLINK("https://www.ncbi.nlm.nih.gov/nucleotide/FJ431827.1?report=genbank&log$=nucltop&blast_rank=58&RID=1F8V5MG7016","FJ431827.1")
Uncultured eukaryote clone AMT15_33B_22 18S ribosomal RNA gene	Seawater	uncultured eukaryote	518	951	0.98	9e-142	97.99	1695	=HYPERLINK("https://www.ncbi.nlm.nih.gov/nucleotide/EU780630.1?report=genbank&log$=nucltop&blast_rank=59&RID=1F8V5MG7016","EU780630.1")
Uncultured eukaryote clone AMT15_33B_21 18S ribosomal RNA gene	Seawater	uncultured eukaryote	518	945	0.98	9e-142	97.99	1715	=HYPERLINK("https://www.ncbi.nlm.nih.gov/nucleotide/EU780629.1?report=genbank&log$=nucltop&blast_rank=60&RID=1F8V5MG7016","EU780629.1")
Uncultured eukaryote clone SCM16C42 18S ribosomal RNA gene	Seawater	uncultured eukaryote	518	951	0.98	9e-142	97.99	1755	=HYPERLINK("https://www.ncbi.nlm.nih.gov/nucleotide/AY664940.1?report=genbank&log$=nucltop&blast_rank=61&RID=1F8V5MG7016","AY664940.1")
Uncultured eukaryote clone SCM38C56 18S ribosomal RNA gene	Seawater	uncultured eukaryote	518	951	0.98	9e-142	97.99	1755	=HYPERLINK("https://www.ncbi.nlm.nih.gov/nucleotide/AY664932.1?report=genbank&log$=nucltop&blast_rank=62&RID=1F8V5MG7016","AY664932.1")
Uncultured eukaryote clone SCM16C34 18S ribosomal RNA gene	Seawater	uncultured eukaryote	518	945	0.98	9e-142	97.99	1755	=HYPERLINK("https://www.ncbi.nlm.nih.gov/nucleotide/AY664916.1?report=genbank&log$=nucltop&blast_rank=63&RID=1F8V5MG7016","AY664916.1")
Uncultured eukaryote clone SCM28C38 18S ribosomal RNA gene	Seawater	uncultured eukaryote	518	940	0.98	9e-142	97.99	1755	=HYPERLINK("https://www.ncbi.nlm.nih.gov/nucleotide/AY664913.1?report=genbank&log$=nucltop&blast_rank=64&RID=1F8V5MG7016","AY664913.1")
Uncultured eukaryote clone SCM37C63 18S ribosomal RNA gene	Seawater	uncultured eukaryote	518	951	0.98	9e-142	97.99	1755	=HYPERLINK("https://www.ncbi.nlm.nih.gov/nucleotide/AY664912.1?report=genbank&log$=nucltop&blast_rank=65&RID=1F8V5MG7016","AY664912.1")
Uncultured eukaryote clone SCM38C27 18S ribosomal RNA gene	Seawater	uncultured eukaryote	518	951	0.98	9e-142	97.99	1755	=HYPERLINK("https://www.ncbi.nlm.nih.gov/nucleotide/AY664911.1?report=genbank&log$=nucltop&blast_rank=66&RID=1F8V5MG7016","AY664911.1")
Uncultured eukaryote clone SCM37C28 18S ribosomal RNA gene	Seawater	uncultured eukaryote	518	951	0.98	9e-142	97.99	1755	=HYPERLINK("https://www.ncbi.nlm.nih.gov/nucleotide/AY664907.1?report=genbank&log$=nucltop&blast_rank=67&RID=1F8V5MG7016","AY664907.1")
Uncultured eukaryote clone SCM16C49 18S ribosomal RNA gene	Seawater	uncultured eukaryote	518	945	0.98	9e-142	97.99	1755	=HYPERLINK("https://www.ncbi.nlm.nih.gov/nucleotide/AY664903.1?report=genbank&log$=nucltop&blast_rank=68&RID=1F8V5MG7016","AY664903.1")
Uncultured eukaryote clone SCM37C33 18S ribosomal RNA gene	Seawater	uncultured eukaryote	518	945	0.98	9e-142	97.99	1755	=HYPERLINK("https://www.ncbi.nlm.nih.gov/nucleotide/AY664901.1?report=genbank&log$=nucltop&blast_rank=69&RID=1F8V5MG7016","AY664901.1")
Uncultured eukaryote clone SCM16C32 18S ribosomal RNA gene	Seawater	uncultured eukaryote	518	951	0.98	9e-142	97.99	1755	=HYPERLINK("https://www.ncbi.nlm.nih.gov/nucleotide/AY664900.1?report=genbank&log$=nucltop&blast_rank=70&RID=1F8V5MG7016","AY664900.1")
Uncultured eukaryote clone SCM37C6 18S ribosomal RNA gene	Seawater	uncultured eukaryote	518	951	0.98	9e-142	97.99	1755	=HYPERLINK("https://www.ncbi.nlm.nih.gov/nucleotide/AY664899.1?report=genbank&log$=nucltop&blast_rank=71&RID=1F8V5MG7016","AY664899.1")
Uncultured eukaryote clone SCM27C1 18S ribosomal RNA gene	Seawater	uncultured eukaryote	518	951	0.98	9e-142	97.99	1755	=HYPERLINK("https://www.ncbi.nlm.nih.gov/nucleotide/AY664897.1?report=genbank&log$=nucltop&blast_rank=72&RID=1F8V5MG7016","AY664897.1")
Uncultured eukaryote clone SGYP1536 18S ribosomal RNA gene	Seawater	uncultured eukaryote	512	945	0.98	4e-140	97.66	1796	=HYPERLINK("https://www.ncbi.nlm.nih.gov/nucleotide/KJ763669.1?report=genbank&log$=nucltop&blast_rank=77&RID=1F8V5MG7016","KJ763669.1")
Uncultured eukaryote clone SGYO719 18S ribosomal RNA gene	Seawater	uncultured eukaryote	512	836	0.98	4e-140	97.66	1811	=HYPERLINK("https://www.ncbi.nlm.nih.gov/nucleotide/KJ759633.1?report=genbank&log$=nucltop&blast_rank=80&RID=1F8V5MG7016","KJ759633.1")
Uncultured eukaryote clone SGYO1151 18S ribosomal RNA gene	Seawater	uncultured eukaryote	512	907	0.98	4e-140	97.66	1801	=HYPERLINK("https://www.ncbi.nlm.nih.gov/nucleotide/KJ759325.1?report=genbank&log$=nucltop&blast_rank=84&RID=1F8V5MG7016","KJ759325.1")
Uncultured eukaryote clone SGYO1078 18S ribosomal RNA gene	Seawater	uncultured eukaryote	512	934	0.98	4e-140	97.66	1799	=HYPERLINK("https://www.ncbi.nlm.nih.gov/nucleotide/KJ759291.1?report=genbank&log$=nucltop&blast_rank=85&RID=1F8V5MG7016","KJ759291.1")
Uncultured eukaryote clone SGYI933 18S ribosomal RNA gene	Seawater	uncultured eukaryote	512	940	0.98	4e-140	97.66	1801	=HYPERLINK("https://www.ncbi.nlm.nih.gov/nucleotide/KJ758347.1?report=genbank&log$=nucltop&blast_rank=88&RID=1F8V5MG7016","KJ758347.1")
Uncultured eukaryote clone SGYI843 18S ribosomal RNA gene	Seawater	uncultured eukaryote	512	929	0.98	4e-140	97.66	1802	=HYPERLINK("https://www.ncbi.nlm.nih.gov/nucleotide/KJ758279.1?report=genbank&log$=nucltop&blast_rank=91&RID=1F8V5MG7016","KJ758279.1")
Uncultured eukaryote clone SGYI772 18S ribosomal RNA gene	Seawater	uncultured eukaryote	512	945	0.98	4e-140	97.66	1799	=HYPERLINK("https://www.ncbi.nlm.nih.gov/nucleotide/KJ758224.1?report=genbank&log$=nucltop&blast_rank=92&RID=1F8V5MG7016","KJ758224.1")
Uncultured eukaryote clone SGYI633 18S ribosomal RNA gene	Seawater	uncultured eukaryote	512	864	0.98	4e-140	97.66	1798	=HYPERLINK("https://www.ncbi.nlm.nih.gov/nucleotide/KJ758171.1?report=genbank&log$=nucltop&blast_rank=95&RID=1F8V5MG7016","KJ758171.1")
Uncultured eukaryote clone WS073.115 18S ribosomal RNA gene	Seawater	uncultured eukaryote	512	945	0.98	4e-140	97.65	1702	=HYPERLINK("https://www.ncbi.nlm.nih.gov/nucleotide/KP404856.1?report=genbank&log$=nucltop&blast_rank=73&RID=1F8V5MG7016","KP404856.1")
Uncultured marine dinoflagellate isolate ZBO-56 small subunit ribosomal RNA gene	Seawater	uncultured marine dinoflagellate	512	945	0.98	4e-140	97.65	1593	=HYPERLINK("https://www.ncbi.nlm.nih.gov/nucleotide/MZ620973.1?report=genbank&log$=nucltop&blast_rank=74&RID=1F8V5MG7016","MZ620973.1")
Uncultured marine dinoflagellate isolate ZBO-6 small subunit ribosomal RNA gene	Seawater	uncultured marine dinoflagellate	512	945	0.98	4e-140	97.65	1592	=HYPERLINK("https://www.ncbi.nlm.nih.gov/nucleotide/MZ620923.1?report=genbank&log$=nucltop&blast_rank=75&RID=1F8V5MG7016","MZ620923.1")
Uncultured eukaryote clone ST3900.118 18S ribosomal RNA gene	Seawater	uncultured eukaryote	512	951	0.98	4e-140	97.65	1760	=HYPERLINK("https://www.ncbi.nlm.nih.gov/nucleotide/KF129870.1?report=genbank&log$=nucltop&blast_rank=76&RID=1F8V5MG7016","KF129870.1")
Uncultured eukaryote clone SGYP1483 18S ribosomal RNA gene	Seawater	uncultured eukaryote	512	916	0.98	4e-140	97.65	1804	=HYPERLINK("https://www.ncbi.nlm.nih.gov/nucleotide/KJ763635.1?report=genbank&log$=nucltop&blast_rank=78&RID=1F8V5MG7016","KJ763635.1")
Uncultured eukaryote clone SGYW538 18S ribosomal RNA gene	Seawater	uncultured eukaryote	512	940	0.98	4e-140	97.65	1797	=HYPERLINK("https://www.ncbi.nlm.nih.gov/nucleotide/KJ760593.1?report=genbank&log$=nucltop&blast_rank=79&RID=1F8V5MG7016","KJ760593.1")
Uncultured eukaryote clone SGYO431 18S ribosomal RNA gene	Seawater	uncultured eukaryote	512	940	0.98	4e-140	97.65	1803	=HYPERLINK("https://www.ncbi.nlm.nih.gov/nucleotide/KJ759489.1?report=genbank&log$=nucltop&blast_rank=81&RID=1F8V5MG7016","KJ759489.1")
Uncultured eukaryote clone SGYO1477 18S ribosomal RNA gene	Seawater	uncultured eukaryote	512	923	0.98	4e-140	97.65	1799	=HYPERLINK("https://www.ncbi.nlm.nih.gov/nucleotide/KJ759444.1?report=genbank&log$=nucltop&blast_rank=82&RID=1F8V5MG7016","KJ759444.1")
Uncultured eukaryote clone SGYO1397 18S ribosomal RNA gene	Seawater	uncultured eukaryote	512	923	0.98	4e-140	97.65	1799	=HYPERLINK("https://www.ncbi.nlm.nih.gov/nucleotide/KJ759416.1?report=genbank&log$=nucltop&blast_rank=83&RID=1F8V5MG7016","KJ759416.1")
Uncultured eukaryote clone SGYI997 18S ribosomal RNA gene	Seawater	uncultured eukaryote	512	945	0.98	4e-140	97.65	1800	=HYPERLINK("https://www.ncbi.nlm.nih.gov/nucleotide/KJ758396.1?report=genbank&log$=nucltop&blast_rank=86&RID=1F8V5MG7016","KJ758396.1")
Uncultured eukaryote clone SGYI988 18S ribosomal RNA gene	Seawater	uncultured eukaryote	512	945	0.98	4e-140	97.65	1799	=HYPERLINK("https://www.ncbi.nlm.nih.gov/nucleotide/KJ758388.1?report=genbank&log$=nucltop&blast_rank=87&RID=1F8V5MG7016","KJ758388.1")
Uncultured eukaryote clone SGYI862 18S ribosomal RNA gene	Seawater	uncultured eukaryote	512	940	0.98	4e-140	97.65	1799	=HYPERLINK("https://www.ncbi.nlm.nih.gov/nucleotide/KJ758292.1?report=genbank&log$=nucltop&blast_rank=89&RID=1F8V5MG7016","KJ758292.1")
Uncultured eukaryote clone SGYI854 18S ribosomal RNA gene	Seawater	uncultured eukaryote	512	945	0.98	4e-140	97.65	1799	=HYPERLINK("https://www.ncbi.nlm.nih.gov/nucleotide/KJ758288.1?report=genbank&log$=nucltop&blast_rank=90&RID=1F8V5MG7016","KJ758288.1")
Uncultured eukaryote clone SGYI769 18S ribosomal RNA gene	Seawater	uncultured eukaryote	512	934	0.98	4e-140	97.65	1803	=HYPERLINK("https://www.ncbi.nlm.nih.gov/nucleotide/KJ758221.1?report=genbank&log$=nucltop&blast_rank=93&RID=1F8V5MG7016","KJ758221.1")
Uncultured eukaryote clone SGYI688 18S ribosomal RNA gene	Seawater	uncultured eukaryote	512	927	0.98	4e-140	97.65	1797	=HYPERLINK("https://www.ncbi.nlm.nih.gov/nucleotide/KJ758186.1?report=genbank&log$=nucltop&blast_rank=94&RID=1F8V5MG7016","KJ758186.1")
Uncultured eukaryote clone SGYI1505 18S ribosomal RNA gene	Seawater	uncultured eukaryote	512	934	0.98	4e-140	97.65	1797	=HYPERLINK("https://www.ncbi.nlm.nih.gov/nucleotide/KJ758055.1?report=genbank&log$=nucltop&blast_rank=96&RID=1F8V5MG7016","KJ758055.1")
Uncultured eukaryote clone SGYI1497 18S ribosomal RNA gene	Seawater	uncultured eukaryote	512	914	0.98	4e-140	97.65	1796	=HYPERLINK("https://www.ncbi.nlm.nih.gov/nucleotide/KJ758050.1?report=genbank&log$=nucltop&blast_rank=97&RID=1F8V5MG7016","KJ758050.1")
Uncultured eukaryote clone SGYI1424 18S ribosomal RNA gene	Seawater	uncultured eukaryote	512	945	0.98	4e-140	97.65	1799	=HYPERLINK("https://www.ncbi.nlm.nih.gov/nucleotide/KJ758027.1?report=genbank&log$=nucltop&blast_rank=98&RID=1F8V5MG7016","KJ758027.1")
Uncultured eukaryote clone SGYI1423 18S ribosomal RNA gene	Seawater	uncultured eukaryote	512	945	0.98	4e-140	97.65	1799	=HYPERLINK("https://www.ncbi.nlm.nih.gov/nucleotide/KJ758026.1?report=genbank&log$=nucltop&blast_rank=99&RID=1F8V5MG7016","KJ758026.1")
Uncultured eukaryote clone SGYI1393 18S ribosomal RNA gene	Seawater	uncultured eukaryote	512	907	0.98	4e-140	97.65	1801	=HYPERLINK("https://www.ncbi.nlm.nih.gov/nucleotide/KJ758002.1?report=genbank&log$=nucltop&blast_rank=100&RID=1F8V5MG7016","KJ758002.1")
Uncultured eukaryote clone SGYN1492 18S ribosomal RNA gene	Seawater	uncultured eukaryote	845	845	1	0.0	93.82	1765	=HYPERLINK("https://www.ncbi.nlm.nih.gov/nucleotide/KJ764274.1?report=genbank&log$=nucltop&blast_rank=1&RID=1F8V5MG7016","KJ764274.1")
Uncultured alveolate clone PAA7AU2004 18S ribosomal RNA gene	Seawater	uncultured alveolate	815	815	1	0.0	92.90	1753	=HYPERLINK("https://www.ncbi.nlm.nih.gov/nucleotide/EU162619.1?report=genbank&log$=nucltop&blast_rank=2&RID=1F8V5MG7016","EU162619.1")

## Sheet: ASV20 - Warnowiaceae
ASV	Domain	Supergroup	Division	Subdivision	Class	Order	Family	Genus	Species
ASV20	Eukaryota	TSAR	Alveolata	Dinoflagellata	Dinophyceae	Gymnodiniales	Warnowiaceae	Warnowia	Warnowia_sp.
Sequence	AAGTCTGGTGCCAGCAGCCGCGGTAATTCCAGCTCCAATAGCGTATATTAAAGTTGTTGCGGTTAAAAAGCTCGTAGTTGGATTTCTGCTGAGGACGACCGGTCCGCCCTCTGGGTGAGTATCTGGCTCGGCCTTGGCATCTTCTTGAAGAACGTAACTGCACTTGACTGTGTGGTGCGGTATTCAAGACTTTTACTTTGAGGAAATTAGAGTGTTTGAAGCAGGCGCATGCCTTGAATACATTAGCATGGAATAATGAGATAGGACCTTTGTTCTATTTTGTTGGTTTCTAGAACTGNNNNNNNNNNCAGAGGTGAAATTCTTGGATTTGTTAAAGACGGACTACTGCGAAAGCATTTGCCAAGGATGTTTTCATTGATCAAGAACGAAAGTTAGGGG…
Description	Source	Scientific Name	Max Score	Total Score	Query Cover	E value	Per. ident	Acc. Len	Accession
Uncultured marine dinoflagellate clone B10 18S ribosomal RNA gene	Seawater	uncultured marine dinoflagellate	545	990	0.98	4e-150	99.66	1524	=HYPERLINK("https://www.ncbi.nlm.nih.gov/nucleotide/FJ914412.1?report=genbank&log$=nucltop&blast_rank=1&RID=1F999D9R016","FJ914412.1")
Warnowia sp. FG20 18S ribosomal RNA gene	Seawater	Warnowia sp. FG20	545	990	0.98	4e-150	99.66	1212	=HYPERLINK("https://www.ncbi.nlm.nih.gov/nucleotide/FJ467492.1?report=genbank&log$=nucltop&blast_rank=2&RID=1F999D9R016","FJ467492.1")
Uncultured eukaryote clone dhot1g8 18S ribosomal RNA gene	Seawater	uncultured eukaryote	545	984	0.98	4e-150	99.66	829	=HYPERLINK("https://www.ncbi.nlm.nih.gov/nucleotide/EU500023.1?report=genbank&log$=nucltop&blast_rank=3&RID=1F999D9R016","EU500023.1")
Uncultured dinoflagellate gene for 18S rRNA	Seawater	uncultured dinoflagellate	534	890	0.91	9e-147	98.99	610	=HYPERLINK("https://www.ncbi.nlm.nih.gov/nucleotide/AB827549.1?report=genbank&log$=nucltop&blast_rank=4&RID=1F999D9R016","AB827549.1")
Uncultured eukaryote clone dhot1e1 18S ribosomal RNA gene	Seawater	uncultured eukaryote	534	979	0.98	9e-147	98.99	832	=HYPERLINK("https://www.ncbi.nlm.nih.gov/nucleotide/EU500022.1?report=genbank&log$=nucltop&blast_rank=5&RID=1F999D9R016","EU500022.1")
Uncultured eukaryote clone dhot1g11 18S ribosomal RNA gene	Seawater	uncultured eukaryote	529	947	0.97	4e-145	98.98	754	=HYPERLINK("https://www.ncbi.nlm.nih.gov/nucleotide/EU500024.1?report=genbank&log$=nucltop&blast_rank=6&RID=1F999D9R016","EU500024.1")
Uncultured dinoflagellate gene for 18S rRNA	Seawater	uncultured dinoflagellate	529	896	0.91	4e-145	98.66	610	=HYPERLINK("https://www.ncbi.nlm.nih.gov/nucleotide/AB827540.1?report=genbank&log$=nucltop&blast_rank=7&RID=1F999D9R016","AB827540.1")
Uncultured eukaryote clone WS073.108 18S ribosomal RNA gene	Seawater	uncultured eukaryote	523	944	0.98	2e-143	98.32	1701	=HYPERLINK("https://www.ncbi.nlm.nih.gov/nucleotide/KP404854.1?report=genbank&log$=nucltop&blast_rank=8&RID=1F999D9R016","KP404854.1")
Uncultured marine dinoflagellate isolate ZBO-71 small subunit ribosomal RNA gene	Seawater	uncultured marine dinoflagellate	523	956	0.98	2e-143	98.32	1590	=HYPERLINK("https://www.ncbi.nlm.nih.gov/nucleotide/MZ620988.1?report=genbank&log$=nucltop&blast_rank=9&RID=1F999D9R016","MZ620988.1")
Uncultured marine Syndiniales isolate ZBA-19 small subunit ribosomal RNA gene	Seawater	uncultured marine Syndiniales	523	884	0.98	2e-143	98.32	1540	=HYPERLINK("https://www.ncbi.nlm.nih.gov/nucleotide/MZ620853.1?report=genbank&log$=nucltop&blast_rank=10&RID=1F999D9R016","MZ620853.1")
Uncultured dinoflagellate gene for 18S rRNA	Seawater	uncultured dinoflagellate	523	748	0.82	2e-143	98.32	560	=HYPERLINK("https://www.ncbi.nlm.nih.gov/nucleotide/AB827624.1?report=genbank&log$=nucltop&blast_rank=11&RID=1F999D9R016","AB827624.1")
Uncultured dinoflagellate gene for 18S rRNA	Seawater	uncultured dinoflagellate	523	748	0.9	2e-143	98.32	600	=HYPERLINK("https://www.ncbi.nlm.nih.gov/nucleotide/AB827571.1?report=genbank&log$=nucltop&blast_rank=12&RID=1F999D9R016","AB827571.1")
Uncultured dinoflagellate gene for 18S rRNA	Seawater	uncultured dinoflagellate	523	855	0.89	2e-143	98.32	600	=HYPERLINK("https://www.ncbi.nlm.nih.gov/nucleotide/AB827570.1?report=genbank&log$=nucltop&blast_rank=13&RID=1F999D9R016","AB827570.1")
Uncultured dinoflagellate gene for 18S rRNA	Seawater	uncultured dinoflagellate	523	879	0.91	2e-143	98.32	610	=HYPERLINK("https://www.ncbi.nlm.nih.gov/nucleotide/AB827542.1?report=genbank&log$=nucltop&blast_rank=14&RID=1F999D9R016","AB827542.1")
Uncultured eukaryote clone ST3560.110 18S ribosomal RNA gene	Seawater	uncultured eukaryote	523	956	0.98	2e-143	98.32	1760	=HYPERLINK("https://www.ncbi.nlm.nih.gov/nucleotide/KF129776.1?report=genbank&log$=nucltop&blast_rank=15&RID=1F999D9R016","KF129776.1")
Uncultured eukaryote clone SGYP1518 18S ribosomal RNA gene	Seawater	uncultured eukaryote	523	921	0.98	2e-143	98.32	1797	=HYPERLINK("https://www.ncbi.nlm.nih.gov/nucleotide/KJ763655.1?report=genbank&log$=nucltop&blast_rank=16&RID=1F999D9R016","KJ763655.1")
Uncultured eukaryote clone SGYP1484 18S ribosomal RNA gene	Seawater	uncultured eukaryote	523	951	0.98	2e-143	98.32	1800	=HYPERLINK("https://www.ncbi.nlm.nih.gov/nucleotide/KJ763636.1?report=genbank&log$=nucltop&blast_rank=17&RID=1F999D9R016","KJ763636.1")
Uncultured eukaryote clone SGYP1254 18S ribosomal RNA gene	Seawater	uncultured eukaryote	523	825	0.98	2e-143	98.32	1806	=HYPERLINK("https://www.ncbi.nlm.nih.gov/nucleotide/KJ763511.1?report=genbank&log$=nucltop&blast_rank=18&RID=1F999D9R016","KJ763511.1")
Uncultured eukaryote clone SGYO519 18S ribosomal RNA gene	Seawater	uncultured eukaryote	523	951	0.98	2e-143	98.32	1800	=HYPERLINK("https://www.ncbi.nlm.nih.gov/nucleotide/KJ759537.1?report=genbank&log$=nucltop&blast_rank=19&RID=1F999D9R016","KJ759537.1")
Uncultured eukaryote clone SGYO457 18S ribosomal RNA gene	Seawater	uncultured eukaryote	523	949	0.98	2e-143	98.32	1794	=HYPERLINK("https://www.ncbi.nlm.nih.gov/nucleotide/KJ759505.1?report=genbank&log$=nucltop&blast_rank=20&RID=1F999D9R016","KJ759505.1")
Uncultured eukaryote clone SGYO400 18S ribosomal RNA gene	Seawater	uncultured eukaryote	523	956	0.98	2e-143	98.32	1799	=HYPERLINK("https://www.ncbi.nlm.nih.gov/nucleotide/KJ759473.1?report=genbank&log$=nucltop&blast_rank=21&RID=1F999D9R016","KJ759473.1")
Uncultured eukaryote clone SGYO1521 18S ribosomal RNA gene	Seawater	uncultured eukaryote	523	951	0.98	2e-143	98.32	1796	=HYPERLINK("https://www.ncbi.nlm.nih.gov/nucleotide/KJ759460.1?report=genbank&log$=nucltop&blast_rank=22&RID=1F999D9R016","KJ759460.1")
Uncultured eukaryote clone SGYI995 18S ribosomal RNA gene	Seawater	uncultured eukaryote	523	956	0.98	2e-143	98.32	1798	=HYPERLINK("https://www.ncbi.nlm.nih.gov/nucleotide/KJ758394.1?report=genbank&log$=nucltop&blast_rank=23&RID=1F999D9R016","KJ758394.1")
Uncultured eukaryote clone SGYI993 18S ribosomal RNA gene	Seawater	uncultured eukaryote	523	956	0.98	2e-143	98.32	1797	=HYPERLINK("https://www.ncbi.nlm.nih.gov/nucleotide/KJ758393.1?report=genbank&log$=nucltop&blast_rank=24&RID=1F999D9R016","KJ758393.1")
Uncultured eukaryote clone SGYI976 18S ribosomal RNA gene	Seawater	uncultured eukaryote	523	956	0.98	2e-143	98.32	1800	=HYPERLINK("https://www.ncbi.nlm.nih.gov/nucleotide/KJ758381.1?report=genbank&log$=nucltop&blast_rank=25&RID=1F999D9R016","KJ758381.1")
Uncultured eukaryote clone SGYI965 18S ribosomal RNA gene	Seawater	uncultured eukaryote	523	951	0.98	2e-143	98.32	1801	=HYPERLINK("https://www.ncbi.nlm.nih.gov/nucleotide/KJ758371.1?report=genbank&log$=nucltop&blast_rank=26&RID=1F999D9R016","KJ758371.1")
Uncultured eukaryote clone SGYI940 18S ribosomal RNA gene	Seawater	uncultured eukaryote	523	947	0.98	2e-143	98.32	1801	=HYPERLINK("https://www.ncbi.nlm.nih.gov/nucleotide/KJ758351.1?report=genbank&log$=nucltop&blast_rank=27&RID=1F999D9R016","KJ758351.1")
Uncultured eukaryote clone SGYI924 18S ribosomal RNA gene	Seawater	uncultured eukaryote	523	945	0.98	2e-143	98.32	1800	=HYPERLINK("https://www.ncbi.nlm.nih.gov/nucleotide/KJ758340.1?report=genbank&log$=nucltop&blast_rank=28&RID=1F999D9R016","KJ758340.1")
Uncultured eukaryote clone SGYI870 18S ribosomal RNA gene	Seawater	uncultured eukaryote	523	947	0.98	2e-143	98.32	1804	=HYPERLINK("https://www.ncbi.nlm.nih.gov/nucleotide/KJ758299.1?report=genbank&log$=nucltop&blast_rank=29&RID=1F999D9R016","KJ758299.1")
Uncultured eukaryote clone SGYI829 18S ribosomal RNA gene	Seawater	uncultured eukaryote	523	956	0.98	2e-143	98.32	1799	=HYPERLINK("https://www.ncbi.nlm.nih.gov/nucleotide/KJ758266.1?report=genbank&log$=nucltop&blast_rank=30&RID=1F999D9R016","KJ758266.1")
Uncultured eukaryote clone SGYI825 18S ribosomal RNA gene	Seawater	uncultured eukaryote	523	956	0.98	2e-143	98.32	1799	=HYPERLINK("https://www.ncbi.nlm.nih.gov/nucleotide/KJ758264.1?report=genbank&log$=nucltop&blast_rank=31&RID=1F999D9R016","KJ758264.1")
Uncultured eukaryote clone SGYI822 18S ribosomal RNA gene	Seawater	uncultured eukaryote	523	956	0.98	2e-143	98.32	1799	=HYPERLINK("https://www.ncbi.nlm.nih.gov/nucleotide/KJ758261.1?report=genbank&log$=nucltop&blast_rank=32&RID=1F999D9R016","KJ758261.1")
Uncultured eukaryote clone SGYI820 18S ribosomal RNA gene	Seawater	uncultured eukaryote	523	951	0.98	2e-143	98.32	1799	=HYPERLINK("https://www.ncbi.nlm.nih.gov/nucleotide/KJ758259.1?report=genbank&log$=nucltop&blast_rank=33&RID=1F999D9R016","KJ758259.1")
Uncultured eukaryote clone SGYI761 18S ribosomal RNA gene	Seawater	uncultured eukaryote	523	949	0.98	2e-143	98.32	1798	=HYPERLINK("https://www.ncbi.nlm.nih.gov/nucleotide/KJ758218.1?report=genbank&log$=nucltop&blast_rank=34&RID=1F999D9R016","KJ758218.1")
Uncultured eukaryote clone SGYI643 18S ribosomal RNA gene	Seawater	uncultured eukaryote	523	940	0.98	2e-143	98.32	1799	=HYPERLINK("https://www.ncbi.nlm.nih.gov/nucleotide/KJ758174.1?report=genbank&log$=nucltop&blast_rank=35&RID=1F999D9R016","KJ758174.1")
Uncultured eukaryote clone SGYI457 18S ribosomal RNA gene	Seawater	uncultured eukaryote	523	951	0.98	2e-143	98.32	1793	=HYPERLINK("https://www.ncbi.nlm.nih.gov/nucleotide/KJ758101.1?report=genbank&log$=nucltop&blast_rank=36&RID=1F999D9R016","KJ758101.1")
Uncultured eukaryote clone SGYI441 18S ribosomal RNA gene	Seawater	uncultured eukaryote	523	942	0.98	2e-143	98.32	1801	=HYPERLINK("https://www.ncbi.nlm.nih.gov/nucleotide/KJ758094.1?report=genbank&log$=nucltop&blast_rank=37&RID=1F999D9R016","KJ758094.1")
Uncultured eukaryote clone SGYI403 18S ribosomal RNA gene	Seawater	uncultured eukaryote	523	936	0.98	2e-143	98.32	1796	=HYPERLINK("https://www.ncbi.nlm.nih.gov/nucleotide/KJ758076.1?report=genbank&log$=nucltop&blast_rank=38&RID=1F999D9R016","KJ758076.1")
Uncultured eukaryote clone SGYI1527 18S ribosomal RNA gene	Seawater	uncultured eukaryote	523	944	0.97	2e-143	98.32	1800	=HYPERLINK("https://www.ncbi.nlm.nih.gov/nucleotide/KJ758065.1?report=genbank&log$=nucltop&blast_rank=39&RID=1F999D9R016","KJ758065.1")
Uncultured eukaryote clone SGYI1495 18S ribosomal RNA gene	Seawater	uncultured eukaryote	523	872	0.98	2e-143	98.32	1792	=HYPERLINK("https://www.ncbi.nlm.nih.gov/nucleotide/KJ758048.1?report=genbank&log$=nucltop&blast_rank=40&RID=1F999D9R016","KJ758048.1")
Uncultured eukaryote clone SGYI1429 18S ribosomal RNA gene	Seawater	uncultured eukaryote	523	949	0.98	2e-143	98.32	1798	=HYPERLINK("https://www.ncbi.nlm.nih.gov/nucleotide/KJ758030.1?report=genbank&log$=nucltop&blast_rank=41&RID=1F999D9R016","KJ758030.1")
Uncultured eukaryote clone SGYI1381 18S ribosomal RNA gene	Seawater	uncultured eukaryote	523	868	0.98	2e-143	98.32	1806	=HYPERLINK("https://www.ncbi.nlm.nih.gov/nucleotide/KJ757991.1?report=genbank&log$=nucltop&blast_rank=42&RID=1F999D9R016","KJ757991.1")
Uncultured eukaryote clone SGYI1366 18S ribosomal RNA gene	Seawater	uncultured eukaryote	523	951	0.98	2e-143	98.32	1800	=HYPERLINK("https://www.ncbi.nlm.nih.gov/nucleotide/KJ757977.1?report=genbank&log$=nucltop&blast_rank=43&RID=1F999D9R016","KJ757977.1")
Uncultured eukaryote clone SGYI1357 18S ribosomal RNA gene	Seawater	uncultured eukaryote	523	921	0.98	2e-143	98.32	1798	=HYPERLINK("https://www.ncbi.nlm.nih.gov/nucleotide/KJ757971.1?report=genbank&log$=nucltop&blast_rank=44&RID=1F999D9R016","KJ757971.1")
Uncultured eukaryote clone SGYI1220 18S ribosomal RNA gene	Seawater	uncultured eukaryote	523	956	0.98	2e-143	98.32	1799	=HYPERLINK("https://www.ncbi.nlm.nih.gov/nucleotide/KJ757917.1?report=genbank&log$=nucltop&blast_rank=45&RID=1F999D9R016","KJ757917.1")
Uncultured eukaryote clone SGYI1216 18S ribosomal RNA gene	Seawater	uncultured eukaryote	523	956	0.98	2e-143	98.32	1799	=HYPERLINK("https://www.ncbi.nlm.nih.gov/nucleotide/KJ757915.1?report=genbank&log$=nucltop&blast_rank=46&RID=1F999D9R016","KJ757915.1")
Uncultured eukaryote clone SGYI1196 18S ribosomal RNA gene	Seawater	uncultured eukaryote	523	951	0.98	2e-143	98.32	1800	=HYPERLINK("https://www.ncbi.nlm.nih.gov/nucleotide/KJ757900.1?report=genbank&log$=nucltop&blast_rank=47&RID=1F999D9R016","KJ757900.1")
Uncultured eukaryote clone SGYI1188 18S ribosomal RNA gene	Seawater	uncultured eukaryote	523	921	0.98	2e-143	98.32	1796	=HYPERLINK("https://www.ncbi.nlm.nih.gov/nucleotide/KJ757893.1?report=genbank&log$=nucltop&blast_rank=48&RID=1F999D9R016","KJ757893.1")
Uncultured eukaryote clone SGYI1155 18S ribosomal RNA gene	Seawater	uncultured eukaryote	523	951	0.98	2e-143	98.32	1795	=HYPERLINK("https://www.ncbi.nlm.nih.gov/nucleotide/KJ757866.1?report=genbank&log$=nucltop&blast_rank=49&RID=1F999D9R016","KJ757866.1")
Uncultured eukaryote clone SGYI1120 18S ribosomal RNA gene	Seawater	uncultured eukaryote	523	956	0.98	2e-143	98.32	1799	=HYPERLINK("https://www.ncbi.nlm.nih.gov/nucleotide/KJ757836.1?report=genbank&log$=nucltop&blast_rank=50&RID=1F999D9R016","KJ757836.1")
Uncultured eukaryote clone SGYI1060 18S ribosomal RNA gene	Seawater	uncultured eukaryote	523	945	0.98	2e-143	98.32	1801	=HYPERLINK("https://www.ncbi.nlm.nih.gov/nucleotide/KJ757790.1?report=genbank&log$=nucltop&blast_rank=51&RID=1F999D9R016","KJ757790.1")
Uncultured eukaryote clone SGYI1052 18S ribosomal RNA gene	Seawater	uncultured eukaryote	523	956	0.98	2e-143	98.32	1800	=HYPERLINK("https://www.ncbi.nlm.nih.gov/nucleotide/KJ757785.1?report=genbank&log$=nucltop&blast_rank=52&RID=1F999D9R016","KJ757785.1")
Uncultured eukaryote clone SGYI1041 18S ribosomal RNA gene	Seawater	uncultured eukaryote	523	956	0.98	2e-143	98.32	1801	=HYPERLINK("https://www.ncbi.nlm.nih.gov/nucleotide/KJ757775.1?report=genbank&log$=nucltop&blast_rank=53&RID=1F999D9R016","KJ757775.1")
Uncultured eukaryote clone SGYI1013 18S ribosomal RNA gene	Seawater	uncultured eukaryote	523	956	0.98	2e-143	98.32	1799	=HYPERLINK("https://www.ncbi.nlm.nih.gov/nucleotide/KJ757755.1?report=genbank&log$=nucltop&blast_rank=54&RID=1F999D9R016","KJ757755.1")
Uncultured dinoflagellate clone BBL1SCM10.62 18S ribosomal RNA gene	Seawater	uncultured dinoflagellate	523	956	0.98	2e-143	98.32	1558	=HYPERLINK("https://www.ncbi.nlm.nih.gov/nucleotide/KC488405.1?report=genbank&log$=nucltop&blast_rank=55&RID=1F999D9R016","KC488405.1")
Uncultured marine Polykridaceae clone RA071004T.022 18S ribosomal RNA gene	Seawater	uncultured marine Polykridaceae	523	951	0.98	2e-143	98.32	769	=HYPERLINK("https://www.ncbi.nlm.nih.gov/nucleotide/FJ431827.1?report=genbank&log$=nucltop&blast_rank=56&RID=1F999D9R016","FJ431827.1")
Uncultured eukaryote clone AMT15_33B_22 18S ribosomal RNA gene	Seawater	uncultured eukaryote	523	956	0.98	2e-143	98.32	1695	=HYPERLINK("https://www.ncbi.nlm.nih.gov/nucleotide/EU780630.1?report=genbank&log$=nucltop&blast_rank=57&RID=1F999D9R016","EU780630.1")
Uncultured eukaryote clone AMT15_33B_21 18S ribosomal RNA gene	Seawater	uncultured eukaryote	523	951	0.98	2e-143	98.32	1715	=HYPERLINK("https://www.ncbi.nlm.nih.gov/nucleotide/EU780629.1?report=genbank&log$=nucltop&blast_rank=58&RID=1F999D9R016","EU780629.1")
Uncultured eukaryote clone SCM16C42 18S ribosomal RNA gene	Seawater	uncultured eukaryote	523	956	0.98	2e-143	98.32	1755	=HYPERLINK("https://www.ncbi.nlm.nih.gov/nucleotide/AY664940.1?report=genbank&log$=nucltop&blast_rank=59&RID=1F999D9R016","AY664940.1")
Uncultured eukaryote clone SCM38C56 18S ribosomal RNA gene	Seawater	uncultured eukaryote	523	956	0.98	2e-143	98.32	1755	=HYPERLINK("https://www.ncbi.nlm.nih.gov/nucleotide/AY664932.1?report=genbank&log$=nucltop&blast_rank=60&RID=1F999D9R016","AY664932.1")
Uncultured eukaryote clone SCM16C34 18S ribosomal RNA gene	Seawater	uncultured eukaryote	523	951	0.98	2e-143	98.32	1755	=HYPERLINK("https://www.ncbi.nlm.nih.gov/nucleotide/AY664916.1?report=genbank&log$=nucltop&blast_rank=61&RID=1F999D9R016","AY664916.1")
Uncultured eukaryote clone SCM28C38 18S ribosomal RNA gene	Seawater	uncultured eukaryote	523	945	0.98	2e-143	98.32	1755	=HYPERLINK("https://www.ncbi.nlm.nih.gov/nucleotide/AY664913.1?report=genbank&log$=nucltop&blast_rank=62&RID=1F999D9R016","AY664913.1")
Uncultured eukaryote clone SCM37C63 18S ribosomal RNA gene	Seawater	uncultured eukaryote	523	956	0.98	2e-143	98.32	1755	=HYPERLINK("https://www.ncbi.nlm.nih.gov/nucleotide/AY664912.1?report=genbank&log$=nucltop&blast_rank=63&RID=1F999D9R016","AY664912.1")
Uncultured eukaryote clone SCM38C27 18S ribosomal RNA gene	Seawater	uncultured eukaryote	523	956	0.98	2e-143	98.32	1755	=HYPERLINK("https://www.ncbi.nlm.nih.gov/nucleotide/AY664911.1?report=genbank&log$=nucltop&blast_rank=64&RID=1F999D9R016","AY664911.1")
Uncultured eukaryote clone SCM37C28 18S ribosomal RNA gene	Seawater	uncultured eukaryote	523	956	0.98	2e-143	98.32	1755	=HYPERLINK("https://www.ncbi.nlm.nih.gov/nucleotide/AY664907.1?report=genbank&log$=nucltop&blast_rank=65&RID=1F999D9R016","AY664907.1")
Uncultured eukaryote clone SCM16C49 18S ribosomal RNA gene	Seawater	uncultured eukaryote	523	951	0.98	2e-143	98.32	1755	=HYPERLINK("https://www.ncbi.nlm.nih.gov/nucleotide/AY664903.1?report=genbank&log$=nucltop&blast_rank=66&RID=1F999D9R016","AY664903.1")
Uncultured eukaryote clone SCM37C33 18S ribosomal RNA gene	Seawater	uncultured eukaryote	523	951	0.98	2e-143	98.32	1755	=HYPERLINK("https://www.ncbi.nlm.nih.gov/nucleotide/AY664901.1?report=genbank&log$=nucltop&blast_rank=67&RID=1F999D9R016","AY664901.1")
Uncultured eukaryote clone SCM16C32 18S ribosomal RNA gene	Seawater	uncultured eukaryote	523	956	0.98	2e-143	98.32	1755	=HYPERLINK("https://www.ncbi.nlm.nih.gov/nucleotide/AY664900.1?report=genbank&log$=nucltop&blast_rank=68&RID=1F999D9R016","AY664900.1")
Uncultured eukaryote clone SCM37C6 18S ribosomal RNA gene	Seawater	uncultured eukaryote	523	956	0.98	2e-143	98.32	1755	=HYPERLINK("https://www.ncbi.nlm.nih.gov/nucleotide/AY664899.1?report=genbank&log$=nucltop&blast_rank=69&RID=1F999D9R016","AY664899.1")
Uncultured eukaryote clone SCM27C1 18S ribosomal RNA gene	Seawater	uncultured eukaryote	523	956	0.98	2e-143	98.32	1755	=HYPERLINK("https://www.ncbi.nlm.nih.gov/nucleotide/AY664897.1?report=genbank&log$=nucltop&blast_rank=70&RID=1F999D9R016","AY664897.1")
Uncultured eukaryote clone SGYP1536 18S ribosomal RNA gene	Seawater	uncultured eukaryote	518	951	0.98	9e-142	97.99	1796	=HYPERLINK("https://www.ncbi.nlm.nih.gov/nucleotide/KJ763669.1?report=genbank&log$=nucltop&blast_rank=71&RID=1F999D9R016","KJ763669.1")
Uncultured eukaryote clone SGYO719 18S ribosomal RNA gene	Seawater	uncultured eukaryote	518	842	0.98	9e-142	97.99	1811	=HYPERLINK("https://www.ncbi.nlm.nih.gov/nucleotide/KJ759633.1?report=genbank&log$=nucltop&blast_rank=72&RID=1F999D9R016","KJ759633.1")
Uncultured eukaryote clone SGYO1151 18S ribosomal RNA gene	Seawater	uncultured eukaryote	518	912	0.98	9e-142	97.99	1801	=HYPERLINK("https://www.ncbi.nlm.nih.gov/nucleotide/KJ759325.1?report=genbank&log$=nucltop&blast_rank=73&RID=1F999D9R016","KJ759325.1")
Uncultured eukaryote clone SGYO1078 18S ribosomal RNA gene	Seawater	uncultured eukaryote	518	940	0.98	9e-142	97.99	1799	=HYPERLINK("https://www.ncbi.nlm.nih.gov/nucleotide/KJ759291.1?report=genbank&log$=nucltop&blast_rank=74&RID=1F999D9R016","KJ759291.1")
Uncultured eukaryote clone SGYI933 18S ribosomal RNA gene	Seawater	uncultured eukaryote	518	945	0.98	9e-142	97.99	1801	=HYPERLINK("https://www.ncbi.nlm.nih.gov/nucleotide/KJ758347.1?report=genbank&log$=nucltop&blast_rank=75&RID=1F999D9R016","KJ758347.1")
Uncultured eukaryote clone SGYI843 18S ribosomal RNA gene	Seawater	uncultured eukaryote	518	934	0.98	9e-142	97.99	1802	=HYPERLINK("https://www.ncbi.nlm.nih.gov/nucleotide/KJ758279.1?report=genbank&log$=nucltop&blast_rank=76&RID=1F999D9R016","KJ758279.1")
Uncultured eukaryote clone SGYI772 18S ribosomal RNA gene	Seawater	uncultured eukaryote	518	951	0.98	9e-142	97.99	1799	=HYPERLINK("https://www.ncbi.nlm.nih.gov/nucleotide/KJ758224.1?report=genbank&log$=nucltop&blast_rank=77&RID=1F999D9R016","KJ758224.1")
Uncultured eukaryote clone SGYI633 18S ribosomal RNA gene	Seawater	uncultured eukaryote	518	870	0.98	9e-142	97.99	1798	=HYPERLINK("https://www.ncbi.nlm.nih.gov/nucleotide/KJ758171.1?report=genbank&log$=nucltop&blast_rank=78&RID=1F999D9R016","KJ758171.1")
Uncultured eukaryote clone WS073.115 18S ribosomal RNA gene	Seawater	uncultured eukaryote	518	951	0.98	9e-142	97.99	1702	=HYPERLINK("https://www.ncbi.nlm.nih.gov/nucleotide/KP404856.1?report=genbank&log$=nucltop&blast_rank=79&RID=1F999D9R016","KP404856.1")
Uncultured marine dinoflagellate isolate ZBO-56 small subunit ribosomal RNA gene	Seawater	uncultured marine dinoflagellate	518	951	0.98	9e-142	97.99	1593	=HYPERLINK("https://www.ncbi.nlm.nih.gov/nucleotide/MZ620973.1?report=genbank&log$=nucltop&blast_rank=80&RID=1F999D9R016","MZ620973.1")
Uncultured marine dinoflagellate isolate ZBO-6 small subunit ribosomal RNA gene	Seawater	uncultured marine dinoflagellate	518	951	0.98	9e-142	97.99	1592	=HYPERLINK("https://www.ncbi.nlm.nih.gov/nucleotide/MZ620923.1?report=genbank&log$=nucltop&blast_rank=81&RID=1F999D9R016","MZ620923.1")
Uncultured eukaryote clone ST3900.118 18S ribosomal RNA gene	Seawater	uncultured eukaryote	518	956	0.98	9e-142	97.99	1760	=HYPERLINK("https://www.ncbi.nlm.nih.gov/nucleotide/KF129870.1?report=genbank&log$=nucltop&blast_rank=82&RID=1F999D9R016","KF129870.1")
Uncultured eukaryote clone SGYP1483 18S ribosomal RNA gene	Seawater	uncultured eukaryote	518	921	0.98	9e-142	97.99	1804	=HYPERLINK("https://www.ncbi.nlm.nih.gov/nucleotide/KJ763635.1?report=genbank&log$=nucltop&blast_rank=83&RID=1F999D9R016","KJ763635.1")
Uncultured eukaryote clone SGYW538 18S ribosomal RNA gene	Seawater	uncultured eukaryote	518	945	0.98	9e-142	97.99	1797	=HYPERLINK("https://www.ncbi.nlm.nih.gov/nucleotide/KJ760593.1?report=genbank&log$=nucltop&blast_rank=84&RID=1F999D9R016","KJ760593.1")
Uncultured eukaryote clone SGYO431 18S ribosomal RNA gene	Seawater	uncultured eukaryote	518	945	0.98	9e-142	97.99	1803	=HYPERLINK("https://www.ncbi.nlm.nih.gov/nucleotide/KJ759489.1?report=genbank&log$=nucltop&blast_rank=85&RID=1F999D9R016","KJ759489.1")
Uncultured eukaryote clone SGYO1477 18S ribosomal RNA gene	Seawater	uncultured eukaryote	518	929	0.98	9e-142	97.99	1799	=HYPERLINK("https://www.ncbi.nlm.nih.gov/nucleotide/KJ759444.1?report=genbank&log$=nucltop&blast_rank=86&RID=1F999D9R016","KJ759444.1")
Uncultured eukaryote clone SGYO1397 18S ribosomal RNA gene	Seawater	uncultured eukaryote	518	929	0.98	9e-142	97.99	1799	=HYPERLINK("https://www.ncbi.nlm.nih.gov/nucleotide/KJ759416.1?report=genbank&log$=nucltop&blast_rank=87&RID=1F999D9R016","KJ759416.1")
Uncultured eukaryote clone SGYI997 18S ribosomal RNA gene	Seawater	uncultured eukaryote	518	951	0.98	9e-142	97.99	1800	=HYPERLINK("https://www.ncbi.nlm.nih.gov/nucleotide/KJ758396.1?report=genbank&log$=nucltop&blast_rank=88&RID=1F999D9R016","KJ758396.1")
Uncultured eukaryote clone SGYI988 18S ribosomal RNA gene	Seawater	uncultured eukaryote	518	951	0.98	9e-142	97.99	1799	=HYPERLINK("https://www.ncbi.nlm.nih.gov/nucleotide/KJ758388.1?report=genbank&log$=nucltop&blast_rank=89&RID=1F999D9R016","KJ758388.1")
Uncultured eukaryote clone SGYI862 18S ribosomal RNA gene	Seawater	uncultured eukaryote	518	945	0.98	9e-142	97.99	1799	=HYPERLINK("https://www.ncbi.nlm.nih.gov/nucleotide/KJ758292.1?report=genbank&log$=nucltop&blast_rank=90&RID=1F999D9R016","KJ758292.1")
Uncultured eukaryote clone SGYI854 18S ribosomal RNA gene	Seawater	uncultured eukaryote	518	951	0.98	9e-142	97.99	1799	=HYPERLINK("https://www.ncbi.nlm.nih.gov/nucleotide/KJ758288.1?report=genbank&log$=nucltop&blast_rank=91&RID=1F999D9R016","KJ758288.1")
Uncultured eukaryote clone SGYI769 18S ribosomal RNA gene	Seawater	uncultured eukaryote	518	940	0.98	9e-142	97.99	1803	=HYPERLINK("https://www.ncbi.nlm.nih.gov/nucleotide/KJ758221.1?report=genbank&log$=nucltop&blast_rank=92&RID=1F999D9R016","KJ758221.1")
Uncultured eukaryote clone SGYI688 18S ribosomal RNA gene	Seawater	uncultured eukaryote	518	932	0.98	9e-142	97.99	1797	=HYPERLINK("https://www.ncbi.nlm.nih.gov/nucleotide/KJ758186.1?report=genbank&log$=nucltop&blast_rank=93&RID=1F999D9R016","KJ758186.1")
Uncultured eukaryote clone SGYI1505 18S ribosomal RNA gene	Seawater	uncultured eukaryote	518	940	0.98	9e-142	97.99	1797	=HYPERLINK("https://www.ncbi.nlm.nih.gov/nucleotide/KJ758055.1?report=genbank&log$=nucltop&blast_rank=94&RID=1F999D9R016","KJ758055.1")
Uncultured eukaryote clone SGYI1497 18S ribosomal RNA gene	Seawater	uncultured eukaryote	518	920	0.98	9e-142	97.99	1796	=HYPERLINK("https://www.ncbi.nlm.nih.gov/nucleotide/KJ758050.1?report=genbank&log$=nucltop&blast_rank=95&RID=1F999D9R016","KJ758050.1")
Uncultured eukaryote clone SGYI1424 18S ribosomal RNA gene	Seawater	uncultured eukaryote	518	951	0.98	9e-142	97.99	1799	=HYPERLINK("https://www.ncbi.nlm.nih.gov/nucleotide/KJ758027.1?report=genbank&log$=nucltop&blast_rank=96&RID=1F999D9R016","KJ758027.1")
Uncultured eukaryote clone SGYI1423 18S ribosomal RNA gene	Seawater	uncultured eukaryote	518	951	0.98	9e-142	97.99	1799	=HYPERLINK("https://www.ncbi.nlm.nih.gov/nucleotide/KJ758026.1?report=genbank&log$=nucltop&blast_rank=97&RID=1F999D9R016","KJ758026.1")
Uncultured eukaryote clone SGYI1393 18S ribosomal RNA gene	Seawater	uncultured eukaryote	518	912	0.98	9e-142	97.99	1801	=HYPERLINK("https://www.ncbi.nlm.nih.gov/nucleotide/KJ758002.1?report=genbank&log$=nucltop&blast_rank=98&RID=1F999D9R016","KJ758002.1")
Uncultured eukaryote clone SGYN1492 18S ribosomal RNA gene	Seawater	uncultured eukaryote	850	850	1	0.0	94.00	1765	=HYPERLINK("https://www.ncbi.nlm.nih.gov/nucleotide/KJ764274.1?report=genbank&log$=nucltop&blast_rank=99&RID=1F999D9R016","KJ764274.1")
Uncultured alveolate clone PAA7AU2004 18S ribosomal RNA gene	Seawater	uncultured alveolate	821	821	1	0.0	93.08	1753	=HYPERLINK("https://www.ncbi.nlm.nih.gov/nucleotide/EU162619.1?report=genbank&log$=nucltop&blast_rank=100&RID=1F999D9R016","EU162619.1")

## Sheet: ASV21 - Philasterida
ASV	Domain	Supergroup	Division	Subdivision	Class	Order	Family	Genus	Species
ASV21	Eukaryota	TSAR	Alveolata	Ciliophora	Oligohymenophorea	Scuticociliatia_1	Philasterida
Sequence :	AAGTCTGGTGCCAGCAGCCGCGGTAATTCCAGCTCCAATAGCGTATATTAAAGTTGTTGCAGTTAAAAAGCTCGTAGTTGAATTTCTGTACATTCTCAGTTCTGGCTTCGGTCAAGCTGTTGAATGTGCATCCGCTTGCAAACTTAGACCGGCCTTCACTGGTCGACTAAGGGAGTAAGCCCTTTACTTTGAAAAAATTAGAGTGTTTCAGGCAGGCAATGGCTCGAATACATTAGCATGGAATAATGGAATAGGACTTTTGTCCATTTGGTTGGTTATTGGACATAAGTAATGATTANNNNNNNNNNTTGTCAGAGGTGAAATTCTTGGATTTATTAAAGACTAACTTATGCGAAAGCATTTGCCAAGGATGTTTTCATTAATCAAGAACGAAAGTTA…
Description	Source	Scientific Name	Max Score	Total Score	Query Cover	E value	Per. ident	Acc. Len	Accession
Uncultured eukaryote isolate OTU_372 small subunit ribosomal RNA gene partial sequence	herbivorous fish	uncultured eukaryote	496	628	0.61	4,00E-135	100.00	369	=HYPERLINK("https://www.ncbi.nlm.nih.gov/nucleotide/MN189136.1?report=genbank&log$=nucltop&blast_rank=1&RID=1FC2E5H4013","MN189136.1")
Philaster sp. cil3TANK 18S ribosomal RNA gene partial sequence	diseased aquarium corals showing signs of White syndrome and rapid tissue necrosis	Philaster sp. cil3TANK	540	739	0.73	2,00E-148	99.33	606	=HYPERLINK("https://www.ncbi.nlm.nih.gov/nucleotide/JF831359.1?report=genbank&log$=nucltop&blast_rank=2&RID=1FC2E5H4013","JF831359.1")
Philaster sp. 18S ribosomal RNA gene partial sequence	Echinopora lamellosa	Philaster sp.	532	532	0.53	3,00E-146	99.32	449	=HYPERLINK("https://www.ncbi.nlm.nih.gov/nucleotide/KP792999.1?report=genbank&log$=nucltop&blast_rank=3&RID=1FC2E5H4013","KP792999.1")
Uncultured ciliate clone pointymorph14 18S ribosomal RNA gene partial sequence	Acropora muricata	uncultured ciliate	529	683	0.69	4,00E-145	98.66	524	=HYPERLINK("https://www.ncbi.nlm.nih.gov/nucleotide/JN641995.1?report=genbank&log$=nucltop&blast_rank=4&RID=1FC2E5H4013","JN641995.1")
Uncultured ciliate clone pointymorph11 18S ribosomal RNA gene partial sequence	Acropora muricata	uncultured ciliate	529	685	0.69	4,00E-145	98.66	481	=HYPERLINK("https://www.ncbi.nlm.nih.gov/nucleotide/JN641994.1?report=genbank&log$=nucltop&blast_rank=5&RID=1FC2E5H4013","JN641994.1")
Uncultured ciliate clone pointy002 18S ribosomal RNA gene partial sequence	Acropora muricata	uncultured ciliate	529	713	0.72	4,00E-145	98.66	514	=HYPERLINK("https://www.ncbi.nlm.nih.gov/nucleotide/JN641993.1?report=genbank&log$=nucltop&blast_rank=6&RID=1FC2E5H4013","JN641993.1")
Uncultured ciliate clone WS 18S ribosomal RNA gene partial sequence	diseased corals with white syndrome and brown band disease	uncultured ciliate	529	655	0.66	4,00E-145	98.66	547	=HYPERLINK("https://www.ncbi.nlm.nih.gov/nucleotide/JN626268.1?report=genbank&log$=nucltop&blast_rank=7&RID=1FC2E5H4013","JN626268.1")
Philaster sp. cil2TANK 18S ribosomal RNA gene partial sequence	diseased aquarium corals showing signs of White syndrome and rapid tissue necrosis	Philaster sp. cil2TANK	529	722	0.73	4,00E-145	98.66	583	=HYPERLINK("https://www.ncbi.nlm.nih.gov/nucleotide/JF831358.1?report=genbank&log$=nucltop&blast_rank=8&RID=1FC2E5H4013","JF831358.1")
Uncultured ciliate clone CW6 18S ribosomal RNA gene partial sequence; macronuclear	Acropora muricata white syndrome infected coral samples	uncultured ciliate	529	615	0.62	4,00E-145	98.66	597	=HYPERLINK("https://www.ncbi.nlm.nih.gov/nucleotide/HQ204549.1?report=genbank&log$=nucltop&blast_rank=9&RID=1FC2E5H4013","HQ204549.1")
Uncultured ciliate clone CW5 18S ribosomal RNA gene partial sequence; macronuclear	Acropora muricata white syndrome infected coral samples	uncultured ciliate	529	611	0.62	4,00E-145	98.66	593	=HYPERLINK("https://www.ncbi.nlm.nih.gov/nucleotide/HQ204548.1?report=genbank&log$=nucltop&blast_rank=10&RID=1FC2E5H4013","HQ204548.1")
Uncultured ciliate clone CW2 18S ribosomal RNA gene partial sequence; macronuclear	Acropora muricata white syndrome infected coral samples	uncultured ciliate	529	626	0.64	4,00E-145	98.66	539	=HYPERLINK("https://www.ncbi.nlm.nih.gov/nucleotide/HQ204547.1?report=genbank&log$=nucltop&blast_rank=11&RID=1FC2E5H4013","HQ204547.1")
Uncultured ciliate clone ws3 18S ribosomal RNA gene partial sequence; macronuclear	Acropora muricata white syndrome infected coral samples	uncultured ciliate	529	716	0.72	4,00E-145	98.66	587	=HYPERLINK("https://www.ncbi.nlm.nih.gov/nucleotide/HQ204545.1?report=genbank&log$=nucltop&blast_rank=12&RID=1FC2E5H4013","HQ204545.1")
Scuticociliatia sp. isolate Holi - 1 small subunit ribosomal RNA gene partial sequence		Scuticociliatia sp.	518	739	0.76	9,00E-142	97.99	687	=HYPERLINK("https://www.ncbi.nlm.nih.gov/nucleotide/OK030521.1?report=genbank&log$=nucltop&blast_rank=13&RID=1FC2E5H4013","OK030521.1")
Uncultured Philaster sp. clone WB 18S ribosomal RNA gene partial sequence	white band diseased coral	uncultured Philaster	518	598	0.62	9,00E-142	97.99	548	=HYPERLINK("https://www.ncbi.nlm.nih.gov/nucleotide/KC832299.1?report=genbank&log$=nucltop&blast_rank=14&RID=1FC2E5H4013","KC832299.1")
Philaster apodigitiformis 18S ribosomal RNA gene partial sequence		Philaster apodigitiformis	518	945	0.98	9,00E-142	97.99	1675	=HYPERLINK("https://www.ncbi.nlm.nih.gov/nucleotide/FJ648350.1?report=genbank&log$=nucltop&blast_rank=15&RID=1FC2E5H4013","FJ648350.1")
Uncultured ciliate clone B09 18S ribosomal RNA gene partial sequence	Acropora muricata (formosa)	uncultured ciliate	518	737	0.75	9,00E-142	97.99	617	=HYPERLINK("https://www.ncbi.nlm.nih.gov/nucleotide/GQ980332.1?report=genbank&log$=nucltop&blast_rank=16&RID=1FC2E5H4013","GQ980332.1")
Uncultured ciliate clone cil2WB 18S ribosomal RNA gene partial sequence	diseased corals showing signs of white band disease	uncultured ciliate	512	593	0.62	4,00E-140	97.65	548	=HYPERLINK("https://www.ncbi.nlm.nih.gov/nucleotide/KC736980.1?report=genbank&log$=nucltop&blast_rank=17&RID=1FC2E5H4013","KC736980.1")
Scuticociliatia sp. Acropora/ciliate 2-2/CHN/2009 18S ribosomal RNA gene partial sequence	Acropora	Scuticociliatia sp. Acropora/ciliate 2-2/CHN/2009	512	929	0.98	4,00E-140	97.65	1659	=HYPERLINK("https://www.ncbi.nlm.nih.gov/nucleotide/HM030719.1?report=genbank&log$=nucltop&blast_rank=18&RID=1FC2E5H4013","HM030719.1")
Scuticociliatia sp. Acropora/ciliate 2-1/CHN/2009 18S ribosomal RNA gene partial sequence	Acropora	Scuticociliatia sp. Acropora/ciliate 2-1/CHN/2009	512	929	0.98	4,00E-140	97.65	1660	=HYPERLINK("https://www.ncbi.nlm.nih.gov/nucleotide/HM030718.1?report=genbank&log$=nucltop&blast_rank=19&RID=1FC2E5H4013","HM030718.1")
Uncultured ciliate clone roundmorph42 18S ribosomal RNA gene partial sequence	Acropora muricata diseased corals WS and BrB	uncultured ciliate	507	657	0.69	2,00E-138	97.32	559	=HYPERLINK("https://www.ncbi.nlm.nih.gov/nucleotide/JN641997.1?report=genbank&log$=nucltop&blast_rank=20&RID=1FC2E5H4013","JN641997.1")
Uncultured ciliate clone roundmorph24 18S ribosomal RNA gene partial sequence	Acropora muricata diseased corals WS and BrB	uncultured ciliate	507	687	0.72	2,00E-138	97.32	594	=HYPERLINK("https://www.ncbi.nlm.nih.gov/nucleotide/JN641996.1?report=genbank&log$=nucltop&blast_rank=21&RID=1FC2E5H4013","JN641996.1")
Uncultured ciliate clone BrB 18S ribosomal RNA gene partial sequence	diseased corals with white syndrome and brown band disease	uncultured ciliate	507	633	0.66	2,00E-138	97.32	547	=HYPERLINK("https://www.ncbi.nlm.nih.gov/nucleotide/JN626269.1?report=genbank&log$=nucltop&blast_rank=22&RID=1FC2E5H4013","JN626269.1")
Philasterides armatalis strain GF2008062601 small subunit ribosomal RNA gene partial sequence		Philasterides armatalis	507	923	0.98	2,00E-138	97.32	1758	=HYPERLINK("https://www.ncbi.nlm.nih.gov/nucleotide/FJ848877.1?report=genbank&log$=nucltop&blast_rank=23&RID=1FC2E5H4013","FJ848877.1")
Uncultured ciliate clone CW22 18S ribosomal RNA gene partial sequence; macronuclear	Acropora muricata white syndrome infected coral samples	uncultured ciliate	507	679	0.71	2,00E-138	97.32	572	=HYPERLINK("https://www.ncbi.nlm.nih.gov/nucleotide/HQ204546.1?report=genbank&log$=nucltop&blast_rank=24&RID=1FC2E5H4013","HQ204546.1")
Uncultured Scuticociliatia partial 18S rRNA gene clone BS23_C3	Water surrounding chimney HC1,3-10um,BIOSPEEDO, Sarah'Spring, Dive 1573, depth 2752m	uncultured Scuticociliatia	507	875	0.98	2,00E-138	97.32	1112	=HYPERLINK("https://www.ncbi.nlm.nih.gov/nucleotide/FN598398.1?report=genbank&log$=nucltop&blast_rank=25&RID=1FC2E5H4013","FN598398.1")
Uncultured ciliate clone BrB-Cil 18S ribosomal RNA gene partial sequence	Acropora muricata coral showing symptoms of Brown Band (BrB) syndrome	uncultured ciliate	507	932	0.98	2,00E-138	97.32	1756	=HYPERLINK("https://www.ncbi.nlm.nih.gov/nucleotide/AY876050.1?report=genbank&log$=nucltop&blast_rank=26&RID=1FC2E5H4013","AY876050.1")
Uncultured marine ciliate gene for 18S ribosomal RNA partial sequence clone: SS 14	BBD-infected (Black Band Disease) coral tissue	uncultured marine ciliate	501	683	0.75	9,00E-137	96.98	465	=HYPERLINK("https://www.ncbi.nlm.nih.gov/nucleotide/LC031471.1?report=genbank&log$=nucltop&blast_rank=27&RID=1FC2E5H4013","LC031471.1")
Philasterides cf. armatalis isolate LMJ2016040602 small subunit ribosomal RNA gene partial sequence		Philasterides cf. armatalis	501	934	0.98	9,00E-137	96.98	1583	=HYPERLINK("https://www.ncbi.nlm.nih.gov/nucleotide/MG581968.1?report=genbank&log$=nucltop&blast_rank=28&RID=1FC2E5H4013","MG581968.1")
Uncultured ciliate clone roundmorph8 18S ribosomal RNA gene partial sequence	Acropora muricata diseased corals WS and BrB	uncultured ciliate	501	679	0.71	9,00E-137	96.98	572	=HYPERLINK("https://www.ncbi.nlm.nih.gov/nucleotide/JN641998.1?report=genbank&log$=nucltop&blast_rank=29&RID=1FC2E5H4013","JN641998.1")
Uncultured marine ciliate gene for 18S ribosomal RNA partial sequence clone: SS 30	BBD-infected (Black Band Disease) coral tissue	uncultured marine ciliate	496	711	0.75	4,00E-135	96.64	550	=HYPERLINK("https://www.ncbi.nlm.nih.gov/nucleotide/LC031487.1?report=genbank&log$=nucltop&blast_rank=30&RID=1FC2E5H4013","LC031487.1")
Uncultured marine ciliate gene for 18S ribosomal RNA partial sequence clone: SS 20	BBD-infected (Black Band Disease) coral tissue	uncultured marine ciliate	496	715	0.75	4,00E-135	96.64	496	=HYPERLINK("https://www.ncbi.nlm.nih.gov/nucleotide/LC031477.1?report=genbank&log$=nucltop&blast_rank=31&RID=1FC2E5H4013","LC031477.1")
Uncultured ciliate clone roundBrB2300 18S ribosomal RNA gene partial sequence	Acropora muricata white syndrome infected coral samples	uncultured ciliate	494	494	0.54	1,00E-134	96.64	503	=HYPERLINK("https://www.ncbi.nlm.nih.gov/nucleotide/JN641999.1?report=genbank&log$=nucltop&blast_rank=32&RID=1FC2E5H4013","JN641999.1")
Philaster sp. FG-2014 isolate PXM2011102701 small subunit ribosomal RNA gene partial sequence	diseased aquarium corals showing signs of White syndrome and rapid tissue necrosis	Philaster sinensis	488	912	0.97	7,00E-133	96.32	1690	=HYPERLINK("https://www.ncbi.nlm.nih.gov/nucleotide/KJ815049.1?report=genbank&log$=nucltop&blast_rank=33&RID=1FC2E5H4013","KJ815049.1")
Philaster sp. cil1TANK 18S ribosomal RNA gene partial sequence	ocean water	Philaster sp. cil1TANK	486	486	0.54	2,00E-132	96.00	389	=HYPERLINK("https://www.ncbi.nlm.nih.gov/nucleotide/JF831357.1?report=genbank&log$=nucltop&blast_rank=34&RID=1FC2E5H4013","JF831357.1")
Uncultured ciliate clone BrB 18S ribosomal RNA gene partial sequence	Sea urchin	uncultured ciliate	490	583	0.63	2,00E-133	95.99	460	=HYPERLINK("https://www.ncbi.nlm.nih.gov/nucleotide/KF359478.1?report=genbank&log$=nucltop&blast_rank=35&RID=1FC2E5H4013","KF359478.1")
Philasterida sp. isolate Oman 09 small subunit ribosomal RNA gene partial sequence		Philasterida sp.	484	676	0.73	9,00E-132	95.97	433	=HYPERLINK("https://www.ncbi.nlm.nih.gov/nucleotide/OR730967.1?report=genbank&log$=nucltop&blast_rank=36&RID=1FC2E5H4013","OR730967.1")
Scuticociliatia sp. isolate Briareum ciliate 1 small subunit ribosomal RNA gene partial sequence		Scuticociliatia sp.	484	607	0.69	9,00E-132	95.97	653	=HYPERLINK("https://www.ncbi.nlm.nih.gov/nucleotide/OR573490.1?report=genbank&log$=nucltop&blast_rank=37&RID=1FC2E5H4013","OR573490.1")
Ciliophora sp. clone D_antillarum_BW_Florida_abnormal_A5 small subunit ribosomal RNA gene partial sequence	Diadema antillarum	Ciliophora sp.	484	561	0.61	9,00E-132	95.97	378	=HYPERLINK("https://www.ncbi.nlm.nih.gov/nucleotide/OR525708.1?report=genbank&log$=nucltop&blast_rank=38&RID=1FC2E5H4013","OR525708.1")
Philasterida sp. isolate FWC2_3 small subunit ribosomal RNA gene partial sequence	Diadema antillarum coelomic fluid	Philasterida sp.	484	672	0.72	9,00E-132	95.97	883	=HYPERLINK("https://www.ncbi.nlm.nih.gov/nucleotide/OP896853.1?report=genbank&log$=nucltop&blast_rank=39&RID=1FC2E5H4013","OP896853.1")
Philasterida sp. isolate FWC2_2 small subunit ribosomal RNA gene partial sequence	Diadema antillarum coelomic fluid	Philasterida sp.	484	691	0.75	9,00E-132	95.97	670	=HYPERLINK("https://www.ncbi.nlm.nih.gov/nucleotide/OP896852.1?report=genbank&log$=nucltop&blast_rank=40&RID=1FC2E5H4013","OP896852.1")
Philasterida sp. isolate FWC1_3 small subunit ribosomal RNA gene partial sequence	Diadema antillarum coelomic fluid	Philasterida sp.	484	574	0.63	9,00E-132	95.97	764	=HYPERLINK("https://www.ncbi.nlm.nih.gov/nucleotide/OP896851.1?report=genbank&log$=nucltop&blast_rank=41&RID=1FC2E5H4013","OP896851.1")
Philasterida sp. isolate USF152_3 small subunit ribosomal RNA gene partial sequence	Diadema antillarum coelomic fluid	Philasterida sp.	484	571	0.63	9,00E-132	95.97	768	=HYPERLINK("https://www.ncbi.nlm.nih.gov/nucleotide/OP896850.1?report=genbank&log$=nucltop&blast_rank=42&RID=1FC2E5H4013","OP896850.1")
Philasterida sp. isolate FWC1_2 small subunit ribosomal RNA gene partial sequence	Diadema antillarum coelomic fluid	Philasterida sp.	484	694	0.75	9,00E-132	95.97	683	=HYPERLINK("https://www.ncbi.nlm.nih.gov/nucleotide/OP896849.1?report=genbank&log$=nucltop&blast_rank=43&RID=1FC2E5H4013","OP896849.1")
Philasterida sp. isolate USF152_2 small subunit ribosomal RNA gene partial sequence	Diadema antillarum coelomic fluid	Philasterida sp.	484	694	0.75	9,00E-132	95.97	682	=HYPERLINK("https://www.ncbi.nlm.nih.gov/nucleotide/OP896848.1?report=genbank&log$=nucltop&blast_rank=44&RID=1FC2E5H4013","OP896848.1")
Parauronema longum isolate FXP2009031501 18S small subunit ribosomal RNA gene complete sequence		Parauronema longum	484	903	0.97	9,00E-132	95.97	1759	=HYPERLINK("https://www.ncbi.nlm.nih.gov/nucleotide/HM236338.1?report=genbank&log$=nucltop&blast_rank=45&RID=1FC2E5H4013","HM236338.1")
Paranophrys marina small subunit ribosomal RNA gene partial sequence		Paranophrys marina	484	901	0.98	9,00E-132	95.97	1759	=HYPERLINK("https://www.ncbi.nlm.nih.gov/nucleotide/FJ858379.1?report=genbank&log$=nucltop&blast_rank=46&RID=1FC2E5H4013","FJ858379.1")
Parauronema longum 16S small subunit ribosomal RNA gene partial sequence		Parauronema longum	484	914	0.97	9,00E-132	95.97	1759	=HYPERLINK("https://www.ncbi.nlm.nih.gov/nucleotide/AY212807.1?report=genbank&log$=nucltop&blast_rank=47&RID=1FC2E5H4013","AY212807.1")
Plagiopyliella pacifica small subunit ribosomal RNA gene partial sequence	Echinoids	Plagiopyliella pacifica	484	903	0.97	9,00E-132	95.97	1759	=HYPERLINK("https://www.ncbi.nlm.nih.gov/nucleotide/AY541685.1?report=genbank&log$=nucltop&blast_rank=48&RID=1FC2E5H4013","AY541685.1")
Philasterida sp. isolate Experimental 18 small subunit ribosomal RNA gene partial sequence		Philasterida sp.	483	692	0.74	3,00E-131	95.96	442	=HYPERLINK("https://www.ncbi.nlm.nih.gov/nucleotide/OR730977.1?report=genbank&log$=nucltop&blast_rank=49&RID=1FC2E5H4013","OR730977.1")
Philasterida sp. isolate Oman 02 small subunit ribosomal RNA gene partial sequence		Philasterida sp.	483	674	0.72	3,00E-131	95.96	433	=HYPERLINK("https://www.ncbi.nlm.nih.gov/nucleotide/OR730972.1?report=genbank&log$=nucltop&blast_rank=50&RID=1FC2E5H4013","OR730972.1")
Philasterida sp. isolate Oman 05 small subunit ribosomal RNA gene partial sequence	sea urchin	Philasterida sp.	483	678	0.73	3,00E-131	95.96	434	=HYPERLINK("https://www.ncbi.nlm.nih.gov/nucleotide/OR730969.1?report=genbank&log$=nucltop&blast_rank=51&RID=1FC2E5H4013","OR730969.1")
Philasterida sp. isolate Experimental 16 small subunit ribosomal RNA gene partial sequence	sea urchin	Philasterida sp.	483	692	0.74	3,00E-131	95.96	443	=HYPERLINK("https://www.ncbi.nlm.nih.gov/nucleotide/OR730962.1?report=genbank&log$=nucltop&blast_rank=52&RID=1FC2E5H4013","OR730962.1")
Ciliophora sp. clone D_antillarum_Scutico_Primer_abnormal_St_Croix_BW small subunit ribosomal RNA gene partial sequence	Diadema antillarum	Ciliophora sp.	483	559	0.61	3,00E-131	95.96	377	=HYPERLINK("https://www.ncbi.nlm.nih.gov/nucleotide/OR525724.1?report=genbank&log$=nucltop&blast_rank=53&RID=1FC2E5H4013","OR525724.1")
Philasterida sp. isolate SL9 small subunit ribosomal RNA gene partial sequence	sea urchin	Philasterida sp.	481	691	0.74	1,00E-130	95.95	441	=HYPERLINK("https://www.ncbi.nlm.nih.gov/nucleotide/OR730978.1?report=genbank&log$=nucltop&blast_rank=54&RID=1FC2E5H4013","OR730978.1")
Philasterida sp. isolate Oman 06 small subunit ribosomal RNA gene partial sequence	sea urchin	Philasterida sp.	481	679	0.73	1,00E-130	95.95	435	=HYPERLINK("https://www.ncbi.nlm.nih.gov/nucleotide/OR730968.1?report=genbank&log$=nucltop&blast_rank=55&RID=1FC2E5H4013","OR730968.1")
Philasterida sp. isolate SL9 spine small subunit ribosomal RNA gene partial sequence	sea urchin	Philasterida sp.	481	556	0.61	1,00E-130	95.95	368	=HYPERLINK("https://www.ncbi.nlm.nih.gov/nucleotide/OR730966.1?report=genbank&log$=nucltop&blast_rank=56&RID=1FC2E5H4013","OR730966.1")
Philasterida sp. isolate Experimental 10 small subunit ribosomal RNA gene partial sequence	sea urchin	Philasterida sp.	479	689	0.74	4,00E-130	95.93	440	=HYPERLINK("https://www.ncbi.nlm.nih.gov/nucleotide/OR730974.1?report=genbank&log$=nucltop&blast_rank=57&RID=1FC2E5H4013","OR730974.1")
Philasterida sp. isolate Oman 01 small subunit ribosomal RNA gene partial sequence	sea urchin	Philasterida sp.	477	687	0.74	1,00E-129	95.92	439	=HYPERLINK("https://www.ncbi.nlm.nih.gov/nucleotide/OR730973.1?report=genbank&log$=nucltop&blast_rank=58&RID=1FC2E5H4013","OR730973.1")
Philasterida sp. isolate Experimental 01 small subunit ribosomal RNA gene partial sequence	sea urchin	Philasterida sp.	457	665	0.72	2,00E-123	95.76	427	=HYPERLINK("https://www.ncbi.nlm.nih.gov/nucleotide/OR730976.1?report=genbank&log$=nucltop&blast_rank=59&RID=1FC2E5H4013","OR730976.1")
Entorhipidium triangularis small subunit ribosomal RNA gene partial sequence	echinoids	Entorhipidium triangularis	479	897	0.97	4,00E-130	95.65	1645	=HYPERLINK("https://www.ncbi.nlm.nih.gov/nucleotide/AY541690.1?report=genbank&log$=nucltop&blast_rank=60&RID=1FC2E5H4013","AY541690.1")
Glauconema trihymene strain LHA0827 small subunit ribosomal RNA gene partial sequence	Seawater	Glauconema trihymene	479	890	0.98	4,00E-130	95.64	1572	=HYPERLINK("https://www.ncbi.nlm.nih.gov/nucleotide/ON141507.1?report=genbank&log$=nucltop&blast_rank=61&RID=1FC2E5H4013","ON141507.1")
Entorhipidium pilatum small subunit ribosomal RNA gene partial sequence	echinoids	Entorhipidium pilatum	479	903	0.97	4,00E-130	95.64	1376	=HYPERLINK("https://www.ncbi.nlm.nih.gov/nucleotide/AY541689.1?report=genbank&log$=nucltop&blast_rank=62&RID=1FC2E5H4013","AY541689.1")
Entorhipidium tenue small subunit ribosomal RNA gene partial sequence	echinoids	Entorhipidium tenue	479	897	0.97	4,00E-130	95.64	1759	=HYPERLINK("https://www.ncbi.nlm.nih.gov/nucleotide/AY541688.1?report=genbank&log$=nucltop&blast_rank=63&RID=1FC2E5H4013","AY541688.1")
Uncultured eukaryote clone SHAX960 18S ribosomal RNA gene partial sequence	Saanich Inlet, oxygenated marine water column, 10 m depth	uncultured eukaryote	468	888	0.97	9,00E-127	95.27	892	=HYPERLINK("https://www.ncbi.nlm.nih.gov/nucleotide/HQ868722.1?report=genbank&log$=nucltop&blast_rank=64&RID=1FC2E5H4013","HQ868722.1")
Citrithrix smalli isolate LMJ2016091901 small subunit ribosomal RNA gene partial sequence	bathing beach near the Zhanqiao Pier, Qingdao, China	Citrithrix smalli	468	857	0.98	9,00E-127	95.00	1640	=HYPERLINK("https://www.ncbi.nlm.nih.gov/nucleotide/MT982807.1?report=genbank&log$=nucltop&blast_rank=65&RID=1FC2E5H4013","MT982807.1")
Glauconema sp. JLi-2020a isolate qingdao small subunit ribosomal RNA gene partial sequence	bathing beach near the Zhanqiao Pier, Qingdao, China	Glauconema sp. JLi-2020a	468	879	0.98	9,00E-127	94.97	1620	=HYPERLINK("https://www.ncbi.nlm.nih.gov/nucleotide/MT476974.1?report=genbank&log$=nucltop&blast_rank=66&RID=1FC2E5H4013","MT476974.1")
Entorhipidium tenue strain DL 1 small subunit ribosomal RNA gene partial sequence	marine coast	Entorhipidium tenue	468	886	0.97	9,00E-127	94.97	1759	=HYPERLINK("https://www.ncbi.nlm.nih.gov/nucleotide/JQ956544.1?report=genbank&log$=nucltop&blast_rank=67&RID=1FC2E5H4013","JQ956544.1")
Uncultured ciliate clone cil6WB 18S ribosomal RNA gene partial sequence	diseased corals showing signs of white band disease	uncultured ciliate	468	873	0.98	9,00E-127	94.97	1260	=HYPERLINK("https://www.ncbi.nlm.nih.gov/nucleotide/KC736984.1?report=genbank&log$=nucltop&blast_rank=68&RID=1FC2E5H4013","KC736984.1")
Uronema sp. WS-2012 isolate XY2009113003 small subunit ribosomal RNA gene partial sequence	marine coast	Uronema sp. WS-2012	468	848	0.97	9,00E-127	94.97	1758	=HYPERLINK("https://www.ncbi.nlm.nih.gov/nucleotide/JN885088.1?report=genbank&log$=nucltop&blast_rank=69&RID=1FC2E5H4013","JN885088.1")
Uncultured ciliate clone cil1 18S ribosomal RNA gene partial sequence	White syndrome and Brown Band disease of corals	uncultured ciliate	468	873	0.98	9,00E-127	94.97	1710	=HYPERLINK("https://www.ncbi.nlm.nih.gov/nucleotide/JN406267.1?report=genbank&log$=nucltop&blast_rank=70&RID=1FC2E5H4013","JN406267.1")
Glauconema trihymene strain PRA-270 small subunit ribosomal RNA gene partial sequence; macronuclear	coastal waters	Glauconema trihymene	468	873	0.98	9,00E-127	94.97	1716	=HYPERLINK("https://www.ncbi.nlm.nih.gov/nucleotide/GQ214552.1?report=genbank&log$=nucltop&blast_rank=71&RID=1FC2E5H4013","GQ214552.1")
Uncultured eukaryote clone SHAX931 18S ribosomal RNA gene partial sequence	Saanich Inlet, oxygenated marine water column, 10 m depth	uncultured eukaryote	455	875	0.96	7,00E-123	94.86	916	=HYPERLINK("https://www.ncbi.nlm.nih.gov/nucleotide/HQ868693.1?report=genbank&log$=nucltop&blast_rank=72&RID=1FC2E5H4013","HQ868693.1")
Uncultured marine eukaryote clone SA2_2H4 18S ribosomal RNA gene partial sequence	marine environment	uncultured marine eukaryote	462	851	0.98	4,00E-125	94.67	1538	=HYPERLINK("https://www.ncbi.nlm.nih.gov/nucleotide/EF527178.1?report=genbank&log$=nucltop&blast_rank=73&RID=1FC2E5H4013","EF527178.1")
Uncultured marine eukaryote clone SA2_2E2 18S ribosomal RNA gene partial sequence	marine environment	uncultured marine eukaryote	462	851	0.98	4,00E-125	94.67	1540	=HYPERLINK("https://www.ncbi.nlm.nih.gov/nucleotide/EF527169.1?report=genbank&log$=nucltop&blast_rank=74&RID=1FC2E5H4013","EF527169.1")
Uncultured marine eukaryote clone SA2_1D1 18S ribosomal RNA gene partial sequence	marine environment	uncultured marine eukaryote	462	851	0.98	4,00E-125	94.67	1804	=HYPERLINK("https://www.ncbi.nlm.nih.gov/nucleotide/EF527121.1?report=genbank&log$=nucltop&blast_rank=75&RID=1FC2E5H4013","EF527121.1")
Uncultured marine eukaryote clone SA2_3D6 18S ribosomal RNA gene partial sequence	marine environment	uncultured marine eukaryote	462	851	0.98	4,00E-125	94.67	1370	=HYPERLINK("https://www.ncbi.nlm.nih.gov/nucleotide/EF526955.1?report=genbank&log$=nucltop&blast_rank=76&RID=1FC2E5H4013","EF526955.1")
Uncultured marine eukaryote clone SA2_3A10 18S ribosomal RNA gene partial sequence	marine environment	uncultured marine eukaryote	462	851	0.98	4,00E-125	94.67	1370	=HYPERLINK("https://www.ncbi.nlm.nih.gov/nucleotide/EF526934.1?report=genbank&log$=nucltop&blast_rank=77&RID=1FC2E5H4013","EF526934.1")
Uncultured marine eukaryote clone SA2_4G3 18S ribosomal RNA gene partial sequence	marine environment	uncultured marine eukaryote	462	851	0.98	4,00E-125	94.67	1318	=HYPERLINK("https://www.ncbi.nlm.nih.gov/nucleotide/EF526930.1?report=genbank&log$=nucltop&blast_rank=78&RID=1FC2E5H4013","EF526930.1")
Uncultured marine eukaryote clone SA2_4D1 18S ribosomal RNA gene partial sequence	marine environment	uncultured marine eukaryote	462	851	0.98	4,00E-125	94.67	1319	=HYPERLINK("https://www.ncbi.nlm.nih.gov/nucleotide/EF526916.1?report=genbank&log$=nucltop&blast_rank=79&RID=1FC2E5H4013","EF526916.1")
Uncultured marine eukaryote clone SA2_4C7 18S ribosomal RNA gene partial sequence	marine environment	uncultured marine eukaryote	462	851	0.98	4,00E-125	94.67	1327	=HYPERLINK("https://www.ncbi.nlm.nih.gov/nucleotide/EF526915.1?report=genbank&log$=nucltop&blast_rank=80&RID=1FC2E5H4013","EF526915.1")
Uncultured marine eukaryote clone SA2_4C1 18S ribosomal RNA gene partial sequence	marine environment	uncultured marine eukaryote	462	846	0.98	4,00E-125	94.67	1318	=HYPERLINK("https://www.ncbi.nlm.nih.gov/nucleotide/EF526914.1?report=genbank&log$=nucltop&blast_rank=81&RID=1FC2E5H4013","EF526914.1")
Uncultured marine eukaryote clone SA24A12 18S ribosomal RNA gene partial sequence	marine environment	uncultured marine eukaryote	462	851	0.98	4,00E-125	94.67	1319	=HYPERLINK("https://www.ncbi.nlm.nih.gov/nucleotide/EF526911.1?report=genbank&log$=nucltop&blast_rank=82&RID=1FC2E5H4013","EF526911.1")
Uncultured eukaryote clone SGUH602 18S ribosomal RNA gene partial sequence	marine environment	uncultured eukaryote	462	872	0.97	4,00E-125	94.65	1781	=HYPERLINK("https://www.ncbi.nlm.nih.gov/nucleotide/KJ763207.1?report=genbank&log$=nucltop&blast_rank=83&RID=1FC2E5H4013","KJ763207.1")
Uncultured marine eukaryote clone SA24G11 18S ribosomal RNA gene partial sequence	marine environment	uncultured marine eukaryote	460	849	0.97	1,00E-124	94.65	1319	=HYPERLINK("https://www.ncbi.nlm.nih.gov/nucleotide/EF526929.1?report=genbank&log$=nucltop&blast_rank=84&RID=1FC2E5H4013","EF526929.1")
Porpostoma notata partial 18S rRNA gene isolate 1	Hippocampus hippocampus	Porpostoma notata	460	888	0.98	1,00E-124	94.63	787	=HYPERLINK("https://www.ncbi.nlm.nih.gov/nucleotide/HG326610.1?report=genbank&log$=nucltop&blast_rank=85&RID=1FC2E5H4013","HG326610.1")
Myxophyllum magnum strain QD 3 small subunit ribosomal RNA gene partial sequence	marine coast	Myxophyllum magnum	457	829	0.97	2,00E-123	94.33	1758	=HYPERLINK("https://www.ncbi.nlm.nih.gov/nucleotide/JQ956547.1?report=genbank&log$=nucltop&blast_rank=86&RID=1FC2E5H4013","JQ956547.1")
Uronema apomarinum isolate LMJ2016031201 small subunit ribosomal RNA gene partial sequence		Uronema apomarinum	457	836	0.97	2,00E-123	94.30	1599	=HYPERLINK("https://www.ncbi.nlm.nih.gov/nucleotide/MG581965.1?report=genbank&log$=nucltop&blast_rank=87&RID=1FC2E5H4013","MG581965.1")
Uronema sp. strain HFCC823 18S ribosomal RNA gene partial sequence	ocean water	Uronema sp. (in: ciliates)	457	831	0.97	2,00E-123	94.30	1643	=HYPERLINK("https://www.ncbi.nlm.nih.gov/nucleotide/MG452736.1?report=genbank&log$=nucltop&blast_rank=88&RID=1FC2E5H4013","MG452736.1")
Uronema marinum isolate YP2 small subunit ribosomal RNA gene partial sequence	ocean water	Uronema marinum	457	836	0.97	2,00E-123	94.30	1688	=HYPERLINK("https://www.ncbi.nlm.nih.gov/nucleotide/OQ819309.1?report=genbank&log$=nucltop&blast_rank=89&RID=1FC2E5H4013","OQ819309.1")
Uronema marinum strain PJ20101A small subunit ribosomal RNA gene partial sequence	ocean water	Uronema marinum	457	831	0.97	2,00E-123	94.30	1519	=HYPERLINK("https://www.ncbi.nlm.nih.gov/nucleotide/OP050455.1?report=genbank&log$=nucltop&blast_rank=90&RID=1FC2E5H4013","OP050455.1")
Uncultured Scuticociliatia partial 18S rRNA gene clone BS17_E2	B. thermophilus n959, BIOSPEEDO, Rehu Marka, Dive 1584, depth 2589m	uncultured Scuticociliatia	457	807	0.97	2,00E-123	94.30	1114	=HYPERLINK("https://www.ncbi.nlm.nih.gov/nucleotide/FN598371.1?report=genbank&log$=nucltop&blast_rank=91&RID=1FC2E5H4013","FN598371.1")
Uncultured Scuticociliatia partial 18S rRNA gene clone BS14_G7	B. thermophilus n959, BIOSPEEDO, Rehu Marka, Dive 1584, depth 2589m	uncultured Scuticociliatia	457	835	0.97	2,00E-123	94.30	1114	=HYPERLINK("https://www.ncbi.nlm.nih.gov/nucleotide/FN598351.1?report=genbank&log$=nucltop&blast_rank=92&RID=1FC2E5H4013","FN598351.1")
Uncultured Scuticociliatia partial 18S rRNA gene clone BS13_A2	B. thermophilus n959, BIOSPEEDO, Rehu Marka, Dive 1584, depth 2589m	uncultured Scuticociliatia	457	829	0.97	2,00E-123	94.30	1113	=HYPERLINK("https://www.ncbi.nlm.nih.gov/nucleotide/FN598341.1?report=genbank&log$=nucltop&blast_rank=93&RID=1FC2E5H4013","FN598341.1")
Thyrophylax vorax small subunit ribosomal RNA gene partial sequence	echinoids	Thyrophylax vorax	457	870	0.97	2,00E-123	94.30	1758	=HYPERLINK("https://www.ncbi.nlm.nih.gov/nucleotide/AY541686.1?report=genbank&log$=nucltop&blast_rank=94&RID=1FC2E5H4013","AY541686.1")
Philasterida sp. isolate ScND22 small subunit ribosomal RNA gene partial sequence	Large Yellow Croaker	Philasterida sp.	455	877	0.98	7,00E-123	94.30	874	=HYPERLINK("https://www.ncbi.nlm.nih.gov/nucleotide/OQ186604.1?report=genbank&log$=nucltop&blast_rank=95&RID=1FC2E5H4013","OQ186604.1")
Porpostoma notata isolate FXP2009050601 18S small subunit ribosomal RNA gene complete sequence	seawater	Porpostoma notata	455	883	0.98	7,00E-123	94.30	1755	=HYPERLINK("https://www.ncbi.nlm.nih.gov/nucleotide/HM236335.1?report=genbank&log$=nucltop&blast_rank=96&RID=1FC2E5H4013","HM236335.1")
Uronema orientalis small subunit ribosomal RNA gene partial sequence	seawater	Uronema orientalis	451	820	0.97	9,00E-122	93.96	1640	=HYPERLINK("https://www.ncbi.nlm.nih.gov/nucleotide/MH574791.1?report=genbank&log$=nucltop&blast_rank=97&RID=1FC2E5H4013","MH574791.1")
Uronema marinum isolate ZZF20170401 small subunit ribosomal RNA gene partial sequence	Scophthalmus maximus	Uronema marinum	451	820	0.97	9,00E-122	93.96	1645	=HYPERLINK("https://www.ncbi.nlm.nih.gov/nucleotide/MF992243.1?report=genbank&log$=nucltop&blast_rank=98&RID=1FC2E5H4013","MF992243.1")
Uronema marinum isolate ZZF20170303 small subunit ribosomal RNA gene partial sequence	Scophthalmus maximus	Uronema marinum	451	825	0.97	9,00E-122	93.96	1652	=HYPERLINK("https://www.ncbi.nlm.nih.gov/nucleotide/MF992242.1?report=genbank&log$=nucltop&blast_rank=99&RID=1FC2E5H4013","MF992242.1")
Uronema marinum isolate ZZF20170302 small subunit ribosomal RNA gene partial sequence	Scophthalmus maximus	Uronema marinum	451	825	0.97	9,00E-122	93.96	1680	=HYPERLINK("https://www.ncbi.nlm.nih.gov/nucleotide/MF992241.1?report=genbank&log$=nucltop&blast_rank=100&RID=1FC2E5H4013","MF992241.1")

## Sheet: ASV40 - Ephelota
ASV	Domain	Supergroup	Division	Subdivision	Class	Order	Family	Genus	Species
ASV40	Eukaryota	TSAR	Alveolata	Ciliophora	Phyllopharyngea	Suctoria	Ephelotidae	Ephelota
Sequence :	AAGTCTGGTGCCAGCAGCCGCGGTAATTCCAGCTCCGATAGCGTATATTAATGTTGTTGCAGTTAAAAAGCTCGTAGTTGAAACTCCGGCAAGATTCAATCTTGTCTGCCTGTAAGGATTTACGATGAAGAAATGACTTGTTCTTCTAAGCAGGCTTTTACCGTGAACAAAATAGAGTGCTCAAAGCAGGCGTTTGCTTGAATAATACAGCATGGAATAATAAAATAGGACTTTATCCATTTTATTGGTTATTGGATGAAGTAATGATTAACAGAAACAGTTGGGGGCATCAGTACTTNNNNNNNNNNTTAATAGTCAGAGGTGAAATTCTTAGATTTATTAAAGACTAACTAATGCGAAAGCATTTGCCAAGGATGTTTTCATTAATCAAGAACGAAA…
Description	Source	Scientific Name	Max Score	Total Score	Query Cover	E value	Per. ident	Acc. Len	Accession
Uncultured ciliate clone 120 18S small subunit ribosomal RNA gene	metal-contaminated subtidal North Sea sediments	uncultured ciliate	616	616	0.77	3e-171	93.41	525	=HYPERLINK("https://www.ncbi.nlm.nih.gov/nucleotide/HQ696558.1?report=genbank&log$=nucltop&blast_rank=1&RID=1FM6S191016","HQ696558.1")
Ciliophora sp. clone 17 small subunit ribosomal RNA gene	seawater (North Sea)	Ciliophora sp.	496	496	0.64	4e-135	92.46	343	=HYPERLINK("https://www.ncbi.nlm.nih.gov/nucleotide/MZ687485.1?report=genbank&log$=nucltop&blast_rank=2&RID=1FM6S191016","MZ687485.1")
Uncultured eukaryote clone asv0000456 small subunit ribosomal RNA gene	Seawater	uncultured eukaryote	484	484	0.63	9e-132	92.33	337	=HYPERLINK("https://www.ncbi.nlm.nih.gov/nucleotide/MZ663406.1?report=genbank&log$=nucltop&blast_rank=3&RID=1FM6S191016","MZ663406.1")
Uncultured eukaryote clone 272D11 small subunit ribosomal RNA gene	Seawater	uncultured eukaryote	520	520	0.72	2e-142	90.73	1065	=HYPERLINK("https://www.ncbi.nlm.nih.gov/nucleotide/KJ925292.1?report=genbank&log$=nucltop&blast_rank=4&RID=1FM6S191016","KJ925292.1")
Uncultured marine eukaryote clone GW_957_EUK 18S ribosomal RNA gene	Seawater	uncultured marine eukaryote	512	512	0.72	4e-140	90.25	573	=HYPERLINK("https://www.ncbi.nlm.nih.gov/nucleotide/GU219164.1?report=genbank&log$=nucltop&blast_rank=5&RID=1FM6S191016","GU219164.1")
Uncultured ciliate clone PS05-108 18S ribosomal RNA gene gene	polycyclic aromatic hydrocarbon-polluted soil	uncultured ciliate	520	520	0.77	2e-142	89.41	638	=HYPERLINK("https://www.ncbi.nlm.nih.gov/nucleotide/DQ115965.1?report=genbank&log$=nucltop&blast_rank=6&RID=1FM6S191016","DQ115965.1")
Acineta flava isolate KR-10010701 small subunit ribosomal RNA gene		Acineta flava	662	662	1	0.0	88.93	1706	=HYPERLINK("https://www.ncbi.nlm.nih.gov/nucleotide/HM140400.1?report=genbank&log$=nucltop&blast_rank=7&RID=1FM6S191016","HM140400.1")
Uncultured eukaryote clone E029 small subunit ribosomal RNA gene	Marine sediments	uncultured eukaryote	645	645	0.97	4e-180	88.89	671	=HYPERLINK("https://www.ncbi.nlm.nih.gov/nucleotide/KY054604.1?report=genbank&log$=nucltop&blast_rank=8&RID=1FM6S191016","KY054604.1")
uncultured marine picoeukaryote partial 18S rRNA gene	fjord, coastal water	uncultured marine picoeukaryote	656	656	1	0.0	88.73	1704	=HYPERLINK("https://www.ncbi.nlm.nih.gov/nucleotide/FR874823.1?report=genbank&log$=nucltop&blast_rank=9&RID=1FM6S191016","FR874823.1")
Uncultured eukaryote clone E046 small subunit ribosomal RNA gene	Marine sediments	uncultured eukaryote	640	640	0.97	2e-178	88.70	670	=HYPERLINK("https://www.ncbi.nlm.nih.gov/nucleotide/KY054599.1?report=genbank&log$=nucltop&blast_rank=10&RID=1FM6S191016","KY054599.1")
Uncultured eukaryote clone E027 small subunit ribosomal RNA gene	Marine sediments	uncultured eukaryote	632	632	0.96	3e-176	88.62	665	=HYPERLINK("https://www.ncbi.nlm.nih.gov/nucleotide/KY054607.1?report=genbank&log$=nucltop&blast_rank=11&RID=1FM6S191016","KY054607.1")
uncultured marine picoeukaryote partial 18S rRNA gene	fjord, coastal water	uncultured marine picoeukaryote	651	651	1	0.0	88.55	1705	=HYPERLINK("https://www.ncbi.nlm.nih.gov/nucleotide/FR874559.1?report=genbank&log$=nucltop&blast_rank=12&RID=1FM6S191016","FR874559.1")
Uncultured eukaryote clone F5K2Q4C04ILDPL 18S ribosomal RNA gene	Marine sediments	uncultured eukaryote	453	453	0.7	2e-122	88.49	441	=HYPERLINK("https://www.ncbi.nlm.nih.gov/nucleotide/GU922467.1?report=genbank&log$=nucltop&blast_rank=13&RID=1FM6S191016","GU922467.1")
Uncultured eukaryote clone E020 small subunit ribosomal RNA gene	Marine sediments	uncultured eukaryote	627	627	0.96	1e-174	88.43	665	=HYPERLINK("https://www.ncbi.nlm.nih.gov/nucleotide/KY054603.1?report=genbank&log$=nucltop&blast_rank=14&RID=1FM6S191016","KY054603.1")
Uncultured eukaryote clone E045 small subunit ribosomal RNA gene	Marine sediments	uncultured eukaryote	616	616	0.95	3e-171	88.30	661	=HYPERLINK("https://www.ncbi.nlm.nih.gov/nucleotide/KY054608.1?report=genbank&log$=nucltop&blast_rank=15&RID=1FM6S191016","KY054608.1")
Uncultured eukaryote clone E04 small subunit ribosomal RNA gene	Marine sediments	uncultured eukaryote	614	614	0.95	1e-170	88.28	658	=HYPERLINK("https://www.ncbi.nlm.nih.gov/nucleotide/KY054611.1?report=genbank&log$=nucltop&blast_rank=16&RID=1FM6S191016","KY054611.1")
Uncultured eukaryote clone E019 small subunit ribosomal RNA gene	Marine sediments	uncultured eukaryote	601	601	0.93	8e-167	88.25	647	=HYPERLINK("https://www.ncbi.nlm.nih.gov/nucleotide/KY054605.1?report=genbank&log$=nucltop&blast_rank=17&RID=1FM6S191016","KY054605.1")
Uncultured eukaryote gene for 18S rRNA	deep hydrothermal habitats	uncultured eukaryote	638	638	1	6e-178	88.22	1488	=HYPERLINK("https://www.ncbi.nlm.nih.gov/nucleotide/AB330056.1?report=genbank&log$=nucltop&blast_rank=18&RID=1FM6S191016","AB330056.1")
Uncultured eukaryote clone E02 small subunit ribosomal RNA gene	Marine sediments	uncultured eukaryote	608	608	0.95	5e-169	88.09	680	=HYPERLINK("https://www.ncbi.nlm.nih.gov/nucleotide/KY054609.1?report=genbank&log$=nucltop&blast_rank=19&RID=1FM6S191016","KY054609.1")
Uncultured eukaryote clone E033 small subunit ribosomal RNA gene	Marine sediments	uncultured eukaryote	540	540	0.85	2e-148	88.09	594	=HYPERLINK("https://www.ncbi.nlm.nih.gov/nucleotide/KY054617.1?report=genbank&log$=nucltop&blast_rank=20&RID=1FM6S191016","KY054617.1")
Uncultured eukaryote clone E047 small subunit ribosomal RNA gene	Marine sediments	uncultured eukaryote	534	534	0.84	9e-147	88.01	596	=HYPERLINK("https://www.ncbi.nlm.nih.gov/nucleotide/KY054621.1?report=genbank&log$=nucltop&blast_rank=21&RID=1FM6S191016","KY054621.1")
Uncultured eukaryote clone E07 small subunit ribosomal RNA gene	Marine sediments	uncultured eukaryote	532	532	0.84	3e-146	87.98	600	=HYPERLINK("https://www.ncbi.nlm.nih.gov/nucleotide/KY054606.1?report=genbank&log$=nucltop&blast_rank=22&RID=1FM6S191016","KY054606.1")
Uncultured eukaryote clone 9_164 18S ribosomal RNA gene	Marine sediments	uncultured eukaryote	603	603	0.95	2e-167	87.98	917	=HYPERLINK("https://www.ncbi.nlm.nih.gov/nucleotide/EU545736.1?report=genbank&log$=nucltop&blast_rank=23&RID=1FM6S191016","EU545736.1")
Uncultured Suctoria partial 18S rRNA gene	deep hydrothermal habitats	uncultured Suctoria	627	627	1	1e-174	87.91	1062	=HYPERLINK("https://www.ncbi.nlm.nih.gov/nucleotide/FN598451.1?report=genbank&log$=nucltop&blast_rank=24&RID=1FM6S191016","FN598451.1")
Uncultured eukaryote clone E09 small subunit ribosomal RNA gene	Marine sediments	uncultured eukaryote	523	523	0.83	2e-143	87.85	592	=HYPERLINK("https://www.ncbi.nlm.nih.gov/nucleotide/KY054622.1?report=genbank&log$=nucltop&blast_rank=25&RID=1FM6S191016","KY054622.1")
Ephelota sp. CXR06101202 small subunit ribosomal RNA gene		Ephelota sp. CXR06101202	606	606	1	2e-168	87.30	1696	=HYPERLINK("https://www.ncbi.nlm.nih.gov/nucleotide/GQ265956.1?report=genbank&log$=nucltop&blast_rank=26&RID=1FM6S191016","GQ265956.1")
Uncultured marine eukaryote clone BL010625.45 18S ribosomal RNA gene	Mediterranean coast	uncultured marine eukaryote	566	566	0.92	3e-156	87.28	803	=HYPERLINK("https://www.ncbi.nlm.nih.gov/nucleotide/AY426938.1?report=genbank&log$=nucltop&blast_rank=27&RID=1FM6S191016","AY426938.1")
Ephelota gemmipara 18S ribosomal RNA gene	Seawater	Ephelota gemmipara	606	606	1	2e-168	87.27	1696	=HYPERLINK("https://www.ncbi.nlm.nih.gov/nucleotide/EU600180.1?report=genbank&log$=nucltop&blast_rank=28&RID=1FM6S191016","EU600180.1")
Heliophrya erhardi clone 4 18S ribosomal RNA		Heliophrya erhardi	601	601	1	8e-167	87.09	1642	=HYPERLINK("https://www.ncbi.nlm.nih.gov/nucleotide/AY007448.1?report=genbank&log$=nucltop&blast_rank=29&RID=1FM6S191016","AY007448.1")
Heliophrya erhardi clone 3 18S ribosomal RNA		Heliophrya erhardi	601	601	1	8e-167	87.09	1643	=HYPERLINK("https://www.ncbi.nlm.nih.gov/nucleotide/AY007447.1?report=genbank&log$=nucltop&blast_rank=30&RID=1FM6S191016","AY007447.1")
Uncultured eukaryote clone 1_21 18S ribosomal RNA gene	Marine sediments	uncultured eukaryote	499	499	0.82	3e-136	87.06	830	=HYPERLINK("https://www.ncbi.nlm.nih.gov/nucleotide/EU087192.1?report=genbank&log$=nucltop&blast_rank=31&RID=1FM6S191016","EU087192.1")
Pyropia sp. 2 LEY-2017 voucher LYCN151 small subunit ribosomal RNA gene		Pyropia sp. 2 LEY-2017	597	597	1	1e-165	87.03	1562	=HYPERLINK("https://www.ncbi.nlm.nih.gov/nucleotide/MG647763.1?report=genbank&log$=nucltop&blast_rank=32&RID=1FM6S191016","MG647763.1")
Uncultured eukaryote clone EukT3B3_3_45 18S ribosomal RNA gene	temperate marine lagoon	uncultured eukaryote	599	599	1	3e-166	86.93	1463	=HYPERLINK("https://www.ncbi.nlm.nih.gov/nucleotide/JX457402.1?report=genbank&log$=nucltop&blast_rank=33&RID=1FM6S191016","JX457402.1")
Heliophrya erhardi clone 5 18S ribosomal RNA		Heliophrya erhardi	592	592	1	5e-164	86.73	1643	=HYPERLINK("https://www.ncbi.nlm.nih.gov/nucleotide/AY007449.1?report=genbank&log$=nucltop&blast_rank=34&RID=1FM6S191016","AY007449.1")
Heliophrya erhardi clone 1 18S ribosomal RNA		Heliophrya erhardi	590	590	1	2e-163	86.73	1645	=HYPERLINK("https://www.ncbi.nlm.nih.gov/nucleotide/AY007445.1?report=genbank&log$=nucltop&blast_rank=35&RID=1FM6S191016","AY007445.1")
Heliophrya erhardi clone 2 18S ribosomal RNA		Heliophrya erhardi	588	588	1	6e-163	86.73	1645	=HYPERLINK("https://www.ncbi.nlm.nih.gov/nucleotide/AY007446.1?report=genbank&log$=nucltop&blast_rank=36&RID=1FM6S191016","AY007446.1")
Uncultured eukaryote clone SS1_E_02_11 18S ribosomal RNA gene	Marine sediments	uncultured eukaryote	588	588	1	6e-163	86.71	1640	=HYPERLINK("https://www.ncbi.nlm.nih.gov/nucleotide/EU050966.1?report=genbank&log$=nucltop&blast_rank=37&RID=1FM6S191016","EU050966.1")
Peridiscophrya florea isolate MMZ2016051001 small subunit ribosomal RNA gene		Peridiscophrya florea	584	584	1	8e-162	86.55	1563	=HYPERLINK("https://www.ncbi.nlm.nih.gov/nucleotide/MZ912680.1?report=genbank&log$=nucltop&blast_rank=38&RID=1FM6S191016","MZ912680.1")
Ephelota sp. OOS-2003 clone 2 small subunit ribosomal RNA gene		Ephelota sp. OOS-2003	582	582	1	3e-161	86.55	1646	=HYPERLINK("https://www.ncbi.nlm.nih.gov/nucleotide/AY331805.1?report=genbank&log$=nucltop&blast_rank=39&RID=1FM6S191016","AY331805.1")
Uncultured eukaryote clone QCBQ1ZD051 18S ribosomal RNA gene	waste water treatment plant	uncultured eukaryote	582	582	1	3e-161	86.46	1151	=HYPERLINK("https://www.ncbi.nlm.nih.gov/nucleotide/KY355494.1?report=genbank&log$=nucltop&blast_rank=40&RID=1FM6S191016","KY355494.1")
Uncultured eukaryote clone QCCA1ZD101 18S ribosomal RNA gene	waste water treatment plant	uncultured eukaryote	582	582	1	3e-161	86.46	1005	=HYPERLINK("https://www.ncbi.nlm.nih.gov/nucleotide/KY355491.1?report=genbank&log$=nucltop&blast_rank=41&RID=1FM6S191016","KY355491.1")
Ephelota gigantea gene for 18S ribosomal RNA	Cultured Wakame Seaweed	Ephelota gigantea	577	577	1	1e-159	86.39	1633	=HYPERLINK("https://www.ncbi.nlm.nih.gov/nucleotide/AB979870.1?report=genbank&log$=nucltop&blast_rank=42&RID=1FM6S191016","AB979870.1")
Ephelota truncata 18S ribosomal RNA gene	Seawater	Ephelota truncata	577	577	1	1e-159	86.36	1691	=HYPERLINK("https://www.ncbi.nlm.nih.gov/nucleotide/EU600182.1?report=genbank&log$=nucltop&blast_rank=43&RID=1FM6S191016","EU600182.1")
Pyropia haitanensis voucher LYCN150 small subunit ribosomal RNA gene		Neoporphyra haitanensis	577	577	1	1e-159	86.31	1436	=HYPERLINK("https://www.ncbi.nlm.nih.gov/nucleotide/MG647762.1?report=genbank&log$=nucltop&blast_rank=44&RID=1FM6S191016","MG647762.1")
Uncultured eukaryote clone QCBV1ZH121 18S ribosomal RNA gene	waste water treatment plant	uncultured eukaryote	577	577	1	1e-159	86.31	1007	=HYPERLINK("https://www.ncbi.nlm.nih.gov/nucleotide/KY355493.1?report=genbank&log$=nucltop&blast_rank=45&RID=1FM6S191016","KY355493.1")
Uncultured eukaryote gene for 18S ribosomal RNA	activated sludge in an anaerobic-anoxic-oxic system treating domestic sewage	uncultured eukaryote	577	577	1	1e-159	86.28	1605	=HYPERLINK("https://www.ncbi.nlm.nih.gov/nucleotide/LC150065.1?report=genbank&log$=nucltop&blast_rank=46&RID=1FM6S191016","LC150065.1")
Ephelota sp. RJL2001 18S ribosomal RNA gene	Tubularia	Ephelota sp. RJL2001	575	575	1	5e-159	86.21	1655	=HYPERLINK("https://www.ncbi.nlm.nih.gov/nucleotide/AF326357.1?report=genbank&log$=nucltop&blast_rank=47&RID=1FM6S191016","AF326357.1")
Suctoria sp. DhCilsp 18S ribosomal RNA gene	Dikerogammarus haemobaphes (crustacean)	Suctoria sp. DhCilsp	540	540	0.95	2e-148	86.01	524	=HYPERLINK("https://www.ncbi.nlm.nih.gov/nucleotide/KM486062.1?report=genbank&log$=nucltop&blast_rank=48&RID=1FM6S191016","KM486062.1")
Uncultured eukaryote clone QCCA8ZG081 18S ribosomal RNA gene	waste water treatment plant	uncultured eukaryote	573	573	1	2e-158	86.00	1007	=HYPERLINK("https://www.ncbi.nlm.nih.gov/nucleotide/KY355498.1?report=genbank&log$=nucltop&blast_rank=49&RID=1FM6S191016","KY355498.1")
Ephelota mammillata 18S ribosomal RNA gene	Seawater	Ephelota mammillata	568	568	1	8e-157	85.97	1695	=HYPERLINK("https://www.ncbi.nlm.nih.gov/nucleotide/EU600181.1?report=genbank&log$=nucltop&blast_rank=50&RID=1FM6S191016","EU600181.1")
Uncultured alveolate A4CML06 gene for 18S rRNA	Seawater	uncultured alveolate	562	562	1	4e-155	85.84	1654	=HYPERLINK("https://www.ncbi.nlm.nih.gov/nucleotide/LC371033.1?report=genbank&log$=nucltop&blast_rank=51&RID=1FM6S191016","LC371033.1")
Ephelota plana gene for 18S ribosomal RNA	wakame seaweed culture	Ephelota plana	562	562	1	4e-155	85.84	1635	=HYPERLINK("https://www.ncbi.nlm.nih.gov/nucleotide/AB979871.1?report=genbank&log$=nucltop&blast_rank=52&RID=1FM6S191016","AB979871.1")
Acineta compressa small subunit ribosomal RNA gene		Acineta compressa	562	562	1	4e-155	85.84	1693	=HYPERLINK("https://www.ncbi.nlm.nih.gov/nucleotide/FJ865205.1?report=genbank&log$=nucltop&blast_rank=53&RID=1FM6S191016","FJ865205.1")
Cyclophrya magna isolate MMZ2016061301 small subunit ribosomal RNA gene		Cyclophrya magna	518	518	0.92	9e-142	85.83	2350	=HYPERLINK("https://www.ncbi.nlm.nih.gov/nucleotide/MZ912681.1?report=genbank&log$=nucltop&blast_rank=54&RID=1FM6S191016","MZ912681.1")
Uncultured Suctoria partial 18S rRNA gene	deep hydrothermal habitats	uncultured Suctoria	555	555	0.99	7e-153	85.71	1051	=HYPERLINK("https://www.ncbi.nlm.nih.gov/nucleotide/FN598453.1?report=genbank&log$=nucltop&blast_rank=55&RID=1FM6S191016","FN598453.1")
Uncultured eukaryote clone QCBQ1ZB081 18S ribosomal RNA gene	waste water treatment plant	uncultured eukaryote	566	566	1	3e-156	85.66	1609	=HYPERLINK("https://www.ncbi.nlm.nih.gov/nucleotide/KY355500.1?report=genbank&log$=nucltop&blast_rank=56&RID=1FM6S191016","KY355500.1")
Acineta tuberosa small subunit ribosomal RNA gene		Acineta tuberosa	556	556	1	2e-153	85.66	1693	=HYPERLINK("https://www.ncbi.nlm.nih.gov/nucleotide/FJ865206.1?report=genbank&log$=nucltop&blast_rank=57&RID=1FM6S191016","FJ865206.1")
Acineta sp. OSW-2003-2 small subunit ribosomal RNA gene		Acineta sp. OSW-2003-2	534	534	0.96	9e-147	85.66	1989	=HYPERLINK("https://www.ncbi.nlm.nih.gov/nucleotide/AY332718.1?report=genbank&log$=nucltop&blast_rank=58&RID=1FM6S191016","AY332718.1")
Acineta sp. OSW-2003-1 small subunit ribosomal RNA gene		Acineta sp. OSW-2003-1	534	534	0.96	9e-147	85.66	1983	=HYPERLINK("https://www.ncbi.nlm.nih.gov/nucleotide/AY332717.1?report=genbank&log$=nucltop&blast_rank=59&RID=1FM6S191016","AY332717.1")
Uncultured eukaryote clone OsR3 18S ribosomal RNA gene	drinking water	uncultured eukaryote	529	529	0.94	4e-145	85.55	568	=HYPERLINK("https://www.ncbi.nlm.nih.gov/nucleotide/JF317722.1?report=genbank&log$=nucltop&blast_rank=60&RID=1FM6S191016","JF317722.1")
Ephelota sp. QD-5 small subunit ribosomal RNA gene	Seawater	Ephelota sp. QD-5	553	553	1	2e-152	85.48	1699	=HYPERLINK("https://www.ncbi.nlm.nih.gov/nucleotide/DQ834370.1?report=genbank&log$=nucltop&blast_rank=61&RID=1FM6S191016","DQ834370.1")
Uncultured eukaryote gene for 18S rRNA	Activated sludge treating municipal sewage	uncultured eukaryote	551	551	1	8e-152	85.45	1680	=HYPERLINK("https://www.ncbi.nlm.nih.gov/nucleotide/AB902037.1?report=genbank&log$=nucltop&blast_rank=62&RID=1FM6S191016","AB902037.1")
Uncultured eukaryote gene for 18S rRNA gene sequences may contain exons and introns	Activated sludge treating municipal sewage	uncultured eukaryote	527	527	0.96	1e-144	85.44	2208	=HYPERLINK("https://www.ncbi.nlm.nih.gov/nucleotide/AB902341.1?report=genbank&log$=nucltop&blast_rank=63&RID=1FM6S191016","AB902341.1")
Uncultured eukaryote clone QCCB1ZE101 18S ribosomal RNA gene	waste water treatment plant	uncultured eukaryote	564	564	1	1e-155	85.43	1604	=HYPERLINK("https://www.ncbi.nlm.nih.gov/nucleotide/KY355499.1?report=genbank&log$=nucltop&blast_rank=64&RID=1FM6S191016","KY355499.1")
Prodiscophrya sp. OOS-2003 clone 2 small subunit ribosomal RNA gene		Prodiscophrya sp. OOS-2003	540	540	1	2e-148	85.09	1607	=HYPERLINK("https://www.ncbi.nlm.nih.gov/nucleotide/AY331803.1?report=genbank&log$=nucltop&blast_rank=65&RID=1FM6S191016","AY331803.1")
Prodiscophrya sp. OOS-2003 clone 1 small subunit ribosomal RNA gene		Prodiscophrya sp. OOS-2003	540	540	1	2e-148	85.09	1641	=HYPERLINK("https://www.ncbi.nlm.nih.gov/nucleotide/AY331802.1?report=genbank&log$=nucltop&blast_rank=66&RID=1FM6S191016","AY331802.1")
Discophrya collini ribosomal RNA small subunit			540	540	1	2e-148	85.09	1678	=HYPERLINK("https://www.ncbi.nlm.nih.gov/nucleotide/L26446.1?report=genbank&log$=nucltop&blast_rank=67&RID=1FM6S191016","L26446.1")
Acineta sp. OSW-2003-3 small subunit ribosomal RNA gene		Acineta sp. OSW-2003-3	521	521	0.96	7e-143	85.07	1990	=HYPERLINK("https://www.ncbi.nlm.nih.gov/nucleotide/AY332719.1?report=genbank&log$=nucltop&blast_rank=68&RID=1FM6S191016","AY332719.1")
Uncultured eukaryote clone F5K2Q4C04JBWSL 18S ribosomal RNA gene	Activated sludge treating municipal sewage	uncultured eukaryote	499	499	0.92	3e-136	85.05	553	=HYPERLINK("https://www.ncbi.nlm.nih.gov/nucleotide/GU920544.1?report=genbank&log$=nucltop&blast_rank=69&RID=1FM6S191016","GU920544.1")
Uncultured eukaryote gene for 18S rRNA	Activated sludge treating municipal sewage	uncultured eukaryote	534	534	1	9e-147	84.91	1676	=HYPERLINK("https://www.ncbi.nlm.nih.gov/nucleotide/AB902321.1?report=genbank&log$=nucltop&blast_rank=70&RID=1FM6S191016","AB902321.1")
Uncultured eukaryote gene for 18S rRNA	Activated sludge treating municipal sewage	uncultured eukaryote	534	534	1	9e-147	84.91	1676	=HYPERLINK("https://www.ncbi.nlm.nih.gov/nucleotide/AB902305.1?report=genbank&log$=nucltop&blast_rank=71&RID=1FM6S191016","AB902305.1")
Ephelota sp. 18S ribosomal RNA gene	Antarctic krill	Ephelota sp.	523	523	1	2e-143	84.60	1351	=HYPERLINK("https://www.ncbi.nlm.nih.gov/nucleotide/AF515610.1?report=genbank&log$=nucltop&blast_rank=72&RID=1FM6S191016","AF515610.1")
Uncultured phyllopharyngid ciliate clone CV1_A1_26 small subunit ribosomal RNA gene	fresh water sediment	uncultured phyllopharyngid ciliate	520	520	1	2e-142	84.45	1508	=HYPERLINK("https://www.ncbi.nlm.nih.gov/nucleotide/AY821935.1?report=genbank&log$=nucltop&blast_rank=73&RID=1FM6S191016","AY821935.1")
Paracineta limbata small subunit ribosomal RNA gene		Paracineta limbata	516	516	1	3e-141	84.30	1676	=HYPERLINK("https://www.ncbi.nlm.nih.gov/nucleotide/FJ865207.1?report=genbank&log$=nucltop&blast_rank=74&RID=1FM6S191016","FJ865207.1")
Uncultured eukaryote clone F5K2Q4C04IQSYZ 18S ribosomal RNA gene	Activated sludge treating municipal sewage	uncultured eukaryote	460	460	0.91	1e-124	83.96	483	=HYPERLINK("https://www.ncbi.nlm.nih.gov/nucleotide/GU922342.1?report=genbank&log$=nucltop&blast_rank=75&RID=1FM6S191016","GU922342.1")
Uncultured eukaryote gene for 18S rRNA	Activated sludge treating municipal sewage	uncultured eukaryote	453	453	0.91	2e-122	83.70	632	=HYPERLINK("https://www.ncbi.nlm.nih.gov/nucleotide/AB902348.1?report=genbank&log$=nucltop&blast_rank=76&RID=1FM6S191016","AB902348.1")
Uncultured ciliate clone AT7-37 18S ribosomal RNA gene	Activated sludge treating municipal sewage	uncultured ciliate	497	497	1	1e-135	83.70	1587	=HYPERLINK("https://www.ncbi.nlm.nih.gov/nucleotide/AF530531.1?report=genbank&log$=nucltop&blast_rank=77&RID=1FM6S191016","AF530531.1")
Uncultured ciliate clone AT7-23 18S ribosomal RNA gene	Activated sludge treating municipal sewage	uncultured ciliate	497	497	1	1e-135	83.70	1587	=HYPERLINK("https://www.ncbi.nlm.nih.gov/nucleotide/AF530530.1?report=genbank&log$=nucltop&blast_rank=78&RID=1FM6S191016","AF530530.1")
Uncultured eukaryote gene for 18S rRNA	Activated sludge treating municipal sewage	uncultured eukaryote	449	449	0.91	3e-121	83.63	634	=HYPERLINK("https://www.ncbi.nlm.nih.gov/nucleotide/AB902331.1?report=genbank&log$=nucltop&blast_rank=79&RID=1FM6S191016","AB902331.1")
Uncultured eukaryote gene for 18S rRNA	Activated sludge treating municipal sewage	uncultured eukaryote	449	449	0.91	3e-121	83.63	633	=HYPERLINK("https://www.ncbi.nlm.nih.gov/nucleotide/AB902330.1?report=genbank&log$=nucltop&blast_rank=80&RID=1FM6S191016","AB902330.1")
Uncultured marine eukaryote clone NA1_2G10 18S ribosomal RNA gene	anoxic Framvaren Fjord	uncultured marine eukaryote	484	484	0.98	9e-132	83.52	1439	=HYPERLINK("https://www.ncbi.nlm.nih.gov/nucleotide/EF526752.1?report=genbank&log$=nucltop&blast_rank=81&RID=1FM6S191016","EF526752.1")
Uncultured eukaryote clone F5K2Q4C04H7EH4 18S ribosomal RNA gene	Activated sludge treating municipal sewage	uncultured eukaryote	466	466	0.96	3e-126	83.27	530	=HYPERLINK("https://www.ncbi.nlm.nih.gov/nucleotide/GU923228.1?report=genbank&log$=nucltop&blast_rank=82&RID=1FM6S191016","GU923228.1")
Uncultured alveolate clone BOLA408 small subunit ribosomal RNA gene	anoxic environments	uncultured alveolate	468	468	0.98	9e-127	83.00	1480	=HYPERLINK("https://www.ncbi.nlm.nih.gov/nucleotide/AF372788.1?report=genbank&log$=nucltop&blast_rank=83&RID=1FM6S191016","AF372788.1")
Uncultured alveolate clone BOLA439 small subunit ribosomal RNA gene	anoxic environments	uncultured alveolate	466	466	0.98	3e-126	82.97	1477	=HYPERLINK("https://www.ncbi.nlm.nih.gov/nucleotide/AF372787.1?report=genbank&log$=nucltop&blast_rank=84&RID=1FM6S191016","AF372787.1")
Uncultured eukaryote clone 270H01 small subunit ribosomal RNA gene	anoxic environments	uncultured eukaryote	466	466	1	3e-126	82.67	1318	=HYPERLINK("https://www.ncbi.nlm.nih.gov/nucleotide/KJ925256.1?report=genbank&log$=nucltop&blast_rank=85&RID=1FM6S191016","KJ925256.1")
Tokophrya quadripartita small subunit ribosomal RNA gene		Tokophrya quadripartita	466	466	1	3e-126	82.67	1697	=HYPERLINK("https://www.ncbi.nlm.nih.gov/nucleotide/AY102174.1?report=genbank&log$=nucltop&blast_rank=86&RID=1FM6S191016","AY102174.1")
Uncultured ciliate clone OL92 18S ribosomal RNA gene	Lake Oloidien,Kenya	uncultured ciliate	460	460	1	1e-124	82.49	1690	=HYPERLINK("https://www.ncbi.nlm.nih.gov/nucleotide/KX465179.1?report=genbank&log$=nucltop&blast_rank=87&RID=1FM6S191016","KX465179.1")
Uncultured ciliate clone OL90 18S ribosomal RNA gene	Lake Oloidien,Kenya	uncultured ciliate	460	460	1	1e-124	82.49	1691	=HYPERLINK("https://www.ncbi.nlm.nih.gov/nucleotide/KX465175.1?report=genbank&log$=nucltop&blast_rank=88&RID=1FM6S191016","KX465175.1")
Uncultured ciliate clone OL52 18S ribosomal RNA gene	Lake Oloidien,Kenya	uncultured ciliate	460	460	1	1e-124	82.49	1691	=HYPERLINK("https://www.ncbi.nlm.nih.gov/nucleotide/KX465174.1?report=genbank&log$=nucltop&blast_rank=89&RID=1FM6S191016","KX465174.1")
Uncultured ciliate clone OL16 18S ribosomal RNA gene	Lake Oloidien,Kenya	uncultured ciliate	460	460	1	1e-124	82.49	1691	=HYPERLINK("https://www.ncbi.nlm.nih.gov/nucleotide/KX465173.1?report=genbank&log$=nucltop&blast_rank=90&RID=1FM6S191016","KX465173.1")
Uncultured eukaryote gene for 18S rRNA gene sequences may contain exons and introns	Activated sludge treating municipal sewage	uncultured eukaryote	449	449	0.98	3e-121	82.39	2116	=HYPERLINK("https://www.ncbi.nlm.nih.gov/nucleotide/AB901590.1?report=genbank&log$=nucltop&blast_rank=91&RID=1FM6S191016","AB901590.1")
Trichodina sp. FT-2011a small subunit ribosomal RNA gene	Ctenopharyngodon idellus (freshwater fish)	Trichodina jialingensis	459	459	1	5e-124	82.36	1534	=HYPERLINK("https://www.ncbi.nlm.nih.gov/nucleotide/HQ407389.1?report=genbank&log$=nucltop&blast_rank=92&RID=1FM6S191016","HQ407389.1")
Podophrya fixa isolate PF small subunit ribosomal RNA gene	mass culture of Scenedesmus (algae)	Podophrya fixa	455	455	1	7e-123	82.31	2136	=HYPERLINK("https://www.ncbi.nlm.nih.gov/nucleotide/KY864169.1?report=genbank&log$=nucltop&blast_rank=93&RID=1FM6S191016","KY864169.1")
Uncultured ciliate clone OL73 18S ribosomal RNA gene	Lake Oloidien,Kenya	uncultured ciliate	455	455	1	7e-123	82.31	1691	=HYPERLINK("https://www.ncbi.nlm.nih.gov/nucleotide/KX465183.1?report=genbank&log$=nucltop&blast_rank=94&RID=1FM6S191016","KX465183.1")
Uncultured ciliate clone OL36 18S ribosomal RNA gene	Lake Oloidien,Kenya	uncultured ciliate	455	455	1	7e-123	82.31	1691	=HYPERLINK("https://www.ncbi.nlm.nih.gov/nucleotide/KX465181.1?report=genbank&log$=nucltop&blast_rank=95&RID=1FM6S191016","KX465181.1")
Uncultured ciliate clone OL5 18S ribosomal RNA gene	Lake Oloidien,Kenya	uncultured ciliate	455	455	1	7e-123	82.31	1691	=HYPERLINK("https://www.ncbi.nlm.nih.gov/nucleotide/KX465178.1?report=genbank&log$=nucltop&blast_rank=96&RID=1FM6S191016","KX465178.1")
Uncultured ciliate clone OL11 18S ribosomal RNA gene	Lake Oloidien,Kenya	uncultured ciliate	455	455	1	7e-123	82.31	1695	=HYPERLINK("https://www.ncbi.nlm.nih.gov/nucleotide/KX465177.1?report=genbank&log$=nucltop&blast_rank=97&RID=1FM6S191016","KX465177.1")
Uncultured ciliate clone OL58 18S ribosomal RNA gene	Lake Oloidien,Kenya	uncultured ciliate	455	455	1	7e-123	82.31	1690	=HYPERLINK("https://www.ncbi.nlm.nih.gov/nucleotide/KX465176.1?report=genbank&log$=nucltop&blast_rank=98&RID=1FM6S191016","KX465176.1")
Uncultured ciliate clone OL34 18S ribosomal RNA gene	Lake Oloidien,Kenya	uncultured ciliate	449	449	1	3e-121	82.13	1695	=HYPERLINK("https://www.ncbi.nlm.nih.gov/nucleotide/KX465182.1?report=genbank&log$=nucltop&blast_rank=99&RID=1FM6S191016","KX465182.1")
Uncultured ciliate clone OL104 18S ribosomal RNA gene	Lake Oloidien,Kenya	uncultured ciliate	449	449	1	3e-121	82.13	1691	=HYPERLINK("https://www.ncbi.nlm.nih.gov/nucleotide/KX465180.1?report=genbank&log$=nucltop&blast_rank=100&RID=1FM6S191016","KX465180.1")

## Sheet: ASV41 - Exobasidiomycetes
ASV	Domain	Supergroup	Division	Subdivision	Class	Order	Family	Genus	Species
ASV41	Eukaryota	Obazoa	Opisthokonta	Fungi	Basidiomycota	Ustilaginomycotina	Exobasidiomycetes	Malassezia	Malassezia_restricta
Sequence :	AAGTCTGGTGCCAGCAGCCGCGGTAATTCCAGCTCCAATAGCGTATATTAAAGTTGTTGCAGTTAAAAAGCTCGTAGTTGGACCTTGGACCTGGACAGGCGGTCCGCCTCACGGCGAGTACTGTCTTGCTGGGTCTTTCCTCTTGGTGATCTGTTGTTTCGGCAGCAGGGAACCAGGACCTTTACTTTGAAAAAATTAGAGTGTTCAAAGCAGGCTCGACGCCGGAATATATTAGCATGGAATAATAAAATAGGACGTGCGGTTCTATTTTGTTGGTTTTTGGAATCGCCGTAATGATNNNNNNNNNNTAGAGGTGAAATTCTTGGATTTTGTGAAGACTAACTTCTGCGAAAGCATTTGCCAAGGATGTTTTCATTAATCAAGAACGAAGGTTAGGGT…
Description	Source	Scientific Name	Max Score	Total Score	Query Cover	E value	Per. ident	Acc. Len	Accession
Malassezia arunalokei strain CBS 13387 chromosome 4	Scalp of seborrheic dematitis patient	Malassezia arunalokei	551	6892	0.98	8e-152	100.00	843243	=HYPERLINK("https://www.ncbi.nlm.nih.gov/nucleotide/CP119919.1?report=genbank&log$=nucltop&blast_rank=9&RID=1FNRUGT701R","CP119919.1")
Uncultured marine eukaryote clone S4-Sub-4 18S small subunit ribosomal RNA gene	copepod gut content	uncultured marine eukaryote	551	990	0.98	8e-152	100.00	719	=HYPERLINK("https://www.ncbi.nlm.nih.gov/nucleotide/KP173676.1?report=genbank&log$=nucltop&blast_rank=10&RID=1FNRUGT701R","KP173676.1")
Glomeraceae sp. isolate No.003 small subunit ribosomal RNA gene		Glomeraceae sp.	551	916	0.92	8e-152	100.00	745	=HYPERLINK("https://www.ncbi.nlm.nih.gov/nucleotide/ON150850.1?report=genbank&log$=nucltop&blast_rank=11&RID=1FNRUGT701R","ON150850.1")
Glomeraceae sp. isolate No.002 small subunit ribosomal RNA gene		Glomeraceae sp.	551	918	0.92	8e-152	100.00	747	=HYPERLINK("https://www.ncbi.nlm.nih.gov/nucleotide/ON150849.1?report=genbank&log$=nucltop&blast_rank=12&RID=1FNRUGT701R","ON150849.1")
Glomeraceae sp. isolate No.001 small subunit ribosomal RNA gene		Glomeraceae sp.	551	890	0.92	8e-152	100.00	772	=HYPERLINK("https://www.ncbi.nlm.nih.gov/nucleotide/ON150848.1?report=genbank&log$=nucltop&blast_rank=13&RID=1FNRUGT701R","ON150848.1")
Claroideoglomus etunicatum isolate youtao small subunit ribosomal RNA gene		Entrophospora etunicata	551	894	0.88	8e-152	100.00	701	=HYPERLINK("https://www.ncbi.nlm.nih.gov/nucleotide/MZ434942.1?report=genbank&log$=nucltop&blast_rank=14&RID=1FNRUGT701R","MZ434942.1")
Malassezia restricta strain SB920 small subunit ribosomal RNA gene	human skin	Malassezia restricta	551	995	0.98	8e-152	100.00	1631	=HYPERLINK("https://www.ncbi.nlm.nih.gov/nucleotide/OM190398.1?report=genbank&log$=nucltop&blast_rank=15&RID=1FNRUGT701R","OM190398.1")
Uncultured Glomus clone WDG33 18S ribosomal RNA gene	rhizosphere soil of Dipterocarps	uncultured Glomus	551	551	0.54	8e-152	100.00	840	=HYPERLINK("https://www.ncbi.nlm.nih.gov/nucleotide/KC666033.1?report=genbank&log$=nucltop&blast_rank=16&RID=1FNRUGT701R","KC666033.1")
Uncultured Malassezia isolate LT85_J8 18S ribosomal RNA gene	Hypersaline Lake Tyrrell	uncultured Malassezia	551	995	0.98	8e-152	100.00	1628	=HYPERLINK("https://www.ncbi.nlm.nih.gov/nucleotide/KC487833.1?report=genbank&log$=nucltop&blast_rank=17&RID=1FNRUGT701R","KC487833.1")
Uncultured fungus clone nco32c02c1 18S ribosomal RNA gene	Human skin, nare	uncultured fungus	551	984	0.98	8e-152	100.00	1744	=HYPERLINK("https://www.ncbi.nlm.nih.gov/nucleotide/KC675175.1?report=genbank&log$=nucltop&blast_rank=18&RID=1FNRUGT701R","KC675175.1")
Uncultured fungus clone nco32c01c1 18S ribosomal RNA gene	Human skin, nare	uncultured fungus	551	995	0.98	8e-152	100.00	1745	=HYPERLINK("https://www.ncbi.nlm.nih.gov/nucleotide/KC675174.1?report=genbank&log$=nucltop&blast_rank=19&RID=1FNRUGT701R","KC675174.1")
Uncultured fungus clone nco32b11c1 18S ribosomal RNA gene	Human skin, nare	uncultured fungus	551	995	0.98	8e-152	100.00	1774	=HYPERLINK("https://www.ncbi.nlm.nih.gov/nucleotide/KC675172.1?report=genbank&log$=nucltop&blast_rank=20&RID=1FNRUGT701R","KC675172.1")
Uncultured fungus clone nco32b10c1 18S ribosomal RNA gene	Human skin, nare	uncultured fungus	551	984	0.98	8e-152	100.00	1784	=HYPERLINK("https://www.ncbi.nlm.nih.gov/nucleotide/KC675171.1?report=genbank&log$=nucltop&blast_rank=21&RID=1FNRUGT701R","KC675171.1")
Uncultured fungus clone nco32b09c1 18S ribosomal RNA gene	Human skin, nare	uncultured fungus	551	995	0.98	8e-152	100.00	1786	=HYPERLINK("https://www.ncbi.nlm.nih.gov/nucleotide/KC675170.1?report=genbank&log$=nucltop&blast_rank=22&RID=1FNRUGT701R","KC675170.1")
Uncultured fungus clone nco32b08c1 18S ribosomal RNA gene	Human skin, nare	uncultured fungus	551	984	0.98	8e-152	100.00	1789	=HYPERLINK("https://www.ncbi.nlm.nih.gov/nucleotide/KC675169.1?report=genbank&log$=nucltop&blast_rank=23&RID=1FNRUGT701R","KC675169.1")
Uncultured fungus clone nco32b06c1 18S ribosomal RNA gene	Human skin, nare	uncultured fungus	551	995	0.98	8e-152	100.00	1788	=HYPERLINK("https://www.ncbi.nlm.nih.gov/nucleotide/KC675167.1?report=genbank&log$=nucltop&blast_rank=24&RID=1FNRUGT701R","KC675167.1")
Uncultured fungus clone nco32b04c1 18S ribosomal RNA gene	Human skin, nare	uncultured fungus	551	990	0.98	8e-152	100.00	1744	=HYPERLINK("https://www.ncbi.nlm.nih.gov/nucleotide/KC675165.1?report=genbank&log$=nucltop&blast_rank=25&RID=1FNRUGT701R","KC675165.1")
Uncultured fungus clone nco32b02c1 18S ribosomal RNA gene	Human skin, nare	uncultured fungus	551	995	0.98	8e-152	100.00	1784	=HYPERLINK("https://www.ncbi.nlm.nih.gov/nucleotide/KC675163.1?report=genbank&log$=nucltop&blast_rank=26&RID=1FNRUGT701R","KC675163.1")
Uncultured fungus clone nco32a11c1 18S ribosomal RNA gene	Human skin, nare	uncultured fungus	551	995	0.98	8e-152	100.00	1783	=HYPERLINK("https://www.ncbi.nlm.nih.gov/nucleotide/KC675161.1?report=genbank&log$=nucltop&blast_rank=27&RID=1FNRUGT701R","KC675161.1")
Uncultured fungus clone nco32a10c1 18S ribosomal RNA gene	Human skin, nare	uncultured fungus	551	990	0.98	8e-152	100.00	1785	=HYPERLINK("https://www.ncbi.nlm.nih.gov/nucleotide/KC675160.1?report=genbank&log$=nucltop&blast_rank=28&RID=1FNRUGT701R","KC675160.1")
Uncultured fungus clone nco32a09c1 18S ribosomal RNA gene	Human skin, nare	uncultured fungus	551	995	0.98	8e-152	100.00	1787	=HYPERLINK("https://www.ncbi.nlm.nih.gov/nucleotide/KC675159.1?report=genbank&log$=nucltop&blast_rank=29&RID=1FNRUGT701R","KC675159.1")
Uncultured fungus clone nco32a08c1 18S ribosomal RNA gene	Human skin, nare	uncultured fungus	551	995	0.98	8e-152	100.00	1786	=HYPERLINK("https://www.ncbi.nlm.nih.gov/nucleotide/KC675158.1?report=genbank&log$=nucltop&blast_rank=30&RID=1FNRUGT701R","KC675158.1")
Uncultured fungus clone nco32a06c1 18S ribosomal RNA gene	Human skin, nare	uncultured fungus	551	995	0.98	8e-152	100.00	1786	=HYPERLINK("https://www.ncbi.nlm.nih.gov/nucleotide/KC675156.1?report=genbank&log$=nucltop&blast_rank=31&RID=1FNRUGT701R","KC675156.1")
Uncultured fungus clone nco32a04c1 18S ribosomal RNA gene	Human skin, nare	uncultured fungus	551	995	0.98	8e-152	100.00	1785	=HYPERLINK("https://www.ncbi.nlm.nih.gov/nucleotide/KC675154.1?report=genbank&log$=nucltop&blast_rank=32&RID=1FNRUGT701R","KC675154.1")
Uncultured fungus clone nco32a01c1 18S ribosomal RNA gene	Human skin, nare	uncultured fungus	551	984	0.98	8e-152	100.00	1744	=HYPERLINK("https://www.ncbi.nlm.nih.gov/nucleotide/KC675151.1?report=genbank&log$=nucltop&blast_rank=33&RID=1FNRUGT701R","KC675151.1")
Uncultured fungus clone nco31h07c1 18S ribosomal RNA gene	Human skin, nare	uncultured fungus	551	995	0.98	8e-152	100.00	1786	=HYPERLINK("https://www.ncbi.nlm.nih.gov/nucleotide/KC675145.1?report=genbank&log$=nucltop&blast_rank=34&RID=1FNRUGT701R","KC675145.1")
Uncultured fungus clone nco31h06c1 18S ribosomal RNA gene	Human skin, nare	uncultured fungus	551	973	0.98	8e-152	100.00	1788	=HYPERLINK("https://www.ncbi.nlm.nih.gov/nucleotide/KC675144.1?report=genbank&log$=nucltop&blast_rank=35&RID=1FNRUGT701R","KC675144.1")
Uncultured fungus clone nco31h02c1 18S ribosomal RNA gene	Human skin, nare	uncultured fungus	551	973	0.98	8e-152	100.00	1791	=HYPERLINK("https://www.ncbi.nlm.nih.gov/nucleotide/KC675140.1?report=genbank&log$=nucltop&blast_rank=36&RID=1FNRUGT701R","KC675140.1")
Uncultured fungus clone nco31h01c1 18S ribosomal RNA gene	Human skin, nare	uncultured fungus	551	990	0.98	8e-152	100.00	1789	=HYPERLINK("https://www.ncbi.nlm.nih.gov/nucleotide/KC675139.1?report=genbank&log$=nucltop&blast_rank=37&RID=1FNRUGT701R","KC675139.1")
Uncultured fungus clone nco31g11c1 18S ribosomal RNA gene	Human skin, nare	uncultured fungus	551	995	0.98	8e-152	100.00	1786	=HYPERLINK("https://www.ncbi.nlm.nih.gov/nucleotide/KC675137.1?report=genbank&log$=nucltop&blast_rank=38&RID=1FNRUGT701R","KC675137.1")
Uncultured fungus clone nco31g08c1 18S ribosomal RNA gene	Human skin, nare	uncultured fungus	551	995	0.98	8e-152	100.00	1743	=HYPERLINK("https://www.ncbi.nlm.nih.gov/nucleotide/KC675134.1?report=genbank&log$=nucltop&blast_rank=39&RID=1FNRUGT701R","KC675134.1")
Uncultured fungus clone nco31g05c1 18S ribosomal RNA gene	Human skin, nare	uncultured fungus	551	973	0.98	8e-152	100.00	1743	=HYPERLINK("https://www.ncbi.nlm.nih.gov/nucleotide/KC675132.1?report=genbank&log$=nucltop&blast_rank=40&RID=1FNRUGT701R","KC675132.1")
Uncultured fungus clone nco31g02c1 18S ribosomal RNA gene	Human skin, nare	uncultured fungus	551	984	0.98	8e-152	100.00	1786	=HYPERLINK("https://www.ncbi.nlm.nih.gov/nucleotide/KC675129.1?report=genbank&log$=nucltop&blast_rank=41&RID=1FNRUGT701R","KC675129.1")
Uncultured fungus clone nco31g01c1 18S ribosomal RNA gene	Human skin, nare	uncultured fungus	551	984	0.98	8e-152	100.00	1744	=HYPERLINK("https://www.ncbi.nlm.nih.gov/nucleotide/KC675128.1?report=genbank&log$=nucltop&blast_rank=42&RID=1FNRUGT701R","KC675128.1")
Uncultured fungus clone nco31f11c1 18S ribosomal RNA gene	Human skin, nare	uncultured fungus	551	988	0.98	8e-152	100.00	1786	=HYPERLINK("https://www.ncbi.nlm.nih.gov/nucleotide/KC675127.1?report=genbank&log$=nucltop&blast_rank=43&RID=1FNRUGT701R","KC675127.1")
Uncultured fungus clone nco31f05c1 18S ribosomal RNA gene	Human skin, nare	uncultured fungus	551	962	0.98	8e-152	100.00	1786	=HYPERLINK("https://www.ncbi.nlm.nih.gov/nucleotide/KC675121.1?report=genbank&log$=nucltop&blast_rank=44&RID=1FNRUGT701R","KC675121.1")
Uncultured fungus clone nco31f03c1 18S ribosomal RNA gene	Human skin, nare	uncultured fungus	551	995	0.98	8e-152	100.00	1744	=HYPERLINK("https://www.ncbi.nlm.nih.gov/nucleotide/KC675119.1?report=genbank&log$=nucltop&blast_rank=45&RID=1FNRUGT701R","KC675119.1")
Uncultured fungus clone nco31f01c1 18S ribosomal RNA gene	Human skin, nare	uncultured fungus	551	979	0.98	8e-152	100.00	1788	=HYPERLINK("https://www.ncbi.nlm.nih.gov/nucleotide/KC675117.1?report=genbank&log$=nucltop&blast_rank=46&RID=1FNRUGT701R","KC675117.1")
Uncultured fungus clone nco31e11c1 18S ribosomal RNA gene	Human skin, nare	uncultured fungus	551	984	0.98	8e-152	100.00	1743	=HYPERLINK("https://www.ncbi.nlm.nih.gov/nucleotide/KC675115.1?report=genbank&log$=nucltop&blast_rank=47&RID=1FNRUGT701R","KC675115.1")
Uncultured fungus clone nco31e09c1 18S ribosomal RNA gene	Human skin, nare	uncultured fungus	551	995	0.98	8e-152	100.00	1789	=HYPERLINK("https://www.ncbi.nlm.nih.gov/nucleotide/KC675113.1?report=genbank&log$=nucltop&blast_rank=48&RID=1FNRUGT701R","KC675113.1")
Uncultured fungus clone nco31e05c1 18S ribosomal RNA gene	Human skin, nare	uncultured fungus	551	979	0.98	8e-152	100.00	1744	=HYPERLINK("https://www.ncbi.nlm.nih.gov/nucleotide/KC675109.1?report=genbank&log$=nucltop&blast_rank=49&RID=1FNRUGT701R","KC675109.1")
Uncultured fungus clone nco31e04c1 18S ribosomal RNA gene	Human skin, nare	uncultured fungus	551	990	0.98	8e-152	100.00	1745	=HYPERLINK("https://www.ncbi.nlm.nih.gov/nucleotide/KC675108.1?report=genbank&log$=nucltop&blast_rank=50&RID=1FNRUGT701R","KC675108.1")
Uncultured fungus clone nco31e03c1 18S ribosomal RNA gene	Human skin, nare	uncultured fungus	551	995	0.98	8e-152	100.00	1782	=HYPERLINK("https://www.ncbi.nlm.nih.gov/nucleotide/KC675107.1?report=genbank&log$=nucltop&blast_rank=51&RID=1FNRUGT701R","KC675107.1")
Uncultured fungus clone nco31d11c1 18S ribosomal RNA gene	Human skin, nare	uncultured fungus	551	988	0.98	8e-152	100.00	1786	=HYPERLINK("https://www.ncbi.nlm.nih.gov/nucleotide/KC675104.1?report=genbank&log$=nucltop&blast_rank=52&RID=1FNRUGT701R","KC675104.1")
Uncultured fungus clone nco31d10c1 18S ribosomal RNA gene	Human skin, nare	uncultured fungus	551	995	0.98	8e-152	100.00	1783	=HYPERLINK("https://www.ncbi.nlm.nih.gov/nucleotide/KC675103.1?report=genbank&log$=nucltop&blast_rank=53&RID=1FNRUGT701R","KC675103.1")
Uncultured fungus clone nco31d08c1 18S ribosomal RNA gene	Human skin, nare	uncultured fungus	551	984	0.98	8e-152	100.00	1744	=HYPERLINK("https://www.ncbi.nlm.nih.gov/nucleotide/KC675101.1?report=genbank&log$=nucltop&blast_rank=54&RID=1FNRUGT701R","KC675101.1")
Uncultured fungus clone nco31d06c1 18S ribosomal RNA gene	Human skin, nare	uncultured fungus	551	995	0.98	8e-152	100.00	1790	=HYPERLINK("https://www.ncbi.nlm.nih.gov/nucleotide/KC675099.1?report=genbank&log$=nucltop&blast_rank=55&RID=1FNRUGT701R","KC675099.1")
Uncultured fungus clone nco31d04c1 18S ribosomal RNA gene	Human skin, nare	uncultured fungus	551	973	0.98	8e-152	100.00	1783	=HYPERLINK("https://www.ncbi.nlm.nih.gov/nucleotide/KC675097.1?report=genbank&log$=nucltop&blast_rank=56&RID=1FNRUGT701R","KC675097.1")
Uncultured fungus clone nco31d02c1 18S ribosomal RNA gene	Human skin, nare	uncultured fungus	551	971	0.98	8e-152	100.00	1742	=HYPERLINK("https://www.ncbi.nlm.nih.gov/nucleotide/KC675095.1?report=genbank&log$=nucltop&blast_rank=57&RID=1FNRUGT701R","KC675095.1")
Uncultured fungus clone nco31c11c1 18S ribosomal RNA gene	Human skin, nare	uncultured fungus	551	995	0.98	8e-152	100.00	1790	=HYPERLINK("https://www.ncbi.nlm.nih.gov/nucleotide/KC675092.1?report=genbank&log$=nucltop&blast_rank=58&RID=1FNRUGT701R","KC675092.1")
Uncultured fungus clone nco31c10c1 18S ribosomal RNA gene	Human skin, nare	uncultured fungus	551	995	0.98	8e-152	100.00	1789	=HYPERLINK("https://www.ncbi.nlm.nih.gov/nucleotide/KC675091.1?report=genbank&log$=nucltop&blast_rank=59&RID=1FNRUGT701R","KC675091.1")
Uncultured fungus clone nco31c09c1 18S ribosomal RNA gene	Human skin, nare	uncultured fungus	551	990	0.98	8e-152	100.00	1789	=HYPERLINK("https://www.ncbi.nlm.nih.gov/nucleotide/KC675090.1?report=genbank&log$=nucltop&blast_rank=60&RID=1FNRUGT701R","KC675090.1")
Uncultured fungus clone nco31c08c1 18S ribosomal RNA gene	Human skin, nare	uncultured fungus	551	995	0.98	8e-152	100.00	1784	=HYPERLINK("https://www.ncbi.nlm.nih.gov/nucleotide/KC675089.1?report=genbank&log$=nucltop&blast_rank=61&RID=1FNRUGT701R","KC675089.1")
Uncultured fungus clone nco31c04c1 18S ribosomal RNA gene	Human skin, nare	uncultured fungus	551	984	0.98	8e-152	100.00	1744	=HYPERLINK("https://www.ncbi.nlm.nih.gov/nucleotide/KC675085.1?report=genbank&log$=nucltop&blast_rank=62&RID=1FNRUGT701R","KC675085.1")
Uncultured fungus clone nco31b10c1 18S ribosomal RNA gene	Human skin, nare	uncultured fungus	551	995	0.98	8e-152	100.00	1788	=HYPERLINK("https://www.ncbi.nlm.nih.gov/nucleotide/KC675079.1?report=genbank&log$=nucltop&blast_rank=63&RID=1FNRUGT701R","KC675079.1")
Uncultured fungus clone nco31b08c1 18S ribosomal RNA gene	Human skin, nare	uncultured fungus	551	995	0.98	8e-152	100.00	1790	=HYPERLINK("https://www.ncbi.nlm.nih.gov/nucleotide/KC675077.1?report=genbank&log$=nucltop&blast_rank=64&RID=1FNRUGT701R","KC675077.1")
Uncultured fungus clone nco31b06c1 18S ribosomal RNA gene	Human skin, nare	uncultured fungus	551	975	0.98	8e-152	100.00	1790	=HYPERLINK("https://www.ncbi.nlm.nih.gov/nucleotide/KC675075.1?report=genbank&log$=nucltop&blast_rank=65&RID=1FNRUGT701R","KC675075.1")
Uncultured fungus clone nco31b05c1 18S ribosomal RNA gene	Human skin, nare	uncultured fungus	551	995	0.98	8e-152	100.00	1790	=HYPERLINK("https://www.ncbi.nlm.nih.gov/nucleotide/KC675074.1?report=genbank&log$=nucltop&blast_rank=66&RID=1FNRUGT701R","KC675074.1")
Uncultured fungus clone nco31b04c1 18S ribosomal RNA gene	Human skin, nare	uncultured fungus	551	982	0.98	8e-152	100.00	1786	=HYPERLINK("https://www.ncbi.nlm.nih.gov/nucleotide/KC675073.1?report=genbank&log$=nucltop&blast_rank=67&RID=1FNRUGT701R","KC675073.1")
Uncultured fungus clone nco31a10c1 18S ribosomal RNA gene	Human skin, nare	uncultured fungus	551	995	0.98	8e-152	100.00	1744	=HYPERLINK("https://www.ncbi.nlm.nih.gov/nucleotide/KC675068.1?report=genbank&log$=nucltop&blast_rank=68&RID=1FNRUGT701R","KC675068.1")
Uncultured fungus clone nco31a08c1 18S ribosomal RNA gene	Human skin, nare	uncultured fungus	551	995	0.98	8e-152	100.00	1786	=HYPERLINK("https://www.ncbi.nlm.nih.gov/nucleotide/KC675066.1?report=genbank&log$=nucltop&blast_rank=69&RID=1FNRUGT701R","KC675066.1")
Uncultured fungus clone nco31a05c1 18S ribosomal RNA gene	Human skin, nare	uncultured fungus	551	971	0.98	8e-152	100.00	1741	=HYPERLINK("https://www.ncbi.nlm.nih.gov/nucleotide/KC675063.1?report=genbank&log$=nucltop&blast_rank=70&RID=1FNRUGT701R","KC675063.1")
Uncultured fungus clone nco31a02c1 18S ribosomal RNA gene	Human skin, nare	uncultured fungus	551	984	0.98	8e-152	100.00	1788	=HYPERLINK("https://www.ncbi.nlm.nih.gov/nucleotide/KC675060.1?report=genbank&log$=nucltop&blast_rank=71&RID=1FNRUGT701R","KC675060.1")
Uncultured fungus clone nco30h07c1 18S ribosomal RNA gene	Human skin, nare	uncultured fungus	551	995	0.98	8e-152	100.00	1785	=HYPERLINK("https://www.ncbi.nlm.nih.gov/nucleotide/KC675054.1?report=genbank&log$=nucltop&blast_rank=72&RID=1FNRUGT701R","KC675054.1")
Uncultured fungus clone nco30h05c1 18S ribosomal RNA gene	Human skin, nare	uncultured fungus	551	995	0.98	8e-152	100.00	1786	=HYPERLINK("https://www.ncbi.nlm.nih.gov/nucleotide/KC675052.1?report=genbank&log$=nucltop&blast_rank=73&RID=1FNRUGT701R","KC675052.1")
Uncultured fungus clone nco30h04c1 18S ribosomal RNA gene	Human skin, nare	uncultured fungus	551	995	0.98	8e-152	100.00	1744	=HYPERLINK("https://www.ncbi.nlm.nih.gov/nucleotide/KC675051.1?report=genbank&log$=nucltop&blast_rank=74&RID=1FNRUGT701R","KC675051.1")
Uncultured fungus clone nco30h02c1 18S ribosomal RNA gene	Human skin, nare	uncultured fungus	551	988	0.98	8e-152	100.00	1787	=HYPERLINK("https://www.ncbi.nlm.nih.gov/nucleotide/KC675049.1?report=genbank&log$=nucltop&blast_rank=75&RID=1FNRUGT701R","KC675049.1")
Uncultured fungus clone nco30h01c1 18S ribosomal RNA gene	Human skin, nare	uncultured fungus	551	995	0.98	8e-152	100.00	1788	=HYPERLINK("https://www.ncbi.nlm.nih.gov/nucleotide/KC675048.1?report=genbank&log$=nucltop&blast_rank=76&RID=1FNRUGT701R","KC675048.1")
Uncultured fungus clone nco30g09c1 18S ribosomal RNA gene	Human skin, nare	uncultured fungus	551	992	0.98	8e-152	100.00	1784	=HYPERLINK("https://www.ncbi.nlm.nih.gov/nucleotide/KC675044.1?report=genbank&log$=nucltop&blast_rank=77&RID=1FNRUGT701R","KC675044.1")
Uncultured fungus clone nco30g05c1 18S ribosomal RNA gene	Human skin, nare	uncultured fungus	551	984	0.98	8e-152	100.00	1743	=HYPERLINK("https://www.ncbi.nlm.nih.gov/nucleotide/KC675040.1?report=genbank&log$=nucltop&blast_rank=78&RID=1FNRUGT701R","KC675040.1")
Uncultured fungus clone nco30f12c1 18S ribosomal RNA gene	Human skin, nare	uncultured fungus	551	990	0.98	8e-152	100.00	1744	=HYPERLINK("https://www.ncbi.nlm.nih.gov/nucleotide/KC675035.1?report=genbank&log$=nucltop&blast_rank=79&RID=1FNRUGT701R","KC675035.1")
Uncultured fungus clone nco30f11c1 18S ribosomal RNA gene	Human skin, nare	uncultured fungus	551	971	0.98	8e-152	100.00	1778	=HYPERLINK("https://www.ncbi.nlm.nih.gov/nucleotide/KC675034.1?report=genbank&log$=nucltop&blast_rank=80&RID=1FNRUGT701R","KC675034.1")
Uncultured fungus clone nco30f10c1 18S ribosomal RNA gene	Human skin, nare	uncultured fungus	551	995	0.98	8e-152	100.00	1783	=HYPERLINK("https://www.ncbi.nlm.nih.gov/nucleotide/KC675033.1?report=genbank&log$=nucltop&blast_rank=81&RID=1FNRUGT701R","KC675033.1")
Uncultured fungus clone nco30f06c1 18S ribosomal RNA gene	Human skin, nare	uncultured fungus	551	990	0.98	8e-152	100.00	1783	=HYPERLINK("https://www.ncbi.nlm.nih.gov/nucleotide/KC675029.1?report=genbank&log$=nucltop&blast_rank=82&RID=1FNRUGT701R","KC675029.1")
Uncultured fungus clone nco30e12c1 18S ribosomal RNA gene	Human skin, nare	uncultured fungus	551	995	0.98	8e-152	100.00	1744	=HYPERLINK("https://www.ncbi.nlm.nih.gov/nucleotide/KC675023.1?report=genbank&log$=nucltop&blast_rank=83&RID=1FNRUGT701R","KC675023.1")
Uncultured fungus clone nco30e11c1 18S ribosomal RNA gene	Human skin, nare	uncultured fungus	551	984	0.98	8e-152	100.00	1775	=HYPERLINK("https://www.ncbi.nlm.nih.gov/nucleotide/KC675022.1?report=genbank&log$=nucltop&blast_rank=84&RID=1FNRUGT701R","KC675022.1")
Uncultured fungus clone nco30e08c1 18S ribosomal RNA gene	Human skin, nare	uncultured fungus	551	990	0.98	8e-152	100.00	1785	=HYPERLINK("https://www.ncbi.nlm.nih.gov/nucleotide/KC675019.1?report=genbank&log$=nucltop&blast_rank=85&RID=1FNRUGT701R","KC675019.1")
Uncultured fungus clone nco30e06c1 18S ribosomal RNA gene	Human skin, nare	uncultured fungus	551	995	0.98	8e-152	100.00	1783	=HYPERLINK("https://www.ncbi.nlm.nih.gov/nucleotide/KC675017.1?report=genbank&log$=nucltop&blast_rank=86&RID=1FNRUGT701R","KC675017.1")
Uncultured fungus clone nco30e05c1 18S ribosomal RNA gene	Human skin, nare	uncultured fungus	551	973	0.98	8e-152	100.00	1743	=HYPERLINK("https://www.ncbi.nlm.nih.gov/nucleotide/KC675016.1?report=genbank&log$=nucltop&blast_rank=87&RID=1FNRUGT701R","KC675016.1")
Uncultured fungus clone nco30e04c1 18S ribosomal RNA gene	Human skin, nare	uncultured fungus	551	984	0.98	8e-152	100.00	1781	=HYPERLINK("https://www.ncbi.nlm.nih.gov/nucleotide/KC675015.1?report=genbank&log$=nucltop&blast_rank=88&RID=1FNRUGT701R","KC675015.1")
Uncultured fungus clone nco30d08c1 18S ribosomal RNA gene	Human skin, nare	uncultured fungus	551	984	0.98	8e-152	100.00	1785	=HYPERLINK("https://www.ncbi.nlm.nih.gov/nucleotide/KC675007.1?report=genbank&log$=nucltop&blast_rank=89&RID=1FNRUGT701R","KC675007.1")
Uncultured fungus clone nco30c11c1 18S ribosomal RNA gene	Human skin, nare	uncultured fungus	551	979	0.98	8e-152	100.00	1790	=HYPERLINK("https://www.ncbi.nlm.nih.gov/nucleotide/KC674999.1?report=genbank&log$=nucltop&blast_rank=90&RID=1FNRUGT701R","KC674999.1")
Uncultured fungus clone nco30c08c1 18S ribosomal RNA gene	Human skin, nare	uncultured fungus	551	995	0.98	8e-152	100.00	1783	=HYPERLINK("https://www.ncbi.nlm.nih.gov/nucleotide/KC674996.1?report=genbank&log$=nucltop&blast_rank=91&RID=1FNRUGT701R","KC674996.1")
Uncultured fungus clone nco30c02c1 18S ribosomal RNA gene	Human skin, nare	uncultured fungus	551	977	0.98	8e-152	100.00	1783	=HYPERLINK("https://www.ncbi.nlm.nih.gov/nucleotide/KC674990.1?report=genbank&log$=nucltop&blast_rank=92&RID=1FNRUGT701R","KC674990.1")
Uncultured fungus clone nco30c01c1 18S ribosomal RNA gene	Human skin, nare	uncultured fungus	551	977	0.98	8e-152	100.00	1742	=HYPERLINK("https://www.ncbi.nlm.nih.gov/nucleotide/KC674989.1?report=genbank&log$=nucltop&blast_rank=93&RID=1FNRUGT701R","KC674989.1")
Uncultured fungus clone nco30b12c1 18S ribosomal RNA gene	Human skin, nare	uncultured fungus	551	995	0.98	8e-152	100.00	1783	=HYPERLINK("https://www.ncbi.nlm.nih.gov/nucleotide/KC674988.1?report=genbank&log$=nucltop&blast_rank=94&RID=1FNRUGT701R","KC674988.1")
Uncultured fungus clone nco30b11c1 18S ribosomal RNA gene	Human skin, nare	uncultured fungus	551	984	0.98	8e-152	100.00	1780	=HYPERLINK("https://www.ncbi.nlm.nih.gov/nucleotide/KC674987.1?report=genbank&log$=nucltop&blast_rank=95&RID=1FNRUGT701R","KC674987.1")
Uncultured fungus clone nco30b03c1 18S ribosomal RNA gene	Human skin, nare	uncultured fungus	551	995	0.98	8e-152	100.00	1775	=HYPERLINK("https://www.ncbi.nlm.nih.gov/nucleotide/KC674979.1?report=genbank&log$=nucltop&blast_rank=96&RID=1FNRUGT701R","KC674979.1")
Uncultured fungus clone nco31a03c1 18S ribosomal RNA gene	Human skin, nare	uncultured fungus	547	984	0.98	1e-150	99.66	1743	=HYPERLINK("https://www.ncbi.nlm.nih.gov/nucleotide/KC675061.1?report=genbank&log$=nucltop&blast_rank=97&RID=1FNRUGT701R","KC675061.1")
Uncultured fungus clone nco30g07c1 18S ribosomal RNA gene	Human skin, nare	uncultured fungus	547	992	0.98	1e-150	99.66	1781	=HYPERLINK("https://www.ncbi.nlm.nih.gov/nucleotide/KC675042.1?report=genbank&log$=nucltop&blast_rank=98&RID=1FNRUGT701R","KC675042.1")
Uncultured fungus clone nco30e02c1 18S ribosomal RNA gene	Human skin, nare	uncultured fungus	547	969	0.98	1e-150	99.66	1744	=HYPERLINK("https://www.ncbi.nlm.nih.gov/nucleotide/KC675013.1?report=genbank&log$=nucltop&blast_rank=99&RID=1FNRUGT701R","KC675013.1")
Uncultured fungus clone nco30c06c1 18S ribosomal RNA gene	Human skin, nare	uncultured fungus	547	992	0.98	1e-150	99.66	1744	=HYPERLINK("https://www.ncbi.nlm.nih.gov/nucleotide/KC674994.1?report=genbank&log$=nucltop&blast_rank=100&RID=1FNRUGT701R","KC674994.1")

## Sheet: ASV49 - Labyrinthulomycetes
ASV	Domain	Supergroup	Division	Subdivision	Class	Order	Family	Genus	Species
ASV49	Eukaryota	TSAR	Stramenopiles	Bigyra	Sagenista	Labyrinthulomycetes	Labyrinthulaceae	Labyrinthula	Labyrinthula_sp.
Sequence :	AAGTCTGGTGCCAGCAGCCGCGGTAATTCCAGCTCCAATAGCGTATATTAAAGTTGTTGCAGTTAAAAAGCTCGTAGTTGAAGTTTTGGAACTCTGAGCCTGACGCATCATTTGCCTCGGTTCAGTGTTTCATATTCACAAAGATGTCTTTGCCCATTAACTTGTGCTTGGACGGAGTTGTGTCATTTACTGTGAACAAATTAGGGTGTTTAAAGCAGGCCTTTGTTTGGATACATTAGCATGGAATAATAAGATATAACTTTGGTTGTATTTTGTTGGTGACTACCAAAGTAATGATNNNNNNNNNNTCAGAGGTGAAATTCTTGGATTTTGATCAGACGAACTACTGCGAAAGCATTTACCAAGGATGTTTTCATTAATCAAGAACGAAAGTTAGGG…
Description	Source	Scientific Name	Max Score	Total Score	Query Cover	E value	Per. ident	Acc. Len	Accession
Labyrinthula sp. isolate 158b1-HW 18S ribosomal RNA gene	Seagrass Wasting Disease	Labyrinthula sp.	403	726	0.98	3e-107	97.08	1731	=HYPERLINK("https://www.ncbi.nlm.nih.gov/nucleotide/KU559378.1?report=genbank&log$=nucltop&blast_rank=1&RID=1FPZFJ85016","KU559378.1")
Uncultured eukaryote clone D2P04F11 18S ribosomal RNA gene	sediment	uncultured eukaryote	398	652	0.98	1e-105	96.67	1366	=HYPERLINK("https://www.ncbi.nlm.nih.gov/nucleotide/EF100254.1?report=genbank&log$=nucltop&blast_rank=2&RID=1FPZFJ85016","EF100254.1")
Labyrinthula sp. LTH/AF12B small subunit ribosomal RNA gene	marine amoeba Thecamoeba hilla	Labyrinthula sp. LTH/AF12B	392	707	0.98	5e-104	96.27	1745	=HYPERLINK("https://www.ncbi.nlm.nih.gov/nucleotide/EU431330.1?report=genbank&log$=nucltop&blast_rank=3&RID=1FPZFJ85016","EU431330.1")
Labyrinthula sp. LTH small subunit ribosomal RNA gene	marine amoeba Thecamoeba hilla	Labyrinthula sp. LTH	392	713	0.98	5e-104	96.27	1745	=HYPERLINK("https://www.ncbi.nlm.nih.gov/nucleotide/EU431329.1?report=genbank&log$=nucltop&blast_rank=4&RID=1FPZFJ85016","EU431329.1")
Labyrinthula sp. isolate Ln2 18S ribosomal RNA gene	Seagrass	Labyrinthula sp.	392	665	0.98	5e-104	96.25	1617	=HYPERLINK("https://www.ncbi.nlm.nih.gov/nucleotide/MF872148.1?report=genbank&log$=nucltop&blast_rank=5&RID=1FPZFJ85016","MF872148.1")
Labyrinthula sp. isolate Ln8 18S ribosomal RNA gene	Seagrass	Labyrinthula sp.	392	665	0.98	5e-104	96.25	1610	=HYPERLINK("https://www.ncbi.nlm.nih.gov/nucleotide/MF872146.1?report=genbank&log$=nucltop&blast_rank=6&RID=1FPZFJ85016","MF872146.1")
Labyrinthula sp. isolate Ln1 18S ribosomal RNA gene	Seagrass	Labyrinthula sp.	392	665	0.98	5e-104	96.25	1619	=HYPERLINK("https://www.ncbi.nlm.nih.gov/nucleotide/MF872139.1?report=genbank&log$=nucltop&blast_rank=7&RID=1FPZFJ85016","MF872139.1")
Labyrinthula sp. isolate L7 18S ribosomal RNA gene	Seagrass	Labyrinthula sp.	392	659	0.98	5e-104	96.25	1628	=HYPERLINK("https://www.ncbi.nlm.nih.gov/nucleotide/MF872138.1?report=genbank&log$=nucltop&blast_rank=8&RID=1FPZFJ85016","MF872138.1")
Labyrinthula sp. isolate L4 18S ribosomal RNA gene	Seagrass	Labyrinthula sp.	392	659	0.98	5e-104	96.25	1621	=HYPERLINK("https://www.ncbi.nlm.nih.gov/nucleotide/MF872137.1?report=genbank&log$=nucltop&blast_rank=9&RID=1FPZFJ85016","MF872137.1")
Labyrinthula sp. isolate L11 18S ribosomal RNA gene	Seagrass	Labyrinthula sp.	392	659	0.98	5e-104	96.25	1633	=HYPERLINK("https://www.ncbi.nlm.nih.gov/nucleotide/MF872136.1?report=genbank&log$=nucltop&blast_rank=10&RID=1FPZFJ85016","MF872136.1")
Labyrinthula sp. isolate L1 18S ribosomal RNA gene	Seagrass	Labyrinthula sp.	392	659	0.98	5e-104	96.25	1623	=HYPERLINK("https://www.ncbi.nlm.nih.gov/nucleotide/MF872135.1?report=genbank&log$=nucltop&blast_rank=11&RID=1FPZFJ85016","MF872135.1")
Labyrinthula sp. ND50 18S ribosomal RNA gene		Labyrinthula sp. ND50	392	654	0.98	5e-104	96.25	993	=HYPERLINK("https://www.ncbi.nlm.nih.gov/nucleotide/FJ536742.1?report=genbank&log$=nucltop&blast_rank=12&RID=1FPZFJ85016","FJ536742.1")
Labyrinthula sp. 00-Bat-05 gene for 18S ribosomal RNA	mangrove leaf	Labyrinthula sp. 00-Bat-05	392	659	0.98	5e-104	96.25	1647	=HYPERLINK("https://www.ncbi.nlm.nih.gov/nucleotide/AB290459.1?report=genbank&log$=nucltop&blast_rank=13&RID=1FPZFJ85016","AB290459.1")
Labyrinthula sp. 00-Bat-03 gene for 18S ribosomal RNA	mangrove leaf	Labyrinthula sp. 00-Bat-03	392	659	0.98	5e-104	96.25	1635	=HYPERLINK("https://www.ncbi.nlm.nih.gov/nucleotide/AB290458.1?report=genbank&log$=nucltop&blast_rank=14&RID=1FPZFJ85016","AB290458.1")
Labyrinthula sp. N12 gene for 18S rRNA		Labyrinthula sp. N12	392	659	0.98	5e-104	96.25	1680	=HYPERLINK("https://www.ncbi.nlm.nih.gov/nucleotide/AB246795.1?report=genbank&log$=nucltop&blast_rank=15&RID=1FPZFJ85016","AB246795.1")
Labyrinthula sp. N8 gene for 18S rRNA		Labyrinthula sp. N8	392	659	0.98	5e-104	96.25	1680	=HYPERLINK("https://www.ncbi.nlm.nih.gov/nucleotide/AB246794.1?report=genbank&log$=nucltop&blast_rank=16&RID=1FPZFJ85016","AB246794.1")
Labyrinthula sp. isolate NT3 18S ribosomal RNA gene	shrimp pond	Labyrinthula sp.	390	598	0.98	2e-103	96.25	1054	=HYPERLINK("https://www.ncbi.nlm.nih.gov/nucleotide/MF134826.1?report=genbank&log$=nucltop&blast_rank=17&RID=1FPZFJ85016","MF134826.1")
Labyrinthula sp. isolate WAR_Zm_A 18S ribosomal RNA gene	Seagrass	Labyrinthula sp.	390	598	0.98	2e-103	96.25	1540	=HYPERLINK("https://www.ncbi.nlm.nih.gov/nucleotide/MF872126.1?report=genbank&log$=nucltop&blast_rank=18&RID=1FPZFJ85016","MF872126.1")
Labyrinthula sp. isolate DP1_Pa_G 18S ribosomal RNA gene	Seagrass	Labyrinthula sp.	390	598	0.98	2e-103	96.25	1504	=HYPERLINK("https://www.ncbi.nlm.nih.gov/nucleotide/MF872125.1?report=genbank&log$=nucltop&blast_rank=19&RID=1FPZFJ85016","MF872125.1")
Labyrinthula diatomea strain Thailand-2017 small subunit ribosomal RNA gene	Marine Diatoms	Labyrinthula diatomea	387	646	0.98	3e-102	95.83	4758	=HYPERLINK("https://www.ncbi.nlm.nih.gov/nucleotide/MN101174.1?report=genbank&log$=nucltop&blast_rank=20&RID=1FPZFJ85016","MN101174.1")
Labyrinthula sp. isolate DP1_Pa_F 18S ribosomal RNA gene	Seagrass	Labyrinthula sp.	387	654	0.98	3e-102	95.83	1540	=HYPERLINK("https://www.ncbi.nlm.nih.gov/nucleotide/MF872130.1?report=genbank&log$=nucltop&blast_rank=21&RID=1FPZFJ85016","MF872130.1")
Labyrinthula sp. isolate 10AV small subunit ribosomal RNA gene	Z. marina lesioned tissue	Labyrinthula sp.	387	739	0.98	3e-102	95.83	1611	=HYPERLINK("https://www.ncbi.nlm.nih.gov/nucleotide/PP496752.1?report=genbank&log$=nucltop&blast_rank=22&RID=1FPZFJ85016","PP496752.1")
Labyrinthula sp. isolate BH_85 small subunit ribosomal RNA gene	Z. marina lesioned tissue	Labyrinthula sp.	387	739	0.98	3e-102	95.83	1611	=HYPERLINK("https://www.ncbi.nlm.nih.gov/nucleotide/PP496750.1?report=genbank&log$=nucltop&blast_rank=23&RID=1FPZFJ85016","PP496750.1")
Uncultured eukaryote clone QZ.18S_9 18S ribosomal RNA gene	benthic diatom film	uncultured eukaryote	387	646	0.98	3e-102	95.83	1698	=HYPERLINK("https://www.ncbi.nlm.nih.gov/nucleotide/KT201571.1?report=genbank&log$=nucltop&blast_rank=24&RID=1FPZFJ85016","KT201571.1")
Uncultured eukaryote clone QZ.18S_8 18S ribosomal RNA gene	benthic diatom film	uncultured eukaryote	387	652	0.98	3e-102	95.83	1699	=HYPERLINK("https://www.ncbi.nlm.nih.gov/nucleotide/KT201570.1?report=genbank&log$=nucltop&blast_rank=25&RID=1FPZFJ85016","KT201570.1")
Uncultured eukaryote clone QZ.18S_6 18S ribosomal RNA gene	benthic diatom film	uncultured eukaryote	387	646	0.98	3e-102	95.83	1698	=HYPERLINK("https://www.ncbi.nlm.nih.gov/nucleotide/KT201568.1?report=genbank&log$=nucltop&blast_rank=26&RID=1FPZFJ85016","KT201568.1")
Uncultured eukaryote clone QZ.18S_5 18S ribosomal RNA gene	benthic diatom film	uncultured eukaryote	387	652	0.98	3e-102	95.83	1699	=HYPERLINK("https://www.ncbi.nlm.nih.gov/nucleotide/KT201567.1?report=genbank&log$=nucltop&blast_rank=27&RID=1FPZFJ85016","KT201567.1")
Labyrinthula sp. L96-2 gene for 18S ribosomal RNA	isolated from a seaweed surface	Labyrinthula sp. L96-2	385	593	0.98	9e-102	95.83	1677	=HYPERLINK("https://www.ncbi.nlm.nih.gov/nucleotide/AB290456.1?report=genbank&log$=nucltop&blast_rank=28&RID=1FPZFJ85016","AB290456.1")
Labyrinthula sp. isolate 8 small subunit ribosomal RNA gene	Z. marina lesioned tissue	Labyrinthula sp.	383	735	0.98	3e-101	95.42	1611	=HYPERLINK("https://www.ncbi.nlm.nih.gov/nucleotide/PP496751.1?report=genbank&log$=nucltop&blast_rank=29&RID=1FPZFJ85016","PP496751.1")
Labyrinthula sp. isolate Ln41 18S ribosomal RNA gene	Z. marina lesioned tissue	Labyrinthula sp.	381	657	0.98	1e-100	95.42	1515	=HYPERLINK("https://www.ncbi.nlm.nih.gov/nucleotide/MF872149.1?report=genbank&log$=nucltop&blast_rank=30&RID=1FPZFJ85016","MF872149.1")
Labyrinthula sp. isolate Ln9 18S ribosomal RNA gene	Z. marina lesioned tissue	Labyrinthula sp.	381	659	0.98	1e-100	95.42	1610	=HYPERLINK("https://www.ncbi.nlm.nih.gov/nucleotide/MF872147.1?report=genbank&log$=nucltop&blast_rank=31&RID=1FPZFJ85016","MF872147.1")
Labyrinthula sp. isolate Ln5 18S ribosomal RNA gene	Z. marina lesioned tissue	Labyrinthula sp.	381	657	0.98	1e-100	95.42	1626	=HYPERLINK("https://www.ncbi.nlm.nih.gov/nucleotide/MF872145.1?report=genbank&log$=nucltop&blast_rank=32&RID=1FPZFJ85016","MF872145.1")
Labyrinthula sp. isolate Ln23 18S ribosomal RNA gene	Z. marina lesioned tissue	Labyrinthula sp.	381	659	0.98	1e-100	95.42	1637	=HYPERLINK("https://www.ncbi.nlm.nih.gov/nucleotide/MF872144.1?report=genbank&log$=nucltop&blast_rank=33&RID=1FPZFJ85016","MF872144.1")
Labyrinthula sp. isolate Ln15 18S ribosomal RNA gene	Z. marina lesioned tissue	Labyrinthula sp.	381	659	0.98	1e-100	95.42	1635	=HYPERLINK("https://www.ncbi.nlm.nih.gov/nucleotide/MF872142.1?report=genbank&log$=nucltop&blast_rank=34&RID=1FPZFJ85016","MF872142.1")
Labyrinthula sp. isolate Ln12 18S ribosomal RNA gene	Z. marina lesioned tissue	Labyrinthula sp.	381	659	0.98	1e-100	95.42	1639	=HYPERLINK("https://www.ncbi.nlm.nih.gov/nucleotide/MF872141.1?report=genbank&log$=nucltop&blast_rank=35&RID=1FPZFJ85016","MF872141.1")
Labyrinthula sp. isolate Ln11 18S ribosomal RNA gene	Z. marina lesioned tissue	Labyrinthula sp.	381	659	0.98	1e-100	95.42	1643	=HYPERLINK("https://www.ncbi.nlm.nih.gov/nucleotide/MF872140.1?report=genbank&log$=nucltop&blast_rank=36&RID=1FPZFJ85016","MF872140.1")
Labyrinthula sp. isolate 215b-ZM 18S ribosomal RNA gene	Z. marina lesioned tissue	Labyrinthula sp.	381	659	0.98	1e-100	95.42	1666	=HYPERLINK("https://www.ncbi.nlm.nih.gov/nucleotide/KU559379.1?report=genbank&log$=nucltop&blast_rank=37&RID=1FPZFJ85016","KU559379.1")
Labyrinthula sp. ACB-2011b partial 18S rRNA gene	Seagrass	Labyrinthula sp. ACB-2011b	381	652	0.98	1e-100	95.42	1685	=HYPERLINK("https://www.ncbi.nlm.nih.gov/nucleotide/FR875360.2?report=genbank&log$=nucltop&blast_rank=38&RID=1FPZFJ85016","FR875360.2")
Labyrinthula sp. ACB-2011b partial 18S rRNA gene	Seagrass	Labyrinthula sp. ACB-2011b	381	657	0.98	1e-100	95.42	1685	=HYPERLINK("https://www.ncbi.nlm.nih.gov/nucleotide/FR875359.2?report=genbank&log$=nucltop&blast_rank=39&RID=1FPZFJ85016","FR875359.2")
Labyrinthula sp. ACB-2011a partial 18S rRNA gene	Seagrass	Labyrinthula sp. ACB-2011a	381	654	0.98	1e-100	95.42	1693	=HYPERLINK("https://www.ncbi.nlm.nih.gov/nucleotide/FR875356.2?report=genbank&log$=nucltop&blast_rank=40&RID=1FPZFJ85016","FR875356.2")
Labyrinthula sp. ACB-2011a partial 18S rRNA gene	Seagrass	Labyrinthula sp. ACB-2011a	381	654	0.98	1e-100	95.42	1693	=HYPERLINK("https://www.ncbi.nlm.nih.gov/nucleotide/FR875355.2?report=genbank&log$=nucltop&blast_rank=41&RID=1FPZFJ85016","FR875355.2")
Labyrinthula sp. HP43 18S ribosomal RNA gene	coastal zone	Labyrinthula sp. HP43	381	652	0.98	1e-100	95.42	1089	=HYPERLINK("https://www.ncbi.nlm.nih.gov/nucleotide/HM581932.1?report=genbank&log$=nucltop&blast_rank=42&RID=1FPZFJ85016","HM581932.1")
Labyrinthula sp. 01-Jy-1b gene for 18S ribosomal RNA	Seagrass	Labyrinthula sp. 01-Jy-1b	381	657	0.98	1e-100	95.42	1648	=HYPERLINK("https://www.ncbi.nlm.nih.gov/nucleotide/AB290457.1?report=genbank&log$=nucltop&blast_rank=43&RID=1FPZFJ85016","AB290457.1")
Labyrinthula sp. L59 gene for 18S rRNA		Labyrinthula sp. L59	381	659	0.98	1e-100	95.42	1719	=HYPERLINK("https://www.ncbi.nlm.nih.gov/nucleotide/AB095092.1?report=genbank&log$=nucltop&blast_rank=44&RID=1FPZFJ85016","AB095092.1")
Labyrinthula sp. AN-1565 gene for 18S rRNA		Labyrinthula sp. AN-1565	381	657	0.98	1e-100	95.42	1621	=HYPERLINK("https://www.ncbi.nlm.nih.gov/nucleotide/AB022105.1?report=genbank&log$=nucltop&blast_rank=45&RID=1FPZFJ85016","AB022105.1")
Labyrinthula sp. isolate A220 small subunit ribosomal RNA gene		Labyrinthula sp.	379	641	0.98	4e-100	95.42	1463	=HYPERLINK("https://www.ncbi.nlm.nih.gov/nucleotide/MF168948.1?report=genbank&log$=nucltop&blast_rank=46&RID=1FPZFJ85016","MF168948.1")
Labyrinthula sp. L95-1 gene for 18S ribosomal RNA	Seagrass	Labyrinthula sp. L95-1	379	582	0.98	4e-100	95.42	1677	=HYPERLINK("https://www.ncbi.nlm.nih.gov/nucleotide/AB290455.1?report=genbank&log$=nucltop&blast_rank=47&RID=1FPZFJ85016","AB290455.1")
Labyrinthula sp. L72 gene for 18S ribosomal RNA	Seagrass	Labyrinthula sp. L72	375	643	0.98	5e-99	95.02	1730	=HYPERLINK("https://www.ncbi.nlm.nih.gov/nucleotide/AB220158.1?report=genbank&log$=nucltop&blast_rank=48&RID=1FPZFJ85016","AB220158.1")
Uncultured marine stramenopile clone Fav17_4-490F 18S ribosomal RNA gene	Favia sp. Coral mucus	uncultured marine stramenopile	375	576	0.98	5e-99	95.00	717	=HYPERLINK("https://www.ncbi.nlm.nih.gov/nucleotide/FJ389849.1?report=genbank&log$=nucltop&blast_rank=49&RID=1FPZFJ85016","FJ389849.1")
Labyrinthula sp. s small subunit ribosomal RNA gene		Labyrinthula sp. s	375	619	0.98	5e-99	95.00	1184	=HYPERLINK("https://www.ncbi.nlm.nih.gov/nucleotide/AF265332.1?report=genbank&log$=nucltop&blast_rank=50&RID=1FPZFJ85016","AF265332.1")
Uncultured marine eukaryote clone ME_Euk_FW36 18S small subunit ribosomal RNA gene	seaweed (Ascophyllum nodosum)	uncultured marine eukaryote	374	611	0.95	2e-98	95.00	1619	=HYPERLINK("https://www.ncbi.nlm.nih.gov/nucleotide/GU385638.1?report=genbank&log$=nucltop&blast_rank=51&RID=1FPZFJ85016","GU385638.1")
Aplanochytrium sp. APKK3 18S ribosomal RNA gene	mangrove	Aplanochytrium sp. APKK3	372	558	0.98	7e-98	94.63	1639	=HYPERLINK("https://www.ncbi.nlm.nih.gov/nucleotide/KT901794.1?report=genbank&log$=nucltop&blast_rank=52&RID=1FPZFJ85016","KT901794.1")
Aplanochytrium sp. SEK 603 gene for 18S ribosomal RNA	mangrove	Aplanochytrium sp. SEK 603	372	552	0.98	7e-98	94.63	1644	=HYPERLINK("https://www.ncbi.nlm.nih.gov/nucleotide/AB973543.1?report=genbank&log$=nucltop&blast_rank=53&RID=1FPZFJ85016","AB973543.1")
Uncultured marine eukaryote clone ME_Euk_FW67 18S small subunit ribosomal RNA gene	seaweed (Ascophyllum nodosum)	uncultured marine eukaryote	372	609	0.95	7e-98	94.63	1679	=HYPERLINK("https://www.ncbi.nlm.nih.gov/nucleotide/GU385668.1?report=genbank&log$=nucltop&blast_rank=54&RID=1FPZFJ85016","GU385668.1")
Uncultured labyrinthulid clone PJS101305_09 18S ribosomal RNA gene	sediment sample	uncultured labyrinthulid	372	547	0.98	7e-98	94.63	1387	=HYPERLINK("https://www.ncbi.nlm.nih.gov/nucleotide/FJ800628.1?report=genbank&log$=nucltop&blast_rank=55&RID=1FPZFJ85016","FJ800628.1")
Uncultured labyrinthulid clone PBW102907_02 18S ribosomal RNA gene	sediment sample	uncultured labyrinthulid	372	521	0.58	7e-98	94.63	1387	=HYPERLINK("https://www.ncbi.nlm.nih.gov/nucleotide/FJ800615.1?report=genbank&log$=nucltop&blast_rank=56&RID=1FPZFJ85016","FJ800615.1")
Uncultured labyrinthulid clone PBS102405_50 18S ribosomal RNA gene	sediment sample	uncultured labyrinthulid	372	515	0.58	7e-98	94.63	1387	=HYPERLINK("https://www.ncbi.nlm.nih.gov/nucleotide/FJ800608.1?report=genbank&log$=nucltop&blast_rank=57&RID=1FPZFJ85016","FJ800608.1")
Uncultured labyrinthulid clone PBS102405_07 18S ribosomal RNA gene	sediment sample	uncultured labyrinthulid	372	521	0.58	7e-98	94.63	1387	=HYPERLINK("https://www.ncbi.nlm.nih.gov/nucleotide/FJ800598.1?report=genbank&log$=nucltop&blast_rank=58&RID=1FPZFJ85016","FJ800598.1")
Uncultured labyrinthulid clone PBS102405_04 18S ribosomal RNA gene	sediment sample	uncultured labyrinthulid	372	521	0.58	7e-98	94.63	1387	=HYPERLINK("https://www.ncbi.nlm.nih.gov/nucleotide/FJ800596.1?report=genbank&log$=nucltop&blast_rank=59&RID=1FPZFJ85016","FJ800596.1")
Uncultured labyrinthulid clone PBS102405_02 18S ribosomal RNA gene	sediment sample	uncultured labyrinthulid	372	554	0.98	7e-98	94.63	1387	=HYPERLINK("https://www.ncbi.nlm.nih.gov/nucleotide/FJ800595.1?report=genbank&log$=nucltop&blast_rank=60&RID=1FPZFJ85016","FJ800595.1")
Uncultured marine stramenopile clone Fav7-45-490F 18S ribosomal RNA gene	Favia sp. Coral mucus	uncultured marine stramenopile	372	547	0.98	7e-98	94.63	762	=HYPERLINK("https://www.ncbi.nlm.nih.gov/nucleotide/FJ389825.1?report=genbank&log$=nucltop&blast_rank=61&RID=1FPZFJ85016","FJ389825.1")
Aplanochytrium sp. S2125 18S ribosomal RNA gene		Aplanochytrium sp. S2125	372	552	0.98	7e-98	94.63	1682	=HYPERLINK("https://www.ncbi.nlm.nih.gov/nucleotide/EU851170.1?report=genbank&log$=nucltop&blast_rank=62&RID=1FPZFJ85016","EU851170.1")
Aplanochytrium sp. S2124 18S ribosomal RNA gene		Aplanochytrium sp. S2124	372	552	0.98	7e-98	94.63	1683	=HYPERLINK("https://www.ncbi.nlm.nih.gov/nucleotide/EU851169.1?report=genbank&log$=nucltop&blast_rank=63&RID=1FPZFJ85016","EU851169.1")
Aplanochytrium sp. S19610 18S ribosomal RNA gene		Aplanochytrium sp. S19610	372	558	0.98	7e-98	94.63	1675	=HYPERLINK("https://www.ncbi.nlm.nih.gov/nucleotide/EU851168.1?report=genbank&log$=nucltop&blast_rank=64&RID=1FPZFJ85016","EU851168.1")
Aplanochytrium sp. S1961 18S ribosomal RNA gene		Aplanochytrium sp. S1961	372	558	0.98	7e-98	94.63	1682	=HYPERLINK("https://www.ncbi.nlm.nih.gov/nucleotide/EU851167.1?report=genbank&log$=nucltop&blast_rank=65&RID=1FPZFJ85016","EU851167.1")
Uncultured eukaryote clone D1P02F04 18S ribosomal RNA gene	oxygen-depleted intertidal marine sediment	uncultured eukaryote	372	521	0.58	7e-98	94.63	1573	=HYPERLINK("https://www.ncbi.nlm.nih.gov/nucleotide/EF100211.1?report=genbank&log$=nucltop&blast_rank=66&RID=1FPZFJ85016","EF100211.1")
Aplanochytrium sp. strain G42 18S ribosomal RNA gene		Aplanochytrium sp. strain G42	372	372	0.43	7e-98	94.63	630	=HYPERLINK("https://www.ncbi.nlm.nih.gov/nucleotide/DQ459555.1?report=genbank&log$=nucltop&blast_rank=67&RID=1FPZFJ85016","DQ459555.1")
Labyrinthuloides minuta small subunit ribosomal RNA gene		Aplanochytrium minuta	372	521	0.58	7e-98	94.63	1126	=HYPERLINK("https://www.ncbi.nlm.nih.gov/nucleotide/AF265339.1?report=genbank&log$=nucltop&blast_rank=68&RID=1FPZFJ85016","AF265339.1")
Aplanochytrium stocchinoi partial 18S rRNA gene		Aplanochytrium stocchinoi	372	521	0.58	7e-98	94.63	1762	=HYPERLINK("https://www.ncbi.nlm.nih.gov/nucleotide/AJ519935.1?report=genbank&log$=nucltop&blast_rank=69&RID=1FPZFJ85016","AJ519935.1")
Aplanochytrium kerguelense gene for 18S rRNA		Aplanochytrium kerguelense	372	545	0.98	7e-98	94.63	1787	=HYPERLINK("https://www.ncbi.nlm.nih.gov/nucleotide/AB022103.1?report=genbank&log$=nucltop&blast_rank=70&RID=1FPZFJ85016","AB022103.1")
Labyrinthuloides minuta 16S-like ribosomal RNA (16S-like rRNA)		Aplanochytrium minuta	372	521	0.58	7e-98	94.63	1802	=HYPERLINK("https://www.ncbi.nlm.nih.gov/nucleotide/L27634.1?report=genbank&log$=nucltop&blast_rank=71&RID=1FPZFJ85016","L27634.1")
Uncultured eukaryote clone TCD_1C10 18S ribosomal RNA gene	Seawater	uncultured eukaryote	370	370	0.43	3e-97	94.63	602	=HYPERLINK("https://www.ncbi.nlm.nih.gov/nucleotide/JN692587.1?report=genbank&log$=nucltop&blast_rank=72&RID=1FPZFJ85016","JN692587.1")
Uncultured marine picoplancton 18S rRNA gene	Seawater	uncultured marine picoplankton	370	493	0.64	3e-97	94.63	548	=HYPERLINK("https://www.ncbi.nlm.nih.gov/nucleotide/AJ965028.1?report=genbank&log$=nucltop&blast_rank=73&RID=1FPZFJ85016","AJ965028.1")
Uncultured stramenopile clone GN26NB1_1 18S ribosomal RNA gene	hypersaline microbial mat	uncultured stramenopile	372	372	0.43	7e-98	94.61	777	=HYPERLINK("https://www.ncbi.nlm.nih.gov/nucleotide/EF659869.1?report=genbank&log$=nucltop&blast_rank=74&RID=1FPZFJ85016","EF659869.1")
Uncultured chrysophyte gene for 18S ribosomal RNA	river water	uncultured Chrysophyceae	370	519	0.6	3e-97	94.61	1667	=HYPERLINK("https://www.ncbi.nlm.nih.gov/nucleotide/AB749118.1?report=genbank&log$=nucltop&blast_rank=75&RID=1FPZFJ85016","AB749118.1")
Uncultured eukaryote clone HD3ct5.33 18S ribosomal RNA	coastal surface water	uncultured eukaryote	370	370	0.43	3e-97	94.61	827	=HYPERLINK("https://www.ncbi.nlm.nih.gov/nucleotide/JQ782324.1?report=genbank&log$=nucltop&blast_rank=76&RID=1FPZFJ85016","JQ782324.1")
Uncultured eukaryote clone D3P06A09 18S ribosomal RNA gene	coastal surface water	uncultured eukaryote	368	561	0.94	9e-97	94.58	1277	=HYPERLINK("https://www.ncbi.nlm.nih.gov/nucleotide/EF100308.1?report=genbank&log$=nucltop&blast_rank=77&RID=1FPZFJ85016","EF100308.1")
Uncultured marine stramenopile clone FavE-7-490F 18S ribosomal RNA gene	Favia sp. Coral mucus	uncultured marine stramenopile	368	517	0.58	9e-97	94.24	746	=HYPERLINK("https://www.ncbi.nlm.nih.gov/nucleotide/FJ389843.1?report=genbank&log$=nucltop&blast_rank=78&RID=1FPZFJ85016","FJ389843.1")
Uncultured marine stramenopile clone FavE-6-490F 18S ribosomal RNA gene	Favia sp. Coral mucus	uncultured marine stramenopile	368	559	0.98	9e-97	94.24	774	=HYPERLINK("https://www.ncbi.nlm.nih.gov/nucleotide/FJ389842.1?report=genbank&log$=nucltop&blast_rank=79&RID=1FPZFJ85016","FJ389842.1")
Uncultured marine stramenopile clone FavE-3-490F 18S ribosomal RNA gene	Favia sp. Coral mucus	uncultured marine stramenopile	368	559	0.98	9e-97	94.24	791	=HYPERLINK("https://www.ncbi.nlm.nih.gov/nucleotide/FJ389840.1?report=genbank&log$=nucltop&blast_rank=80&RID=1FPZFJ85016","FJ389840.1")
Uncultured marine stramenopile clone Fav17_21-490F 18S ribosomal RNA gene	Favia sp. Coral mucus	uncultured marine stramenopile	368	559	0.98	9e-97	94.21	762	=HYPERLINK("https://www.ncbi.nlm.nih.gov/nucleotide/FJ389861.1?report=genbank&log$=nucltop&blast_rank=81&RID=1FPZFJ85016","FJ389861.1")
Aplanochytrium minuta strain PH004 small subunit ribosomal RNA gene		Aplanochytrium minuta	366	478	0.54	3e-96	94.21	873	=HYPERLINK("https://www.ncbi.nlm.nih.gov/nucleotide/OQ534276.1?report=genbank&log$=nucltop&blast_rank=82&RID=1FPZFJ85016","OQ534276.1")
Uncultured stramenopile clone F.13_1105 18S ribosomal RNA gene	surface layer sediment	uncultured stramenopile	366	558	0.98	3e-96	94.21	1141	=HYPERLINK("https://www.ncbi.nlm.nih.gov/nucleotide/KP685309.1?report=genbank&log$=nucltop&blast_rank=83&RID=1FPZFJ85016","KP685309.1")
Aplanochytrium sp. SEK 717 gene for 18S ribosomal RNA	surface layer sediment	Aplanochytrium sp. SEK 717	366	558	0.98	3e-96	94.21	1657	=HYPERLINK("https://www.ncbi.nlm.nih.gov/nucleotide/AB973544.1?report=genbank&log$=nucltop&blast_rank=84&RID=1FPZFJ85016","AB973544.1")
Uncultured eukaryote clone SGYX510 18S ribosomal RNA gene	surface layer sediment	uncultured eukaryote	366	558	0.98	3e-96	94.21	1806	=HYPERLINK("https://www.ncbi.nlm.nih.gov/nucleotide/KJ761355.1?report=genbank&log$=nucltop&blast_rank=85&RID=1FPZFJ85016","KJ761355.1")
Uncultured eukaryote clone CC02A740.067 18S ribosomal RNA gene	surface layer sediment	uncultured eukaryote	366	558	0.98	3e-96	94.21	1766	=HYPERLINK("https://www.ncbi.nlm.nih.gov/nucleotide/JX188378.1?report=genbank&log$=nucltop&blast_rank=86&RID=1FPZFJ85016","JX188378.1")
Uncultured eukaryote clone CC02A105.056 18S ribosomal RNA gene	surface layer sediment	uncultured eukaryote	366	558	0.98	3e-96	94.21	1767	=HYPERLINK("https://www.ncbi.nlm.nih.gov/nucleotide/JX188323.1?report=genbank&log$=nucltop&blast_rank=87&RID=1FPZFJ85016","JX188323.1")
Uncultured eukaryote clone ETNP_161_18SrRNA_OTU_518 small subunit ribosomal RNA gene	surface layer sediment	uncultured eukaryote	366	558	0.98	3e-96	94.21	1550	=HYPERLINK("https://www.ncbi.nlm.nih.gov/nucleotide/MW695696.1?report=genbank&log$=nucltop&blast_rank=88&RID=1FPZFJ85016","MW695696.1")
Uncultured eukaryote clone SGSU740 18S ribosomal RNA gene	surface layer sediment	uncultured eukaryote	366	545	0.96	3e-96	94.21	888	=HYPERLINK("https://www.ncbi.nlm.nih.gov/nucleotide/HQ866442.1?report=genbank&log$=nucltop&blast_rank=89&RID=1FPZFJ85016","HQ866442.1")
Uncultured eukaryote clone SGSU523 18S ribosomal RNA gene	surface layer sediment	uncultured eukaryote	366	543	0.96	3e-96	94.21	886	=HYPERLINK("https://www.ncbi.nlm.nih.gov/nucleotide/HQ866297.1?report=genbank&log$=nucltop&blast_rank=90&RID=1FPZFJ85016","HQ866297.1")
Uncultured eukaryote clone SGSU504 18S ribosomal RNA gene	surface layer sediment	uncultured eukaryote	366	545	0.96	3e-96	94.21	885	=HYPERLINK("https://www.ncbi.nlm.nih.gov/nucleotide/HQ866282.1?report=genbank&log$=nucltop&blast_rank=91&RID=1FPZFJ85016","HQ866282.1")
Uncultured eukaryote clone ENI47298.00209 18S ribosomal RNA gene	surface layer sediment	uncultured eukaryote	366	366	0.43	3e-96	94.21	790	=HYPERLINK("https://www.ncbi.nlm.nih.gov/nucleotide/JF305489.1?report=genbank&log$=nucltop&blast_rank=92&RID=1FPZFJ85016","JF305489.1")
Labyrinthula sp. ACB-2011b partial 18S rRNA gene	Seagrass	Labyrinthula sp. ACB-2011b	370	646	0.98	3e-97	94.17	1685	=HYPERLINK("https://www.ncbi.nlm.nih.gov/nucleotide/FR875362.2?report=genbank&log$=nucltop&blast_rank=93&RID=1FPZFJ85016","FR875362.2")
Uncultured eukaryote isolate OTU_1321 small subunit ribosomal RNA gene		uncultured eukaryote	407	534	0.61	2e-108	94.03	371	=HYPERLINK("https://www.ncbi.nlm.nih.gov/nucleotide/MN189809.1?report=genbank&log$=nucltop&blast_rank=94&RID=1FPZFJ85016","MN189809.1")
Uncultured marine stramenopile clone Fav7-2-490F 18S ribosomal RNA gene		uncultured marine stramenopile	364	513	0.58	1e-95	93.83	761	=HYPERLINK("https://www.ncbi.nlm.nih.gov/nucleotide/FJ389834.1?report=genbank&log$=nucltop&blast_rank=95&RID=1FPZFJ85016","FJ389834.1")
Uncultured marine stramenopile clone Fav17_3-490F 18S ribosomal RNA gene		uncultured marine stramenopile	363	537	0.98	4e-95	93.83	770	=HYPERLINK("https://www.ncbi.nlm.nih.gov/nucleotide/FJ389848.1?report=genbank&log$=nucltop&blast_rank=96&RID=1FPZFJ85016","FJ389848.1")
Uncultured eukaryote isolate OTU_769 small subunit ribosomal RNA gene		uncultured eukaryote	394	521	0.61	2e-104	93.31	370	=HYPERLINK("https://www.ncbi.nlm.nih.gov/nucleotide/MN189416.1?report=genbank&log$=nucltop&blast_rank=97&RID=1FPZFJ85016","MN189416.1")
Uncultured eukaryote isolate OTU_816 small subunit ribosomal RNA gene		uncultured eukaryote	388	515	0.61	7e-103	92.94	370	=HYPERLINK("https://www.ncbi.nlm.nih.gov/nucleotide/MN189447.1?report=genbank&log$=nucltop&blast_rank=98&RID=1FPZFJ85016","MN189447.1")
Uncultured eukaryote isolate OTU_263 small subunit ribosomal RNA gene		uncultured eukaryote	388	515	0.61	7e-103	92.94	370	=HYPERLINK("https://www.ncbi.nlm.nih.gov/nucleotide/MN188344.1?report=genbank&log$=nucltop&blast_rank=99&RID=1FPZFJ85016","MN188344.1")
Uncultured marine stramenopile clone Fav1-R-1_183F 18S ribosomal RNA gene		uncultured marine stramenopile	390	633	0.8	2e-103	90.57	606	=HYPERLINK("https://www.ncbi.nlm.nih.gov/nucleotide/FJ389767.1?report=genbank&log$=nucltop&blast_rank=100&RID=1FPZFJ85016","FJ389767.1")

## Sheet: ASV71 - Phaeophyceae
ASV	Domain	Supergroup	Division	Subdivision	Class	Order	Family	Genus	Species
ASV71	Eukaryota	TSAR	Stramenopiles	Gyrista	Phaeophyceae	Phaeophyceae_X	Phaeophyceae_XX	Pylaiella	Pylaiella_sp.
Sequence :	AAGTCTGGTGCCAGCAGCCGCGGTAATTCCAGCTCCAATAGCGTATATTAAAGTTGCTGCAGTTAAAAAGCTCGTAGTTGGATTTGTGGCGCGGTCGTCCGGCTCGGATCCTTCATTGGGCCCGCATGTCTGGTTTTTCGGCCGCCCCATTCTCGGGTAGTGTGTGGCTGGCATTAGGTTGTCGGCTTCTTCACGCCCGTCGTTTACTGTGAAAAAATTAGAGTGTTCAAAGCAGGCTTAGGCCGTTGGATACATTAGCATGGAATAATGAGATAGGGCCACGACGGTCTATTTTGTTNNNNNNNNNNCAGAGGTGAAATTCTTGGATTTATGGAAGACGAACTACTGCGAAAGCATTTACCAAGGATGTTTTCATTAATCAAGAACGAAAGTTAGGGG…
Description	Source	Scientific Name	Max Score	Total Score	Query Cover	E value	Per. ident	Acc. Len	Accession
Pylaiella sp. KSORC-1 18S ribosomal RNA gene	brown algae	Pylaiella sp. KSORC-1	540	984	0.98	2e-148	99.33	1207	=HYPERLINK("https://www.ncbi.nlm.nih.gov/nucleotide/HQ129935.1?report=genbank&log$=nucltop&blast_rank=1&RID=1FT0N7WE013","HQ129935.1")
Uncultured marine eukaryote clone AD141 18S ribosomal RNA gene	brown algae	uncultured marine eukaryote	512	951	0.98	4e-140	97.65	1146	=HYPERLINK("https://www.ncbi.nlm.nih.gov/nucleotide/DQ781327.1?report=genbank&log$=nucltop&blast_rank=2&RID=1FT0N7WE013","DQ781327.1")
Pylaiella littoralis 18S ribosomal RNA gene	brown algae	Pylaiella littoralis	512	956	0.98	4e-140	97.65	1780	=HYPERLINK("https://www.ncbi.nlm.nih.gov/nucleotide/AY032606.1?report=genbank&log$=nucltop&blast_rank=3&RID=1FT0N7WE013","AY032606.1")
Uncultured Phaeophyceae clone 16 small subunit ribosomal RNA gene	brown algae	uncultured Phaeophyceae	468	907	0.94	9e-127	97.47	1141	=HYPERLINK("https://www.ncbi.nlm.nih.gov/nucleotide/OQ883599.1?report=genbank&log$=nucltop&blast_rank=4&RID=1FT0N7WE013","OQ883599.1")
Uncultured eukaryote clone D2P03D09 18S ribosomal RNA gene	brown algae	uncultured eukaryote	505	938	0.97	7e-138	97.31	1413	=HYPERLINK("https://www.ncbi.nlm.nih.gov/nucleotide/EF100237.1?report=genbank&log$=nucltop&blast_rank=5&RID=1FT0N7WE013","EF100237.1")
Ectocarpales sp. RCC2961 18S ribosomal RNA gene	brown algae	Ectocarpales sp. RCC2961	501	934	0.98	9e-137	96.98	1654	=HYPERLINK("https://www.ncbi.nlm.nih.gov/nucleotide/KT861014.1?report=genbank&log$=nucltop&blast_rank=6&RID=1FT0N7WE013","KT861014.1")
Papenfussiella kuromo 18S ribosomal RNA gene	brown algae	Papenfussiella kuromo	501	934	0.98	9e-137	96.98	1779	=HYPERLINK("https://www.ncbi.nlm.nih.gov/nucleotide/AY232606.1?report=genbank&log$=nucltop&blast_rank=7&RID=1FT0N7WE013","AY232606.1")
Adenocystis utricularis 18S ribosomal RNA gene	brown algae	Adenocystis utricularis	464	903	0.94	1e-125	96.76	630	=HYPERLINK("https://www.ncbi.nlm.nih.gov/nucleotide/KY987592.1?report=genbank&log$=nucltop&blast_rank=8&RID=1FT0N7WE013","KY987592.1")
Uncultured marine eukaryote clone NA2_2F6 18S ribosomal RNA gene	brown algae	uncultured marine eukaryote	496	912	0.98	4e-135	96.66	1586	=HYPERLINK("https://www.ncbi.nlm.nih.gov/nucleotide/EF526716.1?report=genbank&log$=nucltop&blast_rank=9&RID=1FT0N7WE013","EF526716.1")
Ectocarpus fasciculatus small subunit ribosomal RNA gene	brown algae	Ectocarpus fasciculatus	496	862	0.91	4e-135	96.64	3048	=HYPERLINK("https://www.ncbi.nlm.nih.gov/nucleotide/KU752533.1?report=genbank&log$=nucltop&blast_rank=10&RID=1FT0N7WE013","KU752533.1")
Leathesia difformis strain BEA0927B small subunit ribosomal RNA gene	brown algae	Leathesia difformis	496	934	0.98	4e-135	96.64	1660	=HYPERLINK("https://www.ncbi.nlm.nih.gov/nucleotide/OQ719951.1?report=genbank&log$=nucltop&blast_rank=11&RID=1FT0N7WE013","OQ719951.1")
Ishige sinicola small subunit ribosomal RNA gene	brown algae	Ishige sinicola	496	908	0.98	4e-135	96.64	1771	=HYPERLINK("https://www.ncbi.nlm.nih.gov/nucleotide/MT582127.1?report=genbank&log$=nucltop&blast_rank=12&RID=1FT0N7WE013","MT582127.1")
Iyengaria sp. BID090217-11 small subunit ribosomal RNA gene	brown algae	Iyengaria sp. BID090217-11	496	496	0.54	4e-135	96.64	589	=HYPERLINK("https://www.ncbi.nlm.nih.gov/nucleotide/MN447317.1?report=genbank&log$=nucltop&blast_rank=13&RID=1FT0N7WE013","MN447317.1")
Iyengaria sp. BID090217-10 small subunit ribosomal RNA gene	brown algae	Iyengaria sp. BID090217-10	496	851	0.91	4e-135	96.64	818	=HYPERLINK("https://www.ncbi.nlm.nih.gov/nucleotide/MN447316.1?report=genbank&log$=nucltop&blast_rank=14&RID=1FT0N7WE013","MN447316.1")
Iyengaria sp. BID090217-08 small subunit ribosomal RNA gene	brown algae	Iyengaria sp. BID090217-08	496	496	0.54	4e-135	96.64	595	=HYPERLINK("https://www.ncbi.nlm.nih.gov/nucleotide/MN447314.1?report=genbank&log$=nucltop&blast_rank=15&RID=1FT0N7WE013","MN447314.1")
Iyengaria sp. BID090217-05 small subunit ribosomal RNA gene	brown algae	Iyengaria sp. BID090217-05	496	496	0.54	4e-135	96.64	594	=HYPERLINK("https://www.ncbi.nlm.nih.gov/nucleotide/MN447313.1?report=genbank&log$=nucltop&blast_rank=16&RID=1FT0N7WE013","MN447313.1")
Iyengaria sp. BID090217-03 small subunit ribosomal RNA gene	brown algae	Iyengaria sp. BID090217-03	496	496	0.54	4e-135	96.64	591	=HYPERLINK("https://www.ncbi.nlm.nih.gov/nucleotide/MN447311.1?report=genbank&log$=nucltop&blast_rank=17&RID=1FT0N7WE013","MN447311.1")
Iyengaria sp. DOH130416-06 small subunit ribosomal RNA gene	brown algae	Iyengaria sp. DOH130416-06	496	496	0.54	4e-135	96.64	590	=HYPERLINK("https://www.ncbi.nlm.nih.gov/nucleotide/MN447309.1?report=genbank&log$=nucltop&blast_rank=18&RID=1FT0N7WE013","MN447309.1")
Iyengaria sp. DOH130416-05 small subunit ribosomal RNA gene	brown algae	Iyengaria sp. DOH130416-05	496	496	0.54	4e-135	96.64	870	=HYPERLINK("https://www.ncbi.nlm.nih.gov/nucleotide/MN447308.1?report=genbank&log$=nucltop&blast_rank=19&RID=1FT0N7WE013","MN447308.1")
Iyengaria sp. DOH130416-02 small subunit ribosomal RNA gene	brown algae	Iyengaria sp. DOH130416-02	496	496	0.54	4e-135	96.64	590	=HYPERLINK("https://www.ncbi.nlm.nih.gov/nucleotide/MN447307.1?report=genbank&log$=nucltop&blast_rank=20&RID=1FT0N7WE013","MN447307.1")
Iyengaria sp. DOH130416-01 small subunit ribosomal RNA gene	brown algae	Iyengaria sp. DOH130416-01	496	496	0.54	4e-135	96.64	589	=HYPERLINK("https://www.ncbi.nlm.nih.gov/nucleotide/MN447306.1?report=genbank&log$=nucltop&blast_rank=21&RID=1FT0N7WE013","MN447306.1")
Uncultured heterokont gene for 18S rRNA	brown algae	uncultured heterokont	496	929	0.97	4e-135	96.64	700	=HYPERLINK("https://www.ncbi.nlm.nih.gov/nucleotide/AB694572.1?report=genbank&log$=nucltop&blast_rank=22&RID=1FT0N7WE013","AB694572.1")
Ectocarpus siliculosus strain 3477 18S ribosomal RNA gene	brown algae	Ectocarpus siliculosus	496	929	0.98	4e-135	96.64	1728	=HYPERLINK("https://www.ncbi.nlm.nih.gov/nucleotide/AY307398.1?report=genbank&log$=nucltop&blast_rank=23&RID=1FT0N7WE013","AY307398.1")
Halothrix ambigua 18S ribosomal RNA gene	brown algae	Halothrix ambigua	496	934	0.98	4e-135	96.64	1809	=HYPERLINK("https://www.ncbi.nlm.nih.gov/nucleotide/AY232607.1?report=genbank&log$=nucltop&blast_rank=24&RID=1FT0N7WE013","AY232607.1")
Myrionema strangulans 18S ribosomal RNA gene	brown algae	Myrionema strangulans	496	934	0.98	4e-135	96.64	1779	=HYPERLINK("https://www.ncbi.nlm.nih.gov/nucleotide/AY232605.1?report=genbank&log$=nucltop&blast_rank=25&RID=1FT0N7WE013","AY232605.1")
Leathesia difformis 18S ribosomal RNA gene	brown algae	Leathesia difformis	496	934	0.98	4e-135	96.64	1787	=HYPERLINK("https://www.ncbi.nlm.nih.gov/nucleotide/AY232603.1?report=genbank&log$=nucltop&blast_rank=26&RID=1FT0N7WE013","AY232603.1")
Ishige sinicola 18S ribosomal RNA gene	brown algae	Ishige sinicola	496	908	0.98	4e-135	96.64	1785	=HYPERLINK("https://www.ncbi.nlm.nih.gov/nucleotide/AY232600.1?report=genbank&log$=nucltop&blast_rank=27&RID=1FT0N7WE013","AY232600.1")
Ectocarpus siliculosus 18S ribosomal RNA (18S rRNA) gene	brown algae	Ectocarpus siliculosus	496	934	0.98	4e-135	96.64	1774	=HYPERLINK("https://www.ncbi.nlm.nih.gov/nucleotide/L43062.1?report=genbank&log$=nucltop&blast_rank=28&RID=1FT0N7WE013","L43062.1")
Uncultured Ochrophyta clone Otu000190 small subunit ribosomal RNA gene	brown algae	uncultured Ochrophyta	460	460	0.5	1e-124	96.42	359	=HYPERLINK("https://www.ncbi.nlm.nih.gov/nucleotide/MZ481937.1?report=genbank&log$=nucltop&blast_rank=29&RID=1FT0N7WE013","MZ481937.1")
Ectocarpus crouaniorum 18S rRNA gene	brown algae	Ectocarpus crouaniorum	490	929	0.98	2e-133	96.31	4186	=HYPERLINK("https://www.ncbi.nlm.nih.gov/nucleotide/FN564442.1?report=genbank&log$=nucltop&blast_rank=30&RID=1FT0N7WE013","FN564442.1")
Ectocarpus fasciculatus 18S rRNA gene	brown algae	Ectocarpus fasciculatus	490	929	0.98	2e-133	96.31	3775	=HYPERLINK("https://www.ncbi.nlm.nih.gov/nucleotide/FN564441.1?report=genbank&log$=nucltop&blast_rank=31&RID=1FT0N7WE013","FN564441.1")
Ectocarpus sp. UTEX LB 1433 18S ribosomal RNA gene	brown algae	Ectocarpus sp. UTEX LB 1433	488	927	0.98	7e-133	96.31	1705	=HYPERLINK("https://www.ncbi.nlm.nih.gov/nucleotide/AY307399.1?report=genbank&log$=nucltop&blast_rank=32&RID=1FT0N7WE013","AY307399.1")
Endarachne binghamiae 18S ribosomal RNA gene	brown algae	Endarachne binghamiae	470	908	0.96	2e-127	96.18	653	=HYPERLINK("https://www.ncbi.nlm.nih.gov/nucleotide/KY987584.1?report=genbank&log$=nucltop&blast_rank=33&RID=1FT0N7WE013","KY987584.1")
Ectocarpus siliculosus 18S rRNA gene	brown algae	Ectocarpus siliculosus	484	918	0.98	9e-132	95.97	4026	=HYPERLINK("https://www.ncbi.nlm.nih.gov/nucleotide/FN564440.1?report=genbank&log$=nucltop&blast_rank=34&RID=1FT0N7WE013","FN564440.1")
Pleurocladia lacustris 18S ribosomal RNA gene	brown algae	Pleurocladia lacustris	484	633	0.69	9e-132	95.97	1554	=HYPERLINK("https://www.ncbi.nlm.nih.gov/nucleotide/AY307397.1?report=genbank&log$=nucltop&blast_rank=35&RID=1FT0N7WE013","AY307397.1")
Pseudochorda nagaii small subunit ribosomal RNA gene	brown algae	Pseudochorda nagaii	484	907	0.98	9e-132	95.97	1718	=HYPERLINK("https://www.ncbi.nlm.nih.gov/nucleotide/AF123584.1?report=genbank&log$=nucltop&blast_rank=36&RID=1FT0N7WE013","AF123584.1")
Pseudochorda gracilis small subunit ribosomal RNA gene	brown algae	Pseudochorda gracilis	484	907	0.98	9e-132	95.97	1718	=HYPERLINK("https://www.ncbi.nlm.nih.gov/nucleotide/AF123583.1?report=genbank&log$=nucltop&blast_rank=37&RID=1FT0N7WE013","AF123583.1")
Sporochnus comosus 18S ribosomal RNA (18S rRNA) gene	brown algae	Sporochnus comosus	484	912	0.98	9e-132	95.97	1780	=HYPERLINK("https://www.ncbi.nlm.nih.gov/nucleotide/L43061.1?report=genbank&log$=nucltop&blast_rank=38&RID=1FT0N7WE013","L43061.1")
Scytosiphon lomentaria 18S	brown algae	Scytosiphon lomentaria	479	894	0.98	4e-130	95.67	8345	=HYPERLINK("https://www.ncbi.nlm.nih.gov/nucleotide/D16558.1?report=genbank&log$=nucltop&blast_rank=39&RID=1FT0N7WE013","D16558.1")
Chorda asiatica small subunit ribosomal RNA gene	brown algae	Chorda asiatica	479	901	0.98	4e-130	95.64	1704	=HYPERLINK("https://www.ncbi.nlm.nih.gov/nucleotide/MT582125.1?report=genbank&log$=nucltop&blast_rank=40&RID=1FT0N7WE013","MT582125.1")
Colpomenia sinuosa strain DOH130416-07 small subunit ribosomal RNA gene	brown algae	Colpomenia sinuosa	479	479	0.54	4e-130	95.64	585	=HYPERLINK("https://www.ncbi.nlm.nih.gov/nucleotide/MN447310.1?report=genbank&log$=nucltop&blast_rank=41&RID=1FT0N7WE013","MN447310.1")
Chorda filum small subunit ribosomal RNA gene	brown algae	Chorda filum	479	901	0.98	4e-130	95.64	1720	=HYPERLINK("https://www.ncbi.nlm.nih.gov/nucleotide/AF123585.1?report=genbank&log$=nucltop&blast_rank=42&RID=1FT0N7WE013","AF123585.1")
Tribonema marinium 18S ribosomal RNA gene	brown algae	Tribonema marinum	479	907	0.98	4e-130	95.64	1776	=HYPERLINK("https://www.ncbi.nlm.nih.gov/nucleotide/AF038005.1?report=genbank&log$=nucltop&blast_rank=43&RID=1FT0N7WE013","AF038005.1")
Chorda tomentosa small subunit ribosomal RNA (rRNA) gene	brown algae	Halosiphon tomentosus	479	912	0.98	4e-130	95.64	1773	=HYPERLINK("https://www.ncbi.nlm.nih.gov/nucleotide/L43056.1?report=genbank&log$=nucltop&blast_rank=44&RID=1FT0N7WE013","L43056.1")
Iyengaria sp. BID090217-09 small subunit ribosomal RNA gene	brown algae	Iyengaria sp. BID090217-09	473	473	0.54	2e-128	95.32	592	=HYPERLINK("https://www.ncbi.nlm.nih.gov/nucleotide/MN447315.1?report=genbank&log$=nucltop&blast_rank=45&RID=1FT0N7WE013","MN447315.1")
Lessonia spicata voucher DBM0003 18S small subunit ribosomal RNA gene	brown algae	Lessonia spicata	473	907	0.98	2e-128	95.30	7763	=HYPERLINK("https://www.ncbi.nlm.nih.gov/nucleotide/MK965909.1?report=genbank&log$=nucltop&blast_rank=46&RID=1FT0N7WE013","MK965909.1")
Saccharina japonica 18S ribosomal RNA gene	brown algae	Saccharina japonica	473	907	0.98	2e-128	95.30	5358	=HYPERLINK("https://www.ncbi.nlm.nih.gov/nucleotide/KX827269.1?report=genbank&log$=nucltop&blast_rank=47&RID=1FT0N7WE013","KX827269.1")
Uncultured Phaeophyceae clone 20 small subunit ribosomal RNA gene	brown algae	uncultured Phaeophyceae	473	907	0.98	2e-128	95.30	1515	=HYPERLINK("https://www.ncbi.nlm.nih.gov/nucleotide/OQ883603.1?report=genbank&log$=nucltop&blast_rank=48&RID=1FT0N7WE013","OQ883603.1")
Saccharina japonica strain Rongfu small subunit ribosomal RNA gene	brown algae	Saccharina japonica	473	907	0.98	2e-128	95.30	5417	=HYPERLINK("https://www.ncbi.nlm.nih.gov/nucleotide/MZ531905.1?report=genbank&log$=nucltop&blast_rank=49&RID=1FT0N7WE013","MZ531905.1")
Scytosiphon lomentaria small subunit ribosomal RNA gene	brown algae	Scytosiphon lomentaria	473	912	0.98	2e-128	95.30	1761	=HYPERLINK("https://www.ncbi.nlm.nih.gov/nucleotide/MT582132.1?report=genbank&log$=nucltop&blast_rank=50&RID=1FT0N7WE013","MT582132.1")
Costaria costata small subunit ribosomal RNA gene	brown algae	Costaria costata	473	907	0.98	2e-128	95.30	1759	=HYPERLINK("https://www.ncbi.nlm.nih.gov/nucleotide/MT582126.1?report=genbank&log$=nucltop&blast_rank=51&RID=1FT0N7WE013","MT582126.1")
Lessonia flavicans voucher LEMAS0003 18S small subunit ribosomal RNA gene	brown algae	Lessonia flavicans	473	907	0.98	2e-128	95.30	8205	=HYPERLINK("https://www.ncbi.nlm.nih.gov/nucleotide/MN561188.1?report=genbank&log$=nucltop&blast_rank=52&RID=1FT0N7WE013","MN561188.1")
Uncultured eukaryote clone D3P05C11 18S ribosomal RNA gene	brown algae	uncultured eukaryote	473	890	0.98	2e-128	95.30	1360	=HYPERLINK("https://www.ncbi.nlm.nih.gov/nucleotide/EF100384.1?report=genbank&log$=nucltop&blast_rank=53&RID=1FT0N7WE013","EF100384.1")
Lessonia sp. strain Ilo small subunit ribosomal RNA gene	brown algae	Lessonia sp. strain Ilo	473	907	0.98	2e-128	95.30	1720	=HYPERLINK("https://www.ncbi.nlm.nih.gov/nucleotide/AF123581.1?report=genbank&log$=nucltop&blast_rank=54&RID=1FT0N7WE013","AF123581.1")
Ecklonia cava small subunit ribosomal RNA gene	brown algae	Ecklonia cava	473	907	0.98	2e-128	95.30	1720	=HYPERLINK("https://www.ncbi.nlm.nih.gov/nucleotide/AF123579.1?report=genbank&log$=nucltop&blast_rank=55&RID=1FT0N7WE013","AF123579.1")
Alaria fistulosa small subunit ribosomal RNA gene	brown algae	Eualaria fistulosa	473	907	0.98	2e-128	95.30	1720	=HYPERLINK("https://www.ncbi.nlm.nih.gov/nucleotide/AF123578.1?report=genbank&log$=nucltop&blast_rank=56&RID=1FT0N7WE013","AF123578.1")
Agarum clathratum small subunit ribosomal RNA gene	brown algae	Agarum clathratum	473	907	0.98	2e-128	95.30	1720	=HYPERLINK("https://www.ncbi.nlm.nih.gov/nucleotide/AF123576.1?report=genbank&log$=nucltop&blast_rank=57&RID=1FT0N7WE013","AF123576.1")
Saccharina japonica small subunit ribosomal RNA gene	brown algae	Saccharina japonica	473	907	0.98	2e-128	95.30	1720	=HYPERLINK("https://www.ncbi.nlm.nih.gov/nucleotide/AF123575.1?report=genbank&log$=nucltop&blast_rank=58&RID=1FT0N7WE013","AF123575.1")
Costaria costata DNA for small subunit rRNA	brown algae	Costaria costata	473	907	0.98	2e-128	95.30	1772	=HYPERLINK("https://www.ncbi.nlm.nih.gov/nucleotide/AB022819.1?report=genbank&log$=nucltop&blast_rank=59&RID=1FT0N7WE013","AB022819.1")
Laminaria japonica DNA for small subunit rRNA	brown algae	Saccharina japonica	473	907	0.98	2e-128	95.30	1772	=HYPERLINK("https://www.ncbi.nlm.nih.gov/nucleotide/AB022817.1?report=genbank&log$=nucltop&blast_rank=60&RID=1FT0N7WE013","AB022817.1")
Scytosiphon lomentaria 18S ribosomal RNA (18S rDNA) gene	brown algae	Scytosiphon lomentaria	473	912	0.98	2e-128	95.30	1775	=HYPERLINK("https://www.ncbi.nlm.nih.gov/nucleotide/L43066.1?report=genbank&log$=nucltop&blast_rank=61&RID=1FT0N7WE013","L43066.1")
Costaria costata 16S-like smal subunit rRNA	brown algae	Costaria costata	473	903	0.98	2e-128	95.30	2027	=HYPERLINK("https://www.ncbi.nlm.nih.gov/nucleotide/X53229.1?report=genbank&log$=nucltop&blast_rank=62&RID=1FT0N7WE013","X53229.1")
Acrothrix sp. EYL-2003 18S ribosomal RNA gene	brown algae	Acrothrix sp. EYL-2003	472	903	0.98	7e-128	95.30	1804	=HYPERLINK("https://www.ncbi.nlm.nih.gov/nucleotide/AY232604.1?report=genbank&log$=nucltop&blast_rank=63&RID=1FT0N7WE013","AY232604.1")
Asterocladon interjectum gene for 18S ribosomal RNA	brown algae	Asterocladon interjectum	472	905	0.98	7e-128	95.30	1761	=HYPERLINK("https://www.ncbi.nlm.nih.gov/nucleotide/AB102865.1?report=genbank&log$=nucltop&blast_rank=64&RID=1FT0N7WE013","AB102865.1")
Saccharina japonica 18S ribosomal RNA gene	brown algae	Saccharina japonica	468	901	0.98	9e-127	94.98	1716	=HYPERLINK("https://www.ncbi.nlm.nih.gov/nucleotide/EU293553.1?report=genbank&log$=nucltop&blast_rank=65&RID=1FT0N7WE013","EU293553.1")
Uncultured eukaryote clone D3P06D05 18S ribosomal RNA gene	brown algae	uncultured eukaryote	468	901	0.98	9e-127	94.98	1335	=HYPERLINK("https://www.ncbi.nlm.nih.gov/nucleotide/EF100404.1?report=genbank&log$=nucltop&blast_rank=66&RID=1FT0N7WE013","EF100404.1")
Postelsia palmaeformis small subunit ribosomal RNA gene	brown algae	Postelsia palmaeformis	468	901	0.98	9e-127	94.98	1721	=HYPERLINK("https://www.ncbi.nlm.nih.gov/nucleotide/AF123582.1?report=genbank&log$=nucltop&blast_rank=67&RID=1FT0N7WE013","AF123582.1")
Akkesiphycus lubricum gene for small subunit rRNA	brown algae	Akkesiphycus lubricus	468	901	0.98	9e-127	94.97	1816	=HYPERLINK("https://www.ncbi.nlm.nih.gov/nucleotide/AB036036.1?report=genbank&log$=nucltop&blast_rank=68&RID=1FT0N7WE013","AB036036.1")
Desmarestia sp. ECY-2012 partial 18S rRNA gene	brown algae	Desmarestia japonica	466	894	0.98	3e-126	94.97	1718	=HYPERLINK("https://www.ncbi.nlm.nih.gov/nucleotide/HE866912.1?report=genbank&log$=nucltop&blast_rank=69&RID=1FT0N7WE013","HE866912.1")
Desmarestia aculeata partial 18S rRNA gene	brown algae	Desmarestia aculeata	466	899	0.98	3e-126	94.97	1719	=HYPERLINK("https://www.ncbi.nlm.nih.gov/nucleotide/HE866893.1?report=genbank&log$=nucltop&blast_rank=70&RID=1FT0N7WE013","HE866893.1")
Haplospora globosa gene for 18S rRNA	brown algae	Haplospora globosa	466	886	0.98	3e-126	94.97	1700	=HYPERLINK("https://www.ncbi.nlm.nih.gov/nucleotide/AB117925.1?report=genbank&log$=nucltop&blast_rank=71&RID=1FT0N7WE013","AB117925.1")
Eisenia sp. (in: Phaeophyceae) 18S ribosomal RNA gene	brown algae	Eisenia sp. (in: brown algae)	448	881	0.96	1e-120	94.79	654	=HYPERLINK("https://www.ncbi.nlm.nih.gov/nucleotide/KY987596.1?report=genbank&log$=nucltop&blast_rank=72&RID=1FT0N7WE013","KY987596.1")
Saccharina japonica clone AU2L6 18S ribosomal RNA gene	brown algae	Saccharina japonica	462	462	0.54	4e-125	94.63	903	=HYPERLINK("https://www.ncbi.nlm.nih.gov/nucleotide/MF992127.1?report=genbank&log$=nucltop&blast_rank=73&RID=1FT0N7WE013","MF992127.1")
Egregia menziesii small subunit ribosomal RNA gene	brown algae	Egregia menziesii	462	896	0.98	4e-125	94.63	1720	=HYPERLINK("https://www.ncbi.nlm.nih.gov/nucleotide/AF123580.1?report=genbank&log$=nucltop&blast_rank=74&RID=1FT0N7WE013","AF123580.1")
Saccharina sculpera small subunit ribosomal RNA gene	brown algae	Saccharina sculpera	462	896	0.98	4e-125	94.63	1720	=HYPERLINK("https://www.ncbi.nlm.nih.gov/nucleotide/AF123577.1?report=genbank&log$=nucltop&blast_rank=75&RID=1FT0N7WE013","AF123577.1")
Desmarestia ligulata clone AU2L7 18S ribosomal RNA gene	brown algae	Desmarestia ligulata	460	460	0.54	1e-124	94.63	904	=HYPERLINK("https://www.ncbi.nlm.nih.gov/nucleotide/MF992126.1?report=genbank&log$=nucltop&blast_rank=76&RID=1FT0N7WE013","MF992126.1")
Desmarestia viridis partial 18S rRNA gene	brown algae	Desmarestia viridis	460	894	0.98	1e-124	94.63	1718	=HYPERLINK("https://www.ncbi.nlm.nih.gov/nucleotide/HE866928.1?report=genbank&log$=nucltop&blast_rank=77&RID=1FT0N7WE013","HE866928.1")
Desmarestia menziesii partial 18S rRNA gene	brown algae	Desmarestia menziesii	460	894	0.98	1e-124	94.63	1719	=HYPERLINK("https://www.ncbi.nlm.nih.gov/nucleotide/HE866926.1?report=genbank&log$=nucltop&blast_rank=78&RID=1FT0N7WE013","HE866926.1")
Desmarestia ligulata partial 18S rRNA gene	brown algae	Desmarestia ligulata	460	888	0.98	1e-124	94.63	1718	=HYPERLINK("https://www.ncbi.nlm.nih.gov/nucleotide/HE866918.1?report=genbank&log$=nucltop&blast_rank=79&RID=1FT0N7WE013","HE866918.1")
Desmarestia firma partial 18S rRNA gene	brown algae	Desmarestia firma	460	883	0.98	1e-124	94.63	1718	=HYPERLINK("https://www.ncbi.nlm.nih.gov/nucleotide/HE866907.1?report=genbank&log$=nucltop&blast_rank=80&RID=1FT0N7WE013","HE866907.1")
Desmarestia dudresnayi partial 18S rRNA gene	brown algae	Desmarestia dudresnayi	460	888	0.98	1e-124	94.63	1718	=HYPERLINK("https://www.ncbi.nlm.nih.gov/nucleotide/HE866898.1?report=genbank&log$=nucltop&blast_rank=81&RID=1FT0N7WE013","HE866898.1")
Desmarestia chordalis partial 18S rRNA gene	brown algae	Desmarestia chordalis	460	894	0.98	1e-124	94.63	1719	=HYPERLINK("https://www.ncbi.nlm.nih.gov/nucleotide/HE866897.1?report=genbank&log$=nucltop&blast_rank=82&RID=1FT0N7WE013","HE866897.1")
Phaeosiphoniella cryophila gene for 18S rRNA	brown algae	Phaeosiphoniella cryophila	460	888	0.98	1e-124	94.63	1717	=HYPERLINK("https://www.ncbi.nlm.nih.gov/nucleotide/AB117926.1?report=genbank&log$=nucltop&blast_rank=83&RID=1FT0N7WE013","AB117926.1")
Asterocladon rhodochortonoides gene for nuclear small subunit rRNA	brown algae	Asterocladon rhodochortonoides	460	894	0.98	1e-124	94.63	1751	=HYPERLINK("https://www.ncbi.nlm.nih.gov/nucleotide/AB056156.1?report=genbank&log$=nucltop&blast_rank=84&RID=1FT0N7WE013","AB056156.1")
Desmarestia viridis nrSSU gene for nuclear ribosomal small subunit	brown algae	Desmarestia viridis	460	894	0.98	1e-124	94.63	1796	=HYPERLINK("https://www.ncbi.nlm.nih.gov/nucleotide/AJ295828.1?report=genbank&log$=nucltop&blast_rank=85&RID=1FT0N7WE013","AJ295828.1")
Desmarestia ligulata 18S ribosomal RNA (18S rRNA) gene	brown algae	Desmarestia ligulata	460	888	0.98	1e-124	94.63	1775	=HYPERLINK("https://www.ncbi.nlm.nih.gov/nucleotide/L43060.1?report=genbank&log$=nucltop&blast_rank=86&RID=1FT0N7WE013","L43060.1")
Tilopteris mertensii gene for 18S rRNA	brown algae	Tilopteris mertensii	460	888	0.98	1e-124	94.30	1718	=HYPERLINK("https://www.ncbi.nlm.nih.gov/nucleotide/AB117927.1?report=genbank&log$=nucltop&blast_rank=87&RID=1FT0N7WE013","AB117927.1")
Saccharina japonica clone AU2A3 18S ribosomal RNA gene	brown algae	Saccharina japonica	457	457	0.54	2e-123	94.30	901	=HYPERLINK("https://www.ncbi.nlm.nih.gov/nucleotide/MF992138.1?report=genbank&log$=nucltop&blast_rank=88&RID=1FT0N7WE013","MF992138.1")
Saccharina japonica clone AU2A7 18S ribosomal RNA gene	brown algae	Saccharina japonica	457	457	0.54	2e-123	94.30	900	=HYPERLINK("https://www.ncbi.nlm.nih.gov/nucleotide/MF992134.1?report=genbank&log$=nucltop&blast_rank=89&RID=1FT0N7WE013","MF992134.1")
Desmarestia anceps partial 18S rRNA gene	brown algae	Desmarestia anceps	455	888	0.98	7e-123	94.30	1719	=HYPERLINK("https://www.ncbi.nlm.nih.gov/nucleotide/HE866895.1?report=genbank&log$=nucltop&blast_rank=90&RID=1FT0N7WE013","HE866895.1")
Arthrocladia villosa partial 18S rRNA gene	brown algae	Arthrocladia villosa	455	888	0.98	7e-123	94.30	1720	=HYPERLINK("https://www.ncbi.nlm.nih.gov/nucleotide/HE866929.1?report=genbank&log$=nucltop&blast_rank=91&RID=1FT0N7WE013","HE866929.1")
Desmarestia ligulata partial 18S rRNA gene	brown algae	Desmarestia ligulata	455	883	0.98	7e-123	94.30	1718	=HYPERLINK("https://www.ncbi.nlm.nih.gov/nucleotide/HE866922.1?report=genbank&log$=nucltop&blast_rank=92&RID=1FT0N7WE013","HE866922.1")
Desmarestia muelleri partial 18S rRNA gene	brown algae	Desmarestia muelleri	455	872	0.98	7e-123	94.30	1718	=HYPERLINK("https://www.ncbi.nlm.nih.gov/nucleotide/HE866924.1?report=genbank&log$=nucltop&blast_rank=93&RID=1FT0N7WE013","HE866924.1")
Desmarestia ligulata partial 18S rRNA gene	brown algae	Desmarestia ligulata	455	883	0.98	7e-123	94.30	1718	=HYPERLINK("https://www.ncbi.nlm.nih.gov/nucleotide/HE866917.1?report=genbank&log$=nucltop&blast_rank=94&RID=1FT0N7WE013","HE866917.1")
Desmarestia antarctica partial 18S rRNA gene	brown algae	Desmarestia antarctica	455	888	0.98	7e-123	94.30	1719	=HYPERLINK("https://www.ncbi.nlm.nih.gov/nucleotide/HE866896.1?report=genbank&log$=nucltop&blast_rank=95&RID=1FT0N7WE013","HE866896.1")
Uncultured eukaryote clone D1P01E04 18S ribosomal RNA gene	brown algae	uncultured eukaryote	457	890	0.98	2e-123	94.10	1567	=HYPERLINK("https://www.ncbi.nlm.nih.gov/nucleotide/EF100209.1?report=genbank&log$=nucltop&blast_rank=96&RID=1FT0N7WE013","EF100209.1")
Heribaudiella fluviatilis 18S ribosomal RNA gene	brown algae	Heribaudiella fluviatilis	451	857	0.98	9e-122	93.98	1648	=HYPERLINK("https://www.ncbi.nlm.nih.gov/nucleotide/AY307392.1?report=genbank&log$=nucltop&blast_rank=97&RID=1FT0N7WE013","AY307392.1")
Saccharina japonica clone AU2A2 18S ribosomal RNA gene	brown algae	Saccharina japonica	453	453	0.54	2e-122	93.96	901	=HYPERLINK("https://www.ncbi.nlm.nih.gov/nucleotide/MF992139.1?report=genbank&log$=nucltop&blast_rank=98&RID=1FT0N7WE013","MF992139.1")
Heribaudiella fluviatilis isolate 2 18S ribosomal RNA gene	brown algae	Heribaudiella fluviatilis	448	853	0.98	1e-120	93.65	1699	=HYPERLINK("https://www.ncbi.nlm.nih.gov/nucleotide/AY307391.1?report=genbank&log$=nucltop&blast_rank=99&RID=1FT0N7WE013","AY307391.1")
Uncultured eukaryote clone D1P02A10 18S ribosomal RNA gene	brown algae	uncultured eukaryote	446	879	0.98	4e-120	93.65	1586	=HYPERLINK("https://www.ncbi.nlm.nih.gov/nucleotide/EF100204.1?report=genbank&log$=nucltop&blast_rank=100&RID=1FT0N7WE013","EF100204.1")
